# Supplementary material for: The importance of DNA sequence for nucleosome positioning in transcriptional regulation
Source: Life Sci Alliance. 2024 Jun 3;7(8):e202302380. doi: 10.26508/lsa.202302380 (PMC11147951; doi:10.26508/lsa.202302380)
Supplement: Supplementary file 1 [file LSA-2023-02380_TableS1.xls]

## Sheet: Sheet1
	K562	GM12878
1_Active_Promoter	15625	15278
2_Weak_Promoter	30008	35065
3_Poised_Promoter	6266	5263
4_Strong_Enhancer	30122	25486
5_Strong_Enhancer	38974	38604
6_Weak_Enhancer	58856	69111
7_Weak_Enhancer	121889	109468
8_Insulator	41147	33265
9_Txn_Transition	21174	16227
10_Txn_Elongation	24867	26509
11_Weak_Txn	100582	82312
12_Repressed	38902	25483
13_Heterochrom/lo	78279	75112
14_Repetitive/CNV	7228	8028
15_Repetitive/CNV	8338	6128
