# Supplementary material for: The importance of DNA sequence for nucleosome positioning in transcriptional regulation
Source: Life Sci Alliance. 2024 Jun 3;7(8):e202302380. doi: 10.26508/lsa.202302380 (PMC11147951; doi:10.26508/lsa.202302380)
Supplement: Supplementary file 2 [file LSA-2023-02380_TableS2.xls]

## Sheet: Sheet1
	Experiment	Cell	ENCID
1	MNase-seq	K562	ENCFF000VNN
2	MNase-seq	GM12878	ENCFF000VME
3	DNase-seq	K562	ENCFF352SET
4	DNase-seq	GM12878	ENCFF901GZH
5	H3K4me3 (location)	K562	ENCFF378OQB,ENCFF883POK,ENCFF127XXD,ENCFF737AMS
6	H3K4me3 (location)	GM12878	ENCFF795URC,ENCFF354MGT
7	H3K27me3 (location)	K562	ENCFF322IFF,ENCFF126QYP
8	H3K27me3 (location)	GM12878	ENCFF851UKZ,ENCFF247VUO
9	H3K9me3 (location)	K562	ENCFF894VEM
10	H3K9me3 (location)	GM12878	ENCFF682WIQ
11	H3K27ac (location)	K562	ENCFF044JNJ
12	H3K27ac (location)	GM12878	ENCFF816AHV
13	H3K4me3 (signal)	K562	ENCFF285EUA
14	H3K4me3 (signal)	GM12878	ENCFF154XCY
15	H3K27ac (signal)	K562	ENCFF488FYZ
16	H3K27ac (signal)	GM12878	ENCFF440GZA
17	CTCF (location)	K562	ENCFF002DDJ
18	CTCF (location)	GM12878	ENCFF710VEH
