# Supplementary material for: The importance of DNA sequence for nucleosome positioning in transcriptional regulation
Source: Life Sci Alliance. 2024 Jun 3;7(8):e202302380. doi: 10.26508/lsa.202302380 (PMC11147951; doi:10.26508/lsa.202302380)
Supplement: Supplementary file 4 [file LSA-2023-02380_TableS4.xls]

## Sheet: Sheet1
K562	ENCFF583DZD, ENCFF196DHR, ENCFF213EPU, ENCFF602OKQ, ENCFF861YKK, ENCFF388AJH, ENCFF828JWK, ENCFF232KAH, ENCFF941RVL, ENCFF484DKT, ENCFF646VQW, ENCFF597DIY, ENCFF246HIU, ENCFF859NPS, ENCFF802XZN, ENCFF782GWS, ENCFF165BCW, ENCFF228PSB, ENCFF442ZUF, ENCFF421VCV, ENCFF556YCY, ENCFF671BFH, ENCFF408SNO, ENCFF906PGD, ENCFF677OWM, ENCFF284PKK, ENCFF932UEC, ENCFF684MLP, ENCFF788EBS, ENCFF809YFY, ENCFF226C…
