# Supplementary material for: The importance of DNA sequence for nucleosome positioning in transcriptional regulation
Source: Life Sci Alliance. 2024 Jun 3;7(8):e202302380. doi: 10.26508/lsa.202302380 (PMC11147951; doi:10.26508/lsa.202302380)
Supplement: Supplementary file 5 [file LSA-2023-02380_TableS5.xls]

## Sheet: Sheet1
	RawSequence	DNAshape	PSDSpectrum
Accuracy	71.24%(±1.88)	78.38%(±1.76)	82.01%(±1.55)
Sensitivity	72.12%(±4.16)	78.38%(±3.35)	85.36%(±2.29)
Specificity	70.58%(±3.41)	78.42%(±1.28)	78.93%(±3.26)
F1	69.70%(±2.40)	78.45%(±1.91)	85.10%(±1.88)
AUC	0.79(±0.03)	0.85(±0.01)	0.89(±0.01)
MCC	0.43(±0.05)	0.57(±0.03)	0.64(±0.03)
