# Supplementary material for: The importance of DNA sequence for nucleosome positioning in transcriptional regulation
Source: Life Sci Alliance. 2024 Jun 3;7(8):e202302380. doi: 10.26508/lsa.202302380 (PMC11147951; doi:10.26508/lsa.202302380)
Supplement: Supplemental Data 1. — BED Mapping of nucleosomal training sequences (hg19). [file LSA-2023-02380_Supplemental_Data_1.txt]

chr20	60993	61140	nucleosomal_sequence_255	40	+	0	147M	*	0	0	CAACACTGCCATGCCCAGGATCCTCTGCCCTTGATCCTGAATCAACAGACCACTTGCAGATATACTTCACAGCCCACGCTGACTCTGCCAAGCACAGACAACCACTGGGCCCCAGGGGAGCTGCAGGTCTCCTGGTCACCTAATCTT	IIIIIIIIIIIIIIIIIIIIIIIIIIIIIIIIIIIIIIIIIIIIIIIIIIIIIIIIIIIIIIIIIIIIIIIIIIIIIIIIIIIIIIIIIIIIIIIIIIIIIIIIIIIIIIIIIIIIIIIIIIIIIIIIIIIIIIIIIIIIIIIIIII	HI:i:1	NH:i:1	NM:i:0
chr20	61843	61990	nucleosomal_sequence_1095	40	+	0	147M	*	0	0	CAGCACACATTCTTGCAATTCAAAAAGTCAGAATGTCTCCTTACCTCCAAACAATCATACTAGCTCTCATCAGATTGAAATGGCTGAAATGACAGACATAGAATTCATGATCTGGAAGGTAAGGAAGCTCAAGAACATTCAGGAGAA	IIIIIIIIIIIIIIIIIIIIIIIIIIIIIIIIIIIIIIIIIIIIIIIIIIIIIIIIIIIIIIIIIIIIIIIIIIIIIIIIIIIIIIIIIIIIIIIIIIIIIIIIIIIIIIIIIIIIIIIIIIIIIIIIIIIIIIIIIIIIIIIIIII	HI:i:1	NH:i:1	NM:i:0
chr20	76793	76940	nucleosomal_sequence_1887	40	+	0	147M	*	0	0	ATTTCCTGTGATTCACCTAGAGGATATAACATTGGATTATAGTGATGTGGACTCTTTTACTGGTTCCCCAGTATCTATGTTGAATGATCTGATAACATTTGACACAACTAAATTTGGAGAAACCATGACACCTGAGACCAATACTCC	IIIIIIIIIIIIIIIIIIIIIIIIIIIIIIIIIIIIIIIIIIIIIIIIIIIIIIIIIIIIIIIIIIIIIIIIIIIIIIIIIIIIIIIIIIIIIIIIIIIIIIIIIIIIIIIIIIIIIIIIIIIIIIIIIIIIIIIIIIIIIIIIIII	HI:i:1	NH:i:1	NM:i:0
chr20	169253	169400	nucleosomal_sequence_1595	40	+	0	147M	*	0	0	GGGCAACAGAAATCTCCCTTTGACAAGATCTCATGGGTCTCAGCAACAGGTGCTATTGAGAACTCCTTCCCTTAACCTGGCTCCTCCTGTCTGTCACTCATCACACTCCCCTTGATCTCAGATAAATGTGTTGCCCAGGGATCAAAT	IIIIIIIIIIIIIIIIIIIIIIIIIIIIIIIIIIIIIIIIIIIIIIIIIIIIIIIIIIIIIIIIIIIIIIIIIIIIIIIIIIIIIIIIIIIIIIIIIIIIIIIIIIIIIIIIIIIIIIIIIIIIIIIIIIIIIIIIIIIIIIIIIII	HI:i:1	NH:i:1	NM:i:0
chr20	238523	238670	nucleosomal_sequence_267	40	+	0	147M	*	0	0	CTAGCATATCTGGTTGCTCTGGTGATAGATGAGCCAGGTTGGGTGGAGGCAGGGCTCACCCCACTGAGTTCCAGTCTAAGGTAGAGATCTCCTAACAACCACCACTAGCCTTGATATCCCACACCCAAACACCACCCTATATAACCT	IIIIIIIIIIIIIIIIIIIIIIIIIIIIIIIIIIIIIIIIIIIIIIIIIIIIIIIIIIIIIIIIIIIIIIIIIIIIIIIIIIIIIIIIIIIIIIIIIIIIIIIIIIIIIIIIIIIIIIIIIIIIIIIIIIIIIIIIIIIIIIIIIII	HI:i:1	NH:i:1	NM:i:0
chr20	240683	240830	nucleosomal_sequence_2224	40	+	0	147M	*	0	0	ACTGACTTGTGAGGTATTTATTTATTCATTTGAGTAACAAAGCAGACAGAATACATAGCCACCATTGGTAGTACACCCCAAAAGCAAGGATGGCATGATGCTGGTGACTCAAACGTGCCTACTCATGGTGTCAAATTGGCATAATCC	IIIIIIIIIIIIIIIIIIIIIIIIIIIIIIIIIIIIIIIIIIIIIIIIIIIIIIIIIIIIIIIIIIIIIIIIIIIIIIIIIIIIIIIIIIIIIIIIIIIIIIIIIIIIIIIIIIIIIIIIIIIIIIIIIIIIIIIIIIIIIIIIIII	HI:i:1	NH:i:1	NM:i:0
chr20	254093	254240	nucleosomal_sequence_1642	40	+	0	147M	*	0	0	CACTCTGGCCTCACTCAGCTCCGTGTCAATGCCAAGTTCCTTCCAACCATAGCTCCTTCACAGCTCAAGGCTCAACATGTGGTTGGTTCATAGAGCAGTAACATAAGCATCACCGGGTAGCTTCTTAGAAATGCAGAATCAGGCTGG	IIIIIIIIIIIIIIIIIIIIIIIIIIIIIIIIIIIIIIIIIIIIIIIIIIIIIIIIIIIIIIIIIIIIIIIIIIIIIIIIIIIIIIIIIIIIIIIIIIIIIIIIIIIIIIIIIIIIIIIIIIIIIIIIIIIIIIIIIIIIIIIIIII	HI:i:1	NH:i:1	NM:i:0
chr20	289703	289850	nucleosomal_sequence_269	40	+	0	147M	*	0	0	TGCCTGATGCACATCTTATAGACCTGAGCCTTGGGCCTCAAGATAGCTGTTTGCAGGTGACAGCTAGGTGTTGACCCATGCATGCTAGCTCCATCACTGATGGGATGAGAGGTAGCTGGATAAGGGATGGATACAGGTTCCAGGGGA	IIIIIIIIIIIIIIIIIIIIIIIIIIIIIIIIIIIIIIIIIIIIIIIIIIIIIIIIIIIIIIIIIIIIIIIIIIIIIIIIIIIIIIIIIIIIIIIIIIIIIIIIIIIIIIIIIIIIIIIIIIIIIIIIIIIIIIIIIIIIIIIIIII	HI:i:1	NH:i:1	NM:i:0
chr20	307123	307270	nucleosomal_sequence_762	40	+	0	147M	*	0	0	CTGTGGAGGATGGTCCCGGCGGGACGGGCCGCTCGGGGACAAGCGGAGCGCGCCCAAGGGCCGTCGGGCGAGGGGGCGGCCGCCGCCGCCGCCGCCTCCCCGACACCGTCGGAGGACGAGGAGCCGGAGGAAGAGGAGGAGGAGGCG	IIIIIIIIIIIIIIIIIIIIIIIIIIIIIIIIIIIIIIIIIIIIIIIIIIIIIIIIIIIIIIIIIIIIIIIIIIIIIIIIIIIIIIIIIIIIIIIIIIIIIIIIIIIIIIIIIIIIIIIIIIIIIIIIIIIIIIIIIIIIIIIIIII	HI:i:1	NH:i:1	NM:i:0
chr20	321843	321990	nucleosomal_sequence_1331	40	+	0	147M	*	0	0	CTTCCACATCACACCCTAAATTCTCCTGGCCAAGGTTCCCACTGACCTCCTTGTTGCCAAACCTAAGTCCTGTTGTCCCGCTGTGTGTCTCTTATGCACTTGGCAAGGCTGAGCAGGTCCTTCTTGGAAATGTGTTTCTTTGGTTTC	IIIIIIIIIIIIIIIIIIIIIIIIIIIIIIIIIIIIIIIIIIIIIIIIIIIIIIIIIIIIIIIIIIIIIIIIIIIIIIIIIIIIIIIIIIIIIIIIIIIIIIIIIIIIIIIIIIIIIIIIIIIIIIIIIIIIIIIIIIIIIIIIIII	HI:i:1	NH:i:1	NM:i:0
chr20	384053	384200	nucleosomal_sequence_1596	40	+	0	147M	*	0	0	AGCAAAGCCAGGACACTGATTGGGATGAACACATAGCACATGCCAGACATGGCTTTGAGTGCTTTACCTGGATCATCTCACTTTATATGTGACAGCCAAATGGTCCCCAGTGACCTTCACCAGCTGCTATTCACGCCTTTGTACAGT	IIIIIIIIIIIIIIIIIIIIIIIIIIIIIIIIIIIIIIIIIIIIIIIIIIIIIIIIIIIIIIIIIIIIIIIIIIIIIIIIIIIIIIIIIIIIIIIIIIIIIIIIIIIIIIIIIIIIIIIIIIIIIIIIIIIIIIIIIIIIIIIIIII	HI:i:1	NH:i:1	NM:i:0
chr20	388573	388720	nucleosomal_sequence_1589	40	+	0	147M	*	0	0	CTCCTGCTCCTGCCCCCGGCCCCGCCCCCGGCCCCGGCCCCGGCCCCCGGCCCACCCCGGCCCCGCCCCCAGCCCCCGGCCCCCCCGGCCCCGCCCCCGGCCCCGCCCCGGCCCCGCCCACCCCGCCTGCGGCCCAGCTCCTTCCCG	IIIIIIIIIIIIIIIIIIIIIIIIIIIIIIIIIIIIIIIIIIIIIIIIIIIIIIIIIIIIIIIIIIIIIIIIIIIIIIIIIIIIIIIIIIIIIIIIIIIIIIIIIIIIIIIIIIIIIIIIIIIIIIIIIIIIIIIIIIIIIIIIIII	HI:i:1	NH:i:1	NM:i:0
chr20	524173	524320	nucleosomal_sequence_689	40	+	0	147M	*	0	0	GTTTATGTGTGAAGGTGGGGGCAGGGGAAGGCGACGGGCCGCTCAGGAGTCTGCTGGAAGCGTGAGGGTCGGCCGCGCTCCGCTGCCCTATCCTGGGCCCACCCCACCCGCCAACGACCTCGCCTGGCTGCTCCCTAGGTACCTGTG	IIIIIIIIIIIIIIIIIIIIIIIIIIIIIIIIIIIIIIIIIIIIIIIIIIIIIIIIIIIIIIIIIIIIIIIIIIIIIIIIIIIIIIIIIIIIIIIIIIIIIIIIIIIIIIIIIIIIIIIIIIIIIIIIIIIIIIIIIIIIIIIIIII	HI:i:1	NH:i:1	NM:i:0
chr20	572093	572240	nucleosomal_sequence_1815	40	+	0	147M	*	0	0	GAGTGATGGGAAGCCATCGGAGGGCTGAGCAGGGAAGGGATATGAATCAGAGTTTCTGTTCAATTCTCCCTCTGCCCACACTCAGTCCTGCTCTTAATCAGGTTGGTAATCTTGCCTCTGCTTCTGACTATCTCTCTCTCCTGGCTG	IIIIIIIIIIIIIIIIIIIIIIIIIIIIIIIIIIIIIIIIIIIIIIIIIIIIIIIIIIIIIIIIIIIIIIIIIIIIIIIIIIIIIIIIIIIIIIIIIIIIIIIIIIIIIIIIIIIIIIIIIIIIIIIIIIIIIIIIIIIIIIIIIII	HI:i:1	NH:i:1	NM:i:0
chr20	603303	603450	nucleosomal_sequence_2158	40	+	0	147M	*	0	0	GTGTTGCTTGGTTCAGTCCCTCATCTTGTTCATGTCCCTGCTCAGATGTCATCTTCTCAGTGAGGCCCTCTCTTCCTACTCCCAAACCCCTTGACTTGCTCTATTTTCCTCTCGCCATGGCCCTTAGAACTACCTAACACACTATGC	IIIIIIIIIIIIIIIIIIIIIIIIIIIIIIIIIIIIIIIIIIIIIIIIIIIIIIIIIIIIIIIIIIIIIIIIIIIIIIIIIIIIIIIIIIIIIIIIIIIIIIIIIIIIIIIIIIIIIIIIIIIIIIIIIIIIIIIIIIIIIIIIIII	HI:i:1	NH:i:1	NM:i:0
chr20	614773	614920	nucleosomal_sequence_815	40	+	0	147M	*	0	0	GGTCAGCCTAGGTTGCCTGTGACAACTCTGAAAGGCCTTAGGAGGCACAGCATCTCAAGTGCACACCCGAGTATGGCGTGATCTGCAAGGGGAATAGGGGCTGGGGGGAGACATAGGCTTTGAAGATGAATCAGGCTGGAGCAGGGT	IIIIIIIIIIIIIIIIIIIIIIIIIIIIIIIIIIIIIIIIIIIIIIIIIIIIIIIIIIIIIIIIIIIIIIIIIIIIIIIIIIIIIIIIIIIIIIIIIIIIIIIIIIIIIIIIIIIIIIIIIIIIIIIIIIIIIIIIIIIIIIIIIII	HI:i:1	NH:i:1	NM:i:0
chr20	637853	638000	nucleosomal_sequence_1833	40	+	0	147M	*	0	0	GATTTAGTGATCAGCAAAAAGACACTACCAATCTCTGCATTATGAGGCTTACAGTGTAGTGGAGGATTCAGATAATGACCAAATAATCACACTGGTTAATGGAAAGTATACATTGGTAGTGGGTGCTGCAAAAGAATGGCATGTGGT	IIIIIIIIIIIIIIIIIIIIIIIIIIIIIIIIIIIIIIIIIIIIIIIIIIIIIIIIIIIIIIIIIIIIIIIIIIIIIIIIIIIIIIIIIIIIIIIIIIIIIIIIIIIIIIIIIIIIIIIIIIIIIIIIIIIIIIIIIIIIIIIIIII	HI:i:1	NH:i:1	NM:i:0
chr20	651383	651530	nucleosomal_sequence_794	40	+	0	147M	*	0	0	TCTGGCCCTCCTTCAGCAATCAAAGACTGAGACTATCTAAAGTGTGGAAGCTCAGCTCAGGACCCTCACGTCCCTCTCGTAACCCCAGGCTTTAGAGGAAATCAGGGGTTCCCAGATTCCATATCTCACATGGGCCTCATCATTCCA	IIIIIIIIIIIIIIIIIIIIIIIIIIIIIIIIIIIIIIIIIIIIIIIIIIIIIIIIIIIIIIIIIIIIIIIIIIIIIIIIIIIIIIIIIIIIIIIIIIIIIIIIIIIIIIIIIIIIIIIIIIIIIIIIIIIIIIIIIIIIIIIIIII	HI:i:1	NH:i:1	NM:i:0
chr20	659943	660090	nucleosomal_sequence_1652	40	+	0	147M	*	0	0	GTGCTGGGTACTTGGATCTCTGTCCTCTAGGGGTGCCTAGTTCACTGTGGGTAAATAAGGCAAGTGGGTGTCATCTAGCTCACCTCCACCTGCCTGATGGTTCTACCTCTCCAACCTCACATCTAAGAGATGGCAAAACGGATCCCA	IIIIIIIIIIIIIIIIIIIIIIIIIIIIIIIIIIIIIIIIIIIIIIIIIIIIIIIIIIIIIIIIIIIIIIIIIIIIIIIIIIIIIIIIIIIIIIIIIIIIIIIIIIIIIIIIIIIIIIIIIIIIIIIIIIIIIIIIIIIIIIIIIII	HI:i:1	NH:i:1	NM:i:0
chr20	663033	663180	nucleosomal_sequence_1085	40	+	0	147M	*	0	0	GTAAGTTGCCCAAGGTTTCACAGCCAGTAGGTGATAAGCCACAAATCCAACCCAGGCAAGCTGCTTGGAGGCTCTGCTCTGACCACTCCACCACACTGCCTCCTCTCCAGCTGCAAATGCCTTGGTGGCAATTTCTGGGACCATTTC	IIIIIIIIIIIIIIIIIIIIIIIIIIIIIIIIIIIIIIIIIIIIIIIIIIIIIIIIIIIIIIIIIIIIIIIIIIIIIIIIIIIIIIIIIIIIIIIIIIIIIIIIIIIIIIIIIIIIIIIIIIIIIIIIIIIIIIIIIIIIIIIIIII	HI:i:1	NH:i:1	NM:i:0
chr20	675973	676120	nucleosomal_sequence_1553	40	+	0	147M	*	0	0	TAGACATGCCCACAACCCTGCCACCTCTTTTCCTAACACACTGGGCAGTCTTGGCCTCTCCCAGGCTCCCTGGGAGGGTCACTACTTTCACAAAGATGATGCCCACTTCTGCCCATGGAATCTGGCTTGCCCAGTGACTACCTGACA	IIIIIIIIIIIIIIIIIIIIIIIIIIIIIIIIIIIIIIIIIIIIIIIIIIIIIIIIIIIIIIIIIIIIIIIIIIIIIIIIIIIIIIIIIIIIIIIIIIIIIIIIIIIIIIIIIIIIIIIIIIIIIIIIIIIIIIIIIIIIIIIIIII	HI:i:1	NH:i:1	NM:i:0
chr20	682813	682960	nucleosomal_sequence_2185	40	+	0	147M	*	0	0	ATACGAGATCGTTCATGGAAAGTGCTTGGCTTGGTGCCTGGCACCAAGACATTTCAGCTTATATTATCCTAGCTGTATCCTTCAGTGTCTGTCTGGCCTAGGTGGGATGTCAGGTTCCAGGGACCTGTCCCCATGCTTCCTCCATTA	IIIIIIIIIIIIIIIIIIIIIIIIIIIIIIIIIIIIIIIIIIIIIIIIIIIIIIIIIIIIIIIIIIIIIIIIIIIIIIIIIIIIIIIIIIIIIIIIIIIIIIIIIIIIIIIIIIIIIIIIIIIIIIIIIIIIIIIIIIIIIIIIIII	HI:i:1	NH:i:1	NM:i:0
chr20	684693	684840	nucleosomal_sequence_470	40	+	0	147M	*	0	0	TGTTCCACCCTCAACACTTCATAGTCCAAGGTGGCCGCTCATTCTCTGGCCATCATGTCCACATTCCAGCCAGAGGGAAAGAGGAAGAGGCAAAGAATGCTCTGGTCTCTTTAAGGACCCCTCACCCCCACCGCTCAGAAGTTGTAC	IIIIIIIIIIIIIIIIIIIIIIIIIIIIIIIIIIIIIIIIIIIIIIIIIIIIIIIIIIIIIIIIIIIIIIIIIIIIIIIIIIIIIIIIIIIIIIIIIIIIIIIIIIIIIIIIIIIIIIIIIIIIIIIIIIIIIIIIIIIIIIIIIII	HI:i:1	NH:i:1	NM:i:0
chr20	692283	692430	nucleosomal_sequence_1751	40	+	0	147M	*	0	0	GTCCCCACCCACTAGGACCCAGCCTCCAGCCAGTTCTGTTGCATGGGGCAGGGTCCCTGGGAAGATGGGCAGGCCTCAGACTGCTGCAACCTCTGCCCCTAGCCCTGAGGTGGTGGCAGTAGTGTTTCCCTCTGATAATGACATACT	IIIIIIIIIIIIIIIIIIIIIIIIIIIIIIIIIIIIIIIIIIIIIIIIIIIIIIIIIIIIIIIIIIIIIIIIIIIIIIIIIIIIIIIIIIIIIIIIIIIIIIIIIIIIIIIIIIIIIIIIIIIIIIIIIIIIIIIIIIIIIIIIIII	HI:i:1	NH:i:1	NM:i:0
chr20	692503	692650	nucleosomal_sequence_1530	40	+	0	147M	*	0	0	AATGGAAAATACGGCCTCCCTTCCCCCCTTCCTGTTCCTCCCCACTTACTCCCTTCATTCCTGCTGCTCCTGAAGCCATGGGTGAATAGTTTCTCAGTCTCTTTGCCTTGCTGAGCTGGGTTAGTTGGGTTAGCAGGATGGACATCT	IIIIIIIIIIIIIIIIIIIIIIIIIIIIIIIIIIIIIIIIIIIIIIIIIIIIIIIIIIIIIIIIIIIIIIIIIIIIIIIIIIIIIIIIIIIIIIIIIIIIIIIIIIIIIIIIIIIIIIIIIIIIIIIIIIIIIIIIIIIIIIIIIII	HI:i:1	NH:i:1	NM:i:0
chr20	692663	692810	nucleosomal_sequence_251	40	+	0	147M	*	0	0	AGAGTTAGGAGACACCCAGAACCAGCAGGTGGGATTTTAGAAAGTGCTGTTTGGCTCTGACCAACCCCTACTCCCACCCCATGCATAGCAGGGTTAGTTTCCTCATCAACTCTGGTCTCTGATTCTGATGTTCTGCCCCTAAGCATC	IIIIIIIIIIIIIIIIIIIIIIIIIIIIIIIIIIIIIIIIIIIIIIIIIIIIIIIIIIIIIIIIIIIIIIIIIIIIIIIIIIIIIIIIIIIIIIIIIIIIIIIIIIIIIIIIIIIIIIIIIIIIIIIIIIIIIIIIIIIIIIIIIII	HI:i:1	NH:i:1	NM:i:0
chr20	702403	702550	nucleosomal_sequence_1272	40	+	0	147M	*	0	0	TAGTGTGGGGAAGGTATGGCCAGAAATGAGGTGGAAAGTGGAAGCTTGGCCTGGGGAAGTGGTGGAAAGCTCTGGACTTGAACCATGACCCTGGTTCTGTTCAAGGCAGGGCTACTCTCTGCAGGGCTCTGAATTCTCCAGATTTCC	IIIIIIIIIIIIIIIIIIIIIIIIIIIIIIIIIIIIIIIIIIIIIIIIIIIIIIIIIIIIIIIIIIIIIIIIIIIIIIIIIIIIIIIIIIIIIIIIIIIIIIIIIIIIIIIIIIIIIIIIIIIIIIIIIIIIIIIIIIIIIIIIIII	HI:i:1	NH:i:1	NM:i:0
chr20	707633	707780	nucleosomal_sequence_881	40	+	0	147M	*	0	0	CCCAGGGACACGCAGACCCCACCCCACCCATTCACACAAGGACTCAAGGACAGAGCCTCTACCCACAGATGAACTTGGGTGGTGCACAGGCACACGAGCTTGATGGCAGGGCACGCCCAGGCTGAAGGGGCCGGGTGGGAGCTAAAA	IIIIIIIIIIIIIIIIIIIIIIIIIIIIIIIIIIIIIIIIIIIIIIIIIIIIIIIIIIIIIIIIIIIIIIIIIIIIIIIIIIIIIIIIIIIIIIIIIIIIIIIIIIIIIIIIIIIIIIIIIIIIIIIIIIIIIIIIIIIIIIIIIII	HI:i:1	NH:i:1	NM:i:0
chr20	711773	711920	nucleosomal_sequence_492	40	+	0	147M	*	0	0	CATGTCTAGCAGTGTGTCCTATAGGTTTGCTTAACCCATGTGACATTTGACACGTTTACAAGGTTATTCACTGCAGCATTGTGACAGCAAAAGACTGGAAACAACCTAAGTGTCCTGTAATAGGGGACTGGTTAAACAAATTATGGG	IIIIIIIIIIIIIIIIIIIIIIIIIIIIIIIIIIIIIIIIIIIIIIIIIIIIIIIIIIIIIIIIIIIIIIIIIIIIIIIIIIIIIIIIIIIIIIIIIIIIIIIIIIIIIIIIIIIIIIIIIIIIIIIIIIIIIIIIIIIIIIIIIII	HI:i:1	NH:i:1	NM:i:0
chr20	734713	734860	nucleosomal_sequence_743	40	+	0	147M	*	0	0	ATCAATAAGGTCTTTGTGACATGTACCTTGTGAAACCAGTCCTGCCTAAGGGAGCGGGGCTGGCGGTTGTTCAGAGTGAACAATTCAAAGTCAGGTCCTCCCTCTTGGAGCTCAGAGACTTGAAGAGCAAGGACCACTGTCAGGACA	IIIIIIIIIIIIIIIIIIIIIIIIIIIIIIIIIIIIIIIIIIIIIIIIIIIIIIIIIIIIIIIIIIIIIIIIIIIIIIIIIIIIIIIIIIIIIIIIIIIIIIIIIIIIIIIIIIIIIIIIIIIIIIIIIIIIIIIIIIIIIIIIIII	HI:i:1	NH:i:1	NM:i:0
chr20	756983	757130	nucleosomal_sequence_2193	40	+	0	147M	*	0	0	GTGGAAAGCGGGGATAATAATAGTGCCCTCTTCATAGGACAGAAATCCTAACTGCCAGTGTGCACTGAGCTGACTCAGTGTCAGGCATGTTCTTGGGGCTTGAGAGAAATTAATGCATTTAATCTTCATGGCCTTTTGGAGAGATGC	IIIIIIIIIIIIIIIIIIIIIIIIIIIIIIIIIIIIIIIIIIIIIIIIIIIIIIIIIIIIIIIIIIIIIIIIIIIIIIIIIIIIIIIIIIIIIIIIIIIIIIIIIIIIIIIIIIIIIIIIIIIIIIIIIIIIIIIIIIIIIIIIIII	HI:i:1	NH:i:1	NM:i:0
chr20	824983	825130	nucleosomal_sequence_1060	40	+	0	147M	*	0	0	AGAGGACCTGAGGTTGAGTTGACTGGTGCGTAGCACAGAGCCTGGAGCCTCCCTTGCTCCCTTTAGCGCGTGCCTTGCCCTGTCTTTTCTGCTCAGGTTGCCCAGGTCGCCCAGGTCTTTTTTCTCTAGCACCTTTTTTCCTCTCTT	IIIIIIIIIIIIIIIIIIIIIIIIIIIIIIIIIIIIIIIIIIIIIIIIIIIIIIIIIIIIIIIIIIIIIIIIIIIIIIIIIIIIIIIIIIIIIIIIIIIIIIIIIIIIIIIIIIIIIIIIIIIIIIIIIIIIIIIIIIIIIIIIIII	HI:i:1	NH:i:1	NM:i:0
chr20	845823	845970	nucleosomal_sequence_130	40	+	0	147M	*	0	0	TCTGTAGGCACGTGTGTTATACCAGGTTGCTGCGAGGGCCCAGAGGACACATCTGTTGTAGCTGAATAAGTTCCAGTGTTGAACCTCAGCACACACATGCGCATCTGGGCACCTGTGCACAGAGCTTGTATGCACAGAGCAGGAACA	IIIIIIIIIIIIIIIIIIIIIIIIIIIIIIIIIIIIIIIIIIIIIIIIIIIIIIIIIIIIIIIIIIIIIIIIIIIIIIIIIIIIIIIIIIIIIIIIIIIIIIIIIIIIIIIIIIIIIIIIIIIIIIIIIIIIIIIIIIIIIIIIIII	HI:i:1	NH:i:1	NM:i:0
chr20	864323	864470	nucleosomal_sequence_561	40	+	0	147M	*	0	0	ACAACCTCCTACTCAGACGATTGAGCAGACATTCAGCCTCATCTGGGGACTGGGTTACCAGTGGGTTAGTGGGAGGCATTGGGCCCAGGCCCTGTGCCTTGGGCTGAGCTACAAGAAACCCACACATGGGATGAATTCAGGCAGCTC	IIIIIIIIIIIIIIIIIIIIIIIIIIIIIIIIIIIIIIIIIIIIIIIIIIIIIIIIIIIIIIIIIIIIIIIIIIIIIIIIIIIIIIIIIIIIIIIIIIIIIIIIIIIIIIIIIIIIIIIIIIIIIIIIIIIIIIIIIIIIIIIIIII	HI:i:1	NH:i:1	NM:i:0
chr20	869983	870130	nucleosomal_sequence_978	40	+	0	147M	*	0	0	TGTGTACTTACACAAATCTAGATGGTATAGCCGCCTGCATACCTAGGCTATATGAGACAGCCTATTGCTCCTAAGCTACAAATCCATACAGCATGTGACTGCACCCAATACTGTAGGCAGTTATAACACAGTGGGAAGTATTTGTGT	IIIIIIIIIIIIIIIIIIIIIIIIIIIIIIIIIIIIIIIIIIIIIIIIIIIIIIIIIIIIIIIIIIIIIIIIIIIIIIIIIIIIIIIIIIIIIIIIIIIIIIIIIIIIIIIIIIIIIIIIIIIIIIIIIIIIIIIIIIIIIIIIIII	HI:i:1	NH:i:1	NM:i:0
chr20	888803	888950	nucleosomal_sequence_963	40	+	0	147M	*	0	0	ATCCTCAGTGAGGACAGGACAGAAAAGTGGCCACATCTCTTCCCAGTCTCCATGGTCCTCCACGGAGAACAGGGTCAGGACCAGGGACATCTGTCTGGCTCCTGGTGAGCACTCCAGTCTCATCTTGGCCATGCTCTCCTCGCTCTC	IIIIIIIIIIIIIIIIIIIIIIIIIIIIIIIIIIIIIIIIIIIIIIIIIIIIIIIIIIIIIIIIIIIIIIIIIIIIIIIIIIIIIIIIIIIIIIIIIIIIIIIIIIIIIIIIIIIIIIIIIIIIIIIIIIIIIIIIIIIIIIIIIII	HI:i:1	NH:i:1	NM:i:0
chr20	950953	951100	nucleosomal_sequence_2054	40	+	0	147M	*	0	0	AGTACTGCTACTTCCCCAGTCCTCACCTTCTGTTCCTTAGATTCGGTGAGGCCCCACATCCTGCTGATAACCCTCTTTCTGTTGCTTATAACTCAGGAGGCTTACTGATCCAGGGTCGTACGGAAGCACACAGTAACTAAAGTGTAC	IIIIIIIIIIIIIIIIIIIIIIIIIIIIIIIIIIIIIIIIIIIIIIIIIIIIIIIIIIIIIIIIIIIIIIIIIIIIIIIIIIIIIIIIIIIIIIIIIIIIIIIIIIIIIIIIIIIIIIIIIIIIIIIIIIIIIIIIIIIIIIIIIII	HI:i:1	NH:i:1	NM:i:0
chr20	957233	957380	nucleosomal_sequence_209	40	+	0	147M	*	0	0	TTTTGAGTGAACTTAGGGTCATCTCTGCCATATCATGCCTTCCATCTGCCTTCACTCTGCAGAACTTCCCTGAGGGGTCAAAAATGCAGGGTGACATCTGGGACGCTGAAAATGTCATGTTCTCCTAGGCAAGCTCGTCTCCTCAGT	IIIIIIIIIIIIIIIIIIIIIIIIIIIIIIIIIIIIIIIIIIIIIIIIIIIIIIIIIIIIIIIIIIIIIIIIIIIIIIIIIIIIIIIIIIIIIIIIIIIIIIIIIIIIIIIIIIIIIIIIIIIIIIIIIIIIIIIIIIIIIIIIIII	HI:i:1	NH:i:1	NM:i:0
chr20	960553	960700	nucleosomal_sequence_1212	40	+	0	147M	*	0	0	ATAGGTTCTAAATTTGGCAAGTGCTGTTGTCTCTTTCCCACCAGTGAAAGATGAGTTCCAGGAAGGCAGGGATGAGCCACGGCACACTGGACCTTCTCACTTATGCAGCACCTGCCTTCTCACTTAACCAATTCTTTGTTTTATAGC	IIIIIIIIIIIIIIIIIIIIIIIIIIIIIIIIIIIIIIIIIIIIIIIIIIIIIIIIIIIIIIIIIIIIIIIIIIIIIIIIIIIIIIIIIIIIIIIIIIIIIIIIIIIIIIIIIIIIIIIIIIIIIIIIIIIIIIIIIIIIIIIIIII	HI:i:1	NH:i:1	NM:i:0
chr20	976793	976940	nucleosomal_sequence_1170	40	+	0	147M	*	0	0	CTATCTGACCCTTCGCAAAAAATGTTTGCTGACCCCACTCTATTTTAGTCAGTGCTATTCCATTCCGTTCTGTTCCGTTCCATTCCATTCCGTTACCATTCCATTCCATTTCATTAGAAAATGCTGGCTATTGCTAAATTTATTGTC	IIIIIIIIIIIIIIIIIIIIIIIIIIIIIIIIIIIIIIIIIIIIIIIIIIIIIIIIIIIIIIIIIIIIIIIIIIIIIIIIIIIIIIIIIIIIIIIIIIIIIIIIIIIIIIIIIIIIIIIIIIIIIIIIIIIIIIIIIIIIIIIIIII	HI:i:1	NH:i:1	NM:i:0
chr20	1004773	1004920	nucleosomal_sequence_411	40	+	0	147M	*	0	0	CGTCTCTACGTGTTGGGGATCTCTCTCTCTGACCAGATTGCAAGTTCCATGAGAGTAAGGACTACCTCCTCATCACTGCTGAATTCCCAGAACCTAGAACAGTGTGCCCAGAACAGAGTAGATCCTTGATAAATATTTATCAAGTAT	IIIIIIIIIIIIIIIIIIIIIIIIIIIIIIIIIIIIIIIIIIIIIIIIIIIIIIIIIIIIIIIIIIIIIIIIIIIIIIIIIIIIIIIIIIIIIIIIIIIIIIIIIIIIIIIIIIIIIIIIIIIIIIIIIIIIIIIIIIIIIIIIIII	HI:i:1	NH:i:1	NM:i:0
chr20	1018443	1018590	nucleosomal_sequence_1043	40	+	0	147M	*	0	0	GTACTCTTCTACCCTGAGAATAATGCTCTACAGTGAGTCAGGGAGTCTTGTGAGGTCTCAAGAACAGGGACCTTGTCTGTCTTATTCACTTGTGTGTCCTCAGAGCCCAGAAGAGAGACTGGCATATAATAGATATTTAATATCTGT	IIIIIIIIIIIIIIIIIIIIIIIIIIIIIIIIIIIIIIIIIIIIIIIIIIIIIIIIIIIIIIIIIIIIIIIIIIIIIIIIIIIIIIIIIIIIIIIIIIIIIIIIIIIIIIIIIIIIIIIIIIIIIIIIIIIIIIIIIIIIIIIIIII	HI:i:1	NH:i:1	NM:i:0
chr20	1029313	1029460	nucleosomal_sequence_1129	40	+	0	147M	*	0	0	GATTTCATTTCCAAAAATGGCCACAGCCCCCTGCTCCTCATGAACCCTGCCACTCTCCATCAAGAGGGAGAGTTTATTTCTCCTCCCCTGGAGACTGGCAGGACTTTGTGACTGCCTTGATGAATAGAACGCAGCAGAGGTGACTGT	IIIIIIIIIIIIIIIIIIIIIIIIIIIIIIIIIIIIIIIIIIIIIIIIIIIIIIIIIIIIIIIIIIIIIIIIIIIIIIIIIIIIIIIIIIIIIIIIIIIIIIIIIIIIIIIIIIIIIIIIIIIIIIIIIIIIIIIIIIIIIIIIIII	HI:i:1	NH:i:1	NM:i:0
chr20	1060133	1060280	nucleosomal_sequence_1483	40	+	0	147M	*	0	0	ATTTTTAAGTCTTGCTGTTTATAAGATCTGTCCTGGACTTGTTTCTAAGTTCCTATAATACCATGACACGTGTTAAGGATCCTAGAATTCCTGGCCTCAGTGGCTCTGGACAACTCACCCTAAAATATAAAGCCAGATCTTAATGAC	IIIIIIIIIIIIIIIIIIIIIIIIIIIIIIIIIIIIIIIIIIIIIIIIIIIIIIIIIIIIIIIIIIIIIIIIIIIIIIIIIIIIIIIIIIIIIIIIIIIIIIIIIIIIIIIIIIIIIIIIIIIIIIIIIIIIIIIIIIIIIIIIIII	HI:i:1	NH:i:1	NM:i:0
chr20	1068363	1068510	nucleosomal_sequence_243	40	+	0	147M	*	0	0	CTTATCACATAACCTCAATCCAACTACAGGGGGGCCAATAAGCAGTATCCTACACTGTGTCTGGGAGATACAGACATGTTTGGTGAAGAGCCACCTCACTGTGGACTGAGCTTTGCAGCAGAGAAGCAGGACATGTGAATTGCAGAC	IIIIIIIIIIIIIIIIIIIIIIIIIIIIIIIIIIIIIIIIIIIIIIIIIIIIIIIIIIIIIIIIIIIIIIIIIIIIIIIIIIIIIIIIIIIIIIIIIIIIIIIIIIIIIIIIIIIIIIIIIIIIIIIIIIIIIIIIIIIIIIIIIII	HI:i:1	NH:i:1	NM:i:0
chr20	1091243	1091390	nucleosomal_sequence_1580	40	+	0	147M	*	0	0	GACATGCATGCTTCCCCTTTGCCTTCCACCATGATTGAAAGCTTCCTAGGCCTCACCAGAAGCCAAGCAGATACTGGTGTCATGCTAGACAGCCTGCAGTGCCTTTCTTTAGAAATTACCCAGTCCCAGGTATTCCTTTATAGCAAT	IIIIIIIIIIIIIIIIIIIIIIIIIIIIIIIIIIIIIIIIIIIIIIIIIIIIIIIIIIIIIIIIIIIIIIIIIIIIIIIIIIIIIIIIIIIIIIIIIIIIIIIIIIIIIIIIIIIIIIIIIIIIIIIIIIIIIIIIIIIIIIIIIII	HI:i:1	NH:i:1	NM:i:0
chr20	1176423	1176570	nucleosomal_sequence_2212	40	+	0	147M	*	0	0	TATCCGCCAGCACCTGTTTGTCATTGTTGGGGGCTATTCCTGCACTTCTAGCCTGTCCTCTGCACATGTCAAGCATGTTCCTTAAGCAGAGTGAGACCTGCTTACAGTAGGAAGCCGTAGGCACGCATGGAGAAGGTGAGTGTTGAG	IIIIIIIIIIIIIIIIIIIIIIIIIIIIIIIIIIIIIIIIIIIIIIIIIIIIIIIIIIIIIIIIIIIIIIIIIIIIIIIIIIIIIIIIIIIIIIIIIIIIIIIIIIIIIIIIIIIIIIIIIIIIIIIIIIIIIIIIIIIIIIIIIII	HI:i:1	NH:i:1	NM:i:0
chr20	1176943	1177090	nucleosomal_sequence_594	40	+	0	147M	*	0	0	GGAGGGGAGGCAGCCCAAAAGGATGGGAAGAGCCCTGGACTAGGAGTTGGACACAAAGGCAGAGCTAAATGTCATCTCCGAGCCCACTTGCCCCATCTGAGGAATGGGAATAGCTCCACCCTCGTGTCTCAGGGCAGATTACCTACC	IIIIIIIIIIIIIIIIIIIIIIIIIIIIIIIIIIIIIIIIIIIIIIIIIIIIIIIIIIIIIIIIIIIIIIIIIIIIIIIIIIIIIIIIIIIIIIIIIIIIIIIIIIIIIIIIIIIIIIIIIIIIIIIIIIIIIIIIIIIIIIIIIII	HI:i:1	NH:i:1	NM:i:0
chr20	1183283	1183430	nucleosomal_sequence_2230	40	+	0	147M	*	0	0	CTGTATGGACTCCCCCTGAATTCTTTATTGCATGAGATCCAAGAACCCTCCCTTGGGGTCTGGGTTGGGACCCCTTTCCTATAACAATGGGAAGAATAAATGGTGTGTCAGGACTGTGTTTGCCTGCAAGTAGCAGAGTGTTCCATT	IIIIIIIIIIIIIIIIIIIIIIIIIIIIIIIIIIIIIIIIIIIIIIIIIIIIIIIIIIIIIIIIIIIIIIIIIIIIIIIIIIIIIIIIIIIIIIIIIIIIIIIIIIIIIIIIIIIIIIIIIIIIIIIIIIIIIIIIIIIIIIIIIII	HI:i:1	NH:i:1	NM:i:0
chr20	1190113	1190260	nucleosomal_sequence_1726	40	+	0	147M	*	0	0	GTTGTTCTCCAAGACCCTACATTTGGAACCAACGTTCACTTCCTGATCCTAGGTCAGAGAAAGCCAAAGCTGAGCCCAGATGCTGGACAAGGAGTTGGGATGGAAATTACATCTTCAGCGTTGGTCCTAGAGGTCTGGGTGGGAAAT	IIIIIIIIIIIIIIIIIIIIIIIIIIIIIIIIIIIIIIIIIIIIIIIIIIIIIIIIIIIIIIIIIIIIIIIIIIIIIIIIIIIIIIIIIIIIIIIIIIIIIIIIIIIIIIIIIIIIIIIIIIIIIIIIIIIIIIIIIIIIIIIIIII	HI:i:1	NH:i:1	NM:i:0
chr20	1311073	1311220	nucleosomal_sequence_1289	40	+	0	147M	*	0	0	ACATTTGCCACTAATTCAGCACTTACTCCCAGAGAGCACAGAGATTCTACCCCTGGCACTTTAAAGGCATTATCTCAATGGCTTCTCATGCCATCCCTGCAGAGTAGGTGTGACTCACACCATTCCTCCAGGTGGGGACACTGAGGC	IIIIIIIIIIIIIIIIIIIIIIIIIIIIIIIIIIIIIIIIIIIIIIIIIIIIIIIIIIIIIIIIIIIIIIIIIIIIIIIIIIIIIIIIIIIIIIIIIIIIIIIIIIIIIIIIIIIIIIIIIIIIIIIIIIIIIIIIIIIIIIIIIII	HI:i:1	NH:i:1	NM:i:0
chr20	1399213	1399360	nucleosomal_sequence_305	40	+	0	147M	*	0	0	GTTGAGAGCCTGAGGCAAGGACAGATCCCTGAGGACACTGTCTGGACGTCTGACAATGGGTCATCCTGGCTGCCCTCTTTCCTAGCCTGCAGCACATCCTCCACCATCAGCCCTACATCCTGTTACTCAGGCACCCAACCATGCCGG	IIIIIIIIIIIIIIIIIIIIIIIIIIIIIIIIIIIIIIIIIIIIIIIIIIIIIIIIIIIIIIIIIIIIIIIIIIIIIIIIIIIIIIIIIIIIIIIIIIIIIIIIIIIIIIIIIIIIIIIIIIIIIIIIIIIIIIIIIIIIIIIIIII	HI:i:1	NH:i:1	NM:i:0
chr20	1432773	1432920	nucleosomal_sequence_1869	40	+	0	147M	*	0	0	AATTACGTACACTTTCTGCTTACATTGACTGCTCACTATGGAACAGTGTTCTACATGCATCAGCTCACTTATTCCTTGCAACAATAATCCTAGGAGGTATGGACTCTTATTAGTACCAATTTATAGTTGAGGAAACTGAGGCTATAT	IIIIIIIIIIIIIIIIIIIIIIIIIIIIIIIIIIIIIIIIIIIIIIIIIIIIIIIIIIIIIIIIIIIIIIIIIIIIIIIIIIIIIIIIIIIIIIIIIIIIIIIIIIIIIIIIIIIIIIIIIIIIIIIIIIIIIIIIIIIIIIIIIII	HI:i:1	NH:i:1	NM:i:0
chr20	1447233	1447380	nucleosomal_sequence_2194	40	+	0	147M	*	0	0	CCATGAGGCCTGGGTCGGGCCGCGGTAGAGCGGGGATGACTGTGCGCTTCGGCCGCCGCGGGCTTAAGGCACCAGGCGCCCGCTCCCAGCAGTCCCCGGCCCACCCGACACAGCCCGCCGCGCGGCGCTACCTGCAAGTCCCAGCCG	IIIIIIIIIIIIIIIIIIIIIIIIIIIIIIIIIIIIIIIIIIIIIIIIIIIIIIIIIIIIIIIIIIIIIIIIIIIIIIIIIIIIIIIIIIIIIIIIIIIIIIIIIIIIIIIIIIIIIIIIIIIIIIIIIIIIIIIIIIIIIIIIIII	HI:i:1	NH:i:1	NM:i:0
chr20	1456683	1456830	nucleosomal_sequence_493	40	+	0	147M	*	0	0	GATGTAGGGATCTAGGAGTTTGTCATGAGGCCTGGGGGCACCTAGAGGCTGGGACTGGAGGTAGGGAAATGGTTGAGGAGCCCTGGCTCCTCTCCAACTCAGAGGGTCCTCACTCTGGGGCTGACCCCTCACTCTTGACCCTTGCTC	IIIIIIIIIIIIIIIIIIIIIIIIIIIIIIIIIIIIIIIIIIIIIIIIIIIIIIIIIIIIIIIIIIIIIIIIIIIIIIIIIIIIIIIIIIIIIIIIIIIIIIIIIIIIIIIIIIIIIIIIIIIIIIIIIIIIIIIIIIIIIIIIIII	HI:i:1	NH:i:1	NM:i:0
chr20	1470093	1470240	nucleosomal_sequence_593	40	+	0	147M	*	0	0	GGAAGCACTCAGAAAGTCTTATCTCAGCTAGGGGTGAGTCTGGGGAAGTGAACACCAGGGAAGAAGCTGGAGCCTGGACTCAGTCCTGGTGCCCACACCCCTTCCCTCCCTCTCCCCTTCTGAGTCCCCTTCTGTGTTGTCACTTGG	IIIIIIIIIIIIIIIIIIIIIIIIIIIIIIIIIIIIIIIIIIIIIIIIIIIIIIIIIIIIIIIIIIIIIIIIIIIIIIIIIIIIIIIIIIIIIIIIIIIIIIIIIIIIIIIIIIIIIIIIIIIIIIIIIIIIIIIIIIIIIIIIIII	HI:i:1	NH:i:1	NM:i:0
chr20	1679863	1680010	nucleosomal_sequence_590	40	+	0	147M	*	0	0	GAGGCTCTGTTCCTTGCTGCCACATTCCTTTCCTCACAGTTACATCTTCCCATCACTCCCACATCTTGCTTCCATTGTCATATGTCCTACAAAGACCCTTGTCATATATTGGGCCCTTTCTGACACTAGACCAAGATGTTAAATCAC	IIIIIIIIIIIIIIIIIIIIIIIIIIIIIIIIIIIIIIIIIIIIIIIIIIIIIIIIIIIIIIIIIIIIIIIIIIIIIIIIIIIIIIIIIIIIIIIIIIIIIIIIIIIIIIIIIIIIIIIIIIIIIIIIIIIIIIIIIIIIIIIIIII	HI:i:1	NH:i:1	NM:i:0
chr20	1681743	1681890	nucleosomal_sequence_1558	40	+	0	147M	*	0	0	TGGCTTACTAATTTGCTACTCTGATTGGCTCCACAACTTGAGAAGGCTTTTTACACTGATGGCTTTCTTTTGCTGTGCTATGTGCAGCTTCATGTTACCTTTTGGAGTTCTGCCAAGACTCTCTATCCTGAAGTGAGGATCCTGTTT	IIIIIIIIIIIIIIIIIIIIIIIIIIIIIIIIIIIIIIIIIIIIIIIIIIIIIIIIIIIIIIIIIIIIIIIIIIIIIIIIIIIIIIIIIIIIIIIIIIIIIIIIIIIIIIIIIIIIIIIIIIIIIIIIIIIIIIIIIIIIIIIIIII	HI:i:1	NH:i:1	NM:i:0
chr20	1728353	1728500	nucleosomal_sequence_323	40	+	0	147M	*	0	0	TTACAGCCCTAAAACTCAACATGTTCAAAATTAAATGCCTGATCTCCCCATCCAAAGGTGCTCCATGTGCTGCTTTTTCTAACACACTTGACGGCAATGTGTTATTCCAGTCTCTTAGGCCCAAAATCTTGGGGACATCACTGACTT	IIIIIIIIIIIIIIIIIIIIIIIIIIIIIIIIIIIIIIIIIIIIIIIIIIIIIIIIIIIIIIIIIIIIIIIIIIIIIIIIIIIIIIIIIIIIIIIIIIIIIIIIIIIIIIIIIIIIIIIIIIIIIIIIIIIIIIIIIIIIIIIIIII	HI:i:1	NH:i:1	NM:i:0
chr20	1753133	1753280	nucleosomal_sequence_2188	40	+	0	147M	*	0	0	AGTATAGGGAAGTTCTATGCATTGAAGTCCATTCACATGAGTGTGCTTTACTGTCTGCGTGCTGTAAATGTTTGAGACATTACTACCAATATTTTCTGCCATGTAACATGATGTGTTTACTTCCCAATAGCACAATTCTCCCCCTGT	IIIIIIIIIIIIIIIIIIIIIIIIIIIIIIIIIIIIIIIIIIIIIIIIIIIIIIIIIIIIIIIIIIIIIIIIIIIIIIIIIIIIIIIIIIIIIIIIIIIIIIIIIIIIIIIIIIIIIIIIIIIIIIIIIIIIIIIIIIIIIIIIIII	HI:i:1	NH:i:1	NM:i:0
chr20	1756053	1756200	nucleosomal_sequence_1152	40	+	0	147M	*	0	0	TATTAACCAATGACCTTTAATATTGTCCTACTTGCAGCTCAGCTCTGGGCTAGGCACTGTGGAAACTGCAAACAGTCACTGCAGAGAACTTGCTATGGGCCCCATTGTCCAGATGCCAAGCAGGAGTCAAGGAAAGGAATCTTAAGC	IIIIIIIIIIIIIIIIIIIIIIIIIIIIIIIIIIIIIIIIIIIIIIIIIIIIIIIIIIIIIIIIIIIIIIIIIIIIIIIIIIIIIIIIIIIIIIIIIIIIIIIIIIIIIIIIIIIIIIIIIIIIIIIIIIIIIIIIIIIIIIIIIII	HI:i:1	NH:i:1	NM:i:0
chr20	1766493	1766640	nucleosomal_sequence_624	40	+	0	147M	*	0	0	GGAAGTGGAAGTCATAGGGAGTTCTAGGAGAAGAATGTTCCAGAGAGAGGAATACACTTGCAGGGCAGGCATGAGCTGGGCATATGTGAGCCACAGCAAGGTCACTGTGGTGGGAGCAGAGTGAGGGAACAGATGGTCATGGGAGAA	IIIIIIIIIIIIIIIIIIIIIIIIIIIIIIIIIIIIIIIIIIIIIIIIIIIIIIIIIIIIIIIIIIIIIIIIIIIIIIIIIIIIIIIIIIIIIIIIIIIIIIIIIIIIIIIIIIIIIIIIIIIIIIIIIIIIIIIIIIIIIIIIIII	HI:i:1	NH:i:1	NM:i:0
chr20	1768033	1768180	nucleosomal_sequence_1710	40	+	0	147M	*	0	0	TGACCTTAGCAGAGCACCTTCTTACCATTGGTGATTGTCACTACTGCTAGACTGCGTGCACCGTGGAGGCCAGGAATGGGGACTCTCTTGGTCTCCATGGTATCCGCAACACCTAGCACAAGGTGTAGCACACAGAAGATGCTCAAC	IIIIIIIIIIIIIIIIIIIIIIIIIIIIIIIIIIIIIIIIIIIIIIIIIIIIIIIIIIIIIIIIIIIIIIIIIIIIIIIIIIIIIIIIIIIIIIIIIIIIIIIIIIIIIIIIIIIIIIIIIIIIIIIIIIIIIIIIIIIIIIIIIII	HI:i:1	NH:i:1	NM:i:0
chr20	1788503	1788650	nucleosomal_sequence_891	40	+	0	147M	*	0	0	TTTCCTTTACACCCTGACTGAACCCCAAGTCTGGAGGAGACTTTGCAGAACTGGCTACATTGCTAAGCAGGGCACAGGCCCAGTTAAATGAGGCACCTTTCTGCTCCAGCTCCAAGCTTCTCTGTTCTGACCCCGGTCTTTCTTGCC	IIIIIIIIIIIIIIIIIIIIIIIIIIIIIIIIIIIIIIIIIIIIIIIIIIIIIIIIIIIIIIIIIIIIIIIIIIIIIIIIIIIIIIIIIIIIIIIIIIIIIIIIIIIIIIIIIIIIIIIIIIIIIIIIIIIIIIIIIIIIIIIIIII	HI:i:1	NH:i:1	NM:i:0
chr20	1803873	1804020	nucleosomal_sequence_1734	40	+	0	147M	*	0	0	TGACTAACACACATTTGCTCAATTTCCACTATCCCCACTAGGTGACCACAGCAAAAGTGGACAGATAGCGTCTGGCAAGCTTCAGGCAGGAGCTTGAACCTGACCATCTTCAGCTGTCCCAGCTGTCACCTCCAGAAATCTGAGATC	IIIIIIIIIIIIIIIIIIIIIIIIIIIIIIIIIIIIIIIIIIIIIIIIIIIIIIIIIIIIIIIIIIIIIIIIIIIIIIIIIIIIIIIIIIIIIIIIIIIIIIIIIIIIIIIIIIIIIIIIIIIIIIIIIIIIIIIIIIIIIIIIIII	HI:i:1	NH:i:1	NM:i:0
chr20	1812033	1812180	nucleosomal_sequence_1647	40	+	0	147M	*	0	0	TATGGCCTGGCCCACAATATGTGCTCATTAAATCCTAGTTGTTGCTGTTATCAGTTCCTGTGTATAGCATAACTTCAGTAGCCTAGTAGGTAATAACTGTGTTAGGATGGCCCACTGAAAAGCAGACGTCAAGATTGAGTTCAACAT	IIIIIIIIIIIIIIIIIIIIIIIIIIIIIIIIIIIIIIIIIIIIIIIIIIIIIIIIIIIIIIIIIIIIIIIIIIIIIIIIIIIIIIIIIIIIIIIIIIIIIIIIIIIIIIIIIIIIIIIIIIIIIIIIIIIIIIIIIIIIIIIIIII	HI:i:1	NH:i:1	NM:i:0
chr20	1825183	1825330	nucleosomal_sequence_189	40	+	0	147M	*	0	0	TAAATTACCCATTCTGTGGTATAGTGCTATAGCAACACAAAACGTACTTAGCCAGGGATTTATCCAGGCAAAGGCAAGTGCAAAGTCCCTGAGGTGGGCACATCCCTGGTGTACAGGAGCAATGGCCACCGTGGCTAGGACACGTTC	IIIIIIIIIIIIIIIIIIIIIIIIIIIIIIIIIIIIIIIIIIIIIIIIIIIIIIIIIIIIIIIIIIIIIIIIIIIIIIIIIIIIIIIIIIIIIIIIIIIIIIIIIIIIIIIIIIIIIIIIIIIIIIIIIIIIIIIIIIIIIIIIIII	HI:i:1	NH:i:1	NM:i:0
chr20	1825673	1825820	nucleosomal_sequence_1671	40	+	0	147M	*	0	0	GAGTCTTAGCACGTGTACACACAGCATGTGCATTCCTACCTCTGAGTGTGTCTGCCTGAGTGTTTATGGCTGCATAGGGGTCTTGAGTCTGCTGCCCACAAGTTAAACAGTGGTTTACTTAGCCCTCCCCAACTGTGTGAATGCAAG	IIIIIIIIIIIIIIIIIIIIIIIIIIIIIIIIIIIIIIIIIIIIIIIIIIIIIIIIIIIIIIIIIIIIIIIIIIIIIIIIIIIIIIIIIIIIIIIIIIIIIIIIIIIIIIIIIIIIIIIIIIIIIIIIIIIIIIIIIIIIIIIIIII	HI:i:1	NH:i:1	NM:i:0
chr20	1826843	1826990	nucleosomal_sequence_2200	40	+	0	147M	*	0	0	GGTCTAACTTGCCAATCCTCATGCCATTTCCCTGAGATAGGTCCTTCCATTGTCCCCACTTCATGGGTTTGGAAACTGAGGCACAGAGAAGCGAATTGTTTACTTAACTCACACAGCTGGTAAGTGAAGAGACCAGAATCCAAGCTG	IIIIIIIIIIIIIIIIIIIIIIIIIIIIIIIIIIIIIIIIIIIIIIIIIIIIIIIIIIIIIIIIIIIIIIIIIIIIIIIIIIIIIIIIIIIIIIIIIIIIIIIIIIIIIIIIIIIIIIIIIIIIIIIIIIIIIIIIIIIIIIIIIII	HI:i:1	NH:i:1	NM:i:0
chr20	1839373	1839520	nucleosomal_sequence_2146	40	+	0	147M	*	0	0	ATAAGGCAGGCACTATTCTAGGTCCTTCAGATGATTGAACATTTTCCACCCTCATAAAGGAACTCCACAGGGAAGGGTCCGCATCCCCATTTTACAGATGAGGAAAATGAGGCACACTGAAGTTACAGAATGTGCCTGGGACCACAC	IIIIIIIIIIIIIIIIIIIIIIIIIIIIIIIIIIIIIIIIIIIIIIIIIIIIIIIIIIIIIIIIIIIIIIIIIIIIIIIIIIIIIIIIIIIIIIIIIIIIIIIIIIIIIIIIIIIIIIIIIIIIIIIIIIIIIIIIIIIIIIIIIII	HI:i:1	NH:i:1	NM:i:0
chr20	1855993	1856140	nucleosomal_sequence_2145	40	+	0	147M	*	0	0	TGGTACATCCTGAGGCCAGGGGAGCAGAGGATAAGGGCATGCATGAGAGGGTGGCTACCACGTGCCACCCACCCCAGGGACATCAAGTAAGACCCTTACCCTCCTTGTGCCTCAGCTTCTCACTCTTCACAACACACAGTAACACAC	IIIIIIIIIIIIIIIIIIIIIIIIIIIIIIIIIIIIIIIIIIIIIIIIIIIIIIIIIIIIIIIIIIIIIIIIIIIIIIIIIIIIIIIIIIIIIIIIIIIIIIIIIIIIIIIIIIIIIIIIIIIIIIIIIIIIIIIIIIIIIIIIIII	HI:i:1	NH:i:1	NM:i:0
chr20	1875873	1876020	nucleosomal_sequence_259	40	+	0	147M	*	0	0	CAGTCTCCGTCTCTCCATTTCTCCTGGGGGGCGGGGAGGGGGGGTCTCCAAAAACCGCGGCGGCGGCGGCGGCCGCTCCAGGCGCCCGTTCCGGAGTCGGGGGGAGGCCCAGCCGGGAGGGGGGAAGGGGGGGAGCCTTAGTCATTT	IIIIIIIIIIIIIIIIIIIIIIIIIIIIIIIIIIIIIIIIIIIIIIIIIIIIIIIIIIIIIIIIIIIIIIIIIIIIIIIIIIIIIIIIIIIIIIIIIIIIIIIIIIIIIIIIIIIIIIIIIIIIIIIIIIIIIIIIIIIIIIIIIII	HI:i:1	NH:i:1	NM:i:0
chr20	1897393	1897540	nucleosomal_sequence_1854	40	+	0	147M	*	0	0	TCCCCAAACTTGAACTATTAAAACAGTCCTGCAGTGGATGACCTTATACATGTGTGACCTTACTCAGGTGGGAGACGCCCACTGCAAGTGCCATTGCTAGATCAGAGGGGGTGTGTGTTTTAATGTGTGTGGATATGGCCTAATTTC	IIIIIIIIIIIIIIIIIIIIIIIIIIIIIIIIIIIIIIIIIIIIIIIIIIIIIIIIIIIIIIIIIIIIIIIIIIIIIIIIIIIIIIIIIIIIIIIIIIIIIIIIIIIIIIIIIIIIIIIIIIIIIIIIIIIIIIIIIIIIIIIIIII	HI:i:1	NH:i:1	NM:i:0
chr20	1901043	1901190	nucleosomal_sequence_433	40	+	0	147M	*	0	0	GGAGGTATGGGGTAATGATTAGCAATTTGGAGACACGTTTACGACCCATCTGCAGGGAGAAACAGCCCGCGTTCTGATTCAGCCATGTGTGTGCTTTCAGGACCCAGGAAGTGCTTCTGCCTGCTTGGGCGCCCTGTGTCTGTGTAA	IIIIIIIIIIIIIIIIIIIIIIIIIIIIIIIIIIIIIIIIIIIIIIIIIIIIIIIIIIIIIIIIIIIIIIIIIIIIIIIIIIIIIIIIIIIIIIIIIIIIIIIIIIIIIIIIIIIIIIIIIIIIIIIIIIIIIIIIIIIIIIIIIII	HI:i:1	NH:i:1	NM:i:0
chr20	1925403	1925550	nucleosomal_sequence_545	40	+	0	147M	*	0	0	ATTGGCACTGTGATTACATGATTACCATCCTCTCCTCTACTGCCCCAGTTGCTGCCTCAGGGCAAGGAGGGTGTTGATTCACTCATCAGTGTAACTCCTATGCTAAGCCCATAGGAGGCACCCAGCAAATATTAGAGGGATGGGAGG	IIIIIIIIIIIIIIIIIIIIIIIIIIIIIIIIIIIIIIIIIIIIIIIIIIIIIIIIIIIIIIIIIIIIIIIIIIIIIIIIIIIIIIIIIIIIIIIIIIIIIIIIIIIIIIIIIIIIIIIIIIIIIIIIIIIIIIIIIIIIIIIIIII	HI:i:1	NH:i:1	NM:i:0
chr20	1928833	1928980	nucleosomal_sequence_1516	40	+	0	147M	*	0	0	CAGGTCTACCTCATTCTTTCAAGCAGCTTCATAACATTCTTGTATTCATTCATTCATTCATTCATTCATTCACCAAACATGTGTAGAGCGGGCAGCTCCTGTACACCAGGCAAGGGCATACAACACACTCAGTCCTTGCTCTGAGTT	IIIIIIIIIIIIIIIIIIIIIIIIIIIIIIIIIIIIIIIIIIIIIIIIIIIIIIIIIIIIIIIIIIIIIIIIIIIIIIIIIIIIIIIIIIIIIIIIIIIIIIIIIIIIIIIIIIIIIIIIIIIIIIIIIIIIIIIIIIIIIIIIIII	HI:i:1	NH:i:1	NM:i:0
chr20	1969033	1969180	nucleosomal_sequence_1812	40	+	0	147M	*	0	0	ACATTACTGAACAATGTCAGATGGGCCCCAGGGGAAGCATTTCGACCTTTCTGATGGGGATTTGCCAAGGAATGGAGCTGGGAAGTCACACATAAGAGAGAGCCCTGCCTGCCTATCATGTCTGATTAGGGATGGGCCAAGGAGGAA	IIIIIIIIIIIIIIIIIIIIIIIIIIIIIIIIIIIIIIIIIIIIIIIIIIIIIIIIIIIIIIIIIIIIIIIIIIIIIIIIIIIIIIIIIIIIIIIIIIIIIIIIIIIIIIIIIIIIIIIIIIIIIIIIIIIIIIIIIIIIIIIIIII	HI:i:1	NH:i:1	NM:i:0
chr20	1974233	1974380	nucleosomal_sequence_1811	40	+	0	147M	*	0	0	CAGACCCTGGGAATGGCATGGGAACTGCTGTGTGGGAGACTGCAAGAAGGAGACCCTGGAGCTAAAGCCAAAGGGTGGTCCTCTTGGGAGAGAGCTTACCACCTGTTTAAGCCAGGACTGTGCAGAAAGGGAGAGTCCAAAGAGCAG	IIIIIIIIIIIIIIIIIIIIIIIIIIIIIIIIIIIIIIIIIIIIIIIIIIIIIIIIIIIIIIIIIIIIIIIIIIIIIIIIIIIIIIIIIIIIIIIIIIIIIIIIIIIIIIIIIIIIIIIIIIIIIIIIIIIIIIIIIIIIIIIIIII	HI:i:1	NH:i:1	NM:i:0
chr20	2003613	2003760	nucleosomal_sequence_849	40	+	0	147M	*	0	0	TAGATAGTATCTACCTGCTAGAGTTTTTGTGAGCCTGGAATAAGACAGCAAATGTGAAGCCTGACGCAGAGTAAACACTCAAGAATCATCATCATCATTGCTTCATAGCTAACCTTTTTCAGTGTTTAGGACGTGCCAGGTACAAAA	IIIIIIIIIIIIIIIIIIIIIIIIIIIIIIIIIIIIIIIIIIIIIIIIIIIIIIIIIIIIIIIIIIIIIIIIIIIIIIIIIIIIIIIIIIIIIIIIIIIIIIIIIIIIIIIIIIIIIIIIIIIIIIIIIIIIIIIIIIIIIIIIIII	HI:i:1	NH:i:1	NM:i:0
chr20	2004173	2004320	nucleosomal_sequence_1785	40	+	0	147M	*	0	0	TAGTAATAAGATGAACAATCTAACTTAAAAGGCATCGTACAGGGGAAAGGCTTTAGCTCAGATCAGCTTCTGGTACCATCTACGTGCTACCTGACTTTGGGCAAATCAAGTCCTCTCCAATGCCCTTTCAGCTACTCTCAGCACTTT	IIIIIIIIIIIIIIIIIIIIIIIIIIIIIIIIIIIIIIIIIIIIIIIIIIIIIIIIIIIIIIIIIIIIIIIIIIIIIIIIIIIIIIIIIIIIIIIIIIIIIIIIIIIIIIIIIIIIIIIIIIIIIIIIIIIIIIIIIIIIIIIIIII	HI:i:1	NH:i:1	NM:i:0
chr20	2034583	2034730	nucleosomal_sequence_1756	40	+	0	147M	*	0	0	ACTGGTGGCCTCCATTATCTCTGCATGGGCCTCCCTGCAGTGCTGCTTGGGCTTCCTCACAACATGGCAGCCAGGTTCTCAGAGCAAGCGTTCCAAGAAACAGAATCTGGAAGACTCCAGTCTCTTAAATCCTGGGCCAGAAAAATG	IIIIIIIIIIIIIIIIIIIIIIIIIIIIIIIIIIIIIIIIIIIIIIIIIIIIIIIIIIIIIIIIIIIIIIIIIIIIIIIIIIIIIIIIIIIIIIIIIIIIIIIIIIIIIIIIIIIIIIIIIIIIIIIIIIIIIIIIIIIIIIIIIII	HI:i:1	NH:i:1	NM:i:0
chr20	2040323	2040470	nucleosomal_sequence_177	40	+	0	147M	*	0	0	TTAATCCTGTCTAATCCTCTCTTCAAGGAAGCCTGTAACTGTGCTTTCTGTTTCCTACAAGTCCCTGACTGATCCAAGGCATTGATGGAGACAAATCAGTAAACAATGGCATTACAGTGTGTTGATTGCTTTGAGAGACATGGACAG	IIIIIIIIIIIIIIIIIIIIIIIIIIIIIIIIIIIIIIIIIIIIIIIIIIIIIIIIIIIIIIIIIIIIIIIIIIIIIIIIIIIIIIIIIIIIIIIIIIIIIIIIIIIIIIIIIIIIIIIIIIIIIIIIIIIIIIIIIIIIIIIIIII	HI:i:1	NH:i:1	NM:i:0
chr20	2118203	2118350	nucleosomal_sequence_2009	40	+	0	147M	*	0	0	TAACATTTTGCCCGTTCTGTATACCCGAAGACTGAAAACAGTGTTATCCCATTTGTCAGTACTCCCATTCCTTCGACCCTGACAACAGGCACGTTCACAGCACAGTCATCCCTGTTTTTGCCCTACTTTAAGCACCACAGTTGGGAG	IIIIIIIIIIIIIIIIIIIIIIIIIIIIIIIIIIIIIIIIIIIIIIIIIIIIIIIIIIIIIIIIIIIIIIIIIIIIIIIIIIIIIIIIIIIIIIIIIIIIIIIIIIIIIIIIIIIIIIIIIIIIIIIIIIIIIIIIIIIIIIIIIII	HI:i:1	NH:i:1	NM:i:0
chr20	2125473	2125620	nucleosomal_sequence_824	40	+	0	147M	*	0	0	TCTCACAGTGAAGGGCGTGCCCTGTGTGCCGGGGTCCATGGTGTCATATGCAGTGACACACACTGTCAAGCGCCATTTCCCTCACCCCTGGAGACTTACTGTTAGGTGCCTGCCCTCAGTATAGACGTATCCAATGGGAAAACAGCG	IIIIIIIIIIIIIIIIIIIIIIIIIIIIIIIIIIIIIIIIIIIIIIIIIIIIIIIIIIIIIIIIIIIIIIIIIIIIIIIIIIIIIIIIIIIIIIIIIIIIIIIIIIIIIIIIIIIIIIIIIIIIIIIIIIIIIIIIIIIIIIIIIII	HI:i:1	NH:i:1	NM:i:0
chr20	2132063	2132210	nucleosomal_sequence_2011	40	+	0	147M	*	0	0	TCCCAGGTCCATTTCCTACCCAGTACCCCCTCAGGCTCTGCCTCCAAGCCATCTTGACCTTATTGCTTAAGCACACAGGACACTTCCGTCTCAGGGCCTTCACACTGGCTGTTTCTGCTACCCGGAACGCGTTCTTTCTTCACTGCC	IIIIIIIIIIIIIIIIIIIIIIIIIIIIIIIIIIIIIIIIIIIIIIIIIIIIIIIIIIIIIIIIIIIIIIIIIIIIIIIIIIIIIIIIIIIIIIIIIIIIIIIIIIIIIIIIIIIIIIIIIIIIIIIIIIIIIIIIIIIIIIIIIII	HI:i:1	NH:i:1	NM:i:0
chr20	2150403	2150550	nucleosomal_sequence_715	40	+	0	147M	*	0	0	CACCACCACATCCAACACCACGACAACCCGGCTTGGATCCTTACGGAGTGCTTCAGAGCACTGAACCAAAACCCCTGCACTGTGTATTGCACAAACCTCAGGCTCAAGCCTGCACATCTCTGCTTGCTGTCTGTGGGGGATGCTTCA	IIIIIIIIIIIIIIIIIIIIIIIIIIIIIIIIIIIIIIIIIIIIIIIIIIIIIIIIIIIIIIIIIIIIIIIIIIIIIIIIIIIIIIIIIIIIIIIIIIIIIIIIIIIIIIIIIIIIIIIIIIIIIIIIIIIIIIIIIIIIIIIIIII	HI:i:1	NH:i:1	NM:i:0
chr20	2157953	2158100	nucleosomal_sequence_1531	40	+	0	147M	*	0	0	TCACTATCTCTTTGCCTCAGATTCTTGGAACAGGCTCAGACAGGTCTCGCTGCCACGGTCTTGCCCCCTGTGCCCTCCTGCCCCACTCTTAACACGTGATATGGCCTTTGGATAAAGTCTAGACTCCTGAGCATGGGAGACCCACAA	IIIIIIIIIIIIIIIIIIIIIIIIIIIIIIIIIIIIIIIIIIIIIIIIIIIIIIIIIIIIIIIIIIIIIIIIIIIIIIIIIIIIIIIIIIIIIIIIIIIIIIIIIIIIIIIIIIIIIIIIIIIIIIIIIIIIIIIIIIIIIIIIIII	HI:i:1	NH:i:1	NM:i:0
chr20	2171413	2171560	nucleosomal_sequence_374	40	+	0	147M	*	0	0	GACTGAACCAAGGCCAGCAGAGTTTTTTTCCATCTAGAAAGGTGACAGCAGGTAAGGCCTAGCCTAAAAGATATTCATTCACAACACCTGTGACACTTTAGTGCTCCATTTTTCTGTTTATTGGCATATCTCTTCTACTAGACTGTG	IIIIIIIIIIIIIIIIIIIIIIIIIIIIIIIIIIIIIIIIIIIIIIIIIIIIIIIIIIIIIIIIIIIIIIIIIIIIIIIIIIIIIIIIIIIIIIIIIIIIIIIIIIIIIIIIIIIIIIIIIIIIIIIIIIIIIIIIIIIIIIIIIII	HI:i:1	NH:i:1	NM:i:0
chr20	2193003	2193150	nucleosomal_sequence_2019	40	+	0	147M	*	0	0	GGAGGCTTTTAGAAGGGTCCACGTGCGAGGTGACAATAGCTTGGACTGGCATAGTAAAGAAAGGTGAGAAGCACTTGGACTTGGGATGCATTCCGAAGGCAGACCTTACACATTCTGCTAATGAGTTCTATGTTGGGTGGGAGAGAA	IIIIIIIIIIIIIIIIIIIIIIIIIIIIIIIIIIIIIIIIIIIIIIIIIIIIIIIIIIIIIIIIIIIIIIIIIIIIIIIIIIIIIIIIIIIIIIIIIIIIIIIIIIIIIIIIIIIIIIIIIIIIIIIIIIIIIIIIIIIIIIIIIII	HI:i:1	NH:i:1	NM:i:0
chr20	2214203	2214350	nucleosomal_sequence_2024	40	+	0	147M	*	0	0	AAATATAGTATAGCAACTATTTACATAGTTTACATTGTATTAAGAATTATATGTGAACTAGAGATGATTTAAAATGCAGGAGAGGCTGTGTGTAGATTGTATGCAAATCCCATGCCATTTTATACAAGGGACTTGAGCATCCATGGA	IIIIIIIIIIIIIIIIIIIIIIIIIIIIIIIIIIIIIIIIIIIIIIIIIIIIIIIIIIIIIIIIIIIIIIIIIIIIIIIIIIIIIIIIIIIIIIIIIIIIIIIIIIIIIIIIIIIIIIIIIIIIIIIIIIIIIIIIIIIIIIIIIII	HI:i:1	NH:i:1	NM:i:0
chr20	2246563	2246710	nucleosomal_sequence_91	40	+	0	147M	*	0	0	ACGAACAAAGCCTCCAAGAAATATGAGACTATGTGAAAAGACCAAATCTACATCTGATTGGTGTACCTGACAGTGATGGGGAGAATAGAACCAAGTTAGAAAACACTCTTCAGGATATTATCCAGAACTTCCCCAACCTAGCAAGGC	IIIIIIIIIIIIIIIIIIIIIIIIIIIIIIIIIIIIIIIIIIIIIIIIIIIIIIIIIIIIIIIIIIIIIIIIIIIIIIIIIIIIIIIIIIIIIIIIIIIIIIIIIIIIIIIIIIIIIIIIIIIIIIIIIIIIIIIIIIIIIIIIIII	HI:i:1	NH:i:1	NM:i:0
chr20	2270683	2270830	nucleosomal_sequence_1333	40	+	0	147M	*	0	0	GTCTTTTAAGCTCTCTTTCTTCTTGTCTGTCAAGGACTCGGGGTCTGTTAACGTACACAGTGCCTCATACTAGCAGGCATTCTACGAAACGAGCACTGCCGTGATTTATAAGGGACTTGTAGACGTCTATTCTTCCTTCAGGGTTTT	IIIIIIIIIIIIIIIIIIIIIIIIIIIIIIIIIIIIIIIIIIIIIIIIIIIIIIIIIIIIIIIIIIIIIIIIIIIIIIIIIIIIIIIIIIIIIIIIIIIIIIIIIIIIIIIIIIIIIIIIIIIIIIIIIIIIIIIIIIIIIIIIIII	HI:i:1	NH:i:1	NM:i:0
chr20	2316313	2316460	nucleosomal_sequence_1394	40	+	0	147M	*	0	0	GCCAGGCTTGAGAATCACAGACAGGCACAGGTGTAGGTCTCACACACAGCCAGCTGATGTGCCAGGGCCACAGCCCAGCCCTCTGTCATGGACAGATCAGAAATAGGCCTGACCCACAGCATCTCTCCCCTGTCTAGACCCTGGAGT	IIIIIIIIIIIIIIIIIIIIIIIIIIIIIIIIIIIIIIIIIIIIIIIIIIIIIIIIIIIIIIIIIIIIIIIIIIIIIIIIIIIIIIIIIIIIIIIIIIIIIIIIIIIIIIIIIIIIIIIIIIIIIIIIIIIIIIIIIIIIIIIIIII	HI:i:1	NH:i:1	NM:i:0
chr20	2332253	2332400	nucleosomal_sequence_403	40	+	0	147M	*	0	0	CCTGGCAGATAGTAAGTGCTCAGTAAAGATCAGATTGAATTATTACAGCCAGGGCCAGGCATTGGCTAAAGCATCATCTCTGTCAAAGTGGTTCCTTACTGCCGCCCCACAGCACCAGGATTTGAGAGTACAATTCATTCTGACTGG	IIIIIIIIIIIIIIIIIIIIIIIIIIIIIIIIIIIIIIIIIIIIIIIIIIIIIIIIIIIIIIIIIIIIIIIIIIIIIIIIIIIIIIIIIIIIIIIIIIIIIIIIIIIIIIIIIIIIIIIIIIIIIIIIIIIIIIIIIIIIIIIIIII	HI:i:1	NH:i:1	NM:i:0
chr20	2384003	2384150	nucleosomal_sequence_1345	40	+	0	147M	*	0	0	TCACTCTAGGCAGCTTCACCCATCCTCTCTCTGTGGCAGGAATTTCCATGTCTGGAATGAGAGCTGGTTTGCCCGGCAGGACCTAGGCCCCTCTTACAATGGCTGGCAGGTTCTGGATGCCACCCCCCAGGAGGAGAGTGAAGGTAC	IIIIIIIIIIIIIIIIIIIIIIIIIIIIIIIIIIIIIIIIIIIIIIIIIIIIIIIIIIIIIIIIIIIIIIIIIIIIIIIIIIIIIIIIIIIIIIIIIIIIIIIIIIIIIIIIIIIIIIIIIIIIIIIIIIIIIIIIIIIIIIIIIII	HI:i:1	NH:i:1	NM:i:0
chr20	2386173	2386320	nucleosomal_sequence_544	40	+	0	147M	*	0	0	TGTCTTAACTGGGTGAGGATTCAGTGCTGGCTAAGTGGGTGGGTGCTGCTGCCCTAGTTTCCTATCTATGCTTGCTGAGGACAGATGGTGGCTCCATCACAACCTGCTGCCATCCAGACTAATTCCTGTGCTGTTCCTCTAGACACT	IIIIIIIIIIIIIIIIIIIIIIIIIIIIIIIIIIIIIIIIIIIIIIIIIIIIIIIIIIIIIIIIIIIIIIIIIIIIIIIIIIIIIIIIIIIIIIIIIIIIIIIIIIIIIIIIIIIIIIIIIIIIIIIIIIIIIIIIIIIIIIIIIII	HI:i:1	NH:i:1	NM:i:0
chr20	2468413	2468560	nucleosomal_sequence_132	40	+	0	147M	*	0	0	TTTCTGCATTGCCATCTGCAGTGTATAAGGTTGCCTATAGCCCTCAGCTTAGCCAAGTGTTCTGTCAACCTTTTTAAATGCTGCCAATGGTATGTTAAGAATGGTGTGTAGTTTTAATTTGCATTTATCTAATTAGAAGTGAAGTTG	IIIIIIIIIIIIIIIIIIIIIIIIIIIIIIIIIIIIIIIIIIIIIIIIIIIIIIIIIIIIIIIIIIIIIIIIIIIIIIIIIIIIIIIIIIIIIIIIIIIIIIIIIIIIIIIIIIIIIIIIIIIIIIIIIIIIIIIIIIIIIIIIIII	HI:i:1	NH:i:1	NM:i:0
chr20	2489913	2490060	nucleosomal_sequence_100	40	+	0	147M	*	0	0	CTGCACCGGACCACCTGAATTCCCTGGGCTGAGGCTCCATAGCACGCGAACTACCTTGCGTGAGCACTATGTAGATTCGACTTCGTGTTGCCTGTGACACACAGGCAGGGCAAAGCCGCCTCCCAGCGTCTCAGTTGAACCCTTACC	IIIIIIIIIIIIIIIIIIIIIIIIIIIIIIIIIIIIIIIIIIIIIIIIIIIIIIIIIIIIIIIIIIIIIIIIIIIIIIIIIIIIIIIIIIIIIIIIIIIIIIIIIIIIIIIIIIIIIIIIIIIIIIIIIIIIIIIIIIIIIIIIIII	HI:i:1	NH:i:1	NM:i:0
chr20	2520173	2520320	nucleosomal_sequence_220	40	+	0	147M	*	0	0	TTCCTATTCAGTCCTTTCAAGCAACATAGAGCTGATCTTTATGGGACCCCAGGGAACCCTTCTCCATGATCCCTTGCCTTGATCTCTGCTTCTCTGCCCTTTCTGAGCACTGAACTCAGTCCTAGAGCTCTCTTAGGGGTCATGGCT	IIIIIIIIIIIIIIIIIIIIIIIIIIIIIIIIIIIIIIIIIIIIIIIIIIIIIIIIIIIIIIIIIIIIIIIIIIIIIIIIIIIIIIIIIIIIIIIIIIIIIIIIIIIIIIIIIIIIIIIIIIIIIIIIIIIIIIIIIIIIIIIIIII	HI:i:1	NH:i:1	NM:i:0
chr20	2592733	2592880	nucleosomal_sequence_1518	40	+	0	147M	*	0	0	TAGATGGTAGGGTTGTGGCATTTGCTGGCTTTCACTGTTCTTATGGAAACAGTTGGACCATCCCTAGCTCCTTCCTACCCCACACCTCCATCTTCTGTTCTAGCTTGCTAATGAAGAGACAATAAAGAACATCACTCACTGGACTCT	IIIIIIIIIIIIIIIIIIIIIIIIIIIIIIIIIIIIIIIIIIIIIIIIIIIIIIIIIIIIIIIIIIIIIIIIIIIIIIIIIIIIIIIIIIIIIIIIIIIIIIIIIIIIIIIIIIIIIIIIIIIIIIIIIIIIIIIIIIIIIIIIIII	HI:i:1	NH:i:1	NM:i:0
chr20	2598983	2599130	nucleosomal_sequence_2255	40	+	0	147M	*	0	0	AGGATTTCGTTCTTAATTTCAATTAAAATAACCACACATGGCTAATGGCTACCATATTCGACAGCACAGTTCTACCCTTTTAACACATGGATAACTTACTACCTGGGATTACTTTACCATAGGATAAGTAATGGTGGATATTCTGAG	IIIIIIIIIIIIIIIIIIIIIIIIIIIIIIIIIIIIIIIIIIIIIIIIIIIIIIIIIIIIIIIIIIIIIIIIIIIIIIIIIIIIIIIIIIIIIIIIIIIIIIIIIIIIIIIIIIIIIIIIIIIIIIIIIIIIIIIIIIIIIIIIIII	HI:i:1	NH:i:1	NM:i:0
chr20	2726223	2726370	nucleosomal_sequence_1028	40	+	0	147M	*	0	0	CCAAAGGACAAATGAAACCTGTACTGTAAAGGGACAGTGGCAAGACCTGCTGAGCAAAGGCTTGGGGAAGGGCCAGTGAGGGAGCAGGAAACCACAGCCTTGGGGAGGGCAGAAGTAAAGGATGTCCCAGAGGCAGGACTAGAAGGT	IIIIIIIIIIIIIIIIIIIIIIIIIIIIIIIIIIIIIIIIIIIIIIIIIIIIIIIIIIIIIIIIIIIIIIIIIIIIIIIIIIIIIIIIIIIIIIIIIIIIIIIIIIIIIIIIIIIIIIIIIIIIIIIIIIIIIIIIIIIIIIIIIII	HI:i:1	NH:i:1	NM:i:0
chr20	2774193	2774340	nucleosomal_sequence_1256	40	+	0	147M	*	0	0	TGACCCTCCTCCTTGGAGCCATCCCTGTCCATACTCCACACCCTGCCCACCTCCCGCCTGAACTTCTAGAGCCACTACTTCTATTGCATCCTTGACTGCCCCAGTCCTGTTGATGTGCAGTGCTGTATTTCACGTGTGCAGCTCCCC	IIIIIIIIIIIIIIIIIIIIIIIIIIIIIIIIIIIIIIIIIIIIIIIIIIIIIIIIIIIIIIIIIIIIIIIIIIIIIIIIIIIIIIIIIIIIIIIIIIIIIIIIIIIIIIIIIIIIIIIIIIIIIIIIIIIIIIIIIIIIIIIIIII	HI:i:1	NH:i:1	NM:i:0
chr20	2797113	2797260	nucleosomal_sequence_408	40	+	0	147M	*	0	0	CCTGACCCCTGCACCCCCTCTCTGCCCCCCCCCCCCAAGGTCCCAGGCATCTTCAAGACCCTGGCCCTCTCCCCAGGTGCACCAGACATGATGCAGCAGCCGCGAGTGGAGACAGATACCATCGGGGCTGGCGAGGGGCCACAGCAG	IIIIIIIIIIIIIIIIIIIIIIIIIIIIIIIIIIIIIIIIIIIIIIIIIIIIIIIIIIIIIIIIIIIIIIIIIIIIIIIIIIIIIIIIIIIIIIIIIIIIIIIIIIIIIIIIIIIIIIIIIIIIIIIIIIIIIIIIIIIIIIIIIII	HI:i:1	NH:i:1	NM:i:0
chr20	2821123	2821270	nucleosomal_sequence_1134	40	+	0	147M	*	0	0	CACTTCCGTTCACCCATGTCCCGCCCTGAGCGACCCCCAGTGCCCGAAGGGAAAGCAAGGCGATGGAGGTGGCCGCCACAGGGCGCAGGAGCCAGGGCTGGGCCCACTTGGCGGGCGCGAAGCCCAGGTACGGGCTGGGGTCTCGGG	IIIIIIIIIIIIIIIIIIIIIIIIIIIIIIIIIIIIIIIIIIIIIIIIIIIIIIIIIIIIIIIIIIIIIIIIIIIIIIIIIIIIIIIIIIIIIIIIIIIIIIIIIIIIIIIIIIIIIIIIIIIIIIIIIIIIIIIIIIIIIIIIIII	HI:i:1	NH:i:1	NM:i:0
chr20	2902693	2902840	nucleosomal_sequence_1079	40	+	0	147M	*	0	0	AGTTGTGACAGTCAAAACTATCTTTAGACACTGCCATATGTTCCCTAGGGAAGGGCCTAATGGTATATAAACAACCCTATGGTGGCATAGTCCAAGTTTTGGGACAGGGAGGAGTGTTCTATACTACCCTTACTGGAAAGACCTATG	IIIIIIIIIIIIIIIIIIIIIIIIIIIIIIIIIIIIIIIIIIIIIIIIIIIIIIIIIIIIIIIIIIIIIIIIIIIIIIIIIIIIIIIIIIIIIIIIIIIIIIIIIIIIIIIIIIIIIIIIIIIIIIIIIIIIIIIIIIIIIIIIIII	HI:i:1	NH:i:1	NM:i:0
chr20	2912213	2912360	nucleosomal_sequence_1638	40	+	0	147M	*	0	0	AAGATCAGGAAGCCAATACTGTAGACCCTCATTCCCTAGCCCCTGAAACAAATGGATTTGACTTCTCTGTCATGACACCTGGAACAAATGTGGCATTGCTTACTTACTTCCTTTGCCATGAACTCAGTGAAGGCAGGGACGGGTCTT	IIIIIIIIIIIIIIIIIIIIIIIIIIIIIIIIIIIIIIIIIIIIIIIIIIIIIIIIIIIIIIIIIIIIIIIIIIIIIIIIIIIIIIIIIIIIIIIIIIIIIIIIIIIIIIIIIIIIIIIIIIIIIIIIIIIIIIIIIIIIIIIIIII	HI:i:1	NH:i:1	NM:i:0
chr20	3047933	3048080	nucleosomal_sequence_1922	40	+	0	147M	*	0	0	TCACTCTGCTCCAGGACCACTGGCCTCCTTGCTCCTTGAACATGCCAGGCACATTCCTGCCTCAGGACCTCAGCACTTGTCATTTCCTCCCCTCCATTACAGGCAGAATGCTAAAGTGGATCCCTGAAATTCTCAGCCCCTGGTATC	IIIIIIIIIIIIIIIIIIIIIIIIIIIIIIIIIIIIIIIIIIIIIIIIIIIIIIIIIIIIIIIIIIIIIIIIIIIIIIIIIIIIIIIIIIIIIIIIIIIIIIIIIIIIIIIIIIIIIIIIIIIIIIIIIIIIIIIIIIIIIIIIIII	HI:i:1	NH:i:1	NM:i:0
chr20	3059243	3059390	nucleosomal_sequence_394	40	+	0	147M	*	0	0	CAGAAAACCCAGCAGATAGCACCGTGAATGAACAGTTTGTTCATGCAACTTTCAGGCTAGAGAGCAGCATTTTAGGACTAGTAGTATAACCATTCCACAGTGCCTTCACAACCCAACCTGCTCTGCCTCCCTGCTGTGTCAGCCTTA	IIIIIIIIIIIIIIIIIIIIIIIIIIIIIIIIIIIIIIIIIIIIIIIIIIIIIIIIIIIIIIIIIIIIIIIIIIIIIIIIIIIIIIIIIIIIIIIIIIIIIIIIIIIIIIIIIIIIIIIIIIIIIIIIIIIIIIIIIIIIIIIIIII	HI:i:1	NH:i:1	NM:i:0
chr20	3164553	3164700	nucleosomal_sequence_2246	40	+	0	147M	*	0	0	TATATGACTATCAAAGGTTATGTACAACGCACAACTCTACCCAGATACTCATCCTTGCACTGTTCTAAATAAAGGAAACAAGACTCTTCAGTACTCTGTTTTTCAAACTGTAGGTCAAGATCTGTTAGTGAGTTGTAAAATCAATTT	IIIIIIIIIIIIIIIIIIIIIIIIIIIIIIIIIIIIIIIIIIIIIIIIIIIIIIIIIIIIIIIIIIIIIIIIIIIIIIIIIIIIIIIIIIIIIIIIIIIIIIIIIIIIIIIIIIIIIIIIIIIIIIIIIIIIIIIIIIIIIIIIIII	HI:i:1	NH:i:1	NM:i:0
chr20	3287863	3288010	nucleosomal_sequence_1688	40	+	0	147M	*	0	0	AAATTCACAAGACAGTGCTGGAAGAGCTCATTATGGGGCATGAGCCAAGGCAAGGTCTCAGTAAACAGGATCTGATTTCAGTACTGTCCTGTGATCTGTCCTGTGATCGCAGCTGCCCCTTAGCCTGGCTCTATGAGCAGTAACTCT	IIIIIIIIIIIIIIIIIIIIIIIIIIIIIIIIIIIIIIIIIIIIIIIIIIIIIIIIIIIIIIIIIIIIIIIIIIIIIIIIIIIIIIIIIIIIIIIIIIIIIIIIIIIIIIIIIIIIIIIIIIIIIIIIIIIIIIIIIIIIIIIIIII	HI:i:1	NH:i:1	NM:i:0
chr20	3414603	3414750	nucleosomal_sequence_1155	40	+	0	147M	*	0	0	ATCAATGGGCTGATGAGAGTTCCAGCGTGAGCTACGTGACTGGATGGGTGCTTGGAATAAGAATCCCATGCCCCAGAGAGCAAGACCAGCAAGACAATACTGACTAAGCCACTTTCCCCTGTAAGCCACCCTGGACCCACTTCTCAG	IIIIIIIIIIIIIIIIIIIIIIIIIIIIIIIIIIIIIIIIIIIIIIIIIIIIIIIIIIIIIIIIIIIIIIIIIIIIIIIIIIIIIIIIIIIIIIIIIIIIIIIIIIIIIIIIIIIIIIIIIIIIIIIIIIIIIIIIIIIIIIIIIII	HI:i:1	NH:i:1	NM:i:0
chr20	3435543	3435690	nucleosomal_sequence_1430	40	+	0	147M	*	0	0	AAGATAACATAGTTAGTTCACAATTGAAGAAAAGCTCTCCCACTTCTTGCAATAAACACTGTCATTGCTCTGCCCATACCCTTGTTCTTGCCACTTTAGTGCATTCTGGGCTGATTTCCAGCTGCCAGTATGTGCATTTCTTTGCCT	IIIIIIIIIIIIIIIIIIIIIIIIIIIIIIIIIIIIIIIIIIIIIIIIIIIIIIIIIIIIIIIIIIIIIIIIIIIIIIIIIIIIIIIIIIIIIIIIIIIIIIIIIIIIIIIIIIIIIIIIIIIIIIIIIIIIIIIIIIIIIIIIIII	HI:i:1	NH:i:1	NM:i:0
chr20	3442513	3442660	nucleosomal_sequence_47	40	+	0	147M	*	0	0	AATGTATGTATACTCACCAAAATACCTGTATTTGATTTCCAGATGATCATAGCATCATGATTCATAGTAATCTCAAACTGGAAACTGCCCAAATGTCCAGCAAGAGAATTAATCAATAAATTGTCATATCATGATGTGTGTATATAA	IIIIIIIIIIIIIIIIIIIIIIIIIIIIIIIIIIIIIIIIIIIIIIIIIIIIIIIIIIIIIIIIIIIIIIIIIIIIIIIIIIIIIIIIIIIIIIIIIIIIIIIIIIIIIIIIIIIIIIIIIIIIIIIIIIIIIIIIIIIIIIIIIII	HI:i:1	NH:i:1	NM:i:0
chr20	3449173	3449320	nucleosomal_sequence_2269	40	+	0	147M	*	0	0	TTCTAAGGCTTCAGAGTAGCAATATCTAGTCTAGGGATTGCTGTTCTTCAGATGCACACCTTTTCTGTTATCCCTGAATGTTGGTAAAATCATGTGAAACTTCACAGTGTGGGTTCAGTCTTGCTGTGGGGAGGGAAGGGAAGGAAA	IIIIIIIIIIIIIIIIIIIIIIIIIIIIIIIIIIIIIIIIIIIIIIIIIIIIIIIIIIIIIIIIIIIIIIIIIIIIIIIIIIIIIIIIIIIIIIIIIIIIIIIIIIIIIIIIIIIIIIIIIIIIIIIIIIIIIIIIIIIIIIIIIII	HI:i:1	NH:i:1	NM:i:0
chr20	3485933	3486080	nucleosomal_sequence_1230	40	+	0	147M	*	0	0	GGCCCTCAGACTTCAGGACTAGCACGAGCAGTCTCCCAGGTTCTTGGACCTTTGGCCTCAGACTGAGTTACACCACCAGCTCCCTTGGTTCTCAGGCTTTGGGCTTGTCCTGCACTGTGCCATTGGCTTCCCTGGCTCTGCAGCTTG	IIIIIIIIIIIIIIIIIIIIIIIIIIIIIIIIIIIIIIIIIIIIIIIIIIIIIIIIIIIIIIIIIIIIIIIIIIIIIIIIIIIIIIIIIIIIIIIIIIIIIIIIIIIIIIIIIIIIIIIIIIIIIIIIIIIIIIIIIIIIIIIIIII	HI:i:1	NH:i:1	NM:i:0
chr20	3531803	3531950	nucleosomal_sequence_1774	40	+	0	147M	*	0	0	CCCAGGAACACCTAGAATACTATGCTCTATCCCCAGGATGTCCCCTAGTGTAGTGACCAACCAGTTTGCCTGGAACTCTCCCAGTTTTAGCACTGAGTCTTGTATCCCAAGAAACCCCTCAGTACTGGACGAAATGGGATGGTCACC	IIIIIIIIIIIIIIIIIIIIIIIIIIIIIIIIIIIIIIIIIIIIIIIIIIIIIIIIIIIIIIIIIIIIIIIIIIIIIIIIIIIIIIIIIIIIIIIIIIIIIIIIIIIIIIIIIIIIIIIIIIIIIIIIIIIIIIIIIIIIIIIIIII	HI:i:1	NH:i:1	NM:i:0
chr20	3544223	3544370	nucleosomal_sequence_1523	40	+	0	147M	*	0	0	CTTGAATGCTAATTTTTAAGGCTGAGTTGAGGTGTCTAGTCTCTCCTTTGTCATGTTATGCCTACCTGGTAGTGTTACATAGTTGCAACCACCAGCATTGTGTTAAAATTGGTTCACGTATTAGCTTTATCTCATTCCCTAGAAAAC	IIIIIIIIIIIIIIIIIIIIIIIIIIIIIIIIIIIIIIIIIIIIIIIIIIIIIIIIIIIIIIIIIIIIIIIIIIIIIIIIIIIIIIIIIIIIIIIIIIIIIIIIIIIIIIIIIIIIIIIIIIIIIIIIIIIIIIIIIIIIIIIIIII	HI:i:1	NH:i:1	NM:i:0
chr20	3613983	3614130	nucleosomal_sequence_520	40	+	0	147M	*	0	0	GCAGTTCAGTCATCCTAGCATCTTAGAGTCCCTCTCTCCAGCCAGCCCAGGAGGGCTGTGTTGGTGTCAGCAGTTGGGTGCACTGAGGTGCCATTCATGAAGCTGACCCCATCCTACAAACGCAGAGCTCAGCCAGCAAGAGAGTAC	IIIIIIIIIIIIIIIIIIIIIIIIIIIIIIIIIIIIIIIIIIIIIIIIIIIIIIIIIIIIIIIIIIIIIIIIIIIIIIIIIIIIIIIIIIIIIIIIIIIIIIIIIIIIIIIIIIIIIIIIIIIIIIIIIIIIIIIIIIIIIIIIIII	HI:i:1	NH:i:1	NM:i:0
chr20	3618373	3618520	nucleosomal_sequence_1302	40	+	0	147M	*	0	0	GGCTAGGAACACATTTCAGAGGGAGGACACGGATGCCCAGAGACTTCAAACACCTTTCTTAAGGTCACACAGCTGTAGACTATTGGAGCAGGAGTTCACATCAAGCCTCCCTAAATCCCGAGCCCCTGTTTGTCCCTCTACTCTGCA	IIIIIIIIIIIIIIIIIIIIIIIIIIIIIIIIIIIIIIIIIIIIIIIIIIIIIIIIIIIIIIIIIIIIIIIIIIIIIIIIIIIIIIIIIIIIIIIIIIIIIIIIIIIIIIIIIIIIIIIIIIIIIIIIIIIIIIIIIIIIIIIIIII	HI:i:1	NH:i:1	NM:i:0
chr20	3650633	3650780	nucleosomal_sequence_465	40	+	0	147M	*	0	0	CCCTGGGTGCCCTGCTGCCCTTGATGATTCCAAGCCATCTTTGACTGTCCCCATCCCATCCCCCAAGGCCTTGTCATTTCCTGTGATGTTCCTTCAAAACATTCTCCCCTGCCCTGAGACTCCCGCCTGGGGATGAGAAGCAGCCGC	IIIIIIIIIIIIIIIIIIIIIIIIIIIIIIIIIIIIIIIIIIIIIIIIIIIIIIIIIIIIIIIIIIIIIIIIIIIIIIIIIIIIIIIIIIIIIIIIIIIIIIIIIIIIIIIIIIIIIIIIIIIIIIIIIIIIIIIIIIIIIIIIIII	HI:i:1	NH:i:1	NM:i:0
chr20	3676093	3676240	nucleosomal_sequence_527	40	+	0	147M	*	0	0	AAGAGCACAGGACCTGGGGACCAGGCAAAGGGCAGCTCCTCAGTGGCCCCTGGGTGTGAAGCAGGAGAACCCCAGGTTGCAGGGAGTGAGATGGAGGGACAGCTGGAATGCTAAGCAAGAACACAGACCATGCCTGAGACCACAGCT	IIIIIIIIIIIIIIIIIIIIIIIIIIIIIIIIIIIIIIIIIIIIIIIIIIIIIIIIIIIIIIIIIIIIIIIIIIIIIIIIIIIIIIIIIIIIIIIIIIIIIIIIIIIIIIIIIIIIIIIIIIIIIIIIIIIIIIIIIIIIIIIIIII	HI:i:1	NH:i:1	NM:i:0
chr20	3676313	3676460	nucleosomal_sequence_1038	40	+	0	147M	*	0	0	AAGTAAGAAAAGATACACAGAACCAAGGCTCAAAGTAAATGTCCCAAAATTGGTGCTGTCGGTCACCGTGGTGGAAGAAACACTCATGTTCCTTTGACCTTCGCATTATGGGCATTATCTTTCCTTTTTCCTGGTTTATTTGTTTAG	IIIIIIIIIIIIIIIIIIIIIIIIIIIIIIIIIIIIIIIIIIIIIIIIIIIIIIIIIIIIIIIIIIIIIIIIIIIIIIIIIIIIIIIIIIIIIIIIIIIIIIIIIIIIIIIIIIIIIIIIIIIIIIIIIIIIIIIIIIIIIIIIIII	HI:i:1	NH:i:1	NM:i:0
chr20	3696873	3697020	nucleosomal_sequence_2248	40	+	0	147M	*	0	0	CAGGTGATGTGCCCGAGTGAATCCTGGGGGCCCAGTGCTAAGAAGTAGAGGGAGATGAAGCCCTGCCCTCCTGTGGAGCAACCAGGACCTTAATTCAGTCATTCATTCCTTGGACCTACCCAGATTCCAGCCTCAGGCCCCTGCCCA	IIIIIIIIIIIIIIIIIIIIIIIIIIIIIIIIIIIIIIIIIIIIIIIIIIIIIIIIIIIIIIIIIIIIIIIIIIIIIIIIIIIIIIIIIIIIIIIIIIIIIIIIIIIIIIIIIIIIIIIIIIIIIIIIIIIIIIIIIIIIIIIIIII	HI:i:1	NH:i:1	NM:i:0
chr20	3718123	3718270	nucleosomal_sequence_2228	40	+	0	147M	*	0	0	TCATGTCACCTCTTGCTCACTCCTCACCTAAGCTTACCTCCCTTGGGCCACTAAAACAGTGTTTCCAGTCTCATCTGGGGACCTTTTACAGGGATCTAGCTTTACCCATCTCTTGGTACAATCTTCATGAGACCATGAGGCATCTCA	IIIIIIIIIIIIIIIIIIIIIIIIIIIIIIIIIIIIIIIIIIIIIIIIIIIIIIIIIIIIIIIIIIIIIIIIIIIIIIIIIIIIIIIIIIIIIIIIIIIIIIIIIIIIIIIIIIIIIIIIIIIIIIIIIIIIIIIIIIIIIIIIIII	HI:i:1	NH:i:1	NM:i:0
chr20	3748273	3748420	nucleosomal_sequence_102	40	+	0	147M	*	0	0	GGAACCGGGAGGCAGGGAGCAGAGGGGTGGCCTCACCTTGCGGGGTGCACCCCGGGGCCGGGGAGGGCAGGGACGACCACTGCAGCGGCGGCGGCTGCAGGAGCTCAACGCCGAGCACGAGGAAGGGAGCCCCGCGCCGCGGCCGCC	IIIIIIIIIIIIIIIIIIIIIIIIIIIIIIIIIIIIIIIIIIIIIIIIIIIIIIIIIIIIIIIIIIIIIIIIIIIIIIIIIIIIIIIIIIIIIIIIIIIIIIIIIIIIIIIIIIIIIIIIIIIIIIIIIIIIIIIIIIIIIIIIIII	HI:i:1	NH:i:1	NM:i:0
chr20	3756573	3756720	nucleosomal_sequence_740	40	+	0	147M	*	0	0	AGTAAAACACTGAAGCTTTCAGTTTGACAGCCCACTAGGAAGTAAATTCAGTCAGCAACCAAGTAAGCCTGGAAGCCTGGATCCTTCCTCAGTTGTGCCTTCAGATGAGACTGCAGTTCTATTGGCCCTTTGCTTGCAGCCTTGTAG	IIIIIIIIIIIIIIIIIIIIIIIIIIIIIIIIIIIIIIIIIIIIIIIIIIIIIIIIIIIIIIIIIIIIIIIIIIIIIIIIIIIIIIIIIIIIIIIIIIIIIIIIIIIIIIIIIIIIIIIIIIIIIIIIIIIIIIIIIIIIIIIIIII	HI:i:1	NH:i:1	NM:i:0
chr20	3773363	3773510	nucleosomal_sequence_45	40	+	0	147M	*	0	0	CGGCCTCCCAAAGTGCTGGGATTACAGGTGTGAGCCACCGTGCCCAGCGAGTCACTTGGATTATAGGCAGGGGCCACCACACCGGGCTAAGTTTTTAAAAAATGTTTTGTAGAGACAAGGTTTCACCATATTGCCCAGGCTGGTCTT	IIIIIIIIIIIIIIIIIIIIIIIIIIIIIIIIIIIIIIIIIIIIIIIIIIIIIIIIIIIIIIIIIIIIIIIIIIIIIIIIIIIIIIIIIIIIIIIIIIIIIIIIIIIIIIIIIIIIIIIIIIIIIIIIIIIIIIIIIIIIIIIIIII	HI:i:1	NH:i:1	NM:i:0
chr20	3776993	3777140	nucleosomal_sequence_1119	40	+	0	147M	*	0	0	TCGCCCCCCGCCCTCCCCGCATCCCTCTCCTCCCTCGCGCCTGGCCCTGTGGCTCTTCCTCCCTCCCTCCTTCCCCCCCCCCCCACCCCTCGCCCGCTGCCTCCCTCGGCCCAGCCAGCTGTGCCGGCGTTTGTTGGCTGCCCTGCG	IIIIIIIIIIIIIIIIIIIIIIIIIIIIIIIIIIIIIIIIIIIIIIIIIIIIIIIIIIIIIIIIIIIIIIIIIIIIIIIIIIIIIIIIIIIIIIIIIIIIIIIIIIIIIIIIIIIIIIIIIIIIIIIIIIIIIIIIIIIIIIIIIII	HI:i:1	NH:i:1	NM:i:0
chr20	3801203	3801350	nucleosomal_sequence_1353	40	+	0	147M	*	0	0	TTGCTCTCCTGCCACGGAGGGGAGCGCTTGGTGGCAGTCCGCGGGCCCGGACGGAAGGCTGAGGCGACGCCTCGACGACAGCGGACCGGAGCTGCAGGGGCAACACATTCAGGGCGGGGTGCCCCATTTAGGCCTGGCTGACCGGAG	IIIIIIIIIIIIIIIIIIIIIIIIIIIIIIIIIIIIIIIIIIIIIIIIIIIIIIIIIIIIIIIIIIIIIIIIIIIIIIIIIIIIIIIIIIIIIIIIIIIIIIIIIIIIIIIIIIIIIIIIIIIIIIIIIIIIIIIIIIIIIIIIIII	HI:i:1	NH:i:1	NM:i:0
chr20	3808933	3809080	nucleosomal_sequence_1352	40	+	0	147M	*	0	0	TCCCCACACATGCACAGCCTCCCTTATCACCAACACTGGGCACCAGAGTGGTCATTTGTTACAACTGATGGACCTTCATTGACACGTCACTATCACCAGAGTCCATAGTTTACATTAGGGTTCACTCTTGGGGTGGTACATTCTATA	IIIIIIIIIIIIIIIIIIIIIIIIIIIIIIIIIIIIIIIIIIIIIIIIIIIIIIIIIIIIIIIIIIIIIIIIIIIIIIIIIIIIIIIIIIIIIIIIIIIIIIIIIIIIIIIIIIIIIIIIIIIIIIIIIIIIIIIIIIIIIIIIIII	HI:i:1	NH:i:1	NM:i:0
chr20	3915693	3915840	nucleosomal_sequence_1969	40	+	0	147M	*	0	0	GAAGTCTTCTAGGCACACTGCACAGAGCTGAAAGACAAATGCACAAATGAAGCCAAGTGTCTGTTAAGTACCCTCCCAGGTACAAAGTAGAGTGCAGGCTCCTAAAGGCTCAACCGTTTGAAGGGACTCATGAGACTCTTATCTTAA	IIIIIIIIIIIIIIIIIIIIIIIIIIIIIIIIIIIIIIIIIIIIIIIIIIIIIIIIIIIIIIIIIIIIIIIIIIIIIIIIIIIIIIIIIIIIIIIIIIIIIIIIIIIIIIIIIIIIIIIIIIIIIIIIIIIIIIIIIIIIIIIIIII	HI:i:1	NH:i:1	NM:i:0
chr20	3916013	3916160	nucleosomal_sequence_1113	40	+	0	147M	*	0	0	TACTCTCACATCTGCCAGCTTAGCCTGCTGTCCCTTTCCTGGTGTGCCGAAAGAGCTGAGGCTCTCTGGGTTCTCCACCTTGTCAGCAGCACAGCCTGGCTCCCAAGCACTCACTGAAAGGGACCGCTCAAGCCCTGGCAATCTTTT	IIIIIIIIIIIIIIIIIIIIIIIIIIIIIIIIIIIIIIIIIIIIIIIIIIIIIIIIIIIIIIIIIIIIIIIIIIIIIIIIIIIIIIIIIIIIIIIIIIIIIIIIIIIIIIIIIIIIIIIIIIIIIIIIIIIIIIIIIIIIIIIIIII	HI:i:1	NH:i:1	NM:i:0
chr20	3916853	3917000	nucleosomal_sequence_1110	40	+	0	147M	*	0	0	GAGAATGGATAACTGTGCTCTGTTGGACTCAGCATCCCTACCAAGATGGCAGGGGAGCAGGGAGGAGAGCAGGACAGGTGGCTGGCCTTGGCTCAGACACACTAGCTGTGTGGCCTCTGCCCTCAGGATTCCTCACAGAGCTCTGTT	IIIIIIIIIIIIIIIIIIIIIIIIIIIIIIIIIIIIIIIIIIIIIIIIIIIIIIIIIIIIIIIIIIIIIIIIIIIIIIIIIIIIIIIIIIIIIIIIIIIIIIIIIIIIIIIIIIIIIIIIIIIIIIIIIIIIIIIIIIIIIIIIIII	HI:i:1	NH:i:1	NM:i:0
chr20	3930953	3931100	nucleosomal_sequence_1986	40	+	0	147M	*	0	0	CTATCCTTATAAGAAGAGGAGAGGATATGCAGAGACAGACGGAAAAGAAGGCCATGTGAACACAGAGACAGAGACTGAAGTGAGGCAGCTACAAGCCAAGGAATGCCAAGGCTTTCTGGTACTCACTGGAAGCTAGGAAGAGGCAAG	IIIIIIIIIIIIIIIIIIIIIIIIIIIIIIIIIIIIIIIIIIIIIIIIIIIIIIIIIIIIIIIIIIIIIIIIIIIIIIIIIIIIIIIIIIIIIIIIIIIIIIIIIIIIIIIIIIIIIIIIIIIIIIIIIIIIIIIIIIIIIIIIIII	HI:i:1	NH:i:1	NM:i:0
chr20	4005943	4006090	nucleosomal_sequence_1450	40	+	0	147M	*	0	0	TAAGGATGTGCTCCACCAAACCAAGGGAGTAACCCAAAGAAAAAGACACAACATGTGGGAAATGGGAGATCCAACACAGGGGAGAGGGATGAGGAATCCCTATGAGGCTGAGATGATGAAACTTGGAGGATTGGAGCAGAGAGACTC	IIIIIIIIIIIIIIIIIIIIIIIIIIIIIIIIIIIIIIIIIIIIIIIIIIIIIIIIIIIIIIIIIIIIIIIIIIIIIIIIIIIIIIIIIIIIIIIIIIIIIIIIIIIIIIIIIIIIIIIIIIIIIIIIIIIIIIIIIIIIIIIIIII	HI:i:1	NH:i:1	NM:i:0
chr20	4089213	4089360	nucleosomal_sequence_934	40	+	0	147M	*	0	0	CTCTGTAACCGCCTTCTCCCCACGAGGCAGCCTGATTGCGTGGCCCCTTGAAAGCAATTAAGCCTGTGGTTTTCAAACTGTGGTCTCCAGACCATCAGCATCACCTGGAAACTCGTTAGAAAGGCACATTCTTGGGCCCACCCCATA	IIIIIIIIIIIIIIIIIIIIIIIIIIIIIIIIIIIIIIIIIIIIIIIIIIIIIIIIIIIIIIIIIIIIIIIIIIIIIIIIIIIIIIIIIIIIIIIIIIIIIIIIIIIIIIIIIIIIIIIIIIIIIIIIIIIIIIIIIIIIIIIIIII	HI:i:1	NH:i:1	NM:i:0
chr20	4089563	4089710	nucleosomal_sequence_1344	40	+	0	147M	*	0	0	TTCAGTTCTCCCCACATACCCTGCATGACCTCTGGAAACCTCATACCTGATGGTGTCACTGGTTCAGAATTCTTCAGCAGCTCCCTAGGACATGAAAGGTCCTTCATTTGCTGAGCAGTATCTCCTGCCAGGTGCATCTTGCACGGG	IIIIIIIIIIIIIIIIIIIIIIIIIIIIIIIIIIIIIIIIIIIIIIIIIIIIIIIIIIIIIIIIIIIIIIIIIIIIIIIIIIIIIIIIIIIIIIIIIIIIIIIIIIIIIIIIIIIIIIIIIIIIIIIIIIIIIIIIIIIIIIIIIII	HI:i:1	NH:i:1	NM:i:0
chr20	4117513	4117660	nucleosomal_sequence_1487	40	+	0	147M	*	0	0	AGCAGAAAGGGAGATGCCGGAGGGGCGACATTAGGAGGCACCTTGTCCGGTGGTGCTGTGATTCCTCATGAAGGAGTTAGAGCCAGACAAGATAAAGGGCTTACAGGACGGGTGCCCTTCACCACACCGCCTCCCTGTTCCACCTCC	IIIIIIIIIIIIIIIIIIIIIIIIIIIIIIIIIIIIIIIIIIIIIIIIIIIIIIIIIIIIIIIIIIIIIIIIIIIIIIIIIIIIIIIIIIIIIIIIIIIIIIIIIIIIIIIIIIIIIIIIIIIIIIIIIIIIIIIIIIIIIIIIIII	HI:i:1	NH:i:1	NM:i:0
chr20	4144623	4144770	nucleosomal_sequence_1994	40	+	0	147M	*	0	0	TAGGGATCATTGAGGGGCATCTTAGAGGCTGGTGGCCACATAAATTGTCCTGTTGTTGCACCTGCAGCTTCACAACCCTAGCCTGGGAGCTCCAAGCACCCCTACCAAGTAGGATAGTGGGGTGACCCTTCTATCCTGATCCCCTGT	IIIIIIIIIIIIIIIIIIIIIIIIIIIIIIIIIIIIIIIIIIIIIIIIIIIIIIIIIIIIIIIIIIIIIIIIIIIIIIIIIIIIIIIIIIIIIIIIIIIIIIIIIIIIIIIIIIIIIIIIIIIIIIIIIIIIIIIIIIIIIIIIIII	HI:i:1	NH:i:1	NM:i:0
chr20	4167063	4167210	nucleosomal_sequence_1350	40	+	0	147M	*	0	0	ACTTGTACCTTGCCTAGACCTCACCTAGACAGCCTGCTTTCTCAAGGCCGAGCCCTGGCTGTACCAAAATTCTCACTGTCCCCCGAGCAAGGCCTGCTTTGGTACATTTTTGCCCCCACCTTTCCCTCTGTCTGAAATGTCCTTTGC	IIIIIIIIIIIIIIIIIIIIIIIIIIIIIIIIIIIIIIIIIIIIIIIIIIIIIIIIIIIIIIIIIIIIIIIIIIIIIIIIIIIIIIIIIIIIIIIIIIIIIIIIIIIIIIIIIIIIIIIIIIIIIIIIIIIIIIIIIIIIIIIIIII	HI:i:1	NH:i:1	NM:i:0
chr20	4208953	4209100	nucleosomal_sequence_483	40	+	0	147M	*	0	0	GATCTAGGCTCCTGTCCTCTGCCAGCTCTCTCCCTTTTCCTTTACCGGCTCTTTACTGCATCGCAGGTAGACAATGATGGAAGTGTTGATCAAGGTGGCATTAAGGAGGTAGTGCAAAGTTGGGGGGATTTGGCAGCCTAAAGGAGT	IIIIIIIIIIIIIIIIIIIIIIIIIIIIIIIIIIIIIIIIIIIIIIIIIIIIIIIIIIIIIIIIIIIIIIIIIIIIIIIIIIIIIIIIIIIIIIIIIIIIIIIIIIIIIIIIIIIIIIIIIIIIIIIIIIIIIIIIIIIIIIIIIII	HI:i:1	NH:i:1	NM:i:0
chr20	4210733	4210880	nucleosomal_sequence_654	40	+	0	147M	*	0	0	CTCACACCCTCACCTTTGTGATGAGATCACACTGACTTCGTATTCACAATTGCAATATCCCCTAACCCTGTGCTCCCTGTCTGGCTCAGCTTGCTCTGTTATGCCTCATGGTACTTGTCACCTTCTGTCCTATTTGAGTCATGATGC	IIIIIIIIIIIIIIIIIIIIIIIIIIIIIIIIIIIIIIIIIIIIIIIIIIIIIIIIIIIIIIIIIIIIIIIIIIIIIIIIIIIIIIIIIIIIIIIIIIIIIIIIIIIIIIIIIIIIIIIIIIIIIIIIIIIIIIIIIIIIIIIIIII	HI:i:1	NH:i:1	NM:i:0
chr20	4213293	4213440	nucleosomal_sequence_1427	40	+	0	147M	*	0	0	TTCAGGCTTGAAGTCAGATGATGTTGGTGCCCTGCCCAGGGGTCCCCAGGTGCTGTGTTGGCAGTCAGAGGCTAGCTGTTGCCCCTTCTCTGGACAACTGCCCTCAGTCAATGGGAGCTGCTTCAACTGGGTCCATGACACCTGCTT	IIIIIIIIIIIIIIIIIIIIIIIIIIIIIIIIIIIIIIIIIIIIIIIIIIIIIIIIIIIIIIIIIIIIIIIIIIIIIIIIIIIIIIIIIIIIIIIIIIIIIIIIIIIIIIIIIIIIIIIIIIIIIIIIIIIIIIIIIIIIIIIIIII	HI:i:1	NH:i:1	NM:i:0
chr20	4235933	4236080	nucleosomal_sequence_817	40	+	0	147M	*	0	0	AATTAGACCATTCTTCCCTAGATCCATGCTGTGGTCAGCAAAGGCACTGAGTGAAAGGGTAAGGTCTCAGTGCTACCCTCCCATACCTTCAGGACAGCGAAGTTTGGTGCTCAGGACCGGTCATGGGTCAGGGAGTATCTGGAGAAA	IIIIIIIIIIIIIIIIIIIIIIIIIIIIIIIIIIIIIIIIIIIIIIIIIIIIIIIIIIIIIIIIIIIIIIIIIIIIIIIIIIIIIIIIIIIIIIIIIIIIIIIIIIIIIIIIIIIIIIIIIIIIIIIIIIIIIIIIIIIIIIIIIII	HI:i:1	NH:i:1	NM:i:0
chr20	4238653	4238800	nucleosomal_sequence_481	40	+	0	147M	*	0	0	CTCCATGTAGATGGACCTGTGTAGGAATAGCGTTGCCTGGTAGTGGGTGAATAAATCTGCTTAAGCATGGGGCTCAGTTAATAGGCTCATGTCTCATCAGGCTTGGGATTTAGCAGAGAGTTTGGAGCCTAGCACACTGGATTTTCA	IIIIIIIIIIIIIIIIIIIIIIIIIIIIIIIIIIIIIIIIIIIIIIIIIIIIIIIIIIIIIIIIIIIIIIIIIIIIIIIIIIIIIIIIIIIIIIIIIIIIIIIIIIIIIIIIIIIIIIIIIIIIIIIIIIIIIIIIIIIIIIIIIII	HI:i:1	NH:i:1	NM:i:0
chr20	4243693	4243840	nucleosomal_sequence_1405	40	+	0	147M	*	0	0	TTGGCATGAAGAAACTTCCTCCAGCTGCACCTGGTCCCTTGGGGGAGTTCTTTTAGGCATAGTCTAAGGTTGGGGAGGAAGTGGCATGGCTTTGATAATAGGGGACAAGGGTGAAATTGCAGCTTGCACTCTCTCCCTGCTGTGTGA	IIIIIIIIIIIIIIIIIIIIIIIIIIIIIIIIIIIIIIIIIIIIIIIIIIIIIIIIIIIIIIIIIIIIIIIIIIIIIIIIIIIIIIIIIIIIIIIIIIIIIIIIIIIIIIIIIIIIIIIIIIIIIIIIIIIIIIIIIIIIIIIIIII	HI:i:1	NH:i:1	NM:i:0
chr20	4279583	4279730	nucleosomal_sequence_1415	40	+	0	147M	*	0	0	TCTCCCACAGATTCGCTTTCTCCTCCAATAATCCAGACACACCATACCTTCGACTGTCCACTTCCAGAGAGAGAACATAGACACAATGGTTTGTCTGAAGACCGCAGGTGTAGTTGAGCTCATGGGGAGGAAGGAATGGGTTTGTTT	IIIIIIIIIIIIIIIIIIIIIIIIIIIIIIIIIIIIIIIIIIIIIIIIIIIIIIIIIIIIIIIIIIIIIIIIIIIIIIIIIIIIIIIIIIIIIIIIIIIIIIIIIIIIIIIIIIIIIIIIIIIIIIIIIIIIIIIIIIIIIIIIIII	HI:i:1	NH:i:1	NM:i:0
chr20	4295413	4295560	nucleosomal_sequence_859	40	+	0	147M	*	0	0	GGGAAAAAATAAGAAGATAAAAGGAATGAGAGAAGCAGAGACCAAATGAGAGACTGAGTTATATCAATGGTGGAGAACTCTTTGTGTTGAGGGGATCACCATACAACTCAGTTCCTGAAGCTGCCTCTCAGTCCTTTTGAATGGATC	IIIIIIIIIIIIIIIIIIIIIIIIIIIIIIIIIIIIIIIIIIIIIIIIIIIIIIIIIIIIIIIIIIIIIIIIIIIIIIIIIIIIIIIIIIIIIIIIIIIIIIIIIIIIIIIIIIIIIIIIIIIIIIIIIIIIIIIIIIIIIIIIIII	HI:i:1	NH:i:1	NM:i:0
chr20	4299033	4299180	nucleosomal_sequence_1639	40	+	0	147M	*	0	0	ACCCAATATCCACCACCCTTTCCATTTCCTGGCAGAACCCCAACACTGTGCTGGTATCCTCCCTTCCTCCTCCACTCAGTCCATGTAAGTAAGTAAAGGACGCACATCCCAGACTTAGCTGGGGACAGGAAGGGAGTGGGGTGGTTC	IIIIIIIIIIIIIIIIIIIIIIIIIIIIIIIIIIIIIIIIIIIIIIIIIIIIIIIIIIIIIIIIIIIIIIIIIIIIIIIIIIIIIIIIIIIIIIIIIIIIIIIIIIIIIIIIIIIIIIIIIIIIIIIIIIIIIIIIIIIIIIIIIII	HI:i:1	NH:i:1	NM:i:0
chr20	4316503	4316650	nucleosomal_sequence_1627	40	+	0	147M	*	0	0	TTTAGTGAAGTGCTTTTCCTCCTCTCCAGTCTTGGCATTTGCTGTCACTCTGCCCATGAGGCTCTGTTCTGGCCCAGCAGGCTTCTTCAGGCAAACCTAAACAAACATAATGTTCACCTGGAGGACTTCTGGTAAATTCAACTCTCT	IIIIIIIIIIIIIIIIIIIIIIIIIIIIIIIIIIIIIIIIIIIIIIIIIIIIIIIIIIIIIIIIIIIIIIIIIIIIIIIIIIIIIIIIIIIIIIIIIIIIIIIIIIIIIIIIIIIIIIIIIIIIIIIIIIIIIIIIIIIIIIIIIII	HI:i:1	NH:i:1	NM:i:0
chr20	4404513	4404660	nucleosomal_sequence_326	40	+	0	147M	*	0	0	AAACCAGGAGAAGGTGATGCTGAGTGGAATGTGTCCAGTTTGGGATGACGAAGGTACCCAAGGGACATGCAGGTGGAATCAGTGACTGTAACAGCATGAACCATTACACACCTGCATGTTTAGCATGAATCAGAATCACCTGTAGTG	IIIIIIIIIIIIIIIIIIIIIIIIIIIIIIIIIIIIIIIIIIIIIIIIIIIIIIIIIIIIIIIIIIIIIIIIIIIIIIIIIIIIIIIIIIIIIIIIIIIIIIIIIIIIIIIIIIIIIIIIIIIIIIIIIIIIIIIIIIIIIIIIIII	HI:i:1	NH:i:1	NM:i:0
chr20	4416683	4416830	nucleosomal_sequence_295	40	+	0	147M	*	0	0	ACCTACCAGTGACATAGATCAGAGCTTACAGTGAACTGATAGAAGAGCTCAGAGAATTTGCCATGAATTGTTATAAACCAGGAGGTGATTCCACCTGCCTTGGACTTTCTCTTACTGATATTCAGTGCTCTGTTGCCTCAGGACTCA	IIIIIIIIIIIIIIIIIIIIIIIIIIIIIIIIIIIIIIIIIIIIIIIIIIIIIIIIIIIIIIIIIIIIIIIIIIIIIIIIIIIIIIIIIIIIIIIIIIIIIIIIIIIIIIIIIIIIIIIIIIIIIIIIIIIIIIIIIIIIIIIIIII	HI:i:1	NH:i:1	NM:i:0
chr20	4426773	4426920	nucleosomal_sequence_677	40	+	0	147M	*	0	0	GGCAGTGCCTTCTCTGGGAGCAGTGGTGAGCTGAGACCTGGGATCAGCCTTGGTTAGTCAAAGGTTTCCTGTGCTGAGTGCTGTGTGCTACAGGTCTGAAGACCCCTGTTCAGGTGTTTTCTGTCCCTCTTCAGCCTGCTTCCCACC	IIIIIIIIIIIIIIIIIIIIIIIIIIIIIIIIIIIIIIIIIIIIIIIIIIIIIIIIIIIIIIIIIIIIIIIIIIIIIIIIIIIIIIIIIIIIIIIIIIIIIIIIIIIIIIIIIIIIIIIIIIIIIIIIIIIIIIIIIIIIIIIIIII	HI:i:1	NH:i:1	NM:i:0
chr20	4482993	4483140	nucleosomal_sequence_581	40	+	0	147M	*	0	0	TGTTGTGTGTCTTCATTCTGGGGCTGGGACTGAAGGAGCAGTGACTACTCGGCCATGTTCTTCTCATGGTGGATGGTACGTGCTTAAGACGGCGAGTGGGAACTTTCCATGTTCTTAAAGCCCAAGCTCAGAACTGGCACACTGCCC	IIIIIIIIIIIIIIIIIIIIIIIIIIIIIIIIIIIIIIIIIIIIIIIIIIIIIIIIIIIIIIIIIIIIIIIIIIIIIIIIIIIIIIIIIIIIIIIIIIIIIIIIIIIIIIIIIIIIIIIIIIIIIIIIIIIIIIIIIIIIIIIIIII	HI:i:1	NH:i:1	NM:i:0
chr20	4488843	4488990	nucleosomal_sequence_1376	40	+	0	147M	*	0	0	CTACTGCATGGTATTGTATGCTAGAAGGGTGAGAGGTGTAAAGGCCTGGTGCAGAGTAAAAGCTTAGTCAGTGATTGGCGTTATTGGCGTTGCTGGTTCTGGATCACAAAAGTGGAGAACTGAGACCTGAACTCTCAGGGCACTTAG	IIIIIIIIIIIIIIIIIIIIIIIIIIIIIIIIIIIIIIIIIIIIIIIIIIIIIIIIIIIIIIIIIIIIIIIIIIIIIIIIIIIIIIIIIIIIIIIIIIIIIIIIIIIIIIIIIIIIIIIIIIIIIIIIIIIIIIIIIIIIIIIIIII	HI:i:1	NH:i:1	NM:i:0
chr20	4554303	4554450	nucleosomal_sequence_245	40	+	0	147M	*	0	0	TAACACAAGAGATAAATCCTACTGTTTAACACGTGACATGGTTCTGTCTTTTACCTGGATAACTGTACCAGCAATAGCCCAAAAGGTATCTGTGGTAGAAGATACTACACTAAGGAGGAACACAAAAACATGAACATTTTATTTGCT	IIIIIIIIIIIIIIIIIIIIIIIIIIIIIIIIIIIIIIIIIIIIIIIIIIIIIIIIIIIIIIIIIIIIIIIIIIIIIIIIIIIIIIIIIIIIIIIIIIIIIIIIIIIIIIIIIIIIIIIIIIIIIIIIIIIIIIIIIIIIIIIIIII	HI:i:1	NH:i:1	NM:i:0
chr20	4565433	4565580	nucleosomal_sequence_748	40	+	0	147M	*	0	0	CATCTCCCAAATAAACTACTTATACTCAGATTCTTATCTCAGGGTTTGCTTATAGGAGATCCCAACCTAAGATAAGTCCTTGACCAGGTGGCAGTGGGGCTACAGAGAAGCCTCCAATGTAAGACATATCAGAGGTTGGTGATGTTT	IIIIIIIIIIIIIIIIIIIIIIIIIIIIIIIIIIIIIIIIIIIIIIIIIIIIIIIIIIIIIIIIIIIIIIIIIIIIIIIIIIIIIIIIIIIIIIIIIIIIIIIIIIIIIIIIIIIIIIIIIIIIIIIIIIIIIIIIIIIIIIIIIII	HI:i:1	NH:i:1	NM:i:0
chr20	4594053	4594200	nucleosomal_sequence_279	40	+	0	147M	*	0	0	ACAATTATGTAACTTTAGAGGTATTTGAGTGGGTGTCAGCCTGGTGCTAGTTTGGGATGATGTATCTGGGTGGGGCAGAGGGAGAGAAGGACCCACGCATCACACCTGCCCAGGTCAAAATTAGAATGTGATTGACAAGGACCTAAA	IIIIIIIIIIIIIIIIIIIIIIIIIIIIIIIIIIIIIIIIIIIIIIIIIIIIIIIIIIIIIIIIIIIIIIIIIIIIIIIIIIIIIIIIIIIIIIIIIIIIIIIIIIIIIIIIIIIIIIIIIIIIIIIIIIIIIIIIIIIIIIIIIII	HI:i:1	NH:i:1	NM:i:0
chr20	4622483	4622630	nucleosomal_sequence_563	40	+	0	147M	*	0	0	CATCAGAAGGAAACCATCTGTTCCCAGCTTCTCCCTAGGAGAAGAGTTGAAGCAGGTACCCAGCCTTCCAACTTTTCCAGGGGCTGCTCAAGGGATAGATTTCTGTCTCTTCTGTCTTAGAGCACTGATGAGACCTAGTAAAATCAA	IIIIIIIIIIIIIIIIIIIIIIIIIIIIIIIIIIIIIIIIIIIIIIIIIIIIIIIIIIIIIIIIIIIIIIIIIIIIIIIIIIIIIIIIIIIIIIIIIIIIIIIIIIIIIIIIIIIIIIIIIIIIIIIIIIIIIIIIIIIIIIIIIII	HI:i:1	NH:i:1	NM:i:0
chr20	4662143	4662290	nucleosomal_sequence_1948	40	+	0	147M	*	0	0	AAGACCATACAAACAGATTAGCTGTTTTCTTCCTCTGTCTGAAGTGCTATGCCATGTGATGCCTCAAATTGCTACAGCTGTCAACACCAGCTTGGGTAGGGCAGAGTGGAAACAGGGAAGAAACGAGGTCTGTGAAGATATAAATAT	IIIIIIIIIIIIIIIIIIIIIIIIIIIIIIIIIIIIIIIIIIIIIIIIIIIIIIIIIIIIIIIIIIIIIIIIIIIIIIIIIIIIIIIIIIIIIIIIIIIIIIIIIIIIIIIIIIIIIIIIIIIIIIIIIIIIIIIIIIIIIIIIIII	HI:i:1	NH:i:1	NM:i:0
chr20	4689883	4690030	nucleosomal_sequence_449	40	+	0	147M	*	0	0	ATGGTGGGCAAAGTTATCAGTTTTCAGTAAGCCCATTCCTTAGCTCCCCTATTTGATCCATCCTCTTCTGGAAACCTTCCAGGACCCCATCTTCATTGCCTTCCTTGCTGGTTACACCATCTGGATCAGTTTTCTAGGGCTGCCATA	IIIIIIIIIIIIIIIIIIIIIIIIIIIIIIIIIIIIIIIIIIIIIIIIIIIIIIIIIIIIIIIIIIIIIIIIIIIIIIIIIIIIIIIIIIIIIIIIIIIIIIIIIIIIIIIIIIIIIIIIIIIIIIIIIIIIIIIIIIIIIIIIIII	HI:i:1	NH:i:1	NM:i:0
chr20	4702013	4702160	nucleosomal_sequence_847	40	+	0	147M	*	0	0	ACGTGTCTTCCACCCCATACCTACCAGTTCTGTTTTCCCACTACCCGATGAAAGTGTAACCGCCCCCCGGCGCCCCCCCCCCCCACCACCACACACACACCCTGTTGGTCCCATCCTCAGGGCGTGGTGGTCCAGGTGAACGCTTGC	IIIIIIIIIIIIIIIIIIIIIIIIIIIIIIIIIIIIIIIIIIIIIIIIIIIIIIIIIIIIIIIIIIIIIIIIIIIIIIIIIIIIIIIIIIIIIIIIIIIIIIIIIIIIIIIIIIIIIIIIIIIIIIIIIIIIIIIIIIIIIIIIIII	HI:i:1	NH:i:1	NM:i:0
chr20	4713283	4713430	nucleosomal_sequence_1583	40	+	0	147M	*	0	0	TAGAATCACTGCAAAAAAGAAAACAAGACTATGCTGCATTCAAGGAGCTGCAAGCGGTCCAGTACAGTGGGGATGTGGGCACGGATGGAGGAGAGCGACAAGATGAGGCCAGAGAATGAAAGGAGCAAGATCTGCAAAGATCCCTCT	IIIIIIIIIIIIIIIIIIIIIIIIIIIIIIIIIIIIIIIIIIIIIIIIIIIIIIIIIIIIIIIIIIIIIIIIIIIIIIIIIIIIIIIIIIIIIIIIIIIIIIIIIIIIIIIIIIIIIIIIIIIIIIIIIIIIIIIIIIIIIIIIIII	HI:i:1	NH:i:1	NM:i:0
chr20	4717533	4717680	nucleosomal_sequence_626	40	+	0	147M	*	0	0	ATGAGATTTGCAAAAATCCTAGAACGTCCTGCTCTGGAAAGTCCACAGTCTACAGTGATAGGGAAACATCAGAGGTGCAAAAGGAACTTGGGGATTTGCTATGGGGACTCAAAGGCAGACACATAGCTGGTCCTAGGACATTAGAAA	IIIIIIIIIIIIIIIIIIIIIIIIIIIIIIIIIIIIIIIIIIIIIIIIIIIIIIIIIIIIIIIIIIIIIIIIIIIIIIIIIIIIIIIIIIIIIIIIIIIIIIIIIIIIIIIIIIIIIIIIIIIIIIIIIIIIIIIIIIIIIIIIIII	HI:i:1	NH:i:1	NM:i:0
chr20	4725953	4726100	nucleosomal_sequence_2022	40	+	0	147M	*	0	0	GTTAAATGCAAATTAAAACTATACCCAGATGCTACTATGTACCAGGATGACTGACACCAACATTGATGAGGATGTAGCACAACTACAGCTCCCATGCACTATTGGTGGGATTGGCACAGCTCACTTTGGAAAACAACTGGGCAGTAT	IIIIIIIIIIIIIIIIIIIIIIIIIIIIIIIIIIIIIIIIIIIIIIIIIIIIIIIIIIIIIIIIIIIIIIIIIIIIIIIIIIIIIIIIIIIIIIIIIIIIIIIIIIIIIIIIIIIIIIIIIIIIIIIIIIIIIIIIIIIIIIIIIII	HI:i:1	NH:i:1	NM:i:0
chr20	4726283	4726430	nucleosomal_sequence_1714	40	+	0	147M	*	0	0	GCCATACAATGGACTACTACACAGCAACCAAAAAGAAGAGACTATTACCACACACGGCATGAGTGAATCTCATGGGTTGATTGCTAAGCAAAAATGTCATGCAAAAAATGATATATTGTACAGCTCCATGTCTATGAGGTTTAAGGG	IIIIIIIIIIIIIIIIIIIIIIIIIIIIIIIIIIIIIIIIIIIIIIIIIIIIIIIIIIIIIIIIIIIIIIIIIIIIIIIIIIIIIIIIIIIIIIIIIIIIIIIIIIIIIIIIIIIIIIIIIIIIIIIIIIIIIIIIIIIIIIIIIII	HI:i:1	NH:i:1	NM:i:0
chr20	4726673	4726820	nucleosomal_sequence_2020	40	+	0	147M	*	0	0	GAAATAGGTGAGTTTTTGAAGATGGAATAATTACTACAAAATGAGAGTCATTGATTGTACCTGCTGCACGTGTGGAGACCAGATTTCAAAGGGGAACATTAAAACAGGAGGATGATAAACAAAATGTGGTCTATCTATACAATGGAA	IIIIIIIIIIIIIIIIIIIIIIIIIIIIIIIIIIIIIIIIIIIIIIIIIIIIIIIIIIIIIIIIIIIIIIIIIIIIIIIIIIIIIIIIIIIIIIIIIIIIIIIIIIIIIIIIIIIIIIIIIIIIIIIIIIIIIIIIIIIIIIIIIII	HI:i:1	NH:i:1	NM:i:0
chr20	4727793	4727940	nucleosomal_sequence_370	40	+	0	147M	*	0	0	GAAACAAGGTGAAGTCCATCAACAGCAGGCTAAATGCATAATTTGTGGCATAGACACTCAATGGAACACTCCACAGGAAGAAAAGGAGTGAACAGCTGCCCCGTGCAATAGCATGGATGAGCCCACACATGATGCCAAAGAAGCCAG	IIIIIIIIIIIIIIIIIIIIIIIIIIIIIIIIIIIIIIIIIIIIIIIIIIIIIIIIIIIIIIIIIIIIIIIIIIIIIIIIIIIIIIIIIIIIIIIIIIIIIIIIIIIIIIIIIIIIIIIIIIIIIIIIIIIIIIIIIIIIIIIIIII	HI:i:1	NH:i:1	NM:i:0
chr20	4759313	4759460	nucleosomal_sequence_2041	40	+	0	147M	*	0	0	GTAACTCCTACAAGGCTTACTGCATTTTGGGGGGTCGTGGTTGGACTCCAGATGAACCATTTATCTTCAGTGTATATCACCTGCATCTACATGATGCACTGTACAAAAGTCTCACTACCTTGGAAGGGTTAACTGCTCATCTGTTTC	IIIIIIIIIIIIIIIIIIIIIIIIIIIIIIIIIIIIIIIIIIIIIIIIIIIIIIIIIIIIIIIIIIIIIIIIIIIIIIIIIIIIIIIIIIIIIIIIIIIIIIIIIIIIIIIIIIIIIIIIIIIIIIIIIIIIIIIIIIIIIIIIIII	HI:i:1	NH:i:1	NM:i:0
chr20	4770163	4770310	nucleosomal_sequence_1360	40	+	0	147M	*	0	0	GCTCCTCGCACAACCACTCTAGGAGTCCCAAGGCACAGCTGTGACCCCATCTGTGGCCACTCAGCAAAGGGAACTTGCCTTAAATTTGTTGAGCAGCAGCTTCAGGACCTGTGGGGTGGTCATGGTGCTGTTGATGCGGACGTTGGT	IIIIIIIIIIIIIIIIIIIIIIIIIIIIIIIIIIIIIIIIIIIIIIIIIIIIIIIIIIIIIIIIIIIIIIIIIIIIIIIIIIIIIIIIIIIIIIIIIIIIIIIIIIIIIIIIIIIIIIIIIIIIIIIIIIIIIIIIIIIIIIIIIII	HI:i:1	NH:i:1	NM:i:0
chr20	4825433	4825580	nucleosomal_sequence_605	40	+	0	147M	*	0	0	GAAGGAAGGAAGGAAGGAAGGAAGGAAGGAAGGAAGGAAGGGGAGGGGAGGGGAGGGGAGGGGAGGGGAGGGGGGAGGGGAGGGGGGGAGGGGGAAAAAAAACCAAATGACTCAAAACAGAGATATCAAGTTGAGACAGAGTAAAGA	IIIIIIIIIIIIIIIIIIIIIIIIIIIIIIIIIIIIIIIIIIIIIIIIIIIIIIIIIIIIIIIIIIIIIIIIIIIIIIIIIIIIIIIIIIIIIIIIIIIIIIIIIIIIIIIIIIIIIIIIIIIIIIIIIIIIIIIIIIIIIIIIIII	HI:i:1	NH:i:1	NM:i:0
chr20	4838723	4838870	nucleosomal_sequence_1706	40	+	0	147M	*	0	0	CTTCATCAACCAGTCACTGCACATTCACCCCCCCATCTAGACAGACCCACACTTCATGCTGCTTTGCTCCATTTTAGCGTGTCTGGTGCTATGGGGGACACACAGGTCATGTACCTGTTGTGCTTCTGCGGGGATGAACATCCACCG	IIIIIIIIIIIIIIIIIIIIIIIIIIIIIIIIIIIIIIIIIIIIIIIIIIIIIIIIIIIIIIIIIIIIIIIIIIIIIIIIIIIIIIIIIIIIIIIIIIIIIIIIIIIIIIIIIIIIIIIIIIIIIIIIIIIIIIIIIIIIIIIIIII	HI:i:1	NH:i:1	NM:i:0
chr20	4859903	4860050	nucleosomal_sequence_287	40	+	0	147M	*	0	0	AATTAGTCGGGAGTGGTGGCGGATGCCTGTAATCCCAGCGACTTGGGAGGCTGAGGCAGGAGCATTGCTGGCAGCCGGGAGGTGGTGGTTGCAGTAAGCGAGATTGCCCCACTGCACTCCAGCCTGGGCAACCAGAGTAAAACTCTG	IIIIIIIIIIIIIIIIIIIIIIIIIIIIIIIIIIIIIIIIIIIIIIIIIIIIIIIIIIIIIIIIIIIIIIIIIIIIIIIIIIIIIIIIIIIIIIIIIIIIIIIIIIIIIIIIIIIIIIIIIIIIIIIIIIIIIIIIIIIIIIIIIII	HI:i:1	NH:i:1	NM:i:0
chr20	4874113	4874260	nucleosomal_sequence_2038	40	+	0	147M	*	0	0	ATCACCGCATCCCTCCATGCTTCTAAGTTTTATAAACAATCATGAGTTCGAAGTCCCCAGATTTAAGACCTTCAAGTCTCCTGGAGCCACCCCTTGTACTCAATGAGCACATATCATGGACAAGGTTCCATTACGGGCCCCAGGAAC	IIIIIIIIIIIIIIIIIIIIIIIIIIIIIIIIIIIIIIIIIIIIIIIIIIIIIIIIIIIIIIIIIIIIIIIIIIIIIIIIIIIIIIIIIIIIIIIIIIIIIIIIIIIIIIIIIIIIIIIIIIIIIIIIIIIIIIIIIIIIIIIIIII	HI:i:1	NH:i:1	NM:i:0
chr20	4897403	4897550	nucleosomal_sequence_1593	40	+	0	147M	*	0	0	CCCATACAACCCCTCTGCTCTTCACTTCAGTATTCAAGAAACTGCAAGAGATATTCAACACTTCACCATAAAATAGGCTTTGTGTTAGATGCTTTTGCCTAACTACAGGCTAATGTAAGGGTTCTGAGCACATGTGAGGTAGGCGGG	IIIIIIIIIIIIIIIIIIIIIIIIIIIIIIIIIIIIIIIIIIIIIIIIIIIIIIIIIIIIIIIIIIIIIIIIIIIIIIIIIIIIIIIIIIIIIIIIIIIIIIIIIIIIIIIIIIIIIIIIIIIIIIIIIIIIIIIIIIIIIIIIIII	HI:i:1	NH:i:1	NM:i:0
chr20	4945333	4945480	nucleosomal_sequence_151	40	+	0	147M	*	0	0	ATTAGCCAGGTGTGGTAGCACACTCCTGCAGTCCCAGCTACTCAGGAGGCTGAGGCAGGAGGATCCCCTGCACCCGGGAGGTAGAGTTGCAGTGAGATCGCACCACTGCATCCCAGCCTGGGTGATGAGAGCAAGACTCTGTCTCAA	IIIIIIIIIIIIIIIIIIIIIIIIIIIIIIIIIIIIIIIIIIIIIIIIIIIIIIIIIIIIIIIIIIIIIIIIIIIIIIIIIIIIIIIIIIIIIIIIIIIIIIIIIIIIIIIIIIIIIIIIIIIIIIIIIIIIIIIIIIIIIIIIIII	HI:i:1	NH:i:1	NM:i:0
chr20	5015243	5015390	nucleosomal_sequence_2003	40	+	0	147M	*	0	0	TGTCTTTTCCCCCTCTTCTGTCCTCCAGTTGTCTCCAAAATGGTGCATTTATCTTAGACAAGGTGACAGGTGGGGGGCAGGGAACGGAGGGGTGGCACAAAATGGTGCATTTGGTAAAACACTGAAGACAAGCTTACTCCAGGATAA	IIIIIIIIIIIIIIIIIIIIIIIIIIIIIIIIIIIIIIIIIIIIIIIIIIIIIIIIIIIIIIIIIIIIIIIIIIIIIIIIIIIIIIIIIIIIIIIIIIIIIIIIIIIIIIIIIIIIIIIIIIIIIIIIIIIIIIIIIIIIIIIIIII	HI:i:1	NH:i:1	NM:i:0
chr20	5242933	5243080	nucleosomal_sequence_1625	40	+	0	147M	*	0	0	AAAGCTGGAACCACTGTTGTGGAAGGAGGAGATGCTCCCTATCCCTTTCCCACAGTCCTCTCAGGCTGACGGTGCTCTTCCTTGCGTTTTATTCTTATGGGGAGGCCTGGGAACAGAGGCCAACTTTCTCTTCCCCTTAGGGAGAAC	IIIIIIIIIIIIIIIIIIIIIIIIIIIIIIIIIIIIIIIIIIIIIIIIIIIIIIIIIIIIIIIIIIIIIIIIIIIIIIIIIIIIIIIIIIIIIIIIIIIIIIIIIIIIIIIIIIIIIIIIIIIIIIIIIIIIIIIIIIIIIIIIIII	HI:i:1	NH:i:1	NM:i:0
chr20	5254853	5255000	nucleosomal_sequence_1629	40	+	0	147M	*	0	0	TGAGACTGAAGGGCAGATGGAAGGAGAGGTTTACCCTCCACACCTGCTTTGACAGTGGTGTCATACCCCCAGGAGCAGTCCCTTAACCTGGCTCCAGCTCTCACTGGACTCCTGTGATGCCATTTCCTTCCCTTGCCCCCAGTCCTA	IIIIIIIIIIIIIIIIIIIIIIIIIIIIIIIIIIIIIIIIIIIIIIIIIIIIIIIIIIIIIIIIIIIIIIIIIIIIIIIIIIIIIIIIIIIIIIIIIIIIIIIIIIIIIIIIIIIIIIIIIIIIIIIIIIIIIIIIIIIIIIIIIII	HI:i:1	NH:i:1	NM:i:0
chr20	5255093	5255240	nucleosomal_sequence_1694	40	+	0	147M	*	0	0	TTTATTAAAGGCTTCCCATTTGAACCAGCTGAGTTGAATTTGTTTCTTTCTAAGATCCTGATGGGCACATGAAGAAAGAGTAAAGGTGCCAAGCATCTCAATTTGGGTGGCACTGGCTTTCTGAGATAGTGAGGTTGCAGGTTGGAT	IIIIIIIIIIIIIIIIIIIIIIIIIIIIIIIIIIIIIIIIIIIIIIIIIIIIIIIIIIIIIIIIIIIIIIIIIIIIIIIIIIIIIIIIIIIIIIIIIIIIIIIIIIIIIIIIIIIIIIIIIIIIIIIIIIIIIIIIIIIIIIIIIII	HI:i:1	NH:i:1	NM:i:0
chr20	5279533	5279680	nucleosomal_sequence_238	40	+	0	147M	*	0	0	TTACCAGTTGGAGGGATGAATAGTCACGGTGCAATCAGCAGCTTTCATTGGAACAAACAAGACTGTTTTAGAATGAAGGCATCGCATCAGTCCAGGACCGTGATTCCTTGCTTATTTGCATGCATGAATACACTCCGGGGCCATTAG	IIIIIIIIIIIIIIIIIIIIIIIIIIIIIIIIIIIIIIIIIIIIIIIIIIIIIIIIIIIIIIIIIIIIIIIIIIIIIIIIIIIIIIIIIIIIIIIIIIIIIIIIIIIIIIIIIIIIIIIIIIIIIIIIIIIIIIIIIIIIIIIIIII	HI:i:1	NH:i:1	NM:i:0
chr20	5298413	5298560	nucleosomal_sequence_474	40	+	0	147M	*	0	0	GGAACCTGACCCCACTCTCCCTACCTCTTAGCATCTCTCCCGCATGATCAAAGGCAAGAGAGCCAGCTGTTTGCTTTCCTCCTGGGGAGGGGCTGCGATTGGGCAGGTGTTCTACATGCTCAGGGCAACTTCCAGATATGGAGGCAA	IIIIIIIIIIIIIIIIIIIIIIIIIIIIIIIIIIIIIIIIIIIIIIIIIIIIIIIIIIIIIIIIIIIIIIIIIIIIIIIIIIIIIIIIIIIIIIIIIIIIIIIIIIIIIIIIIIIIIIIIIIIIIIIIIIIIIIIIIIIIIIIIIII	HI:i:1	NH:i:1	NM:i:0
chr20	5327973	5328120	nucleosomal_sequence_1632	40	+	0	147M	*	0	0	TAAAATTCATACTCAAAAGAGCGCTATGAGGGAGGCAGTGTGATTCTCAGTTTCCAACTGAGGACACCGAGGCTCAGAGGCAGTGAGTGATGTGACCGAGGACACACAGCTCATGAACCGCTAAGCTGAGACGGGTCTGTCTTACTC	IIIIIIIIIIIIIIIIIIIIIIIIIIIIIIIIIIIIIIIIIIIIIIIIIIIIIIIIIIIIIIIIIIIIIIIIIIIIIIIIIIIIIIIIIIIIIIIIIIIIIIIIIIIIIIIIIIIIIIIIIIIIIIIIIIIIIIIIIIIIIIIIIII	HI:i:1	NH:i:1	NM:i:0
chr20	5379813	5379960	nucleosomal_sequence_613	40	+	0	147M	*	0	0	TGTATTAGTGTTCAGTAGATACCATTTCTCATTTCTCATTCTCTTGGTCATCCATCACTCTCTAGGCAGGCTCAGGGTTGCTTGAGAAAGTTGGCGCCAATTGCACCCCAAGGAGAAAGAGACTCGGATGATGGTATTGACTTTCTT	IIIIIIIIIIIIIIIIIIIIIIIIIIIIIIIIIIIIIIIIIIIIIIIIIIIIIIIIIIIIIIIIIIIIIIIIIIIIIIIIIIIIIIIIIIIIIIIIIIIIIIIIIIIIIIIIIIIIIIIIIIIIIIIIIIIIIIIIIIIIIIIIIII	HI:i:1	NH:i:1	NM:i:0
chr20	5389513	5389660	nucleosomal_sequence_1822	40	+	0	147M	*	0	0	TTCTTAGTGAACTCAGACCCTGTAGTGGAGCCAACCAGGCAGATAACAGGGATTATAGGGAATTCCCGGGAAAGAGGGGTCCAGACAAAGACATAGCCAAGAAATGACAATGAAAATCCATATGGACTGGGATGTCACTGAGTGGGC	IIIIIIIIIIIIIIIIIIIIIIIIIIIIIIIIIIIIIIIIIIIIIIIIIIIIIIIIIIIIIIIIIIIIIIIIIIIIIIIIIIIIIIIIIIIIIIIIIIIIIIIIIIIIIIIIIIIIIIIIIIIIIIIIIIIIIIIIIIIIIIIIIII	HI:i:1	NH:i:1	NM:i:0
chr20	5426543	5426690	nucleosomal_sequence_1434	40	+	0	147M	*	0	0	TCACAGGCTGTCTTGCAGACTGGTTACCACACACAGAAATTGGGACTTGAATCCAGGCCTCTCTGATGTCAAAGTCCTTGTACTTCACTGTGCTGCCCTCCCCAAGCAGCCTCTTGAATCTGTGGATCCCTCTAAGTGTAATGTCAC	IIIIIIIIIIIIIIIIIIIIIIIIIIIIIIIIIIIIIIIIIIIIIIIIIIIIIIIIIIIIIIIIIIIIIIIIIIIIIIIIIIIIIIIIIIIIIIIIIIIIIIIIIIIIIIIIIIIIIIIIIIIIIIIIIIIIIIIIIIIIIIIIIII	HI:i:1	NH:i:1	NM:i:0
chr20	5429443	5429590	nucleosomal_sequence_919	40	+	0	147M	*	0	0	ACTCTATACAAGACACATTTACTTTGAGCTGCATCCCTGAGATAATCGACTCCAAGCCAATATTTCTGTGTGTCAGTCACAGTAACTGGAGCTGTGGCATGGAAAATAAGAAGAAAGCATTGTTCCTGACCCCAAGGAATTTAAGTT	IIIIIIIIIIIIIIIIIIIIIIIIIIIIIIIIIIIIIIIIIIIIIIIIIIIIIIIIIIIIIIIIIIIIIIIIIIIIIIIIIIIIIIIIIIIIIIIIIIIIIIIIIIIIIIIIIIIIIIIIIIIIIIIIIIIIIIIIIIIIIIIIIII	HI:i:1	NH:i:1	NM:i:0
chr20	5450413	5450560	nucleosomal_sequence_1830	40	+	0	147M	*	0	0	TGCTGATATTCACTCAGCCCCACAAAACAGTAGCAAGAGCTGGGGAAGTGAGGTCCAAGAGGCAGTAACTTTGATGAAACTACCAATGAGTCTCATGTGCAGCCAGGATGACAGCACATGGTAAGAACAGCAACAGTGGCTATCAAC	IIIIIIIIIIIIIIIIIIIIIIIIIIIIIIIIIIIIIIIIIIIIIIIIIIIIIIIIIIIIIIIIIIIIIIIIIIIIIIIIIIIIIIIIIIIIIIIIIIIIIIIIIIIIIIIIIIIIIIIIIIIIIIIIIIIIIIIIIIIIIIIIIII	HI:i:1	NH:i:1	NM:i:0
chr20	5469873	5470020	nucleosomal_sequence_1422	40	+	0	147M	*	0	0	TAAACTGGTCATAAGGAGCAGTTCATGAGGTCACAGGCATGGGGTGAAGGACAGGACACAATGCAACAGGAGTTTGTGTCAAAGGAATCTGAAGTGCCTGTTATGAAATCTACTCATATATTCCAGACCTACTCAAACTTGATCTCT	IIIIIIIIIIIIIIIIIIIIIIIIIIIIIIIIIIIIIIIIIIIIIIIIIIIIIIIIIIIIIIIIIIIIIIIIIIIIIIIIIIIIIIIIIIIIIIIIIIIIIIIIIIIIIIIIIIIIIIIIIIIIIIIIIIIIIIIIIIIIIIIIIII	HI:i:1	NH:i:1	NM:i:0
chr20	5471123	5471270	nucleosomal_sequence_659	40	+	0	147M	*	0	0	GTTAGCACTACCAGGTCACAGCAAACTCTTTCTGGTGGTCCTTGAAAATTGGTATGATGAAAAACAGCTTTAGCTGAGTCAGTAGCTGCATACCAAGTTTCAAGGGTGATGATGATTTGCTCCAGTAAAGTTGTTATATCTGAGCCT	IIIIIIIIIIIIIIIIIIIIIIIIIIIIIIIIIIIIIIIIIIIIIIIIIIIIIIIIIIIIIIIIIIIIIIIIIIIIIIIIIIIIIIIIIIIIIIIIIIIIIIIIIIIIIIIIIIIIIIIIIIIIIIIIIIIIIIIIIIIIIIIIIII	HI:i:1	NH:i:1	NM:i:0
chr20	5471773	5471920	nucleosomal_sequence_1318	40	+	0	147M	*	0	0	TGCTGAGGATCCAATTCTGCAACTCTGTTATGCAACTCTATTCTGAAGAGGGTGGGGTAGAAAGCCTCATACCTCATCAGAACCCAAGAGGCAATATCAGCCTCTTAGCATATATACAGGAGTGGGAAATGGCCTTACAGCAGCTCC	IIIIIIIIIIIIIIIIIIIIIIIIIIIIIIIIIIIIIIIIIIIIIIIIIIIIIIIIIIIIIIIIIIIIIIIIIIIIIIIIIIIIIIIIIIIIIIIIIIIIIIIIIIIIIIIIIIIIIIIIIIIIIIIIIIIIIIIIIIIIIIIIIII	HI:i:1	NH:i:1	NM:i:0
chr20	5505803	5505950	nucleosomal_sequence_1328	40	+	0	147M	*	0	0	TGAGAGAAGCTCCTTGTGGCTCAGCTCAGAAAGGTTTGCATGTGTAATACCAATTATTCCGGAGGCTGAAGCAGGAGCCTCGCTTGAGCCCAGGAGTTTGAGGCTAGCCTGGGTAACACAATGACAGCACCCCTTAAAAAAAATGGC	IIIIIIIIIIIIIIIIIIIIIIIIIIIIIIIIIIIIIIIIIIIIIIIIIIIIIIIIIIIIIIIIIIIIIIIIIIIIIIIIIIIIIIIIIIIIIIIIIIIIIIIIIIIIIIIIIIIIIIIIIIIIIIIIIIIIIIIIIIIIIIIIIII	HI:i:1	NH:i:1	NM:i:0
chr20	5590693	5590840	nucleosomal_sequence_392	40	+	0	147M	*	0	0	GTCTACATCAGACTAACAGCTGCCTTAAGGTGGAAGAATCCTCTACAATTCATGCCCGATTTCTTTTCCAGCCAGCCAGTGGAGTCTGGGGAGAGGGCTGATGAGGACACCTAAGTGATTGAGGCTCTCTCTCCTACCTCAGCAAGG	IIIIIIIIIIIIIIIIIIIIIIIIIIIIIIIIIIIIIIIIIIIIIIIIIIIIIIIIIIIIIIIIIIIIIIIIIIIIIIIIIIIIIIIIIIIIIIIIIIIIIIIIIIIIIIIIIIIIIIIIIIIIIIIIIIIIIIIIIIIIIIIIIII	HI:i:1	NH:i:1	NM:i:0
chr20	5640313	5640460	nucleosomal_sequence_1493	40	+	0	147M	*	0	0	CCAGAGCTTCCCCCTGGAGGTGCCATAGATCCTTGCCCTTCTTTCCCTTTAAGAACAGCACACTGTCAGTTCTCCAGCTCTTGAAGAGCCCTACAATGAGGTCAGACCATATCAGTGGTACATCTGGGCTGTCTGTCAGTGCATTTG	IIIIIIIIIIIIIIIIIIIIIIIIIIIIIIIIIIIIIIIIIIIIIIIIIIIIIIIIIIIIIIIIIIIIIIIIIIIIIIIIIIIIIIIIIIIIIIIIIIIIIIIIIIIIIIIIIIIIIIIIIIIIIIIIIIIIIIIIIIIIIIIIIII	HI:i:1	NH:i:1	NM:i:0
chr20	5667353	5667500	nucleosomal_sequence_969	40	+	0	147M	*	0	0	TTTGAAGGAATGACCTCCCACAGAGCATTGCCCCCCTTCACTTTACCTTCAGGTAACGGCTTCGAAGAGAAGATCTGCAACCATCTAAAGGAAACGTTGGGGATGTTTTGTTCCTCTTAGTCACCTTTGCTTGGGTAGGAAGTCACT	IIIIIIIIIIIIIIIIIIIIIIIIIIIIIIIIIIIIIIIIIIIIIIIIIIIIIIIIIIIIIIIIIIIIIIIIIIIIIIIIIIIIIIIIIIIIIIIIIIIIIIIIIIIIIIIIIIIIIIIIIIIIIIIIIIIIIIIIIIIIIIIIIII	HI:i:1	NH:i:1	NM:i:0
chr20	5672643	5672790	nucleosomal_sequence_339	40	+	0	147M	*	0	0	GCAGAGCAGGCACCAACAGTTTCAGAAAACACTCAGGCAAAAGGTTGCAGGTGCTAGCACTTGGCAGTCTGATTGGTGTGCACTGAACCAGTGAGGCCAAGGGGCCAAGGGAAGGGGGAGCACCGGCAGCATTTGAAGGGAGTGAGG	IIIIIIIIIIIIIIIIIIIIIIIIIIIIIIIIIIIIIIIIIIIIIIIIIIIIIIIIIIIIIIIIIIIIIIIIIIIIIIIIIIIIIIIIIIIIIIIIIIIIIIIIIIIIIIIIIIIIIIIIIIIIIIIIIIIIIIIIIIIIIIIIIII	HI:i:1	NH:i:1	NM:i:0
chr20	5681913	5682060	nucleosomal_sequence_519	40	+	0	147M	*	0	0	CAAGGAGGATAAAAATCAAACTTTTCGATTATAATATTTAAGATAACTTTAAGTTCTCCCCCCCCTCCCCCTCCCCCTCCCTCTCCCTCCGGTCTCCCTCTCCCTCTCTTTCCACGGTCTCCCTCTGATGCCCAGCCGAGGCTGGAC	IIIIIIIIIIIIIIIIIIIIIIIIIIIIIIIIIIIIIIIIIIIIIIIIIIIIIIIIIIIIIIIIIIIIIIIIIIIIIIIIIIIIIIIIIIIIIIIIIIIIIIIIIIIIIIIIIIIIIIIIIIIIIIIIIIIIIIIIIIIIIIIIIII	HI:i:1	NH:i:1	NM:i:0
chr20	5814153	5814300	nucleosomal_sequence_552	40	+	0	147M	*	0	0	ATGTGACATTTGCATTATCTCTCTAGGCCTCTGCTTGATTATGTTGCTATAAATTACTGTCTGTCCTGAACAGAGTCCATCTAACTGAGTGTCCTGCTGCCTGTAGGAAGAGAGAGAGAGAGACAGAGACAGGGAGAAACAGAGAGA	IIIIIIIIIIIIIIIIIIIIIIIIIIIIIIIIIIIIIIIIIIIIIIIIIIIIIIIIIIIIIIIIIIIIIIIIIIIIIIIIIIIIIIIIIIIIIIIIIIIIIIIIIIIIIIIIIIIIIIIIIIIIIIIIIIIIIIIIIIIIIIIIIII	HI:i:1	NH:i:1	NM:i:0
chr20	5899753	5899900	nucleosomal_sequence_1308	40	+	0	147M	*	0	0	TTTACTAGACCAATGCAAAAGTGAGGGGCCTGTCCCATCAGCTCACTAAAGAACCACAGTTGCTTAGGAAAAGTTGCCTATGCCTGCCTGCCAAGATCTTAGCCCTTAGATTATGGCATAGTAACTCTAGCCTCTGCTCCAGCCCTG	IIIIIIIIIIIIIIIIIIIIIIIIIIIIIIIIIIIIIIIIIIIIIIIIIIIIIIIIIIIIIIIIIIIIIIIIIIIIIIIIIIIIIIIIIIIIIIIIIIIIIIIIIIIIIIIIIIIIIIIIIIIIIIIIIIIIIIIIIIIIIIIIIII	HI:i:1	NH:i:1	NM:i:0
chr20	5908443	5908590	nucleosomal_sequence_1441	40	+	0	147M	*	0	0	TGGCTGTACATAACAGAGCAGAGACTCAACAGCAACACAGAGTAGGTTAAAGTGCACCGTACGCAGACAGAAGATGGCCAGAAAGGAGGCATGTGTGCCCAGGCTGGCAGTCTCTGCACTGTGAAAGCTTCAGTCTTTAGCCCTGGG	IIIIIIIIIIIIIIIIIIIIIIIIIIIIIIIIIIIIIIIIIIIIIIIIIIIIIIIIIIIIIIIIIIIIIIIIIIIIIIIIIIIIIIIIIIIIIIIIIIIIIIIIIIIIIIIIIIIIIIIIIIIIIIIIIIIIIIIIIIIIIIIIIII	HI:i:1	NH:i:1	NM:i:0
chr20	5931273	5931420	nucleosomal_sequence_206	40	+	0	147M	*	0	0	CCCGCCCCTCTCGTCTTGCCGCTTCTTTGAGCGGAAGTTGGATCACTGAAGCGCCAAAAAAGAATTTAGGGGAAGACCTGATTTTCGCTTGAGGCATTTTTGCGGCGCTGTGCGCTACAGACACCTTCTGGAAGCTGCGGTGGGGAA	IIIIIIIIIIIIIIIIIIIIIIIIIIIIIIIIIIIIIIIIIIIIIIIIIIIIIIIIIIIIIIIIIIIIIIIIIIIIIIIIIIIIIIIIIIIIIIIIIIIIIIIIIIIIIIIIIIIIIIIIIIIIIIIIIIIIIIIIIIIIIIIIIII	HI:i:1	NH:i:1	NM:i:0
chr20	5980653	5980800	nucleosomal_sequence_83	40	+	0	147M	*	0	0	TTTTTGAGATGGAGTTTCGCTCTGTCATCCATGCTGGAGTGCAATGGTGAGATCTCGACTCACTGCAACTTCCGCCGCCGGGGTTCAAGCAATTCTCCTGTCTCAGCCTGAGTAACTGAGATTACAGGTGCGTGCCATCATGCCCGG	IIIIIIIIIIIIIIIIIIIIIIIIIIIIIIIIIIIIIIIIIIIIIIIIIIIIIIIIIIIIIIIIIIIIIIIIIIIIIIIIIIIIIIIIIIIIIIIIIIIIIIIIIIIIIIIIIIIIIIIIIIIIIIIIIIIIIIIIIIIIIIIIIII	HI:i:1	NH:i:1	NM:i:0
chr20	5986743	5986890	nucleosomal_sequence_1794	40	+	0	147M	*	0	0	TGGAGTGTGCTGGGGTGTGTAAAGTAGTATGGAGGCAGCGGTAGCCCAGTGTCTGAGTGGTTGCCGGGTCTCCATGGAGAAGCGGCTCGCCAGTGTCCCAGGCTGCTGAGCTCTCGCCGCCCGAGACCCCGCGGCGCGGCCGCAGGG	IIIIIIIIIIIIIIIIIIIIIIIIIIIIIIIIIIIIIIIIIIIIIIIIIIIIIIIIIIIIIIIIIIIIIIIIIIIIIIIIIIIIIIIIIIIIIIIIIIIIIIIIIIIIIIIIIIIIIIIIIIIIIIIIIIIIIIIIIIIIIIIIIII	HI:i:1	NH:i:1	NM:i:0
chr20	6034103	6034250	nucleosomal_sequence_1463	40	+	0	147M	*	0	0	CAGAGCCCCCAGTATTAGCCCTGCCCAGGAGGGATGGCTGAGAGCTGCTAGTTGTGGAATTTCTGGACTACCTAGGGTTGCACAGGTCAGCTAGGAGATCAAGCAGAGGAAGATCCGGCAGCCATGGGCTAGCTTGGGAGTGGCAAA	IIIIIIIIIIIIIIIIIIIIIIIIIIIIIIIIIIIIIIIIIIIIIIIIIIIIIIIIIIIIIIIIIIIIIIIIIIIIIIIIIIIIIIIIIIIIIIIIIIIIIIIIIIIIIIIIIIIIIIIIIIIIIIIIIIIIIIIIIIIIIIIIIII	HI:i:1	NH:i:1	NM:i:0
chr20	6050453	6050600	nucleosomal_sequence_622	40	+	0	147M	*	0	0	CATTTAGATCTGCTACATGGATTCCATTCAGTGGCTCAGGTGATGACCTGGGGAATCCTGTTCTCACAGTGGAGGCAGGAGTGCAAAAGGATTGCAAAAGCACAGTGGCAGCCTCTGGGCCAAAGGAAGTCAAACGGCCAAGTCCAA	IIIIIIIIIIIIIIIIIIIIIIIIIIIIIIIIIIIIIIIIIIIIIIIIIIIIIIIIIIIIIIIIIIIIIIIIIIIIIIIIIIIIIIIIIIIIIIIIIIIIIIIIIIIIIIIIIIIIIIIIIIIIIIIIIIIIIIIIIIIIIIIIIII	HI:i:1	NH:i:1	NM:i:0
chr20	6058803	6058950	nucleosomal_sequence_278	40	+	0	147M	*	0	0	GTTCGTTCCTCCTCCCAGAGATTCAGATTTAACTGGCCTTGGGTGTGGTCTAGGCAGTGGTGTTTTAAAGCTCCCCAGGTGATCCTAATACGCATCAAGGCTTTAGAGCTACCGCCTTAGAGGTCATCTAATCTCTGAACTTGATTT	IIIIIIIIIIIIIIIIIIIIIIIIIIIIIIIIIIIIIIIIIIIIIIIIIIIIIIIIIIIIIIIIIIIIIIIIIIIIIIIIIIIIIIIIIIIIIIIIIIIIIIIIIIIIIIIIIIIIIIIIIIIIIIIIIIIIIIIIIIIIIIIIIII	HI:i:1	NH:i:1	NM:i:0
chr20	6131533	6131680	nucleosomal_sequence_1190	40	+	0	147M	*	0	0	TTATTTGGCTCACCGTTCTATAATCTGTACAAGAAGCATGACACTGGCATCTGCTCGACTTCTGGTGAAGCCTCAGGCTGCATTCACTCATGGCAAAAGGCAAAAGGGAGCTGCTGTGTGTAGAGATCAAATGGTGAGAGAGGAAGC	IIIIIIIIIIIIIIIIIIIIIIIIIIIIIIIIIIIIIIIIIIIIIIIIIIIIIIIIIIIIIIIIIIIIIIIIIIIIIIIIIIIIIIIIIIIIIIIIIIIIIIIIIIIIIIIIIIIIIIIIIIIIIIIIIIIIIIIIIIIIIIIIIII	HI:i:1	NH:i:1	NM:i:0
chr20	6143763	6143910	nucleosomal_sequence_1817	40	+	0	147M	*	0	0	ACTTTTAGGGAACCCTTGCTCAGTTTCCTGGGAAGAGTTGGGATAAGAACAGATCCTAGGGATGCTGATAGAATCCATCTGCAGTTGGGGTCTTACCAGCTCAGGGCTTGTCCCAGATAAAGCCTCCGGGGAAGGAAGTGTGGTTCT	IIIIIIIIIIIIIIIIIIIIIIIIIIIIIIIIIIIIIIIIIIIIIIIIIIIIIIIIIIIIIIIIIIIIIIIIIIIIIIIIIIIIIIIIIIIIIIIIIIIIIIIIIIIIIIIIIIIIIIIIIIIIIIIIIIIIIIIIIIIIIIIIIII	HI:i:1	NH:i:1	NM:i:0
chr20	6149073	6149220	nucleosomal_sequence_804	40	+	0	147M	*	0	0	TGCCATCTGCTGATTTTGGCCAGTTTCTTCACATTATCCTGTCTGGACCAGATCCTCCTTTGGTCAACAGGGTTGTGACTAGAAAACAAGTCTCCTACCTCACTTCCAGTCATTTCCCACCTCCCCAAGGCTACATCTGACTCTTAA	IIIIIIIIIIIIIIIIIIIIIIIIIIIIIIIIIIIIIIIIIIIIIIIIIIIIIIIIIIIIIIIIIIIIIIIIIIIIIIIIIIIIIIIIIIIIIIIIIIIIIIIIIIIIIIIIIIIIIIIIIIIIIIIIIIIIIIIIIIIIIIIIIII	HI:i:1	NH:i:1	NM:i:0
chr20	6166023	6166170	nucleosomal_sequence_1444	40	+	0	147M	*	0	0	CACATTTTGGAAGAAGCAGAGTTGAGATTTCAACCATGACACTGGCTCAGAGTTCCAGCTCCTTAACACTAGGCTGTAGTGTTGCTCTTTGTGCTGTACTGCAGTGGTTCTCAACGTGTGGTCCTGGGACCAGCAGCATCAGCATCA	IIIIIIIIIIIIIIIIIIIIIIIIIIIIIIIIIIIIIIIIIIIIIIIIIIIIIIIIIIIIIIIIIIIIIIIIIIIIIIIIIIIIIIIIIIIIIIIIIIIIIIIIIIIIIIIIIIIIIIIIIIIIIIIIIIIIIIIIIIIIIIIIIII	HI:i:1	NH:i:1	NM:i:0
chr20	6198953	6199100	nucleosomal_sequence_664	40	+	0	147M	*	0	0	AAAGTTGATTTATTGGGGGAACTCACAGACAGAAGCATGGTCTTGGGCCACTGCAACACAGGTAGATCTCCACATCTGTTACTCCCAGACCTAAGACTTATGTACTATGAGAAAAAGGTGTACATGCTCTAGCAAGGCAATTAAAGG	IIIIIIIIIIIIIIIIIIIIIIIIIIIIIIIIIIIIIIIIIIIIIIIIIIIIIIIIIIIIIIIIIIIIIIIIIIIIIIIIIIIIIIIIIIIIIIIIIIIIIIIIIIIIIIIIIIIIIIIIIIIIIIIIIIIIIIIIIIIIIIIIIII	HI:i:1	NH:i:1	NM:i:0
chr20	6255083	6255230	nucleosomal_sequence_1456	40	+	0	147M	*	0	0	GCTCTCTCATGTGCAAGCTGGTGCATCTAAGCCACATGAACAGCTGTCCCTTGGTTACCCCTTGGGCTTAGAGGGGCTTAGAGGGGCACAAACTAGAGACATATGCTGCCTTCAGCAGCCCCTAGAAGGGACCCAAGGGATCGGATA	IIIIIIIIIIIIIIIIIIIIIIIIIIIIIIIIIIIIIIIIIIIIIIIIIIIIIIIIIIIIIIIIIIIIIIIIIIIIIIIIIIIIIIIIIIIIIIIIIIIIIIIIIIIIIIIIIIIIIIIIIIIIIIIIIIIIIIIIIIIIIIIIIII	HI:i:1	NH:i:1	NM:i:0
chr20	6266223	6266370	nucleosomal_sequence_690	40	+	0	147M	*	0	0	TTGTGGCTTTGAGCAGAGGCAGCTGAGCAGAGATGAACAAACACTAATCAACAAACCAAAGACTCAGGGTTCCTCTCCAAGTCCTGCCAAACTCCCGCCTAGGTGGTCTGCTTATCCCTAAACCAGGGGATCCTGAATGCTGAGGAG	IIIIIIIIIIIIIIIIIIIIIIIIIIIIIIIIIIIIIIIIIIIIIIIIIIIIIIIIIIIIIIIIIIIIIIIIIIIIIIIIIIIIIIIIIIIIIIIIIIIIIIIIIIIIIIIIIIIIIIIIIIIIIIIIIIIIIIIIIIIIIIIIIII	HI:i:1	NH:i:1	NM:i:0
chr20	6284233	6284380	nucleosomal_sequence_1052	40	+	0	147M	*	0	0	TGGGATCTCAGAGGGTCTGTTCAGCAAAAGCAGGAATCACATTGGGACTTATCTGGGTTGGAGATAATGTCCAAGGCAGGTAAGAAGAACCTGGCTTCTTTGTCCCTTCTGCCTTTGAATTTCCTGCCACTATTTGTTGGACAAACC	IIIIIIIIIIIIIIIIIIIIIIIIIIIIIIIIIIIIIIIIIIIIIIIIIIIIIIIIIIIIIIIIIIIIIIIIIIIIIIIIIIIIIIIIIIIIIIIIIIIIIIIIIIIIIIIIIIIIIIIIIIIIIIIIIIIIIIIIIIIIIIIIIII	HI:i:1	NH:i:1	NM:i:0
chr20	6364643	6364790	nucleosomal_sequence_1524	40	+	0	147M	*	0	0	CAATTTAAACAAATAGAGAAGAAAGGAGTAGGTGGAGTAAATGTGCATGCAGAGAAGATAGACTTCGATGAGCCATGCAGTCAAGTATTTGCCAGGATCTTTGCAGCCATGCCAGCCTGTGACCTCTGATGAATGGTGCTCATGTTC	IIIIIIIIIIIIIIIIIIIIIIIIIIIIIIIIIIIIIIIIIIIIIIIIIIIIIIIIIIIIIIIIIIIIIIIIIIIIIIIIIIIIIIIIIIIIIIIIIIIIIIIIIIIIIIIIIIIIIIIIIIIIIIIIIIIIIIIIIIIIIIIIIII	HI:i:1	NH:i:1	NM:i:0
chr20	6371753	6371900	nucleosomal_sequence_1275	40	+	0	147M	*	0	0	ACTCATCAATTCACAGTCCCAAAGCATAGGCCTGCAACCATTAAATGTGGATATTGCTTCAGTGTTAGGAAAGCTGTCAATGTTGGAGAAAGAATGCAACTGTTAATGTTTGTGTAATTCCATCTTGCACTTGGGCGGTTGCTTGGT	IIIIIIIIIIIIIIIIIIIIIIIIIIIIIIIIIIIIIIIIIIIIIIIIIIIIIIIIIIIIIIIIIIIIIIIIIIIIIIIIIIIIIIIIIIIIIIIIIIIIIIIIIIIIIIIIIIIIIIIIIIIIIIIIIIIIIIIIIIIIIIIIIII	HI:i:1	NH:i:1	NM:i:0
chr20	6376563	6376710	nucleosomal_sequence_699	40	+	0	147M	*	0	0	CCTTAACCTATGTCCATGGCAATTACACAAAATAGAGCATGTTTCTGTCTTCCTGCATCACCCCAGGTGGTAGCTTATTGAGCTGTTTACTAAAAGACAAAAGCAGGTTCTAGTTGCCAGATAATTTTTTGGTGATTAAGTAGGAAG	IIIIIIIIIIIIIIIIIIIIIIIIIIIIIIIIIIIIIIIIIIIIIIIIIIIIIIIIIIIIIIIIIIIIIIIIIIIIIIIIIIIIIIIIIIIIIIIIIIIIIIIIIIIIIIIIIIIIIIIIIIIIIIIIIIIIIIIIIIIIIIIIIII	HI:i:1	NH:i:1	NM:i:0
chr20	6401463	6401610	nucleosomal_sequence_895	40	+	0	147M	*	0	0	TTTGCCTGTCCTCTTTGCTGTCCCTCCTCCCATTTGGTTCATGCTTCCTTTTCCCCTTGGCAGCCCACAGTAAACACCCTCCTGGTTACTTCCAGGGAGGCAGAGTGAAGTGATGGAAGTAGTGTTAGGTTGAGGCAAAGACTCCTG	IIIIIIIIIIIIIIIIIIIIIIIIIIIIIIIIIIIIIIIIIIIIIIIIIIIIIIIIIIIIIIIIIIIIIIIIIIIIIIIIIIIIIIIIIIIIIIIIIIIIIIIIIIIIIIIIIIIIIIIIIIIIIIIIIIIIIIIIIIIIIIIIIII	HI:i:1	NH:i:1	NM:i:0
chr20	6428623	6428770	nucleosomal_sequence_899	40	+	0	147M	*	0	0	CTACTCATAGCATACACCACTCACAGAACTGGGATAAAGGGGATCTGGGTGGGCCACCAACAGTGTCTAGTACCCATGGTGTCTGGGGTATGCTGTTGGTACAGAGCATTGACTTCTAAAGGGAAAATGGAGTCCAACAGGTCTATA	IIIIIIIIIIIIIIIIIIIIIIIIIIIIIIIIIIIIIIIIIIIIIIIIIIIIIIIIIIIIIIIIIIIIIIIIIIIIIIIIIIIIIIIIIIIIIIIIIIIIIIIIIIIIIIIIIIIIIIIIIIIIIIIIIIIIIIIIIIIIIIIIIII	HI:i:1	NH:i:1	NM:i:0
chr20	6445973	6446120	nucleosomal_sequence_1124	40	+	0	147M	*	0	0	CACATAGTGTGTGTCCTTGTCAATCAGATTATTGCTCGCTTTGCGTAGAGCCTCCACTGGCTTCACGTTGTACCCAGGGTTAGATCCATGACCTCCCTCCCAACAATTGCCACTCTCCCATCCACTACAATCTAGCAACACGGACCT	IIIIIIIIIIIIIIIIIIIIIIIIIIIIIIIIIIIIIIIIIIIIIIIIIIIIIIIIIIIIIIIIIIIIIIIIIIIIIIIIIIIIIIIIIIIIIIIIIIIIIIIIIIIIIIIIIIIIIIIIIIIIIIIIIIIIIIIIIIIIIIIIIII	HI:i:1	NH:i:1	NM:i:0
chr20	6473433	6473580	nucleosomal_sequence_1238	40	+	0	147M	*	0	0	TAATGTGGTCATGTGATGAAGAGCTAAGGCTGAGAGAAACTGCAAGGTTTCTGCTGCTGAACAATGACAAAGTTCACTGGTGTTCTCAGGTGCAAGGGAGAGAATAGGCCCTCATTGTAAGGCAGCATCAGCCCTGCCTTTGTTTCT	IIIIIIIIIIIIIIIIIIIIIIIIIIIIIIIIIIIIIIIIIIIIIIIIIIIIIIIIIIIIIIIIIIIIIIIIIIIIIIIIIIIIIIIIIIIIIIIIIIIIIIIIIIIIIIIIIIIIIIIIIIIIIIIIIIIIIIIIIIIIIIIIIII	HI:i:1	NH:i:1	NM:i:0
chr20	6519643	6519790	nucleosomal_sequence_2160	40	+	0	147M	*	0	0	GGTCCACAGAGTTTGATTTTACTACTAGCAAAGAACCACAAGACAGGCCTTTCAATATTGTGCCACATTAAGCAGGAAACCTGTCTCCTGATCAGTGTCTGAAGGGTTCTGTGTCAGCTCTAACAGTGTTCTGCTTTGGGATCCAAA	IIIIIIIIIIIIIIIIIIIIIIIIIIIIIIIIIIIIIIIIIIIIIIIIIIIIIIIIIIIIIIIIIIIIIIIIIIIIIIIIIIIIIIIIIIIIIIIIIIIIIIIIIIIIIIIIIIIIIIIIIIIIIIIIIIIIIIIIIIIIIIIIIII	HI:i:1	NH:i:1	NM:i:0
chr20	6580723	6580870	nucleosomal_sequence_1389	40	+	0	147M	*	0	0	GAGCTGTACGTTTAGTCTTAGAAGGCCCTGGGATGCCTCACACTGGAGGCATCATCTAAGTCCTACTGTCCCTGGAGACTAAGTGAGTGGTCACTCTGTTACCAGACAAAAGTGCAGACCCTTCTTTGGACTTAAACACAGAGCTAG	IIIIIIIIIIIIIIIIIIIIIIIIIIIIIIIIIIIIIIIIIIIIIIIIIIIIIIIIIIIIIIIIIIIIIIIIIIIIIIIIIIIIIIIIIIIIIIIIIIIIIIIIIIIIIIIIIIIIIIIIIIIIIIIIIIIIIIIIIIIIIIIIIII	HI:i:1	NH:i:1	NM:i:0
chr20	6600183	6600330	nucleosomal_sequence_1867	40	+	0	147M	*	0	0	ACCTCTATCAATTACATTGCATTTTCCTAAATCTGATTTATTCAGCTTAGAATAACACCCTGGCGTAAAGGGTTATAGTAAGTTGTTCAAGGCAGCCATGGACACACACAGGTCCAGTTGAAAAATCCAATCAGATGAGTTAGAGAT	IIIIIIIIIIIIIIIIIIIIIIIIIIIIIIIIIIIIIIIIIIIIIIIIIIIIIIIIIIIIIIIIIIIIIIIIIIIIIIIIIIIIIIIIIIIIIIIIIIIIIIIIIIIIIIIIIIIIIIIIIIIIIIIIIIIIIIIIIIIIIIIIIII	HI:i:1	NH:i:1	NM:i:0
chr20	6610593	6610740	nucleosomal_sequence_2168	40	+	0	147M	*	0	0	GAGTCACAGTTCATTTTATTCCCTGCCTGCATCACTTGCTTTTACACTCCTTACAAAATCATATACTTCTGGTACCCAATGGTGTCTAGCATAGGTTGCCTATTGTAAGGTGTCTTTCCCTCTTCCCAGTGTAGGAGCCAGAATCTT	IIIIIIIIIIIIIIIIIIIIIIIIIIIIIIIIIIIIIIIIIIIIIIIIIIIIIIIIIIIIIIIIIIIIIIIIIIIIIIIIIIIIIIIIIIIIIIIIIIIIIIIIIIIIIIIIIIIIIIIIIIIIIIIIIIIIIIIIIIIIIIIIIII	HI:i:1	NH:i:1	NM:i:0
chr20	6614913	6615060	nucleosomal_sequence_1225	40	+	0	147M	*	0	0	ACAGCTGCCATGTCAAGTACCACAGGCCTTATTCATGCCCTGATACAAGGTGGACATTGCACCTTCTTGTCAAGACACTGGATGAGTTTACACAGCAGGCAACAGGAGTATTTCTGGAAGCCATTACTACACTACAGTGGAAAACGA	IIIIIIIIIIIIIIIIIIIIIIIIIIIIIIIIIIIIIIIIIIIIIIIIIIIIIIIIIIIIIIIIIIIIIIIIIIIIIIIIIIIIIIIIIIIIIIIIIIIIIIIIIIIIIIIIIIIIIIIIIIIIIIIIIIIIIIIIIIIIIIIIIII	HI:i:1	NH:i:1	NM:i:0
chr20	6617793	6617940	nucleosomal_sequence_764	40	+	0	147M	*	0	0	CCTAAGTTAACAGAGTCCTGCAACACCCTCTCTACTAGATTAGGTGGCACATCATGTGACTGATGTGGTTCATTAGGGAGCCAAGAGAGACCAGAGGAGCTGTGAGAGCAACTGGCCAGATCCCACAGGAGCTCAGTGGTGGAAGCA	IIIIIIIIIIIIIIIIIIIIIIIIIIIIIIIIIIIIIIIIIIIIIIIIIIIIIIIIIIIIIIIIIIIIIIIIIIIIIIIIIIIIIIIIIIIIIIIIIIIIIIIIIIIIIIIIIIIIIIIIIIIIIIIIIIIIIIIIIIIIIIIIIII	HI:i:1	NH:i:1	NM:i:0
chr20	6665293	6665440	nucleosomal_sequence_1277	40	+	0	147M	*	0	0	AATGCAAAACAGACACCTCAATATTATCTCAGCCAGAAGACCCAATGCCCAGTCATTGGCTAGGGCTGCCCTGGTAGGATGTGAATTCACAGACACAGCCATTGGCAATGCACAGGGCAATATGGGTTCTGAGCCTAGGGAATGTCT	IIIIIIIIIIIIIIIIIIIIIIIIIIIIIIIIIIIIIIIIIIIIIIIIIIIIIIIIIIIIIIIIIIIIIIIIIIIIIIIIIIIIIIIIIIIIIIIIIIIIIIIIIIIIIIIIIIIIIIIIIIIIIIIIIIIIIIIIIIIIIIIIIII	HI:i:1	NH:i:1	NM:i:0
chr20	6692963	6693110	nucleosomal_sequence_1831	40	+	0	147M	*	0	0	GTGCTTATGTTGAAGAAGCCCAGGAAAAGCTCTGCATGTGACCAGGAAGGAGAGAGGCCAGGGACTAGGAAAGAGCAGGCAGGGGCCAAAAGGGAAGTCAAATGTGGTGCACTGGGCATGCATCTTTCAGCCAGCCTGGCGAAGGTT	IIIIIIIIIIIIIIIIIIIIIIIIIIIIIIIIIIIIIIIIIIIIIIIIIIIIIIIIIIIIIIIIIIIIIIIIIIIIIIIIIIIIIIIIIIIIIIIIIIIIIIIIIIIIIIIIIIIIIIIIIIIIIIIIIIIIIIIIIIIIIIIIIII	HI:i:1	NH:i:1	NM:i:0
chr20	6710233	6710380	nucleosomal_sequence_2144	40	+	0	147M	*	0	0	GTTTTGAAAAATAGCGGGCTCAATTTACATTACCCTACACACAGCATAAGAATTTTCTTTGCCCTACGTCCTTCCAACACTAGGTATTGCCAGAGGTTTTTATGTCAGCCATTCTGGTGAGGGTATTTGGTAACTTGTTTTGGTTTT	IIIIIIIIIIIIIIIIIIIIIIIIIIIIIIIIIIIIIIIIIIIIIIIIIIIIIIIIIIIIIIIIIIIIIIIIIIIIIIIIIIIIIIIIIIIIIIIIIIIIIIIIIIIIIIIIIIIIIIIIIIIIIIIIIIIIIIIIIIIIIIIIIII	HI:i:1	NH:i:1	NM:i:0
chr20	6768333	6768480	nucleosomal_sequence_2153	40	+	0	147M	*	0	0	TTATTTGCTACAAAGTGAGAGCAATGTGGTCCTGTGTCATCGCAAACCTGAGCGTTTGTTAAACCTGACTGAAGCTGTGCCTAAGATCTCCTGTGAGCGGCCAGTTTGGACACAGAACAGGATCCTATTGTGTTTGTCCTTTTCCAT	IIIIIIIIIIIIIIIIIIIIIIIIIIIIIIIIIIIIIIIIIIIIIIIIIIIIIIIIIIIIIIIIIIIIIIIIIIIIIIIIIIIIIIIIIIIIIIIIIIIIIIIIIIIIIIIIIIIIIIIIIIIIIIIIIIIIIIIIIIIIIIIIIII	HI:i:1	NH:i:1	NM:i:0
chr20	6819193	6819340	nucleosomal_sequence_2148	40	+	0	147M	*	0	0	TTCCTGCTCACGCTTTTTTCAGGGTTCAGTAAGCAGAGCCCGGGTGGGACTGACTGCTTTTGTAACATCTCAGAAGGCAACCAGACGATGTGGTGACGCTTGAAAATCGAGCTCTTACAGGCCACCAGGAGGTAAGAGGGATTAGGT	IIIIIIIIIIIIIIIIIIIIIIIIIIIIIIIIIIIIIIIIIIIIIIIIIIIIIIIIIIIIIIIIIIIIIIIIIIIIIIIIIIIIIIIIIIIIIIIIIIIIIIIIIIIIIIIIIIIIIIIIIIIIIIIIIIIIIIIIIIIIIIIIIII	HI:i:1	NH:i:1	NM:i:0
chr20	6866763	6866910	nucleosomal_sequence_973	40	+	0	147M	*	0	0	GAAACAACTAACCAGCAACTAAACAACTAAATTGCCTGACAGGGAATCATGGAAGCTAATCAATGCAAAATTGGTGGTCAGGTAGGGGCGGGCAATGTTGACATTGAAGTCTTGTGGACAGGCTTCCTGTGTTGATTTAGTAACCAC	IIIIIIIIIIIIIIIIIIIIIIIIIIIIIIIIIIIIIIIIIIIIIIIIIIIIIIIIIIIIIIIIIIIIIIIIIIIIIIIIIIIIIIIIIIIIIIIIIIIIIIIIIIIIIIIIIIIIIIIIIIIIIIIIIIIIIIIIIIIIIIIIIII	HI:i:1	NH:i:1	NM:i:0
chr20	6948623	6948770	nucleosomal_sequence_1686	40	+	0	147M	*	0	0	GAGAATCTTAGAGATCTCAACATAAGGTCAGGACGATTTCATGGGGCTCATGGTGTCCTATGTTTACAAGCCACAGGCACCTTTCCCACATGCTCCCTTCCTGTTCTGATGTCACTTAGTTGATACATCATTAGGGCTGGAAGAGAT	IIIIIIIIIIIIIIIIIIIIIIIIIIIIIIIIIIIIIIIIIIIIIIIIIIIIIIIIIIIIIIIIIIIIIIIIIIIIIIIIIIIIIIIIIIIIIIIIIIIIIIIIIIIIIIIIIIIIIIIIIIIIIIIIIIIIIIIIIIIIIIIIIII	HI:i:1	NH:i:1	NM:i:0
chr20	7070073	7070220	nucleosomal_sequence_1748	40	+	0	147M	*	0	0	ACCAAACACAAATGGTCACTACTCCATTATTCCACTCATATGAAATCCCCACAATAGATAAAGTAATAGAGACACAAAGAAGATTGGTAGTTGCCAGGAAATTAATGGGGGAAGAACATACAAGTGGCTGCTTAGTGCATATGGGCT	IIIIIIIIIIIIIIIIIIIIIIIIIIIIIIIIIIIIIIIIIIIIIIIIIIIIIIIIIIIIIIIIIIIIIIIIIIIIIIIIIIIIIIIIIIIIIIIIIIIIIIIIIIIIIIIIIIIIIIIIIIIIIIIIIIIIIIIIIIIIIIIIIII	HI:i:1	NH:i:1	NM:i:0
chr20	7072113	7072260	nucleosomal_sequence_1750	40	+	0	147M	*	0	0	ATCAGTATCACTGAGCCATAGTTAAGCTGTGGGCAGGGCCTCACTCCATCTGGAGGATCCAGGGGAAAGTCTGTTCCTGTCCATTCCACCTTCTGAGGGCTTCTGGCATTCCTTGGCTAATGGCTACTTCACTCCAACCTTGAAATC	IIIIIIIIIIIIIIIIIIIIIIIIIIIIIIIIIIIIIIIIIIIIIIIIIIIIIIIIIIIIIIIIIIIIIIIIIIIIIIIIIIIIIIIIIIIIIIIIIIIIIIIIIIIIIIIIIIIIIIIIIIIIIIIIIIIIIIIIIIIIIIIIIII	HI:i:1	NH:i:1	NM:i:0
chr20	7121663	7121810	nucleosomal_sequence_1160	40	+	0	147M	*	0	0	AGTATAACAATGACTATTGATGTGAATTCAGAGCCTGGTGCTGGAATGCCTGTGCTATTCAGGTAGATTCAGAGGCTGGTGCTAGAAGCCCTGTGCTGTTCAGGTGTGTGTCACATCTGGTGTATACTTCCTGACCAAGGTTTACTT	IIIIIIIIIIIIIIIIIIIIIIIIIIIIIIIIIIIIIIIIIIIIIIIIIIIIIIIIIIIIIIIIIIIIIIIIIIIIIIIIIIIIIIIIIIIIIIIIIIIIIIIIIIIIIIIIIIIIIIIIIIIIIIIIIIIIIIIIIIIIIIIIIII	HI:i:1	NH:i:1	NM:i:0
chr20	7128693	7128840	nucleosomal_sequence_2191	40	+	0	147M	*	0	0	TTCCTGAAGCATAAAGAGGTCAGAAACTTTCACAAAGGCTTGCAGTCATGAAGCGGAAGGTCTGGGAGCTGATCCATAATTCCCATGGCTTTACGGGTTGTTCATTTCAGGAAGCTGCCCAATTTCCTTGTGGAAGAAGTGTCTGAA	IIIIIIIIIIIIIIIIIIIIIIIIIIIIIIIIIIIIIIIIIIIIIIIIIIIIIIIIIIIIIIIIIIIIIIIIIIIIIIIIIIIIIIIIIIIIIIIIIIIIIIIIIIIIIIIIIIIIIIIIIIIIIIIIIIIIIIIIIIIIIIIIIII	HI:i:1	NH:i:1	NM:i:0
chr20	7196253	7196400	nucleosomal_sequence_1143	40	+	0	147M	*	0	0	AGCCACACTTCAGCTTCAGGGCCTTGTATTGTGTCTTCCTTCTGCTGGAAAACTCTCCAGATACCTGAATGGCTCACCCACTAACCTCTTTCAAGTATTTGCTCAGATGTCAGATGTCACAATAAAACAAATTGTCCCTAAACTCCC	IIIIIIIIIIIIIIIIIIIIIIIIIIIIIIIIIIIIIIIIIIIIIIIIIIIIIIIIIIIIIIIIIIIIIIIIIIIIIIIIIIIIIIIIIIIIIIIIIIIIIIIIIIIIIIIIIIIIIIIIIIIIIIIIIIIIIIIIIIIIIIIIIII	HI:i:1	NH:i:1	NM:i:0
chr20	7210703	7210850	nucleosomal_sequence_2076	40	+	0	147M	*	0	0	ATATCTAAGAGGTTTAATGTACTGGTTAAGAGCATAGGATGTTGGGACAGAGCATCAGGGTTTAAATCGCAACTTTGCCTCTAGCAGTTTGATGTTGGGCAAGTTGTCAAACCTAGCTTTGGTTCTTTAAACTCATCTATAACACTG	IIIIIIIIIIIIIIIIIIIIIIIIIIIIIIIIIIIIIIIIIIIIIIIIIIIIIIIIIIIIIIIIIIIIIIIIIIIIIIIIIIIIIIIIIIIIIIIIIIIIIIIIIIIIIIIIIIIIIIIIIIIIIIIIIIIIIIIIIIIIIIIIIII	HI:i:1	NH:i:1	NM:i:0
chr20	7221283	7221430	nucleosomal_sequence_1727	40	+	0	147M	*	0	0	TCTGGGTGTTGGCTAGCTGTTGACTGATCTAGTATGTACTCAGCCGGAGTGAAGTGGGTGTCCCAGCCTGTTCCATAGCTCTCATTCTCCAGGAGACTAGCTCAGGCATATTCTCATAACACTGATGTAAGAGCAAGAGAGGAACCA	IIIIIIIIIIIIIIIIIIIIIIIIIIIIIIIIIIIIIIIIIIIIIIIIIIIIIIIIIIIIIIIIIIIIIIIIIIIIIIIIIIIIIIIIIIIIIIIIIIIIIIIIIIIIIIIIIIIIIIIIIIIIIIIIIIIIIIIIIIIIIIIIIII	HI:i:1	NH:i:1	NM:i:0
chr20	7331963	7332110	nucleosomal_sequence_1591	40	+	0	147M	*	0	0	ATGTGTTAAGGAACAAAATGGTAGGAGAAGGCAACAGAGCAACATTCACCCTTCCTCTCTGTCATCTCAGTGGTTCACTGGCAAGAGGCCAATGACTCCTGACAGTAACTCCATCTCTGTCCTGTTCACTTTCCCCACATTTATCTG	IIIIIIIIIIIIIIIIIIIIIIIIIIIIIIIIIIIIIIIIIIIIIIIIIIIIIIIIIIIIIIIIIIIIIIIIIIIIIIIIIIIIIIIIIIIIIIIIIIIIIIIIIIIIIIIIIIIIIIIIIIIIIIIIIIIIIIIIIIIIIIIIIII	HI:i:1	NH:i:1	NM:i:0
chr20	7360373	7360520	nucleosomal_sequence_1073	40	+	0	147M	*	0	0	AGAGTCCAATGTAATCATCATGTCACCAGGTAGCTGGCTGATCAACAAAGGGAATGGTGCCATATTGGGGGCTCATTGTTGGTCTCTGTTGCTGACAGATTGGACACTCAGCAGTGGTCATAGCCAGGTTGGCCTCGGTGAGTTGAA	IIIIIIIIIIIIIIIIIIIIIIIIIIIIIIIIIIIIIIIIIIIIIIIIIIIIIIIIIIIIIIIIIIIIIIIIIIIIIIIIIIIIIIIIIIIIIIIIIIIIIIIIIIIIIIIIIIIIIIIIIIIIIIIIIIIIIIIIIIIIIIIIIII	HI:i:1	NH:i:1	NM:i:0
chr20	7564083	7564230	nucleosomal_sequence_2057	40	+	0	147M	*	0	0	CAGCCCACATCCACAGACCTGAGAACCAGGAGAACCAATGGTGTCAGTTTCAGTCTCAATCTACAGGCTTCAAACCCAGGAGATCTGATGGTATAAGTTCCAGCTCAAAAGCCTGCAGGCTTGAAACCCAGGAGTAGTTGATGTTAC	IIIIIIIIIIIIIIIIIIIIIIIIIIIIIIIIIIIIIIIIIIIIIIIIIIIIIIIIIIIIIIIIIIIIIIIIIIIIIIIIIIIIIIIIIIIIIIIIIIIIIIIIIIIIIIIIIIIIIIIIIIIIIIIIIIIIIIIIIIIIIIIIIII	HI:i:1	NH:i:1	NM:i:0
chr20	7566053	7566200	nucleosomal_sequence_856	40	+	0	147M	*	0	0	TGTGGCAATATGACTCTCCTGAGATTGAGAAACAGTGTGTCAGGTTCCATTCATCCTTAACATAACAGAGGAGTGGTAGCTACAGTATACCAGAAAGGGAGCTTTCATTGATCTGCAGCACTCTGTTTCCGTCACAGGGAAGAATCT	IIIIIIIIIIIIIIIIIIIIIIIIIIIIIIIIIIIIIIIIIIIIIIIIIIIIIIIIIIIIIIIIIIIIIIIIIIIIIIIIIIIIIIIIIIIIIIIIIIIIIIIIIIIIIIIIIIIIIIIIIIIIIIIIIIIIIIIIIIIIIIIIIII	HI:i:1	NH:i:1	NM:i:0
chr20	7578253	7578400	nucleosomal_sequence_1611	40	+	0	147M	*	0	0	GGGTAGAGCACCAAGCAGGCTCTTGGGGTCTTCAATTCCAGGACTTGGCTTTTGGATGGCATTTCTGGACCTGCCATCAGCCAGAGGGGAACCCACTGTGCTGAAGGGTGAGTCCTAGGCCAAGCAGCATTCACCACAAGCGGACTG	IIIIIIIIIIIIIIIIIIIIIIIIIIIIIIIIIIIIIIIIIIIIIIIIIIIIIIIIIIIIIIIIIIIIIIIIIIIIIIIIIIIIIIIIIIIIIIIIIIIIIIIIIIIIIIIIIIIIIIIIIIIIIIIIIIIIIIIIIIIIIIIIIII	HI:i:1	NH:i:1	NM:i:0
chr20	7606873	7607020	nucleosomal_sequence_986	40	+	0	147M	*	0	0	TATACCATAGCAGAAAGTGATTAAAGGCTTAATTCATTTTGGCTTGTTGATTTGGCTACCCCGTTACTCACAACTGTCCCAGGTTACCCACTCATCAGCCTGTGCTTTGCCATCTTAGCTTTAATTCCCTCTTTGTTTCTAGATCCT	IIIIIIIIIIIIIIIIIIIIIIIIIIIIIIIIIIIIIIIIIIIIIIIIIIIIIIIIIIIIIIIIIIIIIIIIIIIIIIIIIIIIIIIIIIIIIIIIIIIIIIIIIIIIIIIIIIIIIIIIIIIIIIIIIIIIIIIIIIIIIIIIIII	HI:i:1	NH:i:1	NM:i:0
chr20	7707613	7707760	nucleosomal_sequence_2128	40	+	0	147M	*	0	0	GCTAAATGATTCTTCCACTCCGTGTTGTGTTGACTGTGTTCATCTGATGGCTGTCCTCATCTCAGCCAACTCCAAGACAGCTCAGCTTACATTTCTGGTGCCTTAATGGACTTGGCTGGAAGGCTAACCTCAGCAGGACACTCTTCC	IIIIIIIIIIIIIIIIIIIIIIIIIIIIIIIIIIIIIIIIIIIIIIIIIIIIIIIIIIIIIIIIIIIIIIIIIIIIIIIIIIIIIIIIIIIIIIIIIIIIIIIIIIIIIIIIIIIIIIIIIIIIIIIIIIIIIIIIIIIIIIIIIII	HI:i:1	NH:i:1	NM:i:0
chr20	7721603	7721750	nucleosomal_sequence_1951	40	+	0	147M	*	0	0	AAGTCCAGGCTTCTATAGTGGCAGAATAGGCATATTGCACAGGATCTGACAGGGTCTAATGCGCTCATATTGTAAGAAGGCAAACAATAAAGGCTAAATGCCCCACTGTGCCTGTTCTCCCTTAGTGTACTGTTTTAGGTTTTTCAC	IIIIIIIIIIIIIIIIIIIIIIIIIIIIIIIIIIIIIIIIIIIIIIIIIIIIIIIIIIIIIIIIIIIIIIIIIIIIIIIIIIIIIIIIIIIIIIIIIIIIIIIIIIIIIIIIIIIIIIIIIIIIIIIIIIIIIIIIIIIIIIIIIII	HI:i:1	NH:i:1	NM:i:0
chr20	7778703	7778850	nucleosomal_sequence_458	40	+	0	147M	*	0	0	CATATACACTACACATAGACATACATGCAAGGGCAGATGCATGGGTGTATTCAACCTGCCTCAAAGTGGAACCAACTCTATGGTGCAATTCATGGTCTAGTGTTCCCCATTGGATCAGGCTGAAACTAATGTCTAGCTATGATAACA	IIIIIIIIIIIIIIIIIIIIIIIIIIIIIIIIIIIIIIIIIIIIIIIIIIIIIIIIIIIIIIIIIIIIIIIIIIIIIIIIIIIIIIIIIIIIIIIIIIIIIIIIIIIIIIIIIIIIIIIIIIIIIIIIIIIIIIIIIIIIIIIIIII	HI:i:1	NH:i:1	NM:i:0
chr20	7797723	7797870	nucleosomal_sequence_247	40	+	0	147M	*	0	0	TTGATTTAGTAGGGTCTGGAGAGGGTCCATGATTCTAGCAAGCTTGTAGGGGATGCTGATGCAGCTTATCACTGGATCTCACATTGCATAGCATGGATCTAGATCATCACATGGCTTCAGAATCACTGATGGACTATCAAGAGGGAG	IIIIIIIIIIIIIIIIIIIIIIIIIIIIIIIIIIIIIIIIIIIIIIIIIIIIIIIIIIIIIIIIIIIIIIIIIIIIIIIIIIIIIIIIIIIIIIIIIIIIIIIIIIIIIIIIIIIIIIIIIIIIIIIIIIIIIIIIIIIIIIIIIII	HI:i:1	NH:i:1	NM:i:0
chr20	7825893	7826040	nucleosomal_sequence_200	40	+	0	147M	*	0	0	TCCCCTCTCCTCTCACATCTCAGATCCCATCCTTCTATGGTCATGCTCTGGTTCTCCATCACAACTGCCAGAAGGACTGGACTGACCCTCCTCAGATGACAGAACTGAAGGGAGCCAAAGTCCTATTTGTCCTACAGTGGATGTGAG	IIIIIIIIIIIIIIIIIIIIIIIIIIIIIIIIIIIIIIIIIIIIIIIIIIIIIIIIIIIIIIIIIIIIIIIIIIIIIIIIIIIIIIIIIIIIIIIIIIIIIIIIIIIIIIIIIIIIIIIIIIIIIIIIIIIIIIIIIIIIIIIIIII	HI:i:1	NH:i:1	NM:i:0
chr20	7844953	7845100	nucleosomal_sequence_1462	40	+	0	147M	*	0	0	AGGAACTTGAAAAACTGGGCAAAACAATGCAAGAAGCAAGCATGAAACTTGAGGTTGTTATCACTGCCAACACACAAAGTTAAATACATGCAACTATTACCAAGTATGTCTGCCCAAGCTAGTCAATGGACCAACTTCTCACTCACT	IIIIIIIIIIIIIIIIIIIIIIIIIIIIIIIIIIIIIIIIIIIIIIIIIIIIIIIIIIIIIIIIIIIIIIIIIIIIIIIIIIIIIIIIIIIIIIIIIIIIIIIIIIIIIIIIIIIIIIIIIIIIIIIIIIIIIIIIIIIIIIIIIII	HI:i:1	NH:i:1	NM:i:0
chr20	7923093	7923240	nucleosomal_sequence_962	40	+	0	147M	*	0	0	CCACCTACACCTGTAGGAGAACTTGCTCTTGAACTTGGAGCCTGCTTTTTTCATAAACATAGCATGCCAAATAGTATAGTTCCATACCCTGTGGAACAGCCCTCAATCACAAGCCCAAGAAAGTTCATTCTTCTGGTGGGATTACTC	IIIIIIIIIIIIIIIIIIIIIIIIIIIIIIIIIIIIIIIIIIIIIIIIIIIIIIIIIIIIIIIIIIIIIIIIIIIIIIIIIIIIIIIIIIIIIIIIIIIIIIIIIIIIIIIIIIIIIIIIIIIIIIIIIIIIIIIIIIIIIIIIIII	HI:i:1	NH:i:1	NM:i:0
chr20	7954123	7954270	nucleosomal_sequence_799	40	+	0	147M	*	0	0	TGGATAGACCAAGGCTGAGTTTCAGTGTCTGTGGGGTCTGCTGACTTATGGTTCATCCTTATTCCTAATGTGAGTCCTTCACAGGCCCTCCCATCCTTAGCCAATCCCTGTCCCCTCAGAAGACAAAGCCCTCATAACCATCACTCA	IIIIIIIIIIIIIIIIIIIIIIIIIIIIIIIIIIIIIIIIIIIIIIIIIIIIIIIIIIIIIIIIIIIIIIIIIIIIIIIIIIIIIIIIIIIIIIIIIIIIIIIIIIIIIIIIIIIIIIIIIIIIIIIIIIIIIIIIIIIIIIIIIII	HI:i:1	NH:i:1	NM:i:0
chr20	7963963	7964110	nucleosomal_sequence_2119	40	+	0	147M	*	0	0	CAACAATTAGAAAGTCTCATGAACATCTTTATGCAGTCTCAAAAATAGTCTGGAATAAAGACATGCAAATCCAGAGGCACCTGGCCCCAGAAGAAGTGTGGAGCAGTGCAAGGATTTGGGAAGACTGCTTTTAAAGGACTTAGAAGA	IIIIIIIIIIIIIIIIIIIIIIIIIIIIIIIIIIIIIIIIIIIIIIIIIIIIIIIIIIIIIIIIIIIIIIIIIIIIIIIIIIIIIIIIIIIIIIIIIIIIIIIIIIIIIIIIIIIIIIIIIIIIIIIIIIIIIIIIIIIIIIIIIII	HI:i:1	NH:i:1	NM:i:0
chr20	8046433	8046580	nucleosomal_sequence_1551	40	+	0	147M	*	0	0	TCTCCTCCATGTCTCACTTCCCCACTTCCGTATGGGTACCTCCTGGATCACCTCCCAGATAAGCTTCTTGCAGCCAAATGCTTATATTGGAGTCTGCTAATGCAGGAACCCAAATGAAGACATATGGTATACATGTAATTGATTTTG	IIIIIIIIIIIIIIIIIIIIIIIIIIIIIIIIIIIIIIIIIIIIIIIIIIIIIIIIIIIIIIIIIIIIIIIIIIIIIIIIIIIIIIIIIIIIIIIIIIIIIIIIIIIIIIIIIIIIIIIIIIIIIIIIIIIIIIIIIIIIIIIIIII	HI:i:1	NH:i:1	NM:i:0
chr20	8048793	8048940	nucleosomal_sequence_1552	40	+	0	147M	*	0	0	AGTCCAACAAACCAGACACTGGGACTGAACCTATTAGTGGTACTTGACATATAACATGGGTCTTAGATTGTGTTCTCCAGAAGCAAACCGTGAGACCAGGGTACATGTGCAAATGATTTATTAAGTGGGTGTTCCCAGAAGAAACTG	IIIIIIIIIIIIIIIIIIIIIIIIIIIIIIIIIIIIIIIIIIIIIIIIIIIIIIIIIIIIIIIIIIIIIIIIIIIIIIIIIIIIIIIIIIIIIIIIIIIIIIIIIIIIIIIIIIIIIIIIIIIIIIIIIIIIIIIIIIIIIIIIIII	HI:i:1	NH:i:1	NM:i:0
chr20	8096153	8096300	nucleosomal_sequence_2068	40	+	0	147M	*	0	0	AATCAACACATCACATCTGCTTTTAAATAAGTGAACACAAAAGCCTGGAGTGGGTCTAGTGAGATGCCATCCAACAGAGTGTGCATCAGGGGTCTTGGCAGGAAGCAGATGACACATTCAAGCTGGGTGATTGATGAAGGTTGATAA	IIIIIIIIIIIIIIIIIIIIIIIIIIIIIIIIIIIIIIIIIIIIIIIIIIIIIIIIIIIIIIIIIIIIIIIIIIIIIIIIIIIIIIIIIIIIIIIIIIIIIIIIIIIIIIIIIIIIIIIIIIIIIIIIIIIIIIIIIIIIIIIIIII	HI:i:1	NH:i:1	NM:i:0
chr20	8152633	8152780	nucleosomal_sequence_436	40	+	0	147M	*	0	0	TTCTAGTGCATTTTTTTTCAGTTATGTCCTTTCCCACAAAGCAGTTTGGTGTAACCACTGTAATCCCAGTAAGCTATGGTTGGGGTCTATGTATAGGAATGTGCACCCTGAAATTCATTCACTTATTCAGCACAATTTTATTGAGCA	IIIIIIIIIIIIIIIIIIIIIIIIIIIIIIIIIIIIIIIIIIIIIIIIIIIIIIIIIIIIIIIIIIIIIIIIIIIIIIIIIIIIIIIIIIIIIIIIIIIIIIIIIIIIIIIIIIIIIIIIIIIIIIIIIIIIIIIIIIIIIIIIIII	HI:i:1	NH:i:1	NM:i:0
chr20	8174533	8174680	nucleosomal_sequence_2178	40	+	0	147M	*	0	0	GATCTGTTAAGCTATGAGGGTCTTTCTGCCTTGCTTTCTTCTTTCCAATATAGATGTGATGTTCAGAAGCTCAGCAGACATCTTGGCAATGAGGGGACCTTGATATTGGAAACCATGTGCTAAGAGGACAGAGAAAGACAGACCCAT	IIIIIIIIIIIIIIIIIIIIIIIIIIIIIIIIIIIIIIIIIIIIIIIIIIIIIIIIIIIIIIIIIIIIIIIIIIIIIIIIIIIIIIIIIIIIIIIIIIIIIIIIIIIIIIIIIIIIIIIIIIIIIIIIIIIIIIIIIIIIIIIIIII	HI:i:1	NH:i:1	NM:i:0
chr20	8243343	8243490	nucleosomal_sequence_1200	40	+	0	147M	*	0	0	CTTAAACAACAGACAGTTATTTCTCACCATTCCAGAGGCTGGGAAGTCTAAGATGAAAGTGCCAACAGATTTGGTTCCTGGTGAGGACCTGCTTTCTGACTTGCAGCTGCCTTCTTGCTGTGTGTTCAACTGACCTTCCTTTTGTTT	IIIIIIIIIIIIIIIIIIIIIIIIIIIIIIIIIIIIIIIIIIIIIIIIIIIIIIIIIIIIIIIIIIIIIIIIIIIIIIIIIIIIIIIIIIIIIIIIIIIIIIIIIIIIIIIIIIIIIIIIIIIIIIIIIIIIIIIIIIIIIIIIIII	HI:i:1	NH:i:1	NM:i:0
chr20	8247943	8248090	nucleosomal_sequence_1843	40	+	0	147M	*	0	0	TGGAGAACTGCTCCTAGCCCACGGTTCACATCCCACCCACTGCCTTCTGCGGGGTAGCCTGTCTGACACAGTGCAAACATCCCAACCAGTTTTCCTCAAGATGGGACATCTCTGTGGTATAATCCATGCTCCAGAACTCCCTTGGGT	IIIIIIIIIIIIIIIIIIIIIIIIIIIIIIIIIIIIIIIIIIIIIIIIIIIIIIIIIIIIIIIIIIIIIIIIIIIIIIIIIIIIIIIIIIIIIIIIIIIIIIIIIIIIIIIIIIIIIIIIIIIIIIIIIIIIIIIIIIIIIIIIIII	HI:i:1	NH:i:1	NM:i:0
chr20	8269623	8269770	nucleosomal_sequence_460	40	+	0	147M	*	0	0	ATAGTTAGGTACCGGGGACACAATTTGTTGAATGAGTAGGGGCGGGATGAGGTAGGAACTTTGGAAATCTGTGTCATGCCCAACTGTAGTGGATGCTATCAGTGTCCCATCCAGATCACCTCAGATCCTGGCTTTTTCAACCCGGGT	IIIIIIIIIIIIIIIIIIIIIIIIIIIIIIIIIIIIIIIIIIIIIIIIIIIIIIIIIIIIIIIIIIIIIIIIIIIIIIIIIIIIIIIIIIIIIIIIIIIIIIIIIIIIIIIIIIIIIIIIIIIIIIIIIIIIIIIIIIIIIIIIIII	HI:i:1	NH:i:1	NM:i:0
chr20	8279453	8279600	nucleosomal_sequence_1819	40	+	0	147M	*	0	0	ACACAGGAATTCAAATGCAGCAGAGCATCTAAAACATAACCAAACAGATGTGTGGGGCATGTGTTATGCTAATAGGAAAGGCTATGCACAGCATCACTTTAACCATAAACACGCTCCATTAAGATTATAGACATAGACAGGTAGGTA	IIIIIIIIIIIIIIIIIIIIIIIIIIIIIIIIIIIIIIIIIIIIIIIIIIIIIIIIIIIIIIIIIIIIIIIIIIIIIIIIIIIIIIIIIIIIIIIIIIIIIIIIIIIIIIIIIIIIIIIIIIIIIIIIIIIIIIIIIIIIIIIIIII	HI:i:1	NH:i:1	NM:i:0
chr20	8281333	8281480	nucleosomal_sequence_1002	40	+	0	147M	*	0	0	TACTACCCAAACTTGTAAGCCTCATGAGAGCCCAGAGAAAGGAGCTCCCTTTTGTTTATTCACTCACAGAGCCTAGCACAATGCCTGGTACATTGTTAAGTGTTCAGTAAATGTGGAGTGGAAGACAGGAATGGATTGGCAGTGGAA	IIIIIIIIIIIIIIIIIIIIIIIIIIIIIIIIIIIIIIIIIIIIIIIIIIIIIIIIIIIIIIIIIIIIIIIIIIIIIIIIIIIIIIIIIIIIIIIIIIIIIIIIIIIIIIIIIIIIIIIIIIIIIIIIIIIIIIIIIIIIIIIIIII	HI:i:1	NH:i:1	NM:i:0
chr20	8284913	8285060	nucleosomal_sequence_1010	40	+	0	147M	*	0	0	AAGGTCAGCTGTTTTCATCATTCAGTCAGTGCTTACAGTACACTGGGGCTACTTCTGCCAAAGGGGTGTCCAGTTGCTGCTTGAACTCCTCTTGTGGCCAGAAACTACCCCCTTCTAAGAGAAGCCTGTTTCATCTCTGAGCAGCTC	IIIIIIIIIIIIIIIIIIIIIIIIIIIIIIIIIIIIIIIIIIIIIIIIIIIIIIIIIIIIIIIIIIIIIIIIIIIIIIIIIIIIIIIIIIIIIIIIIIIIIIIIIIIIIIIIIIIIIIIIIIIIIIIIIIIIIIIIIIIIIIIIIII	HI:i:1	NH:i:1	NM:i:0
chr20	8310373	8310520	nucleosomal_sequence_1827	40	+	0	147M	*	0	0	CCTCATCTGACGTGGGCTGTGGTTTGCTTTTAGAGTTTGCTTCAGAGTCCACCTATGCAATTCTCAGAGCACTGCCACAGCATGTTCTGAAATCAGAGTTGGGTCTGTTTAGTCTAGCAACCTCATGAGGACCCCGTCTTATGATTG	IIIIIIIIIIIIIIIIIIIIIIIIIIIIIIIIIIIIIIIIIIIIIIIIIIIIIIIIIIIIIIIIIIIIIIIIIIIIIIIIIIIIIIIIIIIIIIIIIIIIIIIIIIIIIIIIIIIIIIIIIIIIIIIIIIIIIIIIIIIIIIIIIII	HI:i:1	NH:i:1	NM:i:0
chr20	8348593	8348740	nucleosomal_sequence_1400	40	+	0	147M	*	0	0	TCATGGACGGCATTTCCACCCAGGTCTTCCCCACGCCACATTACCCTTGATGACAGTGCCCTGCGGTGGTTTTCATGCACACAGTTGGCGTTAACTACCCTTCCGTGGCTTGGGGAATGAATCCTGGAAGTGGAATACAGAGTTCAT	IIIIIIIIIIIIIIIIIIIIIIIIIIIIIIIIIIIIIIIIIIIIIIIIIIIIIIIIIIIIIIIIIIIIIIIIIIIIIIIIIIIIIIIIIIIIIIIIIIIIIIIIIIIIIIIIIIIIIIIIIIIIIIIIIIIIIIIIIIIIIIIIIII	HI:i:1	NH:i:1	NM:i:0
chr20	8415563	8415710	nucleosomal_sequence_1522	40	+	0	147M	*	0	0	ACACTTTTCACTATACCACACAGCCTCTCATGCACGTAGACAATCACACACATACAAACATTCTAACAAAAGTTTGTAGGAATTGTGCTGGGACCATGCTGTATAGCTGTAGTCCATGGTGTATAACATGCCTGCAGTAGAATATCT	IIIIIIIIIIIIIIIIIIIIIIIIIIIIIIIIIIIIIIIIIIIIIIIIIIIIIIIIIIIIIIIIIIIIIIIIIIIIIIIIIIIIIIIIIIIIIIIIIIIIIIIIIIIIIIIIIIIIIIIIIIIIIIIIIIIIIIIIIIIIIIIIIII	HI:i:1	NH:i:1	NM:i:0
chr20	8424213	8424360	nucleosomal_sequence_1760	40	+	0	147M	*	0	0	TTCTTTCCTACTCCTTACCCCAGAAAGCTGCATTATTCTGGCTCCCTGAGCAACTGACTTCAGTCTGAGTTTCACCAGTGGGAGGTGCTGTCACGCTATTGGAGGGCAGAAGAAGAGCAGCATGAAATGGTTATTTGGTTATTCCCT	IIIIIIIIIIIIIIIIIIIIIIIIIIIIIIIIIIIIIIIIIIIIIIIIIIIIIIIIIIIIIIIIIIIIIIIIIIIIIIIIIIIIIIIIIIIIIIIIIIIIIIIIIIIIIIIIIIIIIIIIIIIIIIIIIIIIIIIIIIIIIIIIIII	HI:i:1	NH:i:1	NM:i:0
chr20	8499803	8499950	nucleosomal_sequence_795	40	+	0	147M	*	0	0	CATGCCAGACAAAATGCCCACTGAGGTTGGAAATGAAGCGAAAACAGACACACTCCTTGCTTTCTCGGTAGCTTACAGACTGGAGAGTAAGAAGGGCATTCCTACAGTGGTGAATACTATAGAGGAGTAGTAGACAACGTGTGTGAG	IIIIIIIIIIIIIIIIIIIIIIIIIIIIIIIIIIIIIIIIIIIIIIIIIIIIIIIIIIIIIIIIIIIIIIIIIIIIIIIIIIIIIIIIIIIIIIIIIIIIIIIIIIIIIIIIIIIIIIIIIIIIIIIIIIIIIIIIIIIIIIIIIII	HI:i:1	NH:i:1	NM:i:0
chr20	8535793	8535940	nucleosomal_sequence_1789	40	+	0	147M	*	0	0	CTGGTTTTATCAGTGTTTTCGTGGAGAAATGGGCCCTTGGGGCTCCCTACTCTGCTGTTTTTGCTGACTTCACCACCAACCCTCATATTCTTAACTCTGTATCCTTAATAGGGTTGAATGGGTTTCAAAAGGCAAGGTAGGCAATGG	IIIIIIIIIIIIIIIIIIIIIIIIIIIIIIIIIIIIIIIIIIIIIIIIIIIIIIIIIIIIIIIIIIIIIIIIIIIIIIIIIIIIIIIIIIIIIIIIIIIIIIIIIIIIIIIIIIIIIIIIIIIIIIIIIIIIIIIIIIIIIIIIIII	HI:i:1	NH:i:1	NM:i:0
chr20	8564123	8564270	nucleosomal_sequence_1802	40	+	0	147M	*	0	0	GGAATCTAACCTAACACAGTCAGCCCAGGAGAATTTCTATGGAATGAACATATAATCTCCAGTACATATGCCATGTGCTAACAAACACATGAGAGAACTTTATGATCTGTGTGCTTTCGTTGAGCAGAGAACGTCCCTTTGATTCCT	IIIIIIIIIIIIIIIIIIIIIIIIIIIIIIIIIIIIIIIIIIIIIIIIIIIIIIIIIIIIIIIIIIIIIIIIIIIIIIIIIIIIIIIIIIIIIIIIIIIIIIIIIIIIIIIIIIIIIIIIIIIIIIIIIIIIIIIIIIIIIIIIIII	HI:i:1	NH:i:1	NM:i:0
chr20	8564403	8564550	nucleosomal_sequence_1800	40	+	0	147M	*	0	0	TGAGAGAAGGAGAAACAAAATTCCAGTGTATTAGCATGACATTTAAGGTGGAGAAATGTAGGCAGCAGGCAATCATGTGGAGCAGCGGTTTACAGCTGAATTCTACCATTTGTAGCTACTTAACATGCTGAACCATTCCTCTCTGTC	IIIIIIIIIIIIIIIIIIIIIIIIIIIIIIIIIIIIIIIIIIIIIIIIIIIIIIIIIIIIIIIIIIIIIIIIIIIIIIIIIIIIIIIIIIIIIIIIIIIIIIIIIIIIIIIIIIIIIIIIIIIIIIIIIIIIIIIIIIIIIIIIIII	HI:i:1	NH:i:1	NM:i:0
chr20	8608373	8608520	nucleosomal_sequence_1780	40	+	0	147M	*	0	0	TGTCCAAATCCCAGTACATTCCGAGGACAGAACTGAAATCAACATATGCATGGCAGGCACTACGATTTTGCTCACGCTAATTCTGTGTCTCTTTGCATCAGTACTGACTGTTGGAGCAGGTCTACGCTGAGAGCCAGGGCTGTGTTT	IIIIIIIIIIIIIIIIIIIIIIIIIIIIIIIIIIIIIIIIIIIIIIIIIIIIIIIIIIIIIIIIIIIIIIIIIIIIIIIIIIIIIIIIIIIIIIIIIIIIIIIIIIIIIIIIIIIIIIIIIIIIIIIIIIIIIIIIIIIIIIIIIII	HI:i:1	NH:i:1	NM:i:0
chr20	8611743	8611890	nucleosomal_sequence_360	40	+	0	147M	*	0	0	GCAAGTACCACTGTTACCTTGGAGCATCACGTATCACAGTCACACAGGGAGCCTGTTAAAACACAGATTGTTGGGCCCCAGCCCCAGCAGGTCTGGGATGGAGCCTGAGCATCTTCATTTCTAACTGGTCCCAGGTGATGCTAATGC	IIIIIIIIIIIIIIIIIIIIIIIIIIIIIIIIIIIIIIIIIIIIIIIIIIIIIIIIIIIIIIIIIIIIIIIIIIIIIIIIIIIIIIIIIIIIIIIIIIIIIIIIIIIIIIIIIIIIIIIIIIIIIIIIIIIIIIIIIIIIIIIIIII	HI:i:1	NH:i:1	NM:i:0
chr20	8621283	8621430	nucleosomal_sequence_1772	40	+	0	147M	*	0	0	GGGTTCTGTATATGAGCACACAATTAGCATTTTCTCAGTTGTACAAATGAATAATGACTCAGGAAACTAGGAGGAGGGAAGGGAGGAGGTCTCCCCAGTGGATGCTAAGAATACACCTGAGACTCCCAGTGATACAGCTGCAGTCGT	IIIIIIIIIIIIIIIIIIIIIIIIIIIIIIIIIIIIIIIIIIIIIIIIIIIIIIIIIIIIIIIIIIIIIIIIIIIIIIIIIIIIIIIIIIIIIIIIIIIIIIIIIIIIIIIIIIIIIIIIIIIIIIIIIIIIIIIIIIIIIIIIIII	HI:i:1	NH:i:1	NM:i:0
chr20	8681663	8681810	nucleosomal_sequence_1323	40	+	0	147M	*	0	0	TGCTCTCAGGGCTGTGTAAGCACAGAGCTGGCACTAGAGAGTGAGTGTCTCTTTAAATTTTGCACATAGTCGCCTCTCTTGCCTCATCCTAGTCCCAACACTGCTTGCATGATTATCAGCATGCAGTCTGCTTTCCCTGAACCCAGC	IIIIIIIIIIIIIIIIIIIIIIIIIIIIIIIIIIIIIIIIIIIIIIIIIIIIIIIIIIIIIIIIIIIIIIIIIIIIIIIIIIIIIIIIIIIIIIIIIIIIIIIIIIIIIIIIIIIIIIIIIIIIIIIIIIIIIIIIIIIIIIIIIII	HI:i:1	NH:i:1	NM:i:0
chr20	8811913	8812060	nucleosomal_sequence_1844	40	+	0	147M	*	0	0	TGATGTACTGTCCTTTTCCATGACATTGGAGATGAAGCTGGACCTCAACTCTGCACATGCATATTCCTACAACTTCTCAGAGTCCTGTGGATAATGACGGAGGAGAGAAACCATGCAGGAAACAGCCCCCTAGAGCACCCAATCTGG	IIIIIIIIIIIIIIIIIIIIIIIIIIIIIIIIIIIIIIIIIIIIIIIIIIIIIIIIIIIIIIIIIIIIIIIIIIIIIIIIIIIIIIIIIIIIIIIIIIIIIIIIIIIIIIIIIIIIIIIIIIIIIIIIIIIIIIIIIIIIIIIIIII	HI:i:1	NH:i:1	NM:i:0
chr20	8820943	8821090	nucleosomal_sequence_1000	40	+	0	147M	*	0	0	AAGATGAAAGGGCACAGTCTCTGCTTTTAGTAATCTCACTAGGGCAATATAGCCAAGTGGAATGAAGAGATGAGACAAGGGCTAGACTGTGTGACATGGGCCATAGGTTGACAGAAGCTCCAAAAATAGAGTGAGTGCTCTGAGGAA	IIIIIIIIIIIIIIIIIIIIIIIIIIIIIIIIIIIIIIIIIIIIIIIIIIIIIIIIIIIIIIIIIIIIIIIIIIIIIIIIIIIIIIIIIIIIIIIIIIIIIIIIIIIIIIIIIIIIIIIIIIIIIIIIIIIIIIIIIIIIIIIIIII	HI:i:1	NH:i:1	NM:i:0
chr20	8880323	8880470	nucleosomal_sequence_513	40	+	0	147M	*	0	0	CATTGTGCAGTGTAACTTTAGAGATGTTCCTAGCTGTCCAACTTTCAGCCTAATTCTTAGACCCTTTCAGAGATTCTGGGAGTCATCTGATGCCCTTCAATAAATGCTTAAATTATGTCTGCAACAGAGAACTCTGACCAATATATG	IIIIIIIIIIIIIIIIIIIIIIIIIIIIIIIIIIIIIIIIIIIIIIIIIIIIIIIIIIIIIIIIIIIIIIIIIIIIIIIIIIIIIIIIIIIIIIIIIIIIIIIIIIIIIIIIIIIIIIIIIIIIIIIIIIIIIIIIIIIIIIIIIII	HI:i:1	NH:i:1	NM:i:0
chr20	8912783	8912930	nucleosomal_sequence_1681	40	+	0	147M	*	0	0	TTTCCCTCTCTATATCCATGCCCCTTGCCCTCTGACTTTGCAAGTCATCCTACTGAAGAGAAACAGTCAATTCCCCCAGTCTTTAAATAGGCTAGACTATGTGACCTGCTTCGGTCAACAGGATGCAGTGGAAGTGATGGTGTACTA	IIIIIIIIIIIIIIIIIIIIIIIIIIIIIIIIIIIIIIIIIIIIIIIIIIIIIIIIIIIIIIIIIIIIIIIIIIIIIIIIIIIIIIIIIIIIIIIIIIIIIIIIIIIIIIIIIIIIIIIIIIIIIIIIIIIIIIIIIIIIIIIIIII	HI:i:1	NH:i:1	NM:i:0
chr20	8920843	8920990	nucleosomal_sequence_686	40	+	0	147M	*	0	0	TAATGACACAAATAAGTCCTAACCAATATGTATCCATCTAACATTGCTAAGCTGTGTTGTTTCACCACCACCACCAGCATCTCCACCATCACCCTCAAATGGTTAGAGTAATATTCACTTGCTATTGTGACTGTATTTCTTGTTATT	IIIIIIIIIIIIIIIIIIIIIIIIIIIIIIIIIIIIIIIIIIIIIIIIIIIIIIIIIIIIIIIIIIIIIIIIIIIIIIIIIIIIIIIIIIIIIIIIIIIIIIIIIIIIIIIIIIIIIIIIIIIIIIIIIIIIIIIIIIIIIIIIIII	HI:i:1	NH:i:1	NM:i:0
chr20	8936843	8936990	nucleosomal_sequence_1646	40	+	0	147M	*	0	0	TATATAAAAAAGAAGTCTCTGCTTGGACATTGCCCATGTCAGGTCTAGTCACATTCCATTGACCAGAGAATGTCCTTGGGCTGAGTCTCATCTGAGAAGAAGTGTATCAGTGCCTAGCAAAGTGGGAGGCACTGCACAAACAGCAGA	IIIIIIIIIIIIIIIIIIIIIIIIIIIIIIIIIIIIIIIIIIIIIIIIIIIIIIIIIIIIIIIIIIIIIIIIIIIIIIIIIIIIIIIIIIIIIIIIIIIIIIIIIIIIIIIIIIIIIIIIIIIIIIIIIIIIIIIIIIIIIIIIIII	HI:i:1	NH:i:1	NM:i:0
chr20	8943543	8943690	nucleosomal_sequence_2012	40	+	0	147M	*	0	0	TCACATCACTCCAGCTGACAGCCAACCAACAAACAGCCAGACACGTGAGCCCAACCAAGATCAGAAGAACTGTCCCACTGAGCATAGTCTAAATTGCTAACATGCAAATGCATGGTAAGCGCTACTTGTTTATGGCATTGAGGTTTT	IIIIIIIIIIIIIIIIIIIIIIIIIIIIIIIIIIIIIIIIIIIIIIIIIIIIIIIIIIIIIIIIIIIIIIIIIIIIIIIIIIIIIIIIIIIIIIIIIIIIIIIIIIIIIIIIIIIIIIIIIIIIIIIIIIIIIIIIIIIIIIIIIII	HI:i:1	NH:i:1	NM:i:0
chr20	8977043	8977190	nucleosomal_sequence_1544	40	+	0	147M	*	0	0	GCCCTGGGGTTAAAGGTTTTGAAAACTACTGCAAAGGTCACTTTAGCCACAGTGCTTCTACAGGGCAATGAGACTAACCTGGTTATGCATCATACTTAATCGAGGCAGTATATGCATGAGCAGTTTCTCAAAATATCATCCCCAGTC	IIIIIIIIIIIIIIIIIIIIIIIIIIIIIIIIIIIIIIIIIIIIIIIIIIIIIIIIIIIIIIIIIIIIIIIIIIIIIIIIIIIIIIIIIIIIIIIIIIIIIIIIIIIIIIIIIIIIIIIIIIIIIIIIIIIIIIIIIIIIIIIIIII	HI:i:1	NH:i:1	NM:i:0
chr20	9000653	9000800	nucleosomal_sequence_943	40	+	0	147M	*	0	0	GTGACATCTATTTTGGTTTCTCAGAGATCTTTTGCATAACACCCTCAGTGCTAGCCTGTGTCCTGGGTGGTTCAAGCTACAGAATCATTGATCTCTAGATGACTGAGTTGTTATTCTACCATGAGCTATAGTTGTTGTGAATTCTAT	IIIIIIIIIIIIIIIIIIIIIIIIIIIIIIIIIIIIIIIIIIIIIIIIIIIIIIIIIIIIIIIIIIIIIIIIIIIIIIIIIIIIIIIIIIIIIIIIIIIIIIIIIIIIIIIIIIIIIIIIIIIIIIIIIIIIIIIIIIIIIIIIIII	HI:i:1	NH:i:1	NM:i:0
chr20	9001503	9001650	nucleosomal_sequence_1730	40	+	0	147M	*	0	0	CTCATGTTGTAGTCATAGTTAGGTAGTATTTATCCACAAATTCAGCCTTGCAGCAATCTGTCATATTCAGGTGAGTGCCAAACACCAGCAAGCATCTCTTTGAGGGACAACAGACAGTTGTCAATGGTCTTCTACAGGCTCACTACA	IIIIIIIIIIIIIIIIIIIIIIIIIIIIIIIIIIIIIIIIIIIIIIIIIIIIIIIIIIIIIIIIIIIIIIIIIIIIIIIIIIIIIIIIIIIIIIIIIIIIIIIIIIIIIIIIIIIIIIIIIIIIIIIIIIIIIIIIIIIIIIIIIII	HI:i:1	NH:i:1	NM:i:0
chr20	9064363	9064510	nucleosomal_sequence_1712	40	+	0	147M	*	0	0	TAAGGTTGACCTGACCTGAATCTGAATGGCTGCATCTGTGACCATACAGGCACAGAGGAAAGGCCATATGAGGACACGGGAGAAGGTAGCAGTCGTCAAGCCAAAGAGAGAGGTCTCAGGAGAAACCATGCTTGCTGGCACTGGCAC	IIIIIIIIIIIIIIIIIIIIIIIIIIIIIIIIIIIIIIIIIIIIIIIIIIIIIIIIIIIIIIIIIIIIIIIIIIIIIIIIIIIIIIIIIIIIIIIIIIIIIIIIIIIIIIIIIIIIIIIIIIIIIIIIIIIIIIIIIIIIIIIIIII	HI:i:1	NH:i:1	NM:i:0
chr20	9188663	9188810	nucleosomal_sequence_424	40	+	0	147M	*	0	0	CACTCACCTCTTGGTCATGGACATGAGCCGTATCTGTCTGAGTGCAATGCATGTGTGCTTGGCCACCATCTTGTGCTGTATAATAGATGCAGAAATAGCCCCTATTTTATACTGTGGAAGCACAGATGGATGCACAGACAGTTGCCT	IIIIIIIIIIIIIIIIIIIIIIIIIIIIIIIIIIIIIIIIIIIIIIIIIIIIIIIIIIIIIIIIIIIIIIIIIIIIIIIIIIIIIIIIIIIIIIIIIIIIIIIIIIIIIIIIIIIIIIIIIIIIIIIIIIIIIIIIIIIIIIIIIII	HI:i:1	NH:i:1	NM:i:0
chr20	9192593	9192740	nucleosomal_sequence_678	40	+	0	147M	*	0	0	AAATAATGCTATGGTCGATTGTAAAAACGTCCACAAGGTCTTCCCCACTGTACATTCATGGCTTTGCAGTGTGCAGTGCCCCATCAAGAGGTGGGACCATTTCTCTATCTTTTGAATGTGGGCTTGACCATGTAACTAGTTTTGCCA	IIIIIIIIIIIIIIIIIIIIIIIIIIIIIIIIIIIIIIIIIIIIIIIIIIIIIIIIIIIIIIIIIIIIIIIIIIIIIIIIIIIIIIIIIIIIIIIIIIIIIIIIIIIIIIIIIIIIIIIIIIIIIIIIIIIIIIIIIIIIIIIIIII	HI:i:1	NH:i:1	NM:i:0
chr20	9242983	9243130	nucleosomal_sequence_1372	40	+	0	147M	*	0	0	GAGAGAGAGAGAAGAGGGCGGAATTTATAAAGAGCATAGCTCCCACCTCCTGGATGCCTTCTGCAGGCCAGCCACTTGTCTCCCATGGGTTGGGAAGGGAGTTACCTGCAAAAGGAAGAGCATGGAGGATGAGGCAGGATTTCTTTT	IIIIIIIIIIIIIIIIIIIIIIIIIIIIIIIIIIIIIIIIIIIIIIIIIIIIIIIIIIIIIIIIIIIIIIIIIIIIIIIIIIIIIIIIIIIIIIIIIIIIIIIIIIIIIIIIIIIIIIIIIIIIIIIIIIIIIIIIIIIIIIIIIII	HI:i:1	NH:i:1	NM:i:0
chr20	9323623	9323770	nucleosomal_sequence_1340	40	+	0	147M	*	0	0	AACAAAAGTAACCCATGGTAGACATGTAAGGTGAGAGTAAAAGAGTACAAAATATTGGAAAGTGGCTTGCTGGCTGGGAGAGTCCAGCACTCCCTGGGCAATCTGTGTATTTTGTTTGTCTTATAAACACCTGATGAGTCTTGGTCT	IIIIIIIIIIIIIIIIIIIIIIIIIIIIIIIIIIIIIIIIIIIIIIIIIIIIIIIIIIIIIIIIIIIIIIIIIIIIIIIIIIIIIIIIIIIIIIIIIIIIIIIIIIIIIIIIIIIIIIIIIIIIIIIIIIIIIIIIIIIIIIIIIII	HI:i:1	NH:i:1	NM:i:0
chr20	9336483	9336630	nucleosomal_sequence_115	40	+	0	147M	*	0	0	GTATTTCTAGTTCTAGATCCCTGAGGAATCACCACACTGACTTCCACAATGGTTGAACTAGTCCACAGTCCCACCAACAGTGCAAAAGTGTTCCCACCCCTCCACATCCTCTCCAGCACCTGTTGTTTCCTGACTGTTTAATGATTG	IIIIIIIIIIIIIIIIIIIIIIIIIIIIIIIIIIIIIIIIIIIIIIIIIIIIIIIIIIIIIIIIIIIIIIIIIIIIIIIIIIIIIIIIIIIIIIIIIIIIIIIIIIIIIIIIIIIIIIIIIIIIIIIIIIIIIIIIIIIIIIIIIII	HI:i:1	NH:i:1	NM:i:0
chr20	9402443	9402590	nucleosomal_sequence_778	40	+	0	147M	*	0	0	TCCTTTAGCCAAGTAGTCAGGTAAGATGCTGCACTCCAAAATTTTGGTCAATAGATGTCACTACATGGGTCAGTTGGCATGGTCCTGTCTCTCCTGAAAGAGTGACACCTGTTGCCTACTTGCAGGTCTTATCCTTCTTGTACTGTT	IIIIIIIIIIIIIIIIIIIIIIIIIIIIIIIIIIIIIIIIIIIIIIIIIIIIIIIIIIIIIIIIIIIIIIIIIIIIIIIIIIIIIIIIIIIIIIIIIIIIIIIIIIIIIIIIIIIIIIIIIIIIIIIIIIIIIIIIIIIIIIIIIII	HI:i:1	NH:i:1	NM:i:0
chr20	9426893	9427040	nucleosomal_sequence_939	40	+	0	147M	*	0	0	ACCAAAATCAAGAGTCCAGAATCCATAGTCTTGCACCATACTCCTGTGTAGGATATGGGATGCTCACTAAGTGGACAAGTTCCCTCATTGGGTCAAATGCAGTGACAGCACATGGGACATTAGGGAAAATCACTATCAACTTTGGGC	IIIIIIIIIIIIIIIIIIIIIIIIIIIIIIIIIIIIIIIIIIIIIIIIIIIIIIIIIIIIIIIIIIIIIIIIIIIIIIIIIIIIIIIIIIIIIIIIIIIIIIIIIIIIIIIIIIIIIIIIIIIIIIIIIIIIIIIIIIIIIIIIIII	HI:i:1	NH:i:1	NM:i:0
chr20	9452333	9452480	nucleosomal_sequence_547	40	+	0	147M	*	0	0	TAAGACAATAAGCTCCATTCCATAGGAGCATCCAACTGACAGAAAGTCTGATAGTACTAAGAGTGGGCAAAGATATGGGGAAAGGGTAACACCCAGACACTGCAGATGGAAATGCAGTTGGGGACAACTGGATTGGAGTAAGGAAGA	IIIIIIIIIIIIIIIIIIIIIIIIIIIIIIIIIIIIIIIIIIIIIIIIIIIIIIIIIIIIIIIIIIIIIIIIIIIIIIIIIIIIIIIIIIIIIIIIIIIIIIIIIIIIIIIIIIIIIIIIIIIIIIIIIIIIIIIIIIIIIIIIIII	HI:i:1	NH:i:1	NM:i:0
chr20	9478923	9479070	nucleosomal_sequence_80	40	+	0	147M	*	0	0	ACAAAACAAAAAACTACTAGCCAGGTGTGGTGGCACATGCCTGTACTCCCCGCTACTTGGGAGGCTGAGATGGGAGGATCACTTGAGCCTGTGAGGTGAAGGCTGCAGTGAGCTGTAATTGCACCATTGCACTCCAGCTTGGGTAAC	IIIIIIIIIIIIIIIIIIIIIIIIIIIIIIIIIIIIIIIIIIIIIIIIIIIIIIIIIIIIIIIIIIIIIIIIIIIIIIIIIIIIIIIIIIIIIIIIIIIIIIIIIIIIIIIIIIIIIIIIIIIIIIIIIIIIIIIIIIIIIIIIIII	HI:i:1	NH:i:1	NM:i:0
chr20	9501653	9501800	nucleosomal_sequence_1924	40	+	0	147M	*	0	0	AAGGTCTCAGGTGACACTGCTGGCCCATGGAGCACTATAGAGAGTTTGAAGGATTAAAGGCACAATAAGCTTCATTGGGTGACAGTTGGAAAGGGATTTGTGAGAAGGGAAGCCCCTCACAGCAGGAGACTGTGCAGAGGGAAGCTT	IIIIIIIIIIIIIIIIIIIIIIIIIIIIIIIIIIIIIIIIIIIIIIIIIIIIIIIIIIIIIIIIIIIIIIIIIIIIIIIIIIIIIIIIIIIIIIIIIIIIIIIIIIIIIIIIIIIIIIIIIIIIIIIIIIIIIIIIIIIIIIIIIII	HI:i:1	NH:i:1	NM:i:0
chr20	9506503	9506650	nucleosomal_sequence_1006	40	+	0	147M	*	0	0	AGCTCTTGCTCCCAGACACAGCTCTTTCTCCATTGCCTCTCCCATTCTGCCTAGGAAGGTAGATGTTGTATTTCGGGCTTCTGGCTGATTGTTTGCCTGGGTAACTAGAGTGTAAGCAGGAAGAAGTGAGCTAAAACCATGGTCTAC	IIIIIIIIIIIIIIIIIIIIIIIIIIIIIIIIIIIIIIIIIIIIIIIIIIIIIIIIIIIIIIIIIIIIIIIIIIIIIIIIIIIIIIIIIIIIIIIIIIIIIIIIIIIIIIIIIIIIIIIIIIIIIIIIIIIIIIIIIIIIIIIIIII	HI:i:1	NH:i:1	NM:i:0
chr20	9513133	9513280	nucleosomal_sequence_1349	40	+	0	147M	*	0	0	TGATTTAAATTCAGAGCATGGTTCTTTGCAGGATTCCCTCAGTCCCAGGAAACAGTTCCCAGTGAAACAGCCTCAGAGGGGCAGAAAGCACTCGCTTATCTGGAGCCTGAGAATGCCCTCCAAACCATCATCTCTCTCTTTTTGTCA	IIIIIIIIIIIIIIIIIIIIIIIIIIIIIIIIIIIIIIIIIIIIIIIIIIIIIIIIIIIIIIIIIIIIIIIIIIIIIIIIIIIIIIIIIIIIIIIIIIIIIIIIIIIIIIIIIIIIIIIIIIIIIIIIIIIIIIIIIIIIIIIIIII	HI:i:1	NH:i:1	NM:i:0
chr20	9532363	9532510	nucleosomal_sequence_1955	40	+	0	147M	*	0	0	GTGTACAATGTATGTAGCATCAGCCTCACCTGAGAGCCTGTTAGAAATGCAGCTTCCTGGGTACCACGTAGCCTGAGTGAACCAGAATCTCTGGGGTTGGGGCCCAGGAATCTGTTTCTTGTCAAGCTTTCCAGTGGGTTCTGATGC	IIIIIIIIIIIIIIIIIIIIIIIIIIIIIIIIIIIIIIIIIIIIIIIIIIIIIIIIIIIIIIIIIIIIIIIIIIIIIIIIIIIIIIIIIIIIIIIIIIIIIIIIIIIIIIIIIIIIIIIIIIIIIIIIIIIIIIIIIIIIIIIIIII	HI:i:1	NH:i:1	NM:i:0
chr20	9543123	9543270	nucleosomal_sequence_782	40	+	0	147M	*	0	0	TTGATACAAAACTTCAAGTGATCCTCTCCCTGTCCCTTCCTTCCCCTGGTATCCTTGGTGTCTTAGCATGCAGCAATGGTAGAGTAACTCAGGAGAATGAAATTCAGCTTTAGAAATCTATATAGGCGACAGGACATTCTATTATTT	IIIIIIIIIIIIIIIIIIIIIIIIIIIIIIIIIIIIIIIIIIIIIIIIIIIIIIIIIIIIIIIIIIIIIIIIIIIIIIIIIIIIIIIIIIIIIIIIIIIIIIIIIIIIIIIIIIIIIIIIIIIIIIIIIIIIIIIIIIIIIIIIIII	HI:i:1	NH:i:1	NM:i:0
chr20	9584413	9584560	nucleosomal_sequence_1692	40	+	0	147M	*	0	0	CCATAACAACCGTATGAGATTTGCACTATTATCCCCATTTTACAGGTGTGGAAACTGAGTCTTGAGCCAGGAGGTAGAAAAGCTGTGCCTCTGAACCCAGGCCGTCTAGCTACAGAACCCACATCTTCACTGCTACATTCACATTGC	IIIIIIIIIIIIIIIIIIIIIIIIIIIIIIIIIIIIIIIIIIIIIIIIIIIIIIIIIIIIIIIIIIIIIIIIIIIIIIIIIIIIIIIIIIIIIIIIIIIIIIIIIIIIIIIIIIIIIIIIIIIIIIIIIIIIIIIIIIIIIIIIIII	HI:i:1	NH:i:1	NM:i:0
chr20	9592363	9592510	nucleosomal_sequence_1288	40	+	0	147M	*	0	0	AAGAACCCAGAAGACAGTGGAAAAAGTTTTTCCCTCCCTATATGGGAGTGTGAGAGCCCAACTCTGCCTCAAGAGAGAAGAAAGTCTAAGGAGTTACTTGTGCTCCAGAGCTCCCTGGGAATCAGACAGAGGTGGGAATTTACTTGA	IIIIIIIIIIIIIIIIIIIIIIIIIIIIIIIIIIIIIIIIIIIIIIIIIIIIIIIIIIIIIIIIIIIIIIIIIIIIIIIIIIIIIIIIIIIIIIIIIIIIIIIIIIIIIIIIIIIIIIIIIIIIIIIIIIIIIIIIIIIIIIIIIII	HI:i:1	NH:i:1	NM:i:0
chr20	9605953	9606100	nucleosomal_sequence_1771	40	+	0	147M	*	0	0	TGCTAGTTTAAAGCTAATGGAAGAATAATCCATTGAGGATCTACCCTTAATTGAAGAGCTAACTTCAAATATGAGCCACTTTCTACAACGCTGTGCCAAGAAGCTATGCGCCATGCTGGGTAGTCCCCTCACATCTTCCCTTGCTAC	IIIIIIIIIIIIIIIIIIIIIIIIIIIIIIIIIIIIIIIIIIIIIIIIIIIIIIIIIIIIIIIIIIIIIIIIIIIIIIIIIIIIIIIIIIIIIIIIIIIIIIIIIIIIIIIIIIIIIIIIIIIIIIIIIIIIIIIIIIIIIIIIIII	HI:i:1	NH:i:1	NM:i:0
chr20	9647503	9647650	nucleosomal_sequence_954	40	+	0	147M	*	0	0	TTACAGTGAATCAGTGACAGATCTAGTCTTCCACATTCTTAACCATGATGCCACATTTCTCCCTCTCAGCCAGGGCAGAGTGTGATAGATTAAACATGGCTGCAAATTTTGTGTCCCTTCTTTCATTAAGATGTAGAGTAGATCGGG	IIIIIIIIIIIIIIIIIIIIIIIIIIIIIIIIIIIIIIIIIIIIIIIIIIIIIIIIIIIIIIIIIIIIIIIIIIIIIIIIIIIIIIIIIIIIIIIIIIIIIIIIIIIIIIIIIIIIIIIIIIIIIIIIIIIIIIIIIIIIIIIIIII	HI:i:1	NH:i:1	NM:i:0
chr20	9649463	9649610	nucleosomal_sequence_2267	40	+	0	147M	*	0	0	TTAAGGCAGTTACCTAAGTGCAGAAATAAAAGGGAATATCCACATCTATACTGGGCATTGCTGGGGAAGGCACGAGGAGCCTGCATGCAGATCAGCACTGACTCAGTGGCCTCCTGGTGCCCAATATCATGGCATATTCGAGAGATC	IIIIIIIIIIIIIIIIIIIIIIIIIIIIIIIIIIIIIIIIIIIIIIIIIIIIIIIIIIIIIIIIIIIIIIIIIIIIIIIIIIIIIIIIIIIIIIIIIIIIIIIIIIIIIIIIIIIIIIIIIIIIIIIIIIIIIIIIIIIIIIIIIII	HI:i:1	NH:i:1	NM:i:0
chr20	9683743	9683890	nucleosomal_sequence_1228	40	+	0	147M	*	0	0	CCGTCAGACCCTTTATTGAGACTGTCAAAGAACTTGTGGCATTTCCTCATTTGCTGTAGGCCATCAGAACATACAGGATTTGAAGAACCACCCCAGAAAACTATCGGGATCAGCTCCAAGTGTCCTTGACAAACAACTGAATCTTGA	IIIIIIIIIIIIIIIIIIIIIIIIIIIIIIIIIIIIIIIIIIIIIIIIIIIIIIIIIIIIIIIIIIIIIIIIIIIIIIIIIIIIIIIIIIIIIIIIIIIIIIIIIIIIIIIIIIIIIIIIIIIIIIIIIIIIIIIIIIIIIIIIIII	HI:i:1	NH:i:1	NM:i:0
chr20	9685363	9685510	nucleosomal_sequence_395	40	+	0	147M	*	0	0	GAGATAGGAAATGAAGCAGGGAAGGGTGAGCAGCAAGACAAAGTGAGACGTTACTGCTGTGACCACTGCATTACCATGAAGAAATACAGCCAGTGGTCCAGCAAAGCATCTGCTATGTGACACGCAACACCTCTAAACATGCTGGAC	IIIIIIIIIIIIIIIIIIIIIIIIIIIIIIIIIIIIIIIIIIIIIIIIIIIIIIIIIIIIIIIIIIIIIIIIIIIIIIIIIIIIIIIIIIIIIIIIIIIIIIIIIIIIIIIIIIIIIIIIIIIIIIIIIIIIIIIIIIIIIIIIIII	HI:i:1	NH:i:1	NM:i:0
chr20	9688333	9688480	nucleosomal_sequence_1022	40	+	0	147M	*	0	0	ACTTATTCTCTTGAATAAGTGATCCACATGGCTCAGTTGCCATAAATAAGTCTTGGCTAGCCTGCTGGAGAAGTGAGTTGCCCTAGCCACATCCAGTCAAGCACCAGACATGGGAGTGAAGCATCTGAGACTATTCAGCCCCAGCCA	IIIIIIIIIIIIIIIIIIIIIIIIIIIIIIIIIIIIIIIIIIIIIIIIIIIIIIIIIIIIIIIIIIIIIIIIIIIIIIIIIIIIIIIIIIIIIIIIIIIIIIIIIIIIIIIIIIIIIIIIIIIIIIIIIIIIIIIIIIIIIIIIIII	HI:i:1	NH:i:1	NM:i:0
chr20	9725253	9725400	nucleosomal_sequence_1193	40	+	0	147M	*	0	0	ATTGGCAGACCCTTGGGATTATCTCCCTGAAGAAACAGCATCACAGCAGAACTTCACATGAATGAGATGTGTGTGGTCAACCACCAGCTTGAATGATGTTCCACACCAGCTCAAGGTCATGCATGCTGTGACTTCAGCCTATCTCCT	IIIIIIIIIIIIIIIIIIIIIIIIIIIIIIIIIIIIIIIIIIIIIIIIIIIIIIIIIIIIIIIIIIIIIIIIIIIIIIIIIIIIIIIIIIIIIIIIIIIIIIIIIIIIIIIIIIIIIIIIIIIIIIIIIIIIIIIIIIIIIIIIIII	HI:i:1	NH:i:1	NM:i:0
chr20	9769513	9769660	nucleosomal_sequence_2221	40	+	0	147M	*	0	0	CCAAGCAGCTGGGAACACAGACATGTTGGTGAATTTCAGGTCTTAGAGCTTTCAACAACCATCAAACACACTAAGGCTATGCAGGTGAATAAAGACCAGTCACTATCCACAAAGATGTCTGGGTTTACTTGCAAAGATACAACTATT	IIIIIIIIIIIIIIIIIIIIIIIIIIIIIIIIIIIIIIIIIIIIIIIIIIIIIIIIIIIIIIIIIIIIIIIIIIIIIIIIIIIIIIIIIIIIIIIIIIIIIIIIIIIIIIIIIIIIIIIIIIIIIIIIIIIIIIIIIIIIIIIIIII	HI:i:1	NH:i:1	NM:i:0
chr20	9838253	9838400	nucleosomal_sequence_1068	40	+	0	147M	*	0	0	CTCAAAGTAGTGGGTCAAGATGAACCAAGTTATCAGCATGTTTACAGTAAACATGAAGGTCTGTGATGTGCACCCAGGACCTGGTGTAGGATTTGCACCATGGCTGATTACATGAAAGGAATGTGACCAACTCCATTTAAGAACTTT	IIIIIIIIIIIIIIIIIIIIIIIIIIIIIIIIIIIIIIIIIIIIIIIIIIIIIIIIIIIIIIIIIIIIIIIIIIIIIIIIIIIIIIIIIIIIIIIIIIIIIIIIIIIIIIIIIIIIIIIIIIIIIIIIIIIIIIIIIIIIIIIIIII	HI:i:1	NH:i:1	NM:i:0
chr20	9838433	9838580	nucleosomal_sequence_2223	40	+	0	147M	*	0	0	TGGTCATCTCACACAGATCCCTGCAGTTTACAGCTGGAGATGTATCCAGAGTTCCTCAGAGAAGGAGGACAAGAAACCTTGCTGTTAACCTTCTAGCCTGTGCCTGTATAGTATCTTTTTTCTGTTATTCCTGCATGCATCCTTTGC	IIIIIIIIIIIIIIIIIIIIIIIIIIIIIIIIIIIIIIIIIIIIIIIIIIIIIIIIIIIIIIIIIIIIIIIIIIIIIIIIIIIIIIIIIIIIIIIIIIIIIIIIIIIIIIIIIIIIIIIIIIIIIIIIIIIIIIIIIIIIIIIIIII	HI:i:1	NH:i:1	NM:i:0
chr20	9847363	9847510	nucleosomal_sequence_2265	40	+	0	147M	*	0	0	TTAAGGACTCTCCCATGGGCATTAATTCATAGCACTTCTGGCCTTGCCTGTGTTCTAGCCAGTGATGCCCCAGAAACCAGAGAAAGCCTCAGAGTGCAATGGGAAGGTGAATGCTGAAGGGATATTGGCAAAAAATAGACAGTGTCT	IIIIIIIIIIIIIIIIIIIIIIIIIIIIIIIIIIIIIIIIIIIIIIIIIIIIIIIIIIIIIIIIIIIIIIIIIIIIIIIIIIIIIIIIIIIIIIIIIIIIIIIIIIIIIIIIIIIIIIIIIIIIIIIIIIIIIIIIIIIIIIIIIII	HI:i:1	NH:i:1	NM:i:0
chr20	9947883	9948030	nucleosomal_sequence_380	40	+	0	147M	*	0	0	AACTGTAACCCTGGAAAGGAAAGAATGTCCAACAAGGAGGCAAAAGTGAGCACACAGACGGGATTCAAACTCTATCAAAGAGTGGCTGGTAGCTTCTGCTGAAGTCCTTTCTCCTCTCCAGCCTTCAATTAACTCCATCTGTTGATT	IIIIIIIIIIIIIIIIIIIIIIIIIIIIIIIIIIIIIIIIIIIIIIIIIIIIIIIIIIIIIIIIIIIIIIIIIIIIIIIIIIIIIIIIIIIIIIIIIIIIIIIIIIIIIIIIIIIIIIIIIIIIIIIIIIIIIIIIIIIIIIIIIII	HI:i:1	NH:i:1	NM:i:0
chr20	9980723	9980870	nucleosomal_sequence_1775	40	+	0	147M	*	0	0	TGGACCAGCTACAGCCACCCGTCTCCCAAACATGGAGAGAGACCCCCGAGTTTAGCAGAGCTGCATACCTGACCCACAGTGAACCACATATGCATGAGGGAGTCCAGGTGAGATCACAGGAACATCCAGCTGGCCCATAAGCTTATA	IIIIIIIIIIIIIIIIIIIIIIIIIIIIIIIIIIIIIIIIIIIIIIIIIIIIIIIIIIIIIIIIIIIIIIIIIIIIIIIIIIIIIIIIIIIIIIIIIIIIIIIIIIIIIIIIIIIIIIIIIIIIIIIIIIIIIIIIIIIIIIIIIII	HI:i:1	NH:i:1	NM:i:0
chr20	9996583	9996730	nucleosomal_sequence_1689	40	+	0	147M	*	0	0	ATCTCTGATGTTCCCTCCACTAGAGCCCACTCTGATCCTCATGAATCAGATACCACCTTAATGACACCAGGTCTATGTCACATTGCCAGATACATACATCGCACATTGACCCAAGATCTGTTGTTCAGAGTTACTGCCTTAACAGTG	IIIIIIIIIIIIIIIIIIIIIIIIIIIIIIIIIIIIIIIIIIIIIIIIIIIIIIIIIIIIIIIIIIIIIIIIIIIIIIIIIIIIIIIIIIIIIIIIIIIIIIIIIIIIIIIIIIIIIIIIIIIIIIIIIIIIIIIIIIIIIIIIIII	HI:i:1	NH:i:1	NM:i:0
chr20	10021353	10021500	nucleosomal_sequence_1935	40	+	0	147M	*	0	0	AGGAATGCTGATTCGTGTTCTTTGTGGCTTAAGGAGTCAGCCCAGATACACTTTAACTGTGTGTTGCACATGCCATCATTATGAAATATTCATTTCATAAGTGGCTCTGGGCCTTTTGTAATGAATTCAGCCTCCTCGGGTATTATG	IIIIIIIIIIIIIIIIIIIIIIIIIIIIIIIIIIIIIIIIIIIIIIIIIIIIIIIIIIIIIIIIIIIIIIIIIIIIIIIIIIIIIIIIIIIIIIIIIIIIIIIIIIIIIIIIIIIIIIIIIIIIIIIIIIIIIIIIIIIIIIIIIII	HI:i:1	NH:i:1	NM:i:0
chr20	10070603	10070750	nucleosomal_sequence_1674	40	+	0	147M	*	0	0	GGCGGGAAAACTGCAGAGCCAGGGGGCCTAGGGGAAGGCATCTCTTGCCTAGCAGATGCTGACAGAGGAAATGGCACATTCTGCCCATGCATCTGTCCTCATGATTCACATGCCAGCAATTCCTCAGGCTAGAACATACCTTGTAGG	IIIIIIIIIIIIIIIIIIIIIIIIIIIIIIIIIIIIIIIIIIIIIIIIIIIIIIIIIIIIIIIIIIIIIIIIIIIIIIIIIIIIIIIIIIIIIIIIIIIIIIIIIIIIIIIIIIIIIIIIIIIIIIIIIIIIIIIIIIIIIIIIIII	HI:i:1	NH:i:1	NM:i:0
chr20	10152783	10152930	nucleosomal_sequence_1195	40	+	0	147M	*	0	0	GCCTCCCTAGAGCTGGGCCGGCCACCCCCACCCCTCGGGCTGCTAAAGCAGCGGGCCGGGCGGAAGGTCGGGGAGCCAGAGCCCAGGGAAGAGCAGAAGGCGCGGGGGGGCGGGGGGGGCACCCAGGAGGGAGGACGGGGCAGCGGT	IIIIIIIIIIIIIIIIIIIIIIIIIIIIIIIIIIIIIIIIIIIIIIIIIIIIIIIIIIIIIIIIIIIIIIIIIIIIIIIIIIIIIIIIIIIIIIIIIIIIIIIIIIIIIIIIIIIIIIIIIIIIIIIIIIIIIIIIIIIIIIIIIII	HI:i:1	NH:i:1	NM:i:0
chr20	10195003	10195150	nucleosomal_sequence_1165	40	+	0	147M	*	0	0	CTAGACTTCTTTCTTGAAATTCGCCACAGCGAAACCTTGTGATTCAGCCAACCAAACCAGTAATTCATACTCATCCCTCTAGCAAACGAAACCCTGAAGTTGCTAATGAGAAAAGGCATATGCAAGCCACAGTGTGTTGAGGCAGAG	IIIIIIIIIIIIIIIIIIIIIIIIIIIIIIIIIIIIIIIIIIIIIIIIIIIIIIIIIIIIIIIIIIIIIIIIIIIIIIIIIIIIIIIIIIIIIIIIIIIIIIIIIIIIIIIIIIIIIIIIIIIIIIIIIIIIIIIIIIIIIIIIIII	HI:i:1	NH:i:1	NM:i:0
chr20	10201063	10201210	nucleosomal_sequence_772	40	+	0	147M	*	0	0	TAAGACTGGCCTTCCTCAGGAGAATCCAAGTGTGTCCTTCAGGGTAATGCAGGTAAAGAACCATGGTGTTAAACTAGAACTTAACTCTGACCTAAAGGTCTACTGCAATTTCTCTTATGGCACTGCGGGATTTTGCTGAGGTGGTAA	IIIIIIIIIIIIIIIIIIIIIIIIIIIIIIIIIIIIIIIIIIIIIIIIIIIIIIIIIIIIIIIIIIIIIIIIIIIIIIIIIIIIIIIIIIIIIIIIIIIIIIIIIIIIIIIIIIIIIIIIIIIIIIIIIIIIIIIIIIIIIIIIIII	HI:i:1	NH:i:1	NM:i:0
chr20	10213763	10213910	nucleosomal_sequence_2244	40	+	0	147M	*	0	0	AACTGGTCCTCTGGTTCACGTCTTTCCTCCTCTGGCTCATTTTGCCTCCTATCATGACCATATTATGTGCACAGATATATGGATGAGCTGGGGCACCTATGGCCTGTGTGGGCTAAAGGGCTCAAAGATTAGAGCCAAACCAAAGAT	IIIIIIIIIIIIIIIIIIIIIIIIIIIIIIIIIIIIIIIIIIIIIIIIIIIIIIIIIIIIIIIIIIIIIIIIIIIIIIIIIIIIIIIIIIIIIIIIIIIIIIIIIIIIIIIIIIIIIIIIIIIIIIIIIIIIIIIIIIIIIIIIIII	HI:i:1	NH:i:1	NM:i:0
chr20	10256073	10256220	nucleosomal_sequence_1380	40	+	0	147M	*	0	0	CAGGTCCAGAGCCAAACCCGTCACTGACCCCCCAGCCCAGGCGCCCAGCCACTCCCCACCGCTACCATGGCCGAAGACGCAGACATGCGCAATGAGCTGGAGGAGATGCAGCGAAGGGCTGACCAGTTGGCTGATGAGGTAAGGAGT	IIIIIIIIIIIIIIIIIIIIIIIIIIIIIIIIIIIIIIIIIIIIIIIIIIIIIIIIIIIIIIIIIIIIIIIIIIIIIIIIIIIIIIIIIIIIIIIIIIIIIIIIIIIIIIIIIIIIIIIIIIIIIIIIIIIIIIIIIIIIIIIIIII	HI:i:1	NH:i:1	NM:i:0
chr20	10495053	10495200	nucleosomal_sequence_1725	40	+	0	147M	*	0	0	TTCTTTCCTCTTGTATTCCACATTTTAACTGACATTAGGGCACCAAGTGCAAAAATCTGCAAACAGTTAGCTTTCCTGTTTGAGCATTCTGGTCAGATTATGCTGAAGTTAAAGTTCTTGTAGCACGGAAGGATCACCCTCTGTACA	IIIIIIIIIIIIIIIIIIIIIIIIIIIIIIIIIIIIIIIIIIIIIIIIIIIIIIIIIIIIIIIIIIIIIIIIIIIIIIIIIIIIIIIIIIIIIIIIIIIIIIIIIIIIIIIIIIIIIIIIIIIIIIIIIIIIIIIIIIIIIIIIIII	HI:i:1	NH:i:1	NM:i:0
chr20	10497833	10497980	nucleosomal_sequence_2040	40	+	0	147M	*	0	0	ACCATACCAGAAAGACTGTCATCAAACCCTCACAGGGTCAATGTCAATATCACACTTGTTTTATAACACTGTCAGAAACCAGGGGTACTGCTCTGCCCCTCAGTCTGGCTTGACAAGGTGAAAATTCAGGGACAGATGAGAGGAGGG	IIIIIIIIIIIIIIIIIIIIIIIIIIIIIIIIIIIIIIIIIIIIIIIIIIIIIIIIIIIIIIIIIIIIIIIIIIIIIIIIIIIIIIIIIIIIIIIIIIIIIIIIIIIIIIIIIIIIIIIIIIIIIIIIIIIIIIIIIIIIIIIIIII	HI:i:1	NH:i:1	NM:i:0
chr20	10503453	10503600	nucleosomal_sequence_1702	40	+	0	147M	*	0	0	GAGACCATCTCTCCTACCCCATGGCACAGCCTGTTGCTGAGGAAGGGGGTCCCACCACAGGGTTGCTTGGGCCTTCTGTGAATAAGAATTTGGTAGGACAGAAAGCATATCACATCCACCTCACTGGGTGCACAACCCTCTTCCCTA	IIIIIIIIIIIIIIIIIIIIIIIIIIIIIIIIIIIIIIIIIIIIIIIIIIIIIIIIIIIIIIIIIIIIIIIIIIIIIIIIIIIIIIIIIIIIIIIIIIIIIIIIIIIIIIIIIIIIIIIIIIIIIIIIIIIIIIIIIIIIIIIIIII	HI:i:1	NH:i:1	NM:i:0
chr20	10503793	10503940	nucleosomal_sequence_231	40	+	0	147M	*	0	0	AGTTTATAGAGCAGGTGGGGACTATCTCTCTGGCCAGAAGGATCTCAAGCTGGTTTCCACCTGAAAGGGATGCTATACCACGAGATACTGTGACAGTCAGAGAGACAGGCTTATAGCTTTCTCCTCCTGGTGGAAGTTTATATGAAA	IIIIIIIIIIIIIIIIIIIIIIIIIIIIIIIIIIIIIIIIIIIIIIIIIIIIIIIIIIIIIIIIIIIIIIIIIIIIIIIIIIIIIIIIIIIIIIIIIIIIIIIIIIIIIIIIIIIIIIIIIIIIIIIIIIIIIIIIIIIIIIIIIII	HI:i:1	NH:i:1	NM:i:0
chr20	10530093	10530240	nucleosomal_sequence_477	40	+	0	147M	*	0	0	CACCAGGCACTAAGGCGTAGGCTGTTTTAGGGCACACTTGGCTGCCATTGCTCACCTAGAGGGGATAGGGGCCAGCTCCCAAATAAAGGGGAGTGGGTTCCAGGCTAGACAGCCTAAACGTGCTCCCACATGAGGCTGGAAGTGTGT	IIIIIIIIIIIIIIIIIIIIIIIIIIIIIIIIIIIIIIIIIIIIIIIIIIIIIIIIIIIIIIIIIIIIIIIIIIIIIIIIIIIIIIIIIIIIIIIIIIIIIIIIIIIIIIIIIIIIIIIIIIIIIIIIIIIIIIIIIIIIIIIIIII	HI:i:1	NH:i:1	NM:i:0
chr20	10548783	10548930	nucleosomal_sequence_813	40	+	0	147M	*	0	0	AAGGCTTTATCTGTCACCATCTGACATGCCTGTGTCTTAGCATGACAGCTAGAATACACGCCACCTTGTGCTGTGTAAGTCCTATCATAATGCCTTTGGTGTGGTAGACCAGAACAATGTCCTGCAAGATAGTGAGATAATGAAGTT	IIIIIIIIIIIIIIIIIIIIIIIIIIIIIIIIIIIIIIIIIIIIIIIIIIIIIIIIIIIIIIIIIIIIIIIIIIIIIIIIIIIIIIIIIIIIIIIIIIIIIIIIIIIIIIIIIIIIIIIIIIIIIIIIIIIIIIIIIIIIIIIIIII	HI:i:1	NH:i:1	NM:i:0
chr20	10571733	10571880	nucleosomal_sequence_2016	40	+	0	147M	*	0	0	ACAAGCCCTGAGCTCTCTCCAGTTTTCCAGTCAGAACCCAACCCTTTTCCTGTTACCTGTCTTACCCCTCAGGCATTAAGTTTGCAATCTCAGTTCATATAAAGGACAGATAAAGTGGCACATAGGTAGGTATAGCATCTTCTCACT	IIIIIIIIIIIIIIIIIIIIIIIIIIIIIIIIIIIIIIIIIIIIIIIIIIIIIIIIIIIIIIIIIIIIIIIIIIIIIIIIIIIIIIIIIIIIIIIIIIIIIIIIIIIIIIIIIIIIIIIIIIIIIIIIIIIIIIIIIIIIIIIIIII	HI:i:1	NH:i:1	NM:i:0
chr20	10592543	10592690	nucleosomal_sequence_2007	40	+	0	147M	*	0	0	CTAACCATGATGGCAAATGATACTGTGGCCATTGGGCAAAGTGAAGAGAGTACTACTGCACAGGGAGCAGGCCTCCTAGACTCATTTCTGCCCCTGACTACATGCACGGCCTCAGTCTTTGTGGGTCTCATTCTTCTCATCCATCAC	IIIIIIIIIIIIIIIIIIIIIIIIIIIIIIIIIIIIIIIIIIIIIIIIIIIIIIIIIIIIIIIIIIIIIIIIIIIIIIIIIIIIIIIIIIIIIIIIIIIIIIIIIIIIIIIIIIIIIIIIIIIIIIIIIIIIIIIIIIIIIIIIIII	HI:i:1	NH:i:1	NM:i:0
chr20	10600573	10600720	nucleosomal_sequence_1279	40	+	0	147M	*	0	0	CTCACTTGGGTTATAACCAGATATGACTTTGAGTGACACTGGCCCAGGTCTGAGATGGATAGGCACAATTGAAGAGTGTGAAGAGCCCATCCTCAGTGGTGCAGGGCAGTGATTAGGCAAAGCACATCCCCTCGGCTTGTAGGATAA	IIIIIIIIIIIIIIIIIIIIIIIIIIIIIIIIIIIIIIIIIIIIIIIIIIIIIIIIIIIIIIIIIIIIIIIIIIIIIIIIIIIIIIIIIIIIIIIIIIIIIIIIIIIIIIIIIIIIIIIIIIIIIIIIIIIIIIIIIIIIIIIIIII	HI:i:1	NH:i:1	NM:i:0
chr20	10611413	10611560	nucleosomal_sequence_1608	40	+	0	147M	*	0	0	TTGTAGGCAGCAGAGCTTTCTATGCCAGAGGTGTCAGGGATCTGGGTTGCTATTGGGGTTCTTGTTTTGATGCCAATAAGCATCTTCACCGGAAAGAACCTTCTAGATGTCACCAAAATCTTTACACAGGCTCAAAGACAAGGAGTC	IIIIIIIIIIIIIIIIIIIIIIIIIIIIIIIIIIIIIIIIIIIIIIIIIIIIIIIIIIIIIIIIIIIIIIIIIIIIIIIIIIIIIIIIIIIIIIIIIIIIIIIIIIIIIIIIIIIIIIIIIIIIIIIIIIIIIIIIIIIIIIIIIII	HI:i:1	NH:i:1	NM:i:0
chr20	10647773	10647920	nucleosomal_sequence_1320	40	+	0	147M	*	0	0	AAGCGGCTGCCTCCCCTCCTGCCAAGCTGACGGACACAAATAAACCGCCATCCAAACGGCACGCGTGCGGCGTCCAAAACCCCAGGCTGCTGCGACAGGCAGGCCCGCCGGCGGCACGCACATCCTGGGAATGCCCGACGTGCCAAC	IIIIIIIIIIIIIIIIIIIIIIIIIIIIIIIIIIIIIIIIIIIIIIIIIIIIIIIIIIIIIIIIIIIIIIIIIIIIIIIIIIIIIIIIIIIIIIIIIIIIIIIIIIIIIIIIIIIIIIIIIIIIIIIIIIIIIIIIIIIIIIIIIII	HI:i:1	NH:i:1	NM:i:0
chr20	10650833	10650980	nucleosomal_sequence_789	40	+	0	147M	*	0	0	AACATGAACAGTTGCTTGGATAGGGGTCATAATTCCAAACAAAAAGCATGAACTACATGACCTTCTACACTGACCTACCCCTGCACCCTTTGCTGATACCCAGCGTCAGCAAATTTGGGAGGACTCATGCAAATGGTAATTGTGCCT	IIIIIIIIIIIIIIIIIIIIIIIIIIIIIIIIIIIIIIIIIIIIIIIIIIIIIIIIIIIIIIIIIIIIIIIIIIIIIIIIIIIIIIIIIIIIIIIIIIIIIIIIIIIIIIIIIIIIIIIIIIIIIIIIIIIIIIIIIIIIIIIIIII	HI:i:1	NH:i:1	NM:i:0
chr20	10729943	10730090	nucleosomal_sequence_1803	40	+	0	147M	*	0	0	GCATGTAATGTGTTTAGCACACTCCCCAGTGTGTGGTGGGCATCCAGTAAGCATTGGCTATTATTAAGAGCTATGGAGTCTGGGCCACATGCTACAAGACATTCAGCAGTGAAACTGTTTTGGGTTGCTGTAGAGAGTAGGGATGTA	IIIIIIIIIIIIIIIIIIIIIIIIIIIIIIIIIIIIIIIIIIIIIIIIIIIIIIIIIIIIIIIIIIIIIIIIIIIIIIIIIIIIIIIIIIIIIIIIIIIIIIIIIIIIIIIIIIIIIIIIIIIIIIIIIIIIIIIIIIIIIIIIIII	HI:i:1	NH:i:1	NM:i:0
chr20	10734193	10734340	nucleosomal_sequence_906	40	+	0	147M	*	0	0	TATTGACTGAGGTCCTCCGTGTTATCTCTGCTTCATTAGGTGATGGAGATGCCAATCCATGGAATCAGGTGGCACAGCTATGTTGGTAGCTATAGCAGAAGTCTTCTTGGCAAAGATTCCTCCAGGGAAGGAAGGTACCATTGGAGA	IIIIIIIIIIIIIIIIIIIIIIIIIIIIIIIIIIIIIIIIIIIIIIIIIIIIIIIIIIIIIIIIIIIIIIIIIIIIIIIIIIIIIIIIIIIIIIIIIIIIIIIIIIIIIIIIIIIIIIIIIIIIIIIIIIIIIIIIIIIIIIIIIII	HI:i:1	NH:i:1	NM:i:0
chr20	10833303	10833450	nucleosomal_sequence_1452	40	+	0	147M	*	0	0	TCTATCTCCCAAACTATTTTGTAGGTTTGTCCTGAGAGTCCTCCCTGCATGCACAAGAATCCCCATCACAGGCTCTCCACTGGGAAACCCCATCTGGGACAAAGGGAAAGAGCTTGGTGCAATGGAAGGATAGCAAGGGGACCAGCA	IIIIIIIIIIIIIIIIIIIIIIIIIIIIIIIIIIIIIIIIIIIIIIIIIIIIIIIIIIIIIIIIIIIIIIIIIIIIIIIIIIIIIIIIIIIIIIIIIIIIIIIIIIIIIIIIIIIIIIIIIIIIIIIIIIIIIIIIIIIIIIIIIII	HI:i:1	NH:i:1	NM:i:0
chr20	10947313	10947460	nucleosomal_sequence_2141	40	+	0	147M	*	0	0	GCTACACTTGCAGTTGAGGTGGGTAGATATTAGTTTTCTGCTTAGGGGATCTAAGGGACGATGTCAACATTTTTAACCCGAGGACCTCCAGAAGGCAGTCAACTATGCTAAGCTTGCTATTGGCAGGCAAAAGTCCTCACTAAGGAG	IIIIIIIIIIIIIIIIIIIIIIIIIIIIIIIIIIIIIIIIIIIIIIIIIIIIIIIIIIIIIIIIIIIIIIIIIIIIIIIIIIIIIIIIIIIIIIIIIIIIIIIIIIIIIIIIIIIIIIIIIIIIIIIIIIIIIIIIIIIIIIIIIII	HI:i:1	NH:i:1	NM:i:0
chr20	10991233	10991380	nucleosomal_sequence_2152	40	+	0	147M	*	0	0	GCAGAGCTGCTCCCCAGGAACCTGGTCTCTGCTCAGCTTGCCCCAACTGGATCAACTAACCATTTCATCTGGCTGGTGCTTAGGCAATTGTTCAATTATTCAGAAGATTCTTACAATTTTAGATCTGGAGGGATCCTGCAATGATCT	IIIIIIIIIIIIIIIIIIIIIIIIIIIIIIIIIIIIIIIIIIIIIIIIIIIIIIIIIIIIIIIIIIIIIIIIIIIIIIIIIIIIIIIIIIIIIIIIIIIIIIIIIIIIIIIIIIIIIIIIIIIIIIIIIIIIIIIIIIIIIIIIIII	HI:i:1	NH:i:1	NM:i:0
chr20	11022663	11022810	nucleosomal_sequence_1240	40	+	0	147M	*	0	0	GATGATGACCCTCTACTTCACTACACAAACCACCTGTAGCCTTCAGTTTGGTCAACTCACTGCCCCAGGGACACTGGTGGATTCTGACCGCATGTGTACTTGATTGCATGCTTCTTTGGGCTAGGTGAATTGGAGGTTCTTCTTCTC	IIIIIIIIIIIIIIIIIIIIIIIIIIIIIIIIIIIIIIIIIIIIIIIIIIIIIIIIIIIIIIIIIIIIIIIIIIIIIIIIIIIIIIIIIIIIIIIIIIIIIIIIIIIIIIIIIIIIIIIIIIIIIIIIIIIIIIIIIIIIIIIIIII	HI:i:1	NH:i:1	NM:i:0
chr20	11024073	11024220	nucleosomal_sequence_162	40	+	0	147M	*	0	0	CACCTCCTTGTATCCATACTTCTTTGCAAGGTGATTCTGATACTTTTTCCATGAAAAGGTCAAAATTATTTTCCAATCCTTAAATCTGGGTTGGCTATACCAATAGCACGTGGCAGAAGTAACATTGTGCCATTTCTTGGGCCAGGC	IIIIIIIIIIIIIIIIIIIIIIIIIIIIIIIIIIIIIIIIIIIIIIIIIIIIIIIIIIIIIIIIIIIIIIIIIIIIIIIIIIIIIIIIIIIIIIIIIIIIIIIIIIIIIIIIIIIIIIIIIIIIIIIIIIIIIIIIIIIIIIIIIII	HI:i:1	NH:i:1	NM:i:0
chr20	11089043	11089190	nucleosomal_sequence_425	40	+	0	147M	*	0	0	CCCTACTCTCCTTCACAGTGCTTCCCATGTCTCCTGCGTATACTTAGGTGTGCTTGCTTGCATCCGCATTCCAAAAGGCATTTCTAAATACCTTCACAATACACAGATGCTAACCACACAGAAGGATGCCAACACCACATTGTTTCT	IIIIIIIIIIIIIIIIIIIIIIIIIIIIIIIIIIIIIIIIIIIIIIIIIIIIIIIIIIIIIIIIIIIIIIIIIIIIIIIIIIIIIIIIIIIIIIIIIIIIIIIIIIIIIIIIIIIIIIIIIIIIIIIIIIIIIIIIIIIIIIIIIII	HI:i:1	NH:i:1	NM:i:0
chr20	11101233	11101380	nucleosomal_sequence_1249	40	+	0	147M	*	0	0	TTCACTATGACATTCATGGAGAGAACTCTGAGGTCTTGGCATACATAGGTCCATCTCACACTTCGAGAATTTGGTGAAGTTCCCTGAAATGATCTAGGAACCCAGTATTGACATTTGCTATTCAGTCTAGCATTCAGTTCTTTTCAT	IIIIIIIIIIIIIIIIIIIIIIIIIIIIIIIIIIIIIIIIIIIIIIIIIIIIIIIIIIIIIIIIIIIIIIIIIIIIIIIIIIIIIIIIIIIIIIIIIIIIIIIIIIIIIIIIIIIIIIIIIIIIIIIIIIIIIIIIIIIIIIIIIII	HI:i:1	NH:i:1	NM:i:0
chr20	11112643	11112790	nucleosomal_sequence_1248	40	+	0	147M	*	0	0	CAGCCCTTTGTGTCTGGAACAAGCTCCCTTTTGCAGTCTGCCAAGCCAGCAGGCTCTTTGCTGACCTGTCCTCAGTATGTTAGCTTTGAAGACATTCGACTCAATCTTTTCACTAAGGTCAGGGGTTTGGAAGGAGGAGGGAGGTTT	IIIIIIIIIIIIIIIIIIIIIIIIIIIIIIIIIIIIIIIIIIIIIIIIIIIIIIIIIIIIIIIIIIIIIIIIIIIIIIIIIIIIIIIIIIIIIIIIIIIIIIIIIIIIIIIIIIIIIIIIIIIIIIIIIIIIIIIIIIIIIIIIIII	HI:i:1	NH:i:1	NM:i:0
chr20	11174943	11175090	nucleosomal_sequence_993	40	+	0	147M	*	0	0	GGTCATCAACAAATAAGACATCATGAAGGGAATGAATTCAAATTTGGTGCCTTTGCATCATCCACTTTTTGTGTAGAGTTGACTGGTCAAAAGTCTGTCTCTCATTTACAAGTCAAGGTGCCAGGCATACAGTCTTGAATGTTGAGC	IIIIIIIIIIIIIIIIIIIIIIIIIIIIIIIIIIIIIIIIIIIIIIIIIIIIIIIIIIIIIIIIIIIIIIIIIIIIIIIIIIIIIIIIIIIIIIIIIIIIIIIIIIIIIIIIIIIIIIIIIIIIIIIIIIIIIIIIIIIIIIIIIII	HI:i:1	NH:i:1	NM:i:0
chr20	11202653	11202800	nucleosomal_sequence_984	40	+	0	147M	*	0	0	GTAGTGACAATGTTAAACACTTCAACAGAGGTGAACATAGGGTGTAGTGGTCTATTTGTCATCAAACGTGGTCCTAGAGAAAGAAAAGGACAAGATCACAGGAGGAAAACCCTGACACTCTGTATGCTGGTGAGACACTGTTTTGTT	IIIIIIIIIIIIIIIIIIIIIIIIIIIIIIIIIIIIIIIIIIIIIIIIIIIIIIIIIIIIIIIIIIIIIIIIIIIIIIIIIIIIIIIIIIIIIIIIIIIIIIIIIIIIIIIIIIIIIIIIIIIIIIIIIIIIIIIIIIIIIIIIIII	HI:i:1	NH:i:1	NM:i:0
chr20	11236663	11236810	nucleosomal_sequence_959	40	+	0	147M	*	0	0	AAGGGGAGAAGACTGAGTCATTTTGTCATGTCAAGAGGCTCAGAAAGCCAAGGTGTCCTCACAGGGAAAGAACCAGGGCATAAATACCCTGACCTCATTCTCCTCCTCCCCATAGGTCTCCTGGGTCTTTCCTTTTAGTAGTCCCAG	IIIIIIIIIIIIIIIIIIIIIIIIIIIIIIIIIIIIIIIIIIIIIIIIIIIIIIIIIIIIIIIIIIIIIIIIIIIIIIIIIIIIIIIIIIIIIIIIIIIIIIIIIIIIIIIIIIIIIIIIIIIIIIIIIIIIIIIIIIIIIIIIIII	HI:i:1	NH:i:1	NM:i:0
chr20	11248643	11248790	nucleosomal_sequence_604	40	+	0	147M	*	0	0	AAGCTATGCGTTTTCCTGATCTCTCTTTTGTGCTTCTGTTTTGCTGTGATAGGCTAGCCTGCTAGAGGATGGCTGCATCGTGCAGCAGAGCCAGGTCACCAAGGCCAGGGCTGTCCTAGATCAGCCACACTGCAGCAGACAGACCAG	IIIIIIIIIIIIIIIIIIIIIIIIIIIIIIIIIIIIIIIIIIIIIIIIIIIIIIIIIIIIIIIIIIIIIIIIIIIIIIIIIIIIIIIIIIIIIIIIIIIIIIIIIIIIIIIIIIIIIIIIIIIIIIIIIIIIIIIIIIIIIIIIIII	HI:i:1	NH:i:1	NM:i:0
chr20	11257773	11257920	nucleosomal_sequence_1722	40	+	0	147M	*	0	0	CCCGGGACCAGTTGTTAAAAGCTTTCACAGATCCACAATTCCAGACACTGTGTGTGGAGACTGGAACGACTTAACCCATAATGCCCTATGCTCAGCTGAGACCCAGTAATGCCCTGTGCTCAGCTCAGAGGCTTGTTTGTCCCCACT	IIIIIIIIIIIIIIIIIIIIIIIIIIIIIIIIIIIIIIIIIIIIIIIIIIIIIIIIIIIIIIIIIIIIIIIIIIIIIIIIIIIIIIIIIIIIIIIIIIIIIIIIIIIIIIIIIIIIIIIIIIIIIIIIIIIIIIIIIIIIIIIIIII	HI:i:1	NH:i:1	NM:i:0
chr20	11260573	11260720	nucleosomal_sequence_2074	40	+	0	147M	*	0	0	CTAAAAGTTGCCACCACCTGCAGCACAGCCCTCCTGATCCTCTCTTGTATATACAAGCATGTATACACAAGTGTATATATCCACGCTTGTATATACAAGCATGGGGGCGAGGAGCTCTGCCTATTTGTGGAATGGTTGCATTCTATG	IIIIIIIIIIIIIIIIIIIIIIIIIIIIIIIIIIIIIIIIIIIIIIIIIIIIIIIIIIIIIIIIIIIIIIIIIIIIIIIIIIIIIIIIIIIIIIIIIIIIIIIIIIIIIIIIIIIIIIIIIIIIIIIIIIIIIIIIIIIIIIIIIII	HI:i:1	NH:i:1	NM:i:0
chr20	11305083	11305230	nucleosomal_sequence_966	40	+	0	147M	*	0	0	GGTCTGTGGAAAATAGCCTTCAATTCTTACACTGTGAAATGGGACTTCCTAAGTTAGGACTTGGAATAGCATTTGGTGGCATAGTAACCATGACCTAACTAACTGGATGGCTGTTTTCTGAAGTGGATAGTTGAATGGCCTTAAATT	IIIIIIIIIIIIIIIIIIIIIIIIIIIIIIIIIIIIIIIIIIIIIIIIIIIIIIIIIIIIIIIIIIIIIIIIIIIIIIIIIIIIIIIIIIIIIIIIIIIIIIIIIIIIIIIIIIIIIIIIIIIIIIIIIIIIIIIIIIIIIIIIIII	HI:i:1	NH:i:1	NM:i:0
chr20	11321413	11321560	nucleosomal_sequence_839	40	+	0	147M	*	0	0	ATTAAGTAATTTCTGGAGCTAAGATTTAAACCCACTGTGGTTGACTCCAGCATACAGTCCCAGTTTGAGCCTTAGCTATGCCTACTCTAGAATTCAGGCCTCCTGGCCAGGTCTGAGGAAGCACCCACGATGGATCTATCTGCATGG	IIIIIIIIIIIIIIIIIIIIIIIIIIIIIIIIIIIIIIIIIIIIIIIIIIIIIIIIIIIIIIIIIIIIIIIIIIIIIIIIIIIIIIIIIIIIIIIIIIIIIIIIIIIIIIIIIIIIIIIIIIIIIIIIIIIIIIIIIIIIIIIIIII	HI:i:1	NH:i:1	NM:i:0
chr20	11450033	11450180	nucleosomal_sequence_2084	40	+	0	147M	*	0	0	CTCTTAGCAAAATGCTTGGGTGAGGGATAACTGCAGCTGCACCAAGGTCTCAGCATGGGAGAGAGGGGCAGTCCCAGTGACAGAGCATTGGCCAGTGGGAATGAATTCTATTCTCTCTCACACTCCAGACCTGGTTGAGCTTTCTCA	IIIIIIIIIIIIIIIIIIIIIIIIIIIIIIIIIIIIIIIIIIIIIIIIIIIIIIIIIIIIIIIIIIIIIIIIIIIIIIIIIIIIIIIIIIIIIIIIIIIIIIIIIIIIIIIIIIIIIIIIIIIIIIIIIIIIIIIIIIIIIIIIIII	HI:i:1	NH:i:1	NM:i:0
chr20	11454943	11455090	nucleosomal_sequence_2048	40	+	0	147M	*	0	0	AAAGCAACACAGACCAGAAATTGGCCAGTACCCACAGAGGGAGCATTTAGACCAGCCCTAGCTGGAGGCAAATTGCCCATCCCTGTGGTCAGAACCTAAGTTCTGGCAAGCCCCACCATCATGGGCTAAAAGGTTCTGGGGTTCTAA	IIIIIIIIIIIIIIIIIIIIIIIIIIIIIIIIIIIIIIIIIIIIIIIIIIIIIIIIIIIIIIIIIIIIIIIIIIIIIIIIIIIIIIIIIIIIIIIIIIIIIIIIIIIIIIIIIIIIIIIIIIIIIIIIIIIIIIIIIIIIIIIIIII	HI:i:1	NH:i:1	NM:i:0
chr20	11473733	11473880	nucleosomal_sequence_1533	40	+	0	147M	*	0	0	GTAGGAACCAAACCACACCTGTGCAGGTAGAAATCAGGATAATGGTTACCTTTGGTGAGGAATGTCTGGGAGGGAGCCTCTGGGGGCTTCTGAGTGTTGACAATACTCTATTTCTTGATTTTGGAGAAGGTGTGTTCATTTTATGGC	IIIIIIIIIIIIIIIIIIIIIIIIIIIIIIIIIIIIIIIIIIIIIIIIIIIIIIIIIIIIIIIIIIIIIIIIIIIIIIIIIIIIIIIIIIIIIIIIIIIIIIIIIIIIIIIIIIIIIIIIIIIIIIIIIIIIIIIIIIIIIIIIIII	HI:i:1	NH:i:1	NM:i:0
chr20	11474123	11474270	nucleosomal_sequence_354	40	+	0	147M	*	0	0	AGCAGAGTACCACAGGCTCACCAACTGAACTTCATAAAACTGGAGCGAGCTGGGTGGGATTTCACTGTTCATGAGGGGAGACTGAAGAAGGCTGAAATTCTTGCCTGAAATGGTGACTGCAGATAGTTGACTGGTTGACAGAGTGAC	IIIIIIIIIIIIIIIIIIIIIIIIIIIIIIIIIIIIIIIIIIIIIIIIIIIIIIIIIIIIIIIIIIIIIIIIIIIIIIIIIIIIIIIIIIIIIIIIIIIIIIIIIIIIIIIIIIIIIIIIIIIIIIIIIIIIIIIIIIIIIIIIIII	HI:i:1	NH:i:1	NM:i:0
chr20	11476443	11476590	nucleosomal_sequence_2049	40	+	0	147M	*	0	0	TTCTATGCAATGTCAATAGATGGAGAGTTCACTTTCTGTCCAAGTCCAAGTAAGTCCACTATGTTGATATCTGGGACTAGGACCAGAACCTTGCATGCACTTAATAGTTGAAAACAGAACTTCCTATTTTTAAAAAAAAATGAGACC	IIIIIIIIIIIIIIIIIIIIIIIIIIIIIIIIIIIIIIIIIIIIIIIIIIIIIIIIIIIIIIIIIIIIIIIIIIIIIIIIIIIIIIIIIIIIIIIIIIIIIIIIIIIIIIIIIIIIIIIIIIIIIIIIIIIIIIIIIIIIIIIIIII	HI:i:1	NH:i:1	NM:i:0
chr20	11503663	11503810	nucleosomal_sequence_1559	40	+	0	147M	*	0	0	CATGTATCCATTCATCTAACATTAGTGACATGTCCCAAGCCCTCTGCCAGGCTCTGTGATGCACACCTGAATAAAGCCCAGAGCAGTAGGGAGGGTGCACAAGCTTAATAATGTGTTATGGGAAGTATACATAGAAATATGCACAGG	IIIIIIIIIIIIIIIIIIIIIIIIIIIIIIIIIIIIIIIIIIIIIIIIIIIIIIIIIIIIIIIIIIIIIIIIIIIIIIIIIIIIIIIIIIIIIIIIIIIIIIIIIIIIIIIIIIIIIIIIIIIIIIIIIIIIIIIIIIIIIIIIIII	HI:i:1	NH:i:1	NM:i:0
chr20	11647633	11647780	nucleosomal_sequence_722	40	+	0	147M	*	0	0	GGGTTTCATTGTTAAATATCAGCCTTCCATATTAGGTTATGAGACTCACGAGGACAGGCACTGTTTCTATTTTGTTCACCACTGTACACACCGTGCATAGTGCAGAGTCTGAGAGAACACAGTTACTCAATACATGTGATGGGAAGG	IIIIIIIIIIIIIIIIIIIIIIIIIIIIIIIIIIIIIIIIIIIIIIIIIIIIIIIIIIIIIIIIIIIIIIIIIIIIIIIIIIIIIIIIIIIIIIIIIIIIIIIIIIIIIIIIIIIIIIIIIIIIIIIIIIIIIIIIIIIIIIIIIII	HI:i:1	NH:i:1	NM:i:0
chr20	11665563	11665710	nucleosomal_sequence_567	40	+	0	147M	*	0	0	AATGGCTAAAGCAAACAAGACTAGCAATACCAATACTGTAATTGGAGGAGATGTGGAGCAGCTGGAACTCTCAAATACTGCTGTGATGGAATGATAAATGGTGCAAACCTTTTGCTAAATTGTTTGGCAGTTCCCAATAATGTTAAA	IIIIIIIIIIIIIIIIIIIIIIIIIIIIIIIIIIIIIIIIIIIIIIIIIIIIIIIIIIIIIIIIIIIIIIIIIIIIIIIIIIIIIIIIIIIIIIIIIIIIIIIIIIIIIIIIIIIIIIIIIIIIIIIIIIIIIIIIIIIIIIIIIII	HI:i:1	NH:i:1	NM:i:0
chr20	11672073	11672220	nucleosomal_sequence_1877	40	+	0	147M	*	0	0	ACTAAAACAACAATGAGATATACCACTACATACCTATTAGAACAGCTAAAATCCAAAATGCTAACATCATATGCTGGTGAGGACGTAGAGCAACAGGAACTCTCATTTCTTGCTGATGGGAATGCAAAATGGCACAGCCATTTTGGA	IIIIIIIIIIIIIIIIIIIIIIIIIIIIIIIIIIIIIIIIIIIIIIIIIIIIIIIIIIIIIIIIIIIIIIIIIIIIIIIIIIIIIIIIIIIIIIIIIIIIIIIIIIIIIIIIIIIIIIIIIIIIIIIIIIIIIIIIIIIIIIIIIII	HI:i:1	NH:i:1	NM:i:0
chr20	11677803	11677950	nucleosomal_sequence_473	40	+	0	147M	*	0	0	ACTATCTTAGGGTGAGTTCTCCTGAAACAGATCCTGAGACAAGACTAAGTTGTTTATGAGGAATGTGCTCAAGGAGAGACTGATAAGAGAAGGAAAAGCAGGACGGGGGAGTGGGGGGGGGAAGGGGCGGAGACCAGGCAGAGGGTA	IIIIIIIIIIIIIIIIIIIIIIIIIIIIIIIIIIIIIIIIIIIIIIIIIIIIIIIIIIIIIIIIIIIIIIIIIIIIIIIIIIIIIIIIIIIIIIIIIIIIIIIIIIIIIIIIIIIIIIIIIIIIIIIIIIIIIIIIIIIIIIIIIII	HI:i:1	NH:i:1	NM:i:0
chr20	11811303	11811450	nucleosomal_sequence_1161	40	+	0	147M	*	0	0	TGACTTGGCCACATGACTTGCTCTACCAAAGAAATGTGAGAGAAGTGATGTGCTTATGTTTCCTTTGCCATCATGACCAGCAATGCTCCAGGTTTTAGAACACTGATGCAAAAATGACTGTCACTTCTCACTTCTCCCTTTGTAATA	IIIIIIIIIIIIIIIIIIIIIIIIIIIIIIIIIIIIIIIIIIIIIIIIIIIIIIIIIIIIIIIIIIIIIIIIIIIIIIIIIIIIIIIIIIIIIIIIIIIIIIIIIIIIIIIIIIIIIIIIIIIIIIIIIIIIIIIIIIIIIIIIIII	HI:i:1	NH:i:1	NM:i:0
chr20	11888483	11888630	nucleosomal_sequence_865	40	+	0	147M	*	0	0	GAATTGAGCCAGGTCATGGAGATCCAAAATGCATTGCAAGCCATGCTTCCTCTCACTGGGAAAGGTGAGACAGAATTTCTTCCCTTCTTCCGGGGCGGATGCTTGTTTGCACTTCTCTGGTATGTGAGAGAGACCTTCCTCAATTTA	IIIIIIIIIIIIIIIIIIIIIIIIIIIIIIIIIIIIIIIIIIIIIIIIIIIIIIIIIIIIIIIIIIIIIIIIIIIIIIIIIIIIIIIIIIIIIIIIIIIIIIIIIIIIIIIIIIIIIIIIIIIIIIIIIIIIIIIIIIIIIIIIIII	HI:i:1	NH:i:1	NM:i:0
chr20	11900133	11900280	nucleosomal_sequence_2132	40	+	0	147M	*	0	0	TATTTAGTAATGAGGGGACATGTGCATTAATCTCTTAAAGCTTTGAAATAATTAGCAGCATGGTCTTATGCTTCCATGGCAAGCTACCCTGTGTACCTTGGCTTTTTCAAAGCAGTAGATTTTAGGTACGCTATGTTTACTAAACCT	IIIIIIIIIIIIIIIIIIIIIIIIIIIIIIIIIIIIIIIIIIIIIIIIIIIIIIIIIIIIIIIIIIIIIIIIIIIIIIIIIIIIIIIIIIIIIIIIIIIIIIIIIIIIIIIIIIIIIIIIIIIIIIIIIIIIIIIIIIIIIIIIIII	HI:i:1	NH:i:1	NM:i:0
chr20	11916103	11916250	nucleosomal_sequence_1946	40	+	0	147M	*	0	0	AGCTGTTGGAAGAGGGATGAAGGAAAGGAGTCAGCTTCTTTTGGGTGAAGTAGGGGGATGTCGCACAGTGACAAGCTGCCAGGGGTAGGGAGGTGTCTCTGTTAGACCTTGGTGGCCTACTGCCCAAACTCTGTAAGGAGCCTTTGT	IIIIIIIIIIIIIIIIIIIIIIIIIIIIIIIIIIIIIIIIIIIIIIIIIIIIIIIIIIIIIIIIIIIIIIIIIIIIIIIIIIIIIIIIIIIIIIIIIIIIIIIIIIIIIIIIIIIIIIIIIIIIIIIIIIIIIIIIIIIIIIIIIII	HI:i:1	NH:i:1	NM:i:0
chr20	11933643	11933790	nucleosomal_sequence_2124	40	+	0	147M	*	0	0	GTGGATTCATGACCCCAGATTCTGTCCAGCCTCCATAGCTTGGGCCTTGGAGTCTTTGTAGATCAGCCTCAGTTGCTTCTTAACCCAAGACCTGTAAAAGAAGGGACACTCATCGCTTCCACTCATGGTCTGTGGGAGATACCTGGT	IIIIIIIIIIIIIIIIIIIIIIIIIIIIIIIIIIIIIIIIIIIIIIIIIIIIIIIIIIIIIIIIIIIIIIIIIIIIIIIIIIIIIIIIIIIIIIIIIIIIIIIIIIIIIIIIIIIIIIIIIIIIIIIIIIIIIIIIIIIIIIIIIII	HI:i:1	NH:i:1	NM:i:0
chr20	11935443	11935590	nucleosomal_sequence_777	40	+	0	147M	*	0	0	CTGTCAGCCATAGACATAGTTAGGCAGTGGGTGGCGTACGGCCTGGTGTCTGGAAGCATTTGAAGGAAAGATATGTCGCTTTATAAAGGAAGAGGTGAGACTGTGTTTGCTAATAGCTCCAAAGCTCCAAAAGATGCCCACGTCCTT	IIIIIIIIIIIIIIIIIIIIIIIIIIIIIIIIIIIIIIIIIIIIIIIIIIIIIIIIIIIIIIIIIIIIIIIIIIIIIIIIIIIIIIIIIIIIIIIIIIIIIIIIIIIIIIIIIIIIIIIIIIIIIIIIIIIIIIIIIIIIIIIIIII	HI:i:1	NH:i:1	NM:i:0
chr20	11942623	11942770	nucleosomal_sequence_2099	40	+	0	147M	*	0	0	AAGAAGTGTCGTACTGATAGGGGAAGTCTCAGAATGCAGTGGCTAGCTTCTGCAGAGAATTGTGGGGCTTCTCCAGTGACCCCACAGAAGAGTTACCTGCCACGTCTCCATGAGATTAACCCAGTTTCCCAAAAGTTGACATATAAT	IIIIIIIIIIIIIIIIIIIIIIIIIIIIIIIIIIIIIIIIIIIIIIIIIIIIIIIIIIIIIIIIIIIIIIIIIIIIIIIIIIIIIIIIIIIIIIIIIIIIIIIIIIIIIIIIIIIIIIIIIIIIIIIIIIIIIIIIIIIIIIIIIII	HI:i:1	NH:i:1	NM:i:0
chr20	11948453	11948600	nucleosomal_sequence_1915	40	+	0	147M	*	0	0	ACTTTACACTCTTCAGCTGAGGATGGATTTAGGTTCCTCAGTCCCAGCTCCACCATCAGCTACTTTGTAGCTACGATCTGAAGCATGCATGGGTGGGAGCTGAAGTCTGCAGGAATCCATAGCGCATCTTCTGTGAAGGGAGGCAAC	IIIIIIIIIIIIIIIIIIIIIIIIIIIIIIIIIIIIIIIIIIIIIIIIIIIIIIIIIIIIIIIIIIIIIIIIIIIIIIIIIIIIIIIIIIIIIIIIIIIIIIIIIIIIIIIIIIIIIIIIIIIIIIIIIIIIIIIIIIIIIIIIIII	HI:i:1	NH:i:1	NM:i:0
chr20	11994403	11994550	nucleosomal_sequence_486	40	+	0	147M	*	0	0	GTTTGTTGTATTTGCTAGTGTGCATAGATAGGAAGGGCTTGAAGTATCACCTGAGGGTCTTTAGCTCTTCCTGACTGTAGGATTGACTGCCAAGATGTTGTGATGCTACTTTAACTGGCGGAGACAGGGACACTCAGGAAAACAGAG	IIIIIIIIIIIIIIIIIIIIIIIIIIIIIIIIIIIIIIIIIIIIIIIIIIIIIIIIIIIIIIIIIIIIIIIIIIIIIIIIIIIIIIIIIIIIIIIIIIIIIIIIIIIIIIIIIIIIIIIIIIIIIIIIIIIIIIIIIIIIIIIIIII	HI:i:1	NH:i:1	NM:i:0
chr20	12006683	12006830	nucleosomal_sequence_2106	40	+	0	147M	*	0	0	ATTGTCTTTTGCCTGACTGTGTTATATTTATCTTCACATCCCAAGGACATAGATAATGTCTGCCACTTAACAGGTGCTCACACATGGTTTTCAAATAAATGAGTGAAACAAGGGGTGGAAGAAACAAAGGTAACAAACACAGGCAGC	IIIIIIIIIIIIIIIIIIIIIIIIIIIIIIIIIIIIIIIIIIIIIIIIIIIIIIIIIIIIIIIIIIIIIIIIIIIIIIIIIIIIIIIIIIIIIIIIIIIIIIIIIIIIIIIIIIIIIIIIIIIIIIIIIIIIIIIIIIIIIIIIIII	HI:i:1	NH:i:1	NM:i:0
chr20	12038573	12038720	nucleosomal_sequence_1875	40	+	0	147M	*	0	0	GTGACTACCATTTTCCCTGCGTCAGTTCCCTGCAGAGATGTCAGCTGCTCGGGCCGCTGATGCTGGCCAAAGCCCTTTGAAGATTCTGGGGGTACTCAGGTGCTGATGCAGGCTTTGTCTCCCACCAGTGATGAAAGTGCTGGCTGC	IIIIIIIIIIIIIIIIIIIIIIIIIIIIIIIIIIIIIIIIIIIIIIIIIIIIIIIIIIIIIIIIIIIIIIIIIIIIIIIIIIIIIIIIIIIIIIIIIIIIIIIIIIIIIIIIIIIIIIIIIIIIIIIIIIIIIIIIIIIIIIIIIII	HI:i:1	NH:i:1	NM:i:0
chr20	12039303	12039450	nucleosomal_sequence_1952	40	+	0	147M	*	0	0	CAAAGAGGACATAGAGGTAGATAAGGATAGAGAATTAGGGCCAGCTTTGCAATCAATCTAACTACCACGCACCTAAACACCTCTGAGTCCTGGGGTGAGCACAGTTTGGCAACCTGGACAACTCTAGATGCATGTTAGAAAGATTAA	IIIIIIIIIIIIIIIIIIIIIIIIIIIIIIIIIIIIIIIIIIIIIIIIIIIIIIIIIIIIIIIIIIIIIIIIIIIIIIIIIIIIIIIIIIIIIIIIIIIIIIIIIIIIIIIIIIIIIIIIIIIIIIIIIIIIIIIIIIIIIIIIIII	HI:i:1	NH:i:1	NM:i:0
chr20	12060483	12060630	nucleosomal_sequence_756	40	+	0	147M	*	0	0	AAACAGGAATGAATAATCTTCAAAATAGGTCGGAAAGCTTCCCAGATCATACTCACCTTTACTCTTGTCCTAGTCTTGATTTCTTCCTTCCTCTCCCAAAGCAGAGGCCGAGGAAATGGCTTGAGTGCAGGTAGTTTATGCAGAAAG	IIIIIIIIIIIIIIIIIIIIIIIIIIIIIIIIIIIIIIIIIIIIIIIIIIIIIIIIIIIIIIIIIIIIIIIIIIIIIIIIIIIIIIIIIIIIIIIIIIIIIIIIIIIIIIIIIIIIIIIIIIIIIIIIIIIIIIIIIIIIIIIIIII	HI:i:1	NH:i:1	NM:i:0
chr20	12061863	12062010	nucleosomal_sequence_1470	40	+	0	147M	*	0	0	AGCCAATTCTCCCTACTTCTCTACCAGAATACTTCTCCTTAATCTTGTTCTCCTTCATAGCCTTTCCTTGGTAGGTGCTCTTAGTATGATCAGTTCTGGCTGTTTATGCTGTAAATTCTTCCCTATTGTCCACAACAGAAAACTCTT	IIIIIIIIIIIIIIIIIIIIIIIIIIIIIIIIIIIIIIIIIIIIIIIIIIIIIIIIIIIIIIIIIIIIIIIIIIIIIIIIIIIIIIIIIIIIIIIIIIIIIIIIIIIIIIIIIIIIIIIIIIIIIIIIIIIIIIIIIIIIIIIIIII	HI:i:1	NH:i:1	NM:i:0
chr20	12131693	12131840	nucleosomal_sequence_546	40	+	0	147M	*	0	0	GGAAGCTAGGAAGTCCAAGGTTGAGAGGCTGAATCTGGTGAGGGCCTTCTTGATGGCGGGGACTCTCTGCAGAATCCCAAGGCAGTGCAGGGCATCACATAGCAAGGAGGCTAAGCCAGCTAGCTCAGGCATCTCTTCCTCTTCTTA	IIIIIIIIIIIIIIIIIIIIIIIIIIIIIIIIIIIIIIIIIIIIIIIIIIIIIIIIIIIIIIIIIIIIIIIIIIIIIIIIIIIIIIIIIIIIIIIIIIIIIIIIIIIIIIIIIIIIIIIIIIIIIIIIIIIIIIIIIIIIIIIIIII	HI:i:1	NH:i:1	NM:i:0
chr20	12226733	12226880	nucleosomal_sequence_1020	40	+	0	147M	*	0	0	GCCCAGGAGCAGAGGATTCAGGTAAAATGTAGCAGTGTCGGTCACTTGCACCTGCTGTGTCCCCTCTCACCTGTGGCCCTTTACACTTGCTCTCCCCTCTGCCTGAAGCACTCCTGCCCAGTTCTCCACTTCTCCTCTTCATTACAT	IIIIIIIIIIIIIIIIIIIIIIIIIIIIIIIIIIIIIIIIIIIIIIIIIIIIIIIIIIIIIIIIIIIIIIIIIIIIIIIIIIIIIIIIIIIIIIIIIIIIIIIIIIIIIIIIIIIIIIIIIIIIIIIIIIIIIIIIIIIIIIIIIII	HI:i:1	NH:i:1	NM:i:0
chr20	12265623	12265770	nucleosomal_sequence_1936	40	+	0	147M	*	0	0	AGAGGGCTAAATCAAGGTGTTGGCAGGGCTGCATCCCTTTTGGAGGCTCTAGAGGAAAATCCATCCCTTGCCTTTTCCAGCTTAGAAAGGCATGCATCTCTCTTCCAACAGTGGCATTTCTCTAACCTCTGCTCCTATCTTCACATC	IIIIIIIIIIIIIIIIIIIIIIIIIIIIIIIIIIIIIIIIIIIIIIIIIIIIIIIIIIIIIIIIIIIIIIIIIIIIIIIIIIIIIIIIIIIIIIIIIIIIIIIIIIIIIIIIIIIIIIIIIIIIIIIIIIIIIIIIIIIIIIIIIII	HI:i:1	NH:i:1	NM:i:0
chr20	12315753	12315900	nucleosomal_sequence_1902	40	+	0	147M	*	0	0	TGTAGTGTTATGGGGAACTCTGTAAGGCAGCTGGGGAACATTTTGAGATGAAAGTGGAGAGTAGTCACCTCCAAACAGAAGCTCATCAGTCTGGTGGTTTCAGGCTATGATAATCCCCATGCCTTCCTCATAGGCTACTGAGTTATG	IIIIIIIIIIIIIIIIIIIIIIIIIIIIIIIIIIIIIIIIIIIIIIIIIIIIIIIIIIIIIIIIIIIIIIIIIIIIIIIIIIIIIIIIIIIIIIIIIIIIIIIIIIIIIIIIIIIIIIIIIIIIIIIIIIIIIIIIIIIIIIIIIII	HI:i:1	NH:i:1	NM:i:0
chr20	12339183	12339330	nucleosomal_sequence_1214	40	+	0	147M	*	0	0	TCACTGAAGGCAGCACCATCACAGCTCAGGAGCAGACATGGAAAGGAGGTCATCTCATCCCCCATTCCACCCTCCTCAGTGCACTGTTGAAGACTCAGTAGTAGCTCTTCCCATCAGGGCTCGGAAGCATGGGCTGAAAGAGATCAA	IIIIIIIIIIIIIIIIIIIIIIIIIIIIIIIIIIIIIIIIIIIIIIIIIIIIIIIIIIIIIIIIIIIIIIIIIIIIIIIIIIIIIIIIIIIIIIIIIIIIIIIIIIIIIIIIIIIIIIIIIIIIIIIIIIIIIIIIIIIIIIIIIII	HI:i:1	NH:i:1	NM:i:0
chr20	12352663	12352810	nucleosomal_sequence_2129	40	+	0	147M	*	0	0	AGTTATGCTGTTTCAAGTTCCTGTACACATATGTATCCCTAAACTTCTTTGCTTTCCTTTGTGTAACTAGGAGCTTTGCAGGGGCACTCACTGAACAGGTGCACTGTTCTCTGAGGAGCACAGCTGGGGATGTGTGAGGGATGAAGG	IIIIIIIIIIIIIIIIIIIIIIIIIIIIIIIIIIIIIIIIIIIIIIIIIIIIIIIIIIIIIIIIIIIIIIIIIIIIIIIIIIIIIIIIIIIIIIIIIIIIIIIIIIIIIIIIIIIIIIIIIIIIIIIIIIIIIIIIIIIIIIIIIII	HI:i:1	NH:i:1	NM:i:0
chr20	12371013	12371160	nucleosomal_sequence_653	40	+	0	147M	*	0	0	ACACTTATAATGTTACGGTGCTTCTTGATAAAGAGCTTTCACATATGTTATCACAGTTAAGTTAGGAATAGAAACATGCTGAATTGGCTGAGCTTAGGTTTGAGGGACAAAGGTGGAACTGTTTCTGGGACAGTTCGTTGTTGCTAC	IIIIIIIIIIIIIIIIIIIIIIIIIIIIIIIIIIIIIIIIIIIIIIIIIIIIIIIIIIIIIIIIIIIIIIIIIIIIIIIIIIIIIIIIIIIIIIIIIIIIIIIIIIIIIIIIIIIIIIIIIIIIIIIIIIIIIIIIIIIIIIIIIII	HI:i:1	NH:i:1	NM:i:0
chr20	12394923	12395070	nucleosomal_sequence_1267	40	+	0	147M	*	0	0	TAGGACCCTGCTAAGGATGTCAGTTATCTGCTGAATGGCTCCTTTCCCCATATGCCCCAGGATAATCGAAACTCAGCAAACTATTTCTAATGAGCAGGGAGCTTAGCCATGGCTTGATGCTCTGAAAAAGAGTCATTATATTTTAGA	IIIIIIIIIIIIIIIIIIIIIIIIIIIIIIIIIIIIIIIIIIIIIIIIIIIIIIIIIIIIIIIIIIIIIIIIIIIIIIIIIIIIIIIIIIIIIIIIIIIIIIIIIIIIIIIIIIIIIIIIIIIIIIIIIIIIIIIIIIIIIIIIIII	HI:i:1	NH:i:1	NM:i:0
chr20	12449653	12449800	nucleosomal_sequence_1439	40	+	0	147M	*	0	0	ACTTTATTCCCTGTCCAGTGTTCCGTTTCTTAGTAATGTAACCTCTACTGACTAATGTGGTAGATGGATCCATGTCAAATGACTTGCGTGTGTTTATGTTACTCTGAGAAGGTAAGAAGTATGTGGTTATCCGGGGCCTTCTAAGCA	IIIIIIIIIIIIIIIIIIIIIIIIIIIIIIIIIIIIIIIIIIIIIIIIIIIIIIIIIIIIIIIIIIIIIIIIIIIIIIIIIIIIIIIIIIIIIIIIIIIIIIIIIIIIIIIIIIIIIIIIIIIIIIIIIIIIIIIIIIIIIIIIIII	HI:i:1	NH:i:1	NM:i:0
chr20	12505763	12505910	nucleosomal_sequence_1897	40	+	0	147M	*	0	0	ATATGAACCAAAAGAAAAAGTAAATAGATATATAGCAACAGCAGTCAGAATAATGGGTACCTTGTGGAGGTATTGAGTGTGAGGCAGTATGAGGAAAGCTTTTATGCTGCTGGCAATATCCTTCATCTTGATCTGTGTGATGATTGC	IIIIIIIIIIIIIIIIIIIIIIIIIIIIIIIIIIIIIIIIIIIIIIIIIIIIIIIIIIIIIIIIIIIIIIIIIIIIIIIIIIIIIIIIIIIIIIIIIIIIIIIIIIIIIIIIIIIIIIIIIIIIIIIIIIIIIIIIIIIIIIIIIII	HI:i:1	NH:i:1	NM:i:0
chr20	12510403	12510550	nucleosomal_sequence_1895	40	+	0	147M	*	0	0	GCATAGGTAGGCACAGGGAACCATCCAAATTACTCCTGTGAGGAGGGTGAGACAGAGTAGAGAGAGGTGTGTGTGAAGGATGGATGGGGCATAACATGACAGGAGAGGAGGATGGGACATGAGCCTGAGAGGATCCAGAGGCCAGAT	IIIIIIIIIIIIIIIIIIIIIIIIIIIIIIIIIIIIIIIIIIIIIIIIIIIIIIIIIIIIIIIIIIIIIIIIIIIIIIIIIIIIIIIIIIIIIIIIIIIIIIIIIIIIIIIIIIIIIIIIIIIIIIIIIIIIIIIIIIIIIIIIIII	HI:i:1	NH:i:1	NM:i:0
chr20	12563023	12563170	nucleosomal_sequence_1418	40	+	0	147M	*	0	0	TATTCTTTCTACACCTATCCCAGAAAACAGTGATTTCATGCCTTGTACCAGTTACAAACATGCCCAGTAACAAGGAAGTCCATAAACCACCTGATTTCTGTCCACCAAATGAGCTATCAAGAAACAGCCTCGGGGAGGAGCCAAGAT	IIIIIIIIIIIIIIIIIIIIIIIIIIIIIIIIIIIIIIIIIIIIIIIIIIIIIIIIIIIIIIIIIIIIIIIIIIIIIIIIIIIIIIIIIIIIIIIIIIIIIIIIIIIIIIIIIIIIIIIIIIIIIIIIIIIIIIIIIIIIIIIIIII	HI:i:1	NH:i:1	NM:i:0
chr20	12573663	12573810	nucleosomal_sequence_1201	40	+	0	147M	*	0	0	GCCTGCTTCTGTACCAAGCTAGTAGTTGACACCACCAACAAGCAACTCTCTTCCTGTGACTGACAGCGAGGCATGCTCTGCACGGGTCTTCTAGAATTCCCCATCGGGATTGAGCCCCAGTTGTCTACAGTGGTGACTGGCTTGAGC	IIIIIIIIIIIIIIIIIIIIIIIIIIIIIIIIIIIIIIIIIIIIIIIIIIIIIIIIIIIIIIIIIIIIIIIIIIIIIIIIIIIIIIIIIIIIIIIIIIIIIIIIIIIIIIIIIIIIIIIIIIIIIIIIIIIIIIIIIIIIIIIIIII	HI:i:1	NH:i:1	NM:i:0
chr20	12574073	12574220	nucleosomal_sequence_1197	40	+	0	147M	*	0	0	GATTTACAATGACCACTTGGGAAATTTGCCTCTTTGCTGGGGTAGGGACCTGACTGACCATGTAAAGGGGAAACAGATGCACTCAGCCTGCGGCCTCACACATCTGCTGGATGAGCAACGACTATAATTTGCCAGGAGGAGACAATA	IIIIIIIIIIIIIIIIIIIIIIIIIIIIIIIIIIIIIIIIIIIIIIIIIIIIIIIIIIIIIIIIIIIIIIIIIIIIIIIIIIIIIIIIIIIIIIIIIIIIIIIIIIIIIIIIIIIIIIIIIIIIIIIIIIIIIIIIIIIIIIIIIII	HI:i:1	NH:i:1	NM:i:0
chr20	12628133	12628280	nucleosomal_sequence_1171	40	+	0	147M	*	0	0	ATTTTGATTTTTCCTCTTGTTCCAGGCTAGCAATATGGGGTAGGATACTCACTCCTGATGCTGGGCAGTGGCAGCAAACCACAGCTCCCAGTCAGCCATGTAATTACAAAGCAAACAACCAGCACTCTACAGCGCACTGTGTTGCCA	IIIIIIIIIIIIIIIIIIIIIIIIIIIIIIIIIIIIIIIIIIIIIIIIIIIIIIIIIIIIIIIIIIIIIIIIIIIIIIIIIIIIIIIIIIIIIIIIIIIIIIIIIIIIIIIIIIIIIIIIIIIIIIIIIIIIIIIIIIIIIIIIIII	HI:i:1	NH:i:1	NM:i:0
chr20	12629413	12629560	nucleosomal_sequence_2117	40	+	0	147M	*	0	0	CTTTGGGGTAGAAGTGGTGTTTTGTCACATGGGTGAATTATGCAATGGTGAATTCTGAGATTTTTGTGCATCCATCATCCAGGTAGGGTACATTGCACCTGATGTGTCATTTATTTTATCCCTGGCCTCCCTCCCACACTCCCCCCT	IIIIIIIIIIIIIIIIIIIIIIIIIIIIIIIIIIIIIIIIIIIIIIIIIIIIIIIIIIIIIIIIIIIIIIIIIIIIIIIIIIIIIIIIIIIIIIIIIIIIIIIIIIIIIIIIIIIIIIIIIIIIIIIIIIIIIIIIIIIIIIIIIII	HI:i:1	NH:i:1	NM:i:0
chr20	12668033	12668180	nucleosomal_sequence_261	40	+	0	147M	*	0	0	GAAGTGACTCAGAGTTTACATCTCCCTTAGGATGGATTCTAGCCCATGGCTAGCTGGTATGGGATACAGGGTGAGGAGTAATTAATGCTACAGAGTGAGGAGTAATTATTGCTACAGAGTTCATCCTAGGACCAGGCTGAGGGTGAT	IIIIIIIIIIIIIIIIIIIIIIIIIIIIIIIIIIIIIIIIIIIIIIIIIIIIIIIIIIIIIIIIIIIIIIIIIIIIIIIIIIIIIIIIIIIIIIIIIIIIIIIIIIIIIIIIIIIIIIIIIIIIIIIIIIIIIIIIIIIIIIIIIII	HI:i:1	NH:i:1	NM:i:0
chr20	12683183	12683330	nucleosomal_sequence_2053	40	+	0	147M	*	0	0	AGGGGAAAGAATTAGTCAAGAGAGGAAGACCACAGAGGTAAAGTGCCACTTTCATCACATAACAACATTGACATTGATCACCAGGCTGAGGTAGTGTTTGTCAGGCTTCTCCCCTCTAAAGTTACCCTCTTTCCTCACAATTTCCAT	IIIIIIIIIIIIIIIIIIIIIIIIIIIIIIIIIIIIIIIIIIIIIIIIIIIIIIIIIIIIIIIIIIIIIIIIIIIIIIIIIIIIIIIIIIIIIIIIIIIIIIIIIIIIIIIIIIIIIIIIIIIIIIIIIIIIIIIIIIIIIIIIIII	HI:i:1	NH:i:1	NM:i:0
chr20	12735083	12735230	nucleosomal_sequence_241	40	+	0	147M	*	0	0	TTTACTCTCTTCTCCAACCTCCCTCACTATCCCTCAACCTCTTTCTCCTTTCAATCTTGGCGCCACACTTCAATCTCTCCCTTAATTTCAATTCCTTTCATTTTCGGGGAGAGACAAAGGAGACACGTTTTATCCGTGGACCCAAAA	IIIIIIIIIIIIIIIIIIIIIIIIIIIIIIIIIIIIIIIIIIIIIIIIIIIIIIIIIIIIIIIIIIIIIIIIIIIIIIIIIIIIIIIIIIIIIIIIIIIIIIIIIIIIIIIIIIIIIIIIIIIIIIIIIIIIIIIIIIIIIIIIIII	HI:i:1	NH:i:1	NM:i:0
chr20	12743393	12743540	nucleosomal_sequence_1980	40	+	0	147M	*	0	0	TTTATACCAGAGCTTAACTGGCATTTTCATTGTGGTGTTTATGAATCGTGATGCAGTTCCACTGCAGCTCCTGACACACTCATTAATTTGTTCCCAGCGGCAGTTCATTACCAACATCACAAGCAAAACATGCGCTCTCCCTGGGCA	IIIIIIIIIIIIIIIIIIIIIIIIIIIIIIIIIIIIIIIIIIIIIIIIIIIIIIIIIIIIIIIIIIIIIIIIIIIIIIIIIIIIIIIIIIIIIIIIIIIIIIIIIIIIIIIIIIIIIIIIIIIIIIIIIIIIIIIIIIIIIIIIIII	HI:i:1	NH:i:1	NM:i:0
chr20	12771033	12771180	nucleosomal_sequence_500	40	+	0	147M	*	0	0	TTGCCCCACTTATCCCGTCCTTCCCCGGAAGCCGTTTTGACCAATCATGGCCTTGCTGTCCTGTAAGTCGGATGTGCCCCTGGACTCCTCATCAACACTCCCAACTGACCAGTGGGAGCTGGCAAGTGGATGAAATTATGCACCATC	IIIIIIIIIIIIIIIIIIIIIIIIIIIIIIIIIIIIIIIIIIIIIIIIIIIIIIIIIIIIIIIIIIIIIIIIIIIIIIIIIIIIIIIIIIIIIIIIIIIIIIIIIIIIIIIIIIIIIIIIIIIIIIIIIIIIIIIIIIIIIIIIIII	HI:i:1	NH:i:1	NM:i:0
chr20	12826453	12826600	nucleosomal_sequence_1896	40	+	0	147M	*	0	0	GAGTGACAGAGAACAGGACTCAGGCAGCAAAGCAACAGTCTCCTTGTCTATTGCAATAAGAAAACCCTAGTCAGGTAGGGTACCATCTTTATTATGTACGACCTATAGTCACTGTGTTCTTGGGTGACTGGATCAAGGTGTGAAGTT	IIIIIIIIIIIIIIIIIIIIIIIIIIIIIIIIIIIIIIIIIIIIIIIIIIIIIIIIIIIIIIIIIIIIIIIIIIIIIIIIIIIIIIIIIIIIIIIIIIIIIIIIIIIIIIIIIIIIIIIIIIIIIIIIIIIIIIIIIIIIIIIIIII	HI:i:1	NH:i:1	NM:i:0
chr20	12857873	12858020	nucleosomal_sequence_2064	40	+	0	147M	*	0	0	TACTTGTTACAATACATTTACAAAAACACTAGATTGTGTATCTAGCAAACACTGCTGATGCTCTCTGAAGCTGAAACAAACTTGATTCATAACATGTAAAGTGGAGACAGTAGACACAGGATGGTTTTCAGCAACAAGCAAGGACAA	IIIIIIIIIIIIIIIIIIIIIIIIIIIIIIIIIIIIIIIIIIIIIIIIIIIIIIIIIIIIIIIIIIIIIIIIIIIIIIIIIIIIIIIIIIIIIIIIIIIIIIIIIIIIIIIIIIIIIIIIIIIIIIIIIIIIIIIIIIIIIIIIIII	HI:i:1	NH:i:1	NM:i:0
chr20	12862053	12862200	nucleosomal_sequence_860	40	+	0	147M	*	0	0	GCTTCACCTTTCCTAGCATCTTCTCTCACAGCTGTGATACCCTAGGAGGCTCAGGAGGCATGGGATAAGAGCTTGTGTCTCTCAGGCTTTCATCAGCACCCTCAATGTGACCCATTCTCTCTACAGCAAGAGAAGAAAGGTTGTTCC	IIIIIIIIIIIIIIIIIIIIIIIIIIIIIIIIIIIIIIIIIIIIIIIIIIIIIIIIIIIIIIIIIIIIIIIIIIIIIIIIIIIIIIIIIIIIIIIIIIIIIIIIIIIIIIIIIIIIIIIIIIIIIIIIIIIIIIIIIIIIIIIIIII	HI:i:1	NH:i:1	NM:i:0
chr20	12879293	12879440	nucleosomal_sequence_713	40	+	0	147M	*	0	0	CACAGAAGTCACATAGCATCACTTCCACCATAATCTGTGGTGGTAACAAGCCCTCCCCCGATCCCTACCCAGATTCAAGAGGAGGGAATGTAGTTCCACCTTTCAGTGGGAGGAGTGGTTGTCACATTATGAGAAGAGCATGTAAGA	IIIIIIIIIIIIIIIIIIIIIIIIIIIIIIIIIIIIIIIIIIIIIIIIIIIIIIIIIIIIIIIIIIIIIIIIIIIIIIIIIIIIIIIIIIIIIIIIIIIIIIIIIIIIIIIIIIIIIIIIIIIIIIIIIIIIIIIIIIIIIIIIIII	HI:i:1	NH:i:1	NM:i:0
chr20	12907753	12907900	nucleosomal_sequence_1207	40	+	0	147M	*	0	0	TAGGCCTCCTATGGAAACAGGCAGGCTCAGGCCCATGCTTATCTGTCTCTCACTGTGCCATTGAGCCACCAGAGTCATGGGAGCCAGTGTTTTCCAACCGAAGGGACTTCTGTGCCCACTTTCTAGAACCTCTCCTTGAGCCGACCT	IIIIIIIIIIIIIIIIIIIIIIIIIIIIIIIIIIIIIIIIIIIIIIIIIIIIIIIIIIIIIIIIIIIIIIIIIIIIIIIIIIIIIIIIIIIIIIIIIIIIIIIIIIIIIIIIIIIIIIIIIIIIIIIIIIIIIIIIIIIIIIIIIII	HI:i:1	NH:i:1	NM:i:0
chr20	12982733	12982880	nucleosomal_sequence_1135	40	+	0	147M	*	0	0	GCAGAGAAATTAAAACTGCATGATACATTTCCTGTAGTGAAGCTAAGCCTGAAGCCTCAGGACCTGTGTGCACAGGGGCATGGAAGAGAATGTGTTTTAGCCATGCCATAAATACCTTATCATACATGACTTTTACAGAAATGTGAC	IIIIIIIIIIIIIIIIIIIIIIIIIIIIIIIIIIIIIIIIIIIIIIIIIIIIIIIIIIIIIIIIIIIIIIIIIIIIIIIIIIIIIIIIIIIIIIIIIIIIIIIIIIIIIIIIIIIIIIIIIIIIIIIIIIIIIIIIIIIIIIIIIII	HI:i:1	NH:i:1	NM:i:0
chr20	13042423	13042570	nucleosomal_sequence_2046	40	+	0	147M	*	0	0	CACCATCTCCTCTCACCTCAGATGTACCCTGCTTCCACCCTTGAACCCAACAGTCTCTTCTCCACTAACAAGCAATGTGATGTTTAAAATCCTAAGTCAGGTCACAGCACATGTCTGGCCAGAACCCTTTAACATCTTCCCATCTCC	IIIIIIIIIIIIIIIIIIIIIIIIIIIIIIIIIIIIIIIIIIIIIIIIIIIIIIIIIIIIIIIIIIIIIIIIIIIIIIIIIIIIIIIIIIIIIIIIIIIIIIIIIIIIIIIIIIIIIIIIIIIIIIIIIIIIIIIIIIIIIIIIIII	HI:i:1	NH:i:1	NM:i:0
chr20	13063603	13063750	nucleosomal_sequence_875	40	+	0	147M	*	0	0	GAAGAGGGGCATTGAGGGTGGCAAAAGAACCATGTGACAGAAATGTAATACCAATCCATTTATTCTGTACTCTTCCTGATAATGCAAAAGAGTTAGACCTGGTAGTACAATGGAAGTCATTTCTGATCATCTTGACACCTGTGTTTC	IIIIIIIIIIIIIIIIIIIIIIIIIIIIIIIIIIIIIIIIIIIIIIIIIIIIIIIIIIIIIIIIIIIIIIIIIIIIIIIIIIIIIIIIIIIIIIIIIIIIIIIIIIIIIIIIIIIIIIIIIIIIIIIIIIIIIIIIIIIIIIIIIII	HI:i:1	NH:i:1	NM:i:0
chr20	13087043	13087190	nucleosomal_sequence_712	40	+	0	147M	*	0	0	TAGACAAGTCGGGAGGGACACCAAGGAGGAAGCCCTTAACTCTGTTCTGTATTATTGACGAGAAGAGTTTGGGTTAAGACTTCAGTGATGAGTGAGCATTCTCCAGACAGACAAGAGGAAAAAAAGCATGGAGGAGAATCAGGAGGC	IIIIIIIIIIIIIIIIIIIIIIIIIIIIIIIIIIIIIIIIIIIIIIIIIIIIIIIIIIIIIIIIIIIIIIIIIIIIIIIIIIIIIIIIIIIIIIIIIIIIIIIIIIIIIIIIIIIIIIIIIIIIIIIIIIIIIIIIIIIIIIIIIII	HI:i:1	NH:i:1	NM:i:0
chr20	13092013	13092160	nucleosomal_sequence_237	40	+	0	147M	*	0	0	GCACATTTGGCGATTTTCAGTCATTATAACTGCAGTAGTGTGTGACTGGCATATGGTGGACAGAGGCCAGGGATGCTGCCAAGCATCCTACGATGCATGGGACAGCCCCTACAACACAGAGTTATCTAGCTCAAAATGTCGATAGTG	IIIIIIIIIIIIIIIIIIIIIIIIIIIIIIIIIIIIIIIIIIIIIIIIIIIIIIIIIIIIIIIIIIIIIIIIIIIIIIIIIIIIIIIIIIIIIIIIIIIIIIIIIIIIIIIIIIIIIIIIIIIIIIIIIIIIIIIIIIIIIIIIIII	HI:i:1	NH:i:1	NM:i:0
chr20	13131983	13132130	nucleosomal_sequence_1920	40	+	0	147M	*	0	0	TAGACCAGTGTATGGCTTCCTTGCTAACACCCAAGTGGACTGCCTTTGGGTCAAGGGCATGCTCCATTCATTGTCTGTGGTCAGGATAGAGGGGCTGAGATGTCAGCATCCCTAAGAAAGAACAATAAGCCGGATGCTCTCTCCATC	IIIIIIIIIIIIIIIIIIIIIIIIIIIIIIIIIIIIIIIIIIIIIIIIIIIIIIIIIIIIIIIIIIIIIIIIIIIIIIIIIIIIIIIIIIIIIIIIIIIIIIIIIIIIIIIIIIIIIIIIIIIIIIIIIIIIIIIIIIIIIIIIIII	HI:i:1	NH:i:1	NM:i:0
chr20	13133913	13134060	nucleosomal_sequence_2052	40	+	0	147M	*	0	0	AACTCTGCACTGGGACACACACTTAGGACACAGGCTATAAGAGCTGAAGCACCAATAACCTTGACATGGACCCATGTATGTACTTTGCTTGTCTTTCTGTTCTGGGCCAATGTTGTCCTTTTTTCTGGCTTGGGAAAGCAGGGGTCC	IIIIIIIIIIIIIIIIIIIIIIIIIIIIIIIIIIIIIIIIIIIIIIIIIIIIIIIIIIIIIIIIIIIIIIIIIIIIIIIIIIIIIIIIIIIIIIIIIIIIIIIIIIIIIIIIIIIIIIIIIIIIIIIIIIIIIIIIIIIIIIIIIII	HI:i:1	NH:i:1	NM:i:0
chr20	13153953	13154100	nucleosomal_sequence_382	40	+	0	147M	*	0	0	TCACATCAGACAGATGAAATCTTATAAGCTTCATCCATTCTCCAGCTACAGAACCCAGAGTCATGACCACACAGCCAGTTGGTCAGCAGGTTAGACCAGTTACTTCTTGCGTCATGTCTCATTCTTATCAAGTATGGATGCACTCAC	IIIIIIIIIIIIIIIIIIIIIIIIIIIIIIIIIIIIIIIIIIIIIIIIIIIIIIIIIIIIIIIIIIIIIIIIIIIIIIIIIIIIIIIIIIIIIIIIIIIIIIIIIIIIIIIIIIIIIIIIIIIIIIIIIIIIIIIIIIIIIIIIIII	HI:i:1	NH:i:1	NM:i:0
chr20	13161643	13161790	nucleosomal_sequence_1910	40	+	0	147M	*	0	0	CATATCCTCTTAGCCCACCTTGGAGGTTACCTGTAGGTTAGTGAACAAACACTCTGACAGCTCCCTATCCCAAGCACCTGCATCCCTCTGGTTAAAGATTCTCTCTTGACTCAGGAGTCCCTGGTTCACATAGGCAGGAGTGGATGT	IIIIIIIIIIIIIIIIIIIIIIIIIIIIIIIIIIIIIIIIIIIIIIIIIIIIIIIIIIIIIIIIIIIIIIIIIIIIIIIIIIIIIIIIIIIIIIIIIIIIIIIIIIIIIIIIIIIIIIIIIIIIIIIIIIIIIIIIIIIIIIIIIII	HI:i:1	NH:i:1	NM:i:0
chr20	13212313	13212460	nucleosomal_sequence_2083	40	+	0	147M	*	0	0	AAACCCAATCATCTTGCACAGAGCACTCTCTATGGCTGACACACATCCATTAGACAGCAACACCCACATTCCCCATGGAAGAGATAGTACTGCGAGGTTCATGGAATAGAAGAGTTCTGTCTTCAAGTTTGGGTCTCTGAGCTGCCT	IIIIIIIIIIIIIIIIIIIIIIIIIIIIIIIIIIIIIIIIIIIIIIIIIIIIIIIIIIIIIIIIIIIIIIIIIIIIIIIIIIIIIIIIIIIIIIIIIIIIIIIIIIIIIIIIIIIIIIIIIIIIIIIIIIIIIIIIIIIIIIIIIII	HI:i:1	NH:i:1	NM:i:0
chr20	13221493	13221640	nucleosomal_sequence_347	40	+	0	147M	*	0	0	GAAGAGTCAAAGACAGCTTCCAGTTTCACAAGGGTAGAGTTCATGTCAGTGGATTTATATGGGACATGTGGAATATGAGATGCCTCTGGGACATGTAAGTGAAGATAATAGCAGGGAGGCTGTGAAGTGGACAGGGAGCTGAGAGTG	IIIIIIIIIIIIIIIIIIIIIIIIIIIIIIIIIIIIIIIIIIIIIIIIIIIIIIIIIIIIIIIIIIIIIIIIIIIIIIIIIIIIIIIIIIIIIIIIIIIIIIIIIIIIIIIIIIIIIIIIIIIIIIIIIIIIIIIIIIIIIIIIIII	HI:i:1	NH:i:1	NM:i:0
chr20	13223643	13223790	nucleosomal_sequence_687	40	+	0	147M	*	0	0	ACAATAAGGTTAAGTACCTTGTCCAAGTCACACAGATAGCAGAGGTAGAGGCAAGATTTGAACTTTGGCTGTCTGGACACCAGAGTCCATGCTTTTAATCACTGTGACTGCGTGGCTTGGGGAAGAAGTTCCTTGTCTATTACCAAA	IIIIIIIIIIIIIIIIIIIIIIIIIIIIIIIIIIIIIIIIIIIIIIIIIIIIIIIIIIIIIIIIIIIIIIIIIIIIIIIIIIIIIIIIIIIIIIIIIIIIIIIIIIIIIIIIIIIIIIIIIIIIIIIIIIIIIIIIIIIIIIIIIII	HI:i:1	NH:i:1	NM:i:0
chr20	13251363	13251510	nucleosomal_sequence_1594	40	+	0	147M	*	0	0	ATCAATGGGCAGAATCCAAATATCCAGGTAATTCTTGGCACCTGGAAGATGGGAGATAACAAAACAGTCCATCTTTTGTTTTCTGATGATTCCAGTGGAAACTGCTGCCTTACCTCACTTTTCTTCTTAACCCCTTAATGATTCCTG	IIIIIIIIIIIIIIIIIIIIIIIIIIIIIIIIIIIIIIIIIIIIIIIIIIIIIIIIIIIIIIIIIIIIIIIIIIIIIIIIIIIIIIIIIIIIIIIIIIIIIIIIIIIIIIIIIIIIIIIIIIIIIIIIIIIIIIIIIIIIIIIIIII	HI:i:1	NH:i:1	NM:i:0
chr20	13272713	13272860	nucleosomal_sequence_313	40	+	0	147M	*	0	0	TGACACCATCCTGACATGTGTCCCCCACTGCCCAAAACCCCATCCCTGGGCTCAGTGAGTGAGTTCCTAGGACTTATTCAGGCACATTTGGATCTGATTTCACGTTGCCAATGTATCTGGGGTTTTAATATAGTTTCTGCACTACGA	IIIIIIIIIIIIIIIIIIIIIIIIIIIIIIIIIIIIIIIIIIIIIIIIIIIIIIIIIIIIIIIIIIIIIIIIIIIIIIIIIIIIIIIIIIIIIIIIIIIIIIIIIIIIIIIIIIIIIIIIIIIIIIIIIIIIIIIIIIIIIIIIIII	HI:i:1	NH:i:1	NM:i:0
chr20	13302443	13302590	nucleosomal_sequence_1604	40	+	0	147M	*	0	0	TTACTAGGGAATGTCGAAGTGTGTGTAGAGACAGGAGAGGCAGCACTCAGATTCTTGGGCTAGACTGCTCAGGTTTGACTCCCTAATTGGCTGCATGCTAGCTATGTGACCTTGAGCAAGGTACTTAACTTCTCCATGCCTTCGTTT	IIIIIIIIIIIIIIIIIIIIIIIIIIIIIIIIIIIIIIIIIIIIIIIIIIIIIIIIIIIIIIIIIIIIIIIIIIIIIIIIIIIIIIIIIIIIIIIIIIIIIIIIIIIIIIIIIIIIIIIIIIIIIIIIIIIIIIIIIIIIIIIIIII	HI:i:1	NH:i:1	NM:i:0
chr20	13302843	13302990	nucleosomal_sequence_2082	40	+	0	147M	*	0	0	GACAGCTTTTTAGGTCCAAGCATTTCTTAAAAGTGCTGTACTCCCAAGAGTGAGGCAGTTCGTCATCTTCAAAGGCAGTTTGTGCTGCATCTCCTGGGTGTCCAGACCTAGCTTAAAGAGATACGGGTTGTTCTAAGAGAAAAGACA	IIIIIIIIIIIIIIIIIIIIIIIIIIIIIIIIIIIIIIIIIIIIIIIIIIIIIIIIIIIIIIIIIIIIIIIIIIIIIIIIIIIIIIIIIIIIIIIIIIIIIIIIIIIIIIIIIIIIIIIIIIIIIIIIIIIIIIIIIIIIIIIIIII	HI:i:1	NH:i:1	NM:i:0
chr20	13303613	13303760	nucleosomal_sequence_1045	40	+	0	147M	*	0	0	CTGTAGGAAGAGACAACATTTGACAAAGCAAGGCAGAAAACGCCACAGTCCTTCCTGACTTCCAGAACAATTGGGTGCATACTCTGGGGGAAGACACCACCCAGGCATTGTGTCACAGCGTCTCGGAGGAAAAATAGGAACTAAGAG	IIIIIIIIIIIIIIIIIIIIIIIIIIIIIIIIIIIIIIIIIIIIIIIIIIIIIIIIIIIIIIIIIIIIIIIIIIIIIIIIIIIIIIIIIIIIIIIIIIIIIIIIIIIIIIIIIIIIIIIIIIIIIIIIIIIIIIIIIIIIIIIIIII	HI:i:1	NH:i:1	NM:i:0
chr20	13323893	13324040	nucleosomal_sequence_1153	40	+	0	147M	*	0	0	TAGAGGCCAGAAACCTCAGCCAGGCCTACCCAGCACTCAGGAAGAGCAGAGGCTCAGCAGCCCCTGAGGGAGGCACAGCTTGGCTCTTGGAAAATGGCCCTACTGGGCCTCATTCTCCAGGTACTTGGTTTTTGGCTCTAGAGACAA	IIIIIIIIIIIIIIIIIIIIIIIIIIIIIIIIIIIIIIIIIIIIIIIIIIIIIIIIIIIIIIIIIIIIIIIIIIIIIIIIIIIIIIIIIIIIIIIIIIIIIIIIIIIIIIIIIIIIIIIIIIIIIIIIIIIIIIIIIIIIIIIIIII	HI:i:1	NH:i:1	NM:i:0
chr20	13411473	13411620	nucleosomal_sequence_1198	40	+	0	147M	*	0	0	CAGTAGACAAAGGGCAAACCTCAAAAGTGTCTGTTACTTGAGTCATATCACCTTGGAAGCAGCCCACTGGAGCTCTGATAACTAATGTATTTGTCAAGAGGAAAGTCTACATAACGGCTTCCAGGAAACTCCATCAAGTGGCAATGA	IIIIIIIIIIIIIIIIIIIIIIIIIIIIIIIIIIIIIIIIIIIIIIIIIIIIIIIIIIIIIIIIIIIIIIIIIIIIIIIIIIIIIIIIIIIIIIIIIIIIIIIIIIIIIIIIIIIIIIIIIIIIIIIIIIIIIIIIIIIIIIIIIII	HI:i:1	NH:i:1	NM:i:0
chr20	13422123	13422270	nucleosomal_sequence_292	40	+	0	147M	*	0	0	GCAAGAAGGCCTCTTTTGGTAAGGAGCTAACCATGTGATAATCTGAGGAAAGACCATTCCAGGCAGATCAATCAGCAAATGCAGAGACTCTGAGGTGAGGGAGGGTCAGGGAAGAGAGGATAGAACATGCTTTCAAGAGAGAGGCAG	IIIIIIIIIIIIIIIIIIIIIIIIIIIIIIIIIIIIIIIIIIIIIIIIIIIIIIIIIIIIIIIIIIIIIIIIIIIIIIIIIIIIIIIIIIIIIIIIIIIIIIIIIIIIIIIIIIIIIIIIIIIIIIIIIIIIIIIIIIIIIIIIIII	HI:i:1	NH:i:1	NM:i:0
chr20	13440123	13440270	nucleosomal_sequence_490	40	+	0	147M	*	0	0	ATAATTAAATCTTACTCCATGCCTGCACCCATAAACCAAACTTTGCTGAAGATAATTACACTACCATGCTGACCATGCCTTCTTTAAATTCATGGTCACTATCTTCAATTTGGACCCTTAATGCTGCCTGGCAATACATAGGCAAGT	IIIIIIIIIIIIIIIIIIIIIIIIIIIIIIIIIIIIIIIIIIIIIIIIIIIIIIIIIIIIIIIIIIIIIIIIIIIIIIIIIIIIIIIIIIIIIIIIIIIIIIIIIIIIIIIIIIIIIIIIIIIIIIIIIIIIIIIIIIIIIIIIIII	HI:i:1	NH:i:1	NM:i:0
chr20	13463893	13464040	nucleosomal_sequence_2069	40	+	0	147M	*	0	0	GTCTCCAACAGGGCTTGGTGAGCATCCTCAGCTTGTAAAGCATGTGAACATTCTCTAGCCAGTATGGTGCGCACAAGATGCTCTCCACATCCTAGAAATCCAAAGAAACCAACAGTTGAGGAAAAGCAGCACCGAACACCCTGCTTA	IIIIIIIIIIIIIIIIIIIIIIIIIIIIIIIIIIIIIIIIIIIIIIIIIIIIIIIIIIIIIIIIIIIIIIIIIIIIIIIIIIIIIIIIIIIIIIIIIIIIIIIIIIIIIIIIIIIIIIIIIIIIIIIIIIIIIIIIIIIIIIIIIII	HI:i:1	NH:i:1	NM:i:0
chr20	13464923	13465070	nucleosomal_sequence_60	40	+	0	147M	*	0	0	TGCCATTTGACCCAGCAATCCCATTACTAGGTATATATTCCAAGGATTATAAATCATTCTACTATAAAGACACATGCACCCGTATGTTTCTAGCAGCACTCTTCACAATAGCAAAGACTTGGAACCAACCCAAACGTCCATCAATGA	IIIIIIIIIIIIIIIIIIIIIIIIIIIIIIIIIIIIIIIIIIIIIIIIIIIIIIIIIIIIIIIIIIIIIIIIIIIIIIIIIIIIIIIIIIIIIIIIIIIIIIIIIIIIIIIIIIIIIIIIIIIIIIIIIIIIIIIIIIIIIIIIIII	HI:i:1	NH:i:1	NM:i:0
chr20	13503833	13503980	nucleosomal_sequence_840	40	+	0	147M	*	0	0	AGAAGGAAGACTGGAACCCTAGGTGATTTGCACTGAGTCCTCAGTAGAATAGGGCTTGTATTCACCAAGAGTGCCTGTGACACACAGAGTACAAGAATGACTGCTGCTAAATAGAAGCTGAAGCATGGATTCCTGCCTGCCTTCCAC	IIIIIIIIIIIIIIIIIIIIIIIIIIIIIIIIIIIIIIIIIIIIIIIIIIIIIIIIIIIIIIIIIIIIIIIIIIIIIIIIIIIIIIIIIIIIIIIIIIIIIIIIIIIIIIIIIIIIIIIIIIIIIIIIIIIIIIIIIIIIIIIIIII	HI:i:1	NH:i:1	NM:i:0
chr20	13510473	13510620	nucleosomal_sequence_949	40	+	0	147M	*	0	0	TTAGAAATCATTCGCTCCAATATTCTACCCAGAGCGGGAATCTCCATGAAACATCCCAGGCACTTCTGACACTGAGAACCTCACTGCCTCATGTGGGAACACATTCTGTTTACGGACACTTCCCATTGGTAGCAAATATGTGCTGTA	IIIIIIIIIIIIIIIIIIIIIIIIIIIIIIIIIIIIIIIIIIIIIIIIIIIIIIIIIIIIIIIIIIIIIIIIIIIIIIIIIIIIIIIIIIIIIIIIIIIIIIIIIIIIIIIIIIIIIIIIIIIIIIIIIIIIIIIIIIIIIIIIIII	HI:i:1	NH:i:1	NM:i:0
chr20	13619363	13619510	nucleosomal_sequence_316	40	+	0	147M	*	0	0	GGAACTAGGGACATCCTGGCCCCCTCCTCTAGCCCCGCCCGGGGCAAGGGGTGTCCTGCGCGCCGCCCCCTCTCGGACCCGGAGAGGACGTCCCAGCTAGCGTACGGGGCCCACACACAGAGGCAGCAGCGCGGAGGCGGCAGCGGC	IIIIIIIIIIIIIIIIIIIIIIIIIIIIIIIIIIIIIIIIIIIIIIIIIIIIIIIIIIIIIIIIIIIIIIIIIIIIIIIIIIIIIIIIIIIIIIIIIIIIIIIIIIIIIIIIIIIIIIIIIIIIIIIIIIIIIIIIIIIIIIIIIII	HI:i:1	NH:i:1	NM:i:0
chr20	13622793	13622940	nucleosomal_sequence_491	40	+	0	147M	*	0	0	GCCCAGCATGAATTCCTTCTTATTTCTCCTAACAGCACCCCACTTCACTTCCAGGGACTGCCCTTCACCACTTGCACCCAGCGTAAGTGGGACTGTCCATCAGGATGCTCCGTGGGATGATCAACTGACCCATGCTAAGCTAAAGCT	IIIIIIIIIIIIIIIIIIIIIIIIIIIIIIIIIIIIIIIIIIIIIIIIIIIIIIIIIIIIIIIIIIIIIIIIIIIIIIIIIIIIIIIIIIIIIIIIIIIIIIIIIIIIIIIIIIIIIIIIIIIIIIIIIIIIIIIIIIIIIIIIIII	HI:i:1	NH:i:1	NM:i:0
chr20	13630353	13630500	nucleosomal_sequence_1562	40	+	0	147M	*	0	0	GGGAAACAGATGCTCCCAGCTGTCGCCTGCCATCAGCCAGCTCACTGAATGTTTTCAGCCCTGGCTCCTTCTGGACCAATCGAGCTGTATAAACACATTTTATCCGCAAGCCTGGTTGTGGGGGCAGCCAACCTATCTGTCTTCTTT	IIIIIIIIIIIIIIIIIIIIIIIIIIIIIIIIIIIIIIIIIIIIIIIIIIIIIIIIIIIIIIIIIIIIIIIIIIIIIIIIIIIIIIIIIIIIIIIIIIIIIIIIIIIIIIIIIIIIIIIIIIIIIIIIIIIIIIIIIIIIIIIIIII	HI:i:1	NH:i:1	NM:i:0
chr20	13665193	13665340	nucleosomal_sequence_1724	40	+	0	147M	*	0	0	TTTGCACACAATGATTGAGAGCTCCACAGAACATGTTGCGATGGTGGAAAAGTATTTTCAATGGCTTAGAGAGGCTCCTGCACATGGAAGGATGAGAAATGAGATGACTCATAAGGAGCCAACTCTCAAGTCTTAAAACCAACTTCA	IIIIIIIIIIIIIIIIIIIIIIIIIIIIIIIIIIIIIIIIIIIIIIIIIIIIIIIIIIIIIIIIIIIIIIIIIIIIIIIIIIIIIIIIIIIIIIIIIIIIIIIIIIIIIIIIIIIIIIIIIIIIIIIIIIIIIIIIIIIIIIIIIII	HI:i:1	NH:i:1	NM:i:0
chr20	13676003	13676150	nucleosomal_sequence_1563	40	+	0	147M	*	0	0	GCCTTCCAGGCACGGCAATCTGTCTTCTGAGCCTCCAAATCTCACCAGCCAGATTATGGACACCAAGGAGCTAGCGAACTCTACCAGTGACACGCTTCCAAAATACTCATCTCTATGTATGGTGGAGGCCTTGGCCATTATGTAGTC	IIIIIIIIIIIIIIIIIIIIIIIIIIIIIIIIIIIIIIIIIIIIIIIIIIIIIIIIIIIIIIIIIIIIIIIIIIIIIIIIIIIIIIIIIIIIIIIIIIIIIIIIIIIIIIIIIIIIIIIIIIIIIIIIIIIIIIIIIIIIIIIIIII	HI:i:1	NH:i:1	NM:i:0
chr20	13676603	13676750	nucleosomal_sequence_1202	40	+	0	147M	*	0	0	GCCATTATGCTAGTTCCTACATGCCAGTCACTGTGGGGACCCCATTATTCGTCTCGCATCTTAAAGTGTATTGCTAGCAGGGTCAAAGTCATGTTTTTCAAACCTTTGGATACTGTACTGCAATGGCTTGGCACTGGGGAACATATC	IIIIIIIIIIIIIIIIIIIIIIIIIIIIIIIIIIIIIIIIIIIIIIIIIIIIIIIIIIIIIIIIIIIIIIIIIIIIIIIIIIIIIIIIIIIIIIIIIIIIIIIIIIIIIIIIIIIIIIIIIIIIIIIIIIIIIIIIIIIIIIIIIII	HI:i:1	NH:i:1	NM:i:0
chr20	13760733	13760880	nucleosomal_sequence_1566	40	+	0	147M	*	0	0	TTATGAGTAATGCCTTTCCTAGACTGTGGAACCAACAAAATTACTGCAAGCAATGTGGTGGGGTAGAAGGAGTCAGAAGACTTGAGTTGCAGTTCCAGGTCTGCATGTCCTTACATAAGTCACTTTAATCTTGTTCGCTGATACAGT	IIIIIIIIIIIIIIIIIIIIIIIIIIIIIIIIIIIIIIIIIIIIIIIIIIIIIIIIIIIIIIIIIIIIIIIIIIIIIIIIIIIIIIIIIIIIIIIIIIIIIIIIIIIIIIIIIIIIIIIIIIIIIIIIIIIIIIIIIIIIIIIIIII	HI:i:1	NH:i:1	NM:i:0
chr20	13776743	13776890	nucleosomal_sequence_2176	40	+	0	147M	*	0	0	AGGCTCTCCACGTCCAGTTCAACTCTTTCGATAGCTGTTTTTAGGGTGACCAGTCATCAAGGTGTGCCCAGGACTTTGCCACTTTTGGCCTGAAAGTCTTATGTTCTGGGAAAGCTGGTCACCCTTGATGTTTTCTTTCGTGAGTGT	IIIIIIIIIIIIIIIIIIIIIIIIIIIIIIIIIIIIIIIIIIIIIIIIIIIIIIIIIIIIIIIIIIIIIIIIIIIIIIIIIIIIIIIIIIIIIIIIIIIIIIIIIIIIIIIIIIIIIIIIIIIIIIIIIIIIIIIIIIIIIIIIIII	HI:i:1	NH:i:1	NM:i:0
chr20	13792673	13792820	nucleosomal_sequence_455	40	+	0	147M	*	0	0	AAGTTACGAGTGAGAATAATTAGGGCCAAAGAGAACAGTTACCTGTCAAGTGGCAGAATTAGCTGCCAAACTCATGCTTCTTGGCTCTGCCCTGGCACTGTCTGAACTGACCCTGTTCCTTCTTGTGTTGCCCATCTGTAACAAGGT	IIIIIIIIIIIIIIIIIIIIIIIIIIIIIIIIIIIIIIIIIIIIIIIIIIIIIIIIIIIIIIIIIIIIIIIIIIIIIIIIIIIIIIIIIIIIIIIIIIIIIIIIIIIIIIIIIIIIIIIIIIIIIIIIIIIIIIIIIIIIIIIIIII	HI:i:1	NH:i:1	NM:i:0
chr20	13804713	13804860	nucleosomal_sequence_1156	40	+	0	147M	*	0	0	CGTCCTTGAATCCTTGTCCCTGCAGAACTGCCTGCACTCCAAACTCTTCTGGGTCCCTTCTACTGGGAGCTGTCACCCTTCATATCCAGCTCTTTTTTTGTCCCAGGCCATCTTGAACTTTGGTTAGTTCCATCTCCTTTAGCACTT	IIIIIIIIIIIIIIIIIIIIIIIIIIIIIIIIIIIIIIIIIIIIIIIIIIIIIIIIIIIIIIIIIIIIIIIIIIIIIIIIIIIIIIIIIIIIIIIIIIIIIIIIIIIIIIIIIIIIIIIIIIIIIIIIIIIIIIIIIIIIIIIIIII	HI:i:1	NH:i:1	NM:i:0
chr20	13816323	13816470	nucleosomal_sequence_1164	40	+	0	147M	*	0	0	AGAGATCTTCTGGGCTGGTGAACACATCCATGTGCTGGGGGGATAGCACACCCCAAGTCCACAGAGGGAGAAACTCCTTCACTCCTCCAGGCCCTTCCAGAACTCACCCTATGTCCTCTTCACCTGGCTCATCATTTCTGTCCTTTC	IIIIIIIIIIIIIIIIIIIIIIIIIIIIIIIIIIIIIIIIIIIIIIIIIIIIIIIIIIIIIIIIIIIIIIIIIIIIIIIIIIIIIIIIIIIIIIIIIIIIIIIIIIIIIIIIIIIIIIIIIIIIIIIIIIIIIIIIIIIIIIIIIII	HI:i:1	NH:i:1	NM:i:0
chr20	13841593	13841740	nucleosomal_sequence_2186	40	+	0	147M	*	0	0	TTGTTCAGGCCATAAGTCTAGGGGAATTATTCCTAGTTCTTTTTCCCTCGCCTCCATCAGCCAATTCATCAAGTCCTGTTGGTTCTGCCTCTAAAACACGCTTAACTCCTGATATCTCCTCCACTGCCTATTCCAGCCTACAATACT	IIIIIIIIIIIIIIIIIIIIIIIIIIIIIIIIIIIIIIIIIIIIIIIIIIIIIIIIIIIIIIIIIIIIIIIIIIIIIIIIIIIIIIIIIIIIIIIIIIIIIIIIIIIIIIIIIIIIIIIIIIIIIIIIIIIIIIIIIIIIIIIIIII	HI:i:1	NH:i:1	NM:i:0
chr20	13954023	13954170	nucleosomal_sequence_1603	40	+	0	147M	*	0	0	TCTGAATTGTTCAAACTGTAGAATATGTAAGCACTGCTGAGTCCTAATGTCCTCGTGTTAGGCTTGGATTTTCCGTTAGCCTGTCTGTGAATGCTATAACGAATTATCTCAGCTTTCTACCAGTGACTTTGTGGGTATTGCAGAGTG	IIIIIIIIIIIIIIIIIIIIIIIIIIIIIIIIIIIIIIIIIIIIIIIIIIIIIIIIIIIIIIIIIIIIIIIIIIIIIIIIIIIIIIIIIIIIIIIIIIIIIIIIIIIIIIIIIIIIIIIIIIIIIIIIIIIIIIIIIIIIIIIIIII	HI:i:1	NH:i:1	NM:i:0
chr20	14101483	14101630	nucleosomal_sequence_160	40	+	0	147M	*	0	0	CTCATAATGAGTTGAACAATGAGAACACATGGCCACCGAGAGGGGAACAACACACACCAGGGCCTGTTATGGGTGGGGGGTGAGGGGAGGGAACTTAGAGGATGGGTCAATAGGTGCGACAAACCATCATTACACATGTATACCTAT	IIIIIIIIIIIIIIIIIIIIIIIIIIIIIIIIIIIIIIIIIIIIIIIIIIIIIIIIIIIIIIIIIIIIIIIIIIIIIIIIIIIIIIIIIIIIIIIIIIIIIIIIIIIIIIIIIIIIIIIIIIIIIIIIIIIIIIIIIIIIIIIIIII	HI:i:1	NH:i:1	NM:i:0
chr20	14114213	14114360	nucleosomal_sequence_2192	40	+	0	147M	*	0	0	CACAGTAAAGAGGTACCATTTCAGATAGGTTTGTTAGGAAAAGTCCTGAATGGGTGACATTTGTACAGAGATGTGAATAAAGTGAAGGAACAACTTATGTATACCTTGATAAGCACATATCTAACTAACATTTTTGGCATGGTTTAA	IIIIIIIIIIIIIIIIIIIIIIIIIIIIIIIIIIIIIIIIIIIIIIIIIIIIIIIIIIIIIIIIIIIIIIIIIIIIIIIIIIIIIIIIIIIIIIIIIIIIIIIIIIIIIIIIIIIIIIIIIIIIIIIIIIIIIIIIIIIIIIIIIII	HI:i:1	NH:i:1	NM:i:0
chr20	14174873	14175020	nucleosomal_sequence_735	40	+	0	147M	*	0	0	AACAGAACAAATGATACATTGTTGTGTATCAAGGCAGAAACCATTACTACAACATGTAGCTGCCCTGAGTTCAGTTGCTTTTGTTTATGTTCCTGCCCAGCCAAGATTGGGATCACTTCCTGCTGAGACCTGACTTGAAAATGATGG	IIIIIIIIIIIIIIIIIIIIIIIIIIIIIIIIIIIIIIIIIIIIIIIIIIIIIIIIIIIIIIIIIIIIIIIIIIIIIIIIIIIIIIIIIIIIIIIIIIIIIIIIIIIIIIIIIIIIIIIIIIIIIIIIIIIIIIIIIIIIIIIIIII	HI:i:1	NH:i:1	NM:i:0
chr20	14216013	14216160	nucleosomal_sequence_186	40	+	0	147M	*	0	0	TTGTAGATTATAAAACAGAGGCACACAGTAGTTAAGAGGCTTGTATAAGCTTACACAGCTAGCAGGGAGACCATGATTCAAACATCAGGCAGTAGAACTCCTGAGTACCCTCTCTGAACTGCTAAGCTATGTTACCTCTCATCTTAA	IIIIIIIIIIIIIIIIIIIIIIIIIIIIIIIIIIIIIIIIIIIIIIIIIIIIIIIIIIIIIIIIIIIIIIIIIIIIIIIIIIIIIIIIIIIIIIIIIIIIIIIIIIIIIIIIIIIIIIIIIIIIIIIIIIIIIIIIIIIIIIIIIII	HI:i:1	NH:i:1	NM:i:0
chr20	14266433	14266580	nucleosomal_sequence_2182	40	+	0	147M	*	0	0	ATATTTTCTCATTCAGTCCCTCTCCCACAACTACCAGTGATAGTTGTTGATGTGATTAGTGACCTCTATGGTCCTGCTACAGTTATGTATATCTTTGTACAAAGCTGACTGTATACTGGGATGGAACTTTGGGATAGTGACTTTGTT	IIIIIIIIIIIIIIIIIIIIIIIIIIIIIIIIIIIIIIIIIIIIIIIIIIIIIIIIIIIIIIIIIIIIIIIIIIIIIIIIIIIIIIIIIIIIIIIIIIIIIIIIIIIIIIIIIIIIIIIIIIIIIIIIIIIIIIIIIIIIIIIIIII	HI:i:1	NH:i:1	NM:i:0
chr20	14395343	14395490	nucleosomal_sequence_1027	40	+	0	147M	*	0	0	GTTGATTCCAGCCTTACTTTTCTTCAAACAACACACAAGCCTCGACTTTGTGTAGGCTTTGCACTGCTTTTCCCTCTGCTGGGAATCCTGTTTCCTCAGATGGTCACCTGGCTTGCACCTCCTGGCCTCTGCTTAGATGTCACTTTA	IIIIIIIIIIIIIIIIIIIIIIIIIIIIIIIIIIIIIIIIIIIIIIIIIIIIIIIIIIIIIIIIIIIIIIIIIIIIIIIIIIIIIIIIIIIIIIIIIIIIIIIIIIIIIIIIIIIIIIIIIIIIIIIIIIIIIIIIIIIIIIIIIII	HI:i:1	NH:i:1	NM:i:0
chr20	14576223	14576370	nucleosomal_sequence_1641	40	+	0	147M	*	0	0	TGGTTACGTTTCTAATCACTGACCGAATTAGTAACATCTTTGTCAAGACAGCTTTGCATGTATGTCGAGTCGAATTTTCTCTTCAGGATAAATTACTAGACACAGAAGCTCTTTGTCAAATGTTACGCACTTTTGAAGGTTCTTACT	IIIIIIIIIIIIIIIIIIIIIIIIIIIIIIIIIIIIIIIIIIIIIIIIIIIIIIIIIIIIIIIIIIIIIIIIIIIIIIIIIIIIIIIIIIIIIIIIIIIIIIIIIIIIIIIIIIIIIIIIIIIIIIIIIIIIIIIIIIIIIIIIIII	HI:i:1	NH:i:1	NM:i:0
chr20	14624343	14624490	nucleosomal_sequence_270	40	+	0	147M	*	0	0	ATAGTCATGTGGTTTAGCTTGTTACTTGGCATATGTGGCCCCGATTGTCACATGACAAGGCACCTGTGGTGACTGTCCTTTGTTCACAGCTGCAGCCTCAGCTCATGCCACAGTACCTGAAACCTGGTATTTTATAAAGATTTGTTG	IIIIIIIIIIIIIIIIIIIIIIIIIIIIIIIIIIIIIIIIIIIIIIIIIIIIIIIIIIIIIIIIIIIIIIIIIIIIIIIIIIIIIIIIIIIIIIIIIIIIIIIIIIIIIIIIIIIIIIIIIIIIIIIIIIIIIIIIIIIIIIIIIII	HI:i:1	NH:i:1	NM:i:0
chr20	14630723	14630870	nucleosomal_sequence_876	40	+	0	147M	*	0	0	AGTTCTAGACTTAACACATCCTACTATCAATCTGAGTGGATTTGTTCCAGATGCTTGCATGGCTGAGATATGCAAAAAACTGTCTCCCCATGCTGATTGGTAGCATCTTTACATGGGCAAGTCTTCCTACTTGTAAAGAATGAGTTA	IIIIIIIIIIIIIIIIIIIIIIIIIIIIIIIIIIIIIIIIIIIIIIIIIIIIIIIIIIIIIIIIIIIIIIIIIIIIIIIIIIIIIIIIIIIIIIIIIIIIIIIIIIIIIIIIIIIIIIIIIIIIIIIIIIIIIIIIIIIIIIIIIII	HI:i:1	NH:i:1	NM:i:0
chr20	14664183	14664330	nucleosomal_sequence_1039	40	+	0	147M	*	0	0	ATATGCAAGTGGTGAAGTAATAAAGCCCAGATAATGTTGTTTCCCTGGAACACTTGTGAGGCCAAAAGTGATGCCTCCCTGCCATGCAGTGGCAGCAGAAGTCAACCTGGACATTAGACAAGTTATACTTCCCTTAGTGCCAATAGC	IIIIIIIIIIIIIIIIIIIIIIIIIIIIIIIIIIIIIIIIIIIIIIIIIIIIIIIIIIIIIIIIIIIIIIIIIIIIIIIIIIIIIIIIIIIIIIIIIIIIIIIIIIIIIIIIIIIIIIIIIIIIIIIIIIIIIIIIIIIIIIIIIII	HI:i:1	NH:i:1	NM:i:0
chr20	14699023	14699170	nucleosomal_sequence_1181	40	+	0	147M	*	0	0	GGAAACAGTGTGGGTGCATGTGATTCAAACATCAGTTGTGAGGCCGAAAGAGAAGCTAGTCAACAGGTGGGGGTCTTTTAACTCCTTCTCTCCCTCCACTGATACAGAACCCCCAACACTCATATACAGTGTGTTTCCAGAAATCCA	IIIIIIIIIIIIIIIIIIIIIIIIIIIIIIIIIIIIIIIIIIIIIIIIIIIIIIIIIIIIIIIIIIIIIIIIIIIIIIIIIIIIIIIIIIIIIIIIIIIIIIIIIIIIIIIIIIIIIIIIIIIIIIIIIIIIIIIIIIIIIIIIIII	HI:i:1	NH:i:1	NM:i:0
chr20	14739263	14739410	nucleosomal_sequence_2154	40	+	0	147M	*	0	0	ATTTTAATAGCTTCCCATGGAGCTGGTTTTTATCCAGCTAGGCTTTAGTGTGCTGCCATCTCCTTGTGTGGAGAGGATTTGAGTCTCACTGTGGATCCTATCATTGGAATTACTCTAAGAATATCATAGAAAATACTGAGGATCTCT	IIIIIIIIIIIIIIIIIIIIIIIIIIIIIIIIIIIIIIIIIIIIIIIIIIIIIIIIIIIIIIIIIIIIIIIIIIIIIIIIIIIIIIIIIIIIIIIIIIIIIIIIIIIIIIIIIIIIIIIIIIIIIIIIIIIIIIIIIIIIIIIIIII	HI:i:1	NH:i:1	NM:i:0
chr20	14756553	14756700	nucleosomal_sequence_1007	40	+	0	147M	*	0	0	CAAAGAGCAAACAGAAGATTGGGTTACTTCTGTGATCACACTGATAATTCCAGCAGGCAAATCTTAGTCACAACAAGTCCCTGGAGTCCAGCCAATCTGGCTGCTTTGATGCTAGGCTCAGTAGAACTGAACCAAATGTGCGTGGGA	IIIIIIIIIIIIIIIIIIIIIIIIIIIIIIIIIIIIIIIIIIIIIIIIIIIIIIIIIIIIIIIIIIIIIIIIIIIIIIIIIIIIIIIIIIIIIIIIIIIIIIIIIIIIIIIIIIIIIIIIIIIIIIIIIIIIIIIIIIIIIIIIIII	HI:i:1	NH:i:1	NM:i:0
chr20	14819623	14819770	nucleosomal_sequence_1014	40	+	0	147M	*	0	0	GCCATATGCTGTGGGTCAGGAAGAAAGCTATCTCGAAACAGAAGAACCCATCTCCTGGCCTAATGACCTTGGGAACGTTTAGTCATTTCAAGGCATTTATCGTTGAAGCAGCGTAGGGGTCGTTTGGGCTATGTTTTCCTCCATGTG	IIIIIIIIIIIIIIIIIIIIIIIIIIIIIIIIIIIIIIIIIIIIIIIIIIIIIIIIIIIIIIIIIIIIIIIIIIIIIIIIIIIIIIIIIIIIIIIIIIIIIIIIIIIIIIIIIIIIIIIIIIIIIIIIIIIIIIIIIIIIIIIIIII	HI:i:1	NH:i:1	NM:i:0
chr20	14825593	14825740	nucleosomal_sequence_1409	40	+	0	147M	*	0	0	AGTCTACCTCTCTGCCTTTGTCCATGGCCTTAAATGCCTTCCCAGCCACAATCTAGCTGTTGAAATCTCATCCATCCTTGAATATCTAGCTCATGTAATGGTAATGGCCATAGAACAGCTTCTACTAACCACCCCCAGCAAAAGCAA	IIIIIIIIIIIIIIIIIIIIIIIIIIIIIIIIIIIIIIIIIIIIIIIIIIIIIIIIIIIIIIIIIIIIIIIIIIIIIIIIIIIIIIIIIIIIIIIIIIIIIIIIIIIIIIIIIIIIIIIIIIIIIIIIIIIIIIIIIIIIIIIIIII	HI:i:1	NH:i:1	NM:i:0
chr20	14862703	14862850	nucleosomal_sequence_2139	40	+	0	147M	*	0	0	AATCCCTACAGGAACCATCTTTAATAAGTGTCAAAGTAAGGAGTCAAGCTCAGGCAGTCATGCCCTTATCCCACAAATTTTGAGATTCTGCCATAGCCAGGTTTATGCCTTGCTTCTCACTTGTGATGGACTTTCCAGAGCTTGGCC	IIIIIIIIIIIIIIIIIIIIIIIIIIIIIIIIIIIIIIIIIIIIIIIIIIIIIIIIIIIIIIIIIIIIIIIIIIIIIIIIIIIIIIIIIIIIIIIIIIIIIIIIIIIIIIIIIIIIIIIIIIIIIIIIIIIIIIIIIIIIIIIIIII	HI:i:1	NH:i:1	NM:i:0
chr20	14873503	14873650	nucleosomal_sequence_787	40	+	0	147M	*	0	0	TAGTAGAGACGGGATTAGAACATGTTGCCAAGGCTGGTCTGGAACTCTTAGGCTCAAGCAATCCTCCTGCCTTGGCTTCCCAAAGTGCTGGGATTAGAGTTTTGAGCCACCACGCCCAGCCCATGATTCTACTTTCTGTTTGTATGA	IIIIIIIIIIIIIIIIIIIIIIIIIIIIIIIIIIIIIIIIIIIIIIIIIIIIIIIIIIIIIIIIIIIIIIIIIIIIIIIIIIIIIIIIIIIIIIIIIIIIIIIIIIIIIIIIIIIIIIIIIIIIIIIIIIIIIIIIIIIIIIIIIII	HI:i:1	NH:i:1	NM:i:0
chr20	14891403	14891550	nucleosomal_sequence_1424	40	+	0	147M	*	0	0	TTCTGCTTTCCTGCTTATCCTTTTTTATCCTAAGCTTGTTAGGTAACTTCAGAGTTTAGAATGCCTTGTGATGGTATGTCACTTGATATTGATGCTGTTAATTCCCTAGAGCGAAGTCTTCTCAACTTTTTGTCTACAACCCATAAT	IIIIIIIIIIIIIIIIIIIIIIIIIIIIIIIIIIIIIIIIIIIIIIIIIIIIIIIIIIIIIIIIIIIIIIIIIIIIIIIIIIIIIIIIIIIIIIIIIIIIIIIIIIIIIIIIIIIIIIIIIIIIIIIIIIIIIIIIIIIIIIIIIII	HI:i:1	NH:i:1	NM:i:0
chr20	14929213	14929360	nucleosomal_sequence_888	40	+	0	147M	*	0	0	ATGCCAACACAGACCCATCTGTCTTCTGGTCTTTTGCTGGTGCCCTCTGTCTACCAAACCTGTGGTACTGCAAGCTCTAAAATAGGCCTCCCTGGGCCAAGAGCAGGGTAAAGAATTACAGAGAATCAGTGGTGGGGCAGAAACAGG	IIIIIIIIIIIIIIIIIIIIIIIIIIIIIIIIIIIIIIIIIIIIIIIIIIIIIIIIIIIIIIIIIIIIIIIIIIIIIIIIIIIIIIIIIIIIIIIIIIIIIIIIIIIIIIIIIIIIIIIIIIIIIIIIIIIIIIIIIIIIIIIIIII	HI:i:1	NH:i:1	NM:i:0
chr20	14931663	14931810	nucleosomal_sequence_1870	40	+	0	147M	*	0	0	TAGAGAACCAAGGCAGCCCACTCACTACCAACAAACATCAGATTTCTCTCTTGCCTCAGTCAGTCAGTTGGGAATGAGTCTTGAGGAAATGGATTGGGGGATTGAGGGTTAGAGCCATGGTTTACTGCAGTGGTGTGTAGTGTTCAT	IIIIIIIIIIIIIIIIIIIIIIIIIIIIIIIIIIIIIIIIIIIIIIIIIIIIIIIIIIIIIIIIIIIIIIIIIIIIIIIIIIIIIIIIIIIIIIIIIIIIIIIIIIIIIIIIIIIIIIIIIIIIIIIIIIIIIIIIIIIIIIIIIII	HI:i:1	NH:i:1	NM:i:0
chr20	14966123	14966270	nucleosomal_sequence_964	40	+	0	147M	*	0	0	GGAAGCTCTGCATCCACTTGACAAGCCTTTTAGGTCCCAACAGCAGTGGACTCCTTATCAGGGCTACTCATAAAAGGCTAACCTTCCAAAGGAAACTTGTCAGGGCTCAGCTGTTGGCAAGATGGATTAACAAGTGCTTCCAGCTAA	IIIIIIIIIIIIIIIIIIIIIIIIIIIIIIIIIIIIIIIIIIIIIIIIIIIIIIIIIIIIIIIIIIIIIIIIIIIIIIIIIIIIIIIIIIIIIIIIIIIIIIIIIIIIIIIIIIIIIIIIIIIIIIIIIIIIIIIIIIIIIIIIIII	HI:i:1	NH:i:1	NM:i:0
chr20	14986333	14986480	nucleosomal_sequence_2171	40	+	0	147M	*	0	0	AGTTCTCAAATTGCGAATTCTGAGATTCACTGAGAGTCATCCAAGCTCTCAGTGGATCTCAGAATTTTTGCTCTGCCTCAAACCAGCCTACCAAACGTTTATTCTTTATGTGTGACTGGTTGGCTGCTTGTGGAACCAGTTTGAGCT	IIIIIIIIIIIIIIIIIIIIIIIIIIIIIIIIIIIIIIIIIIIIIIIIIIIIIIIIIIIIIIIIIIIIIIIIIIIIIIIIIIIIIIIIIIIIIIIIIIIIIIIIIIIIIIIIIIIIIIIIIIIIIIIIIIIIIIIIIIIIIIIIIII	HI:i:1	NH:i:1	NM:i:0
chr20	14993433	14993580	nucleosomal_sequence_1392	40	+	0	147M	*	0	0	CCAGGGCTGCCTGGGAGCTCAGCCGTCCCAGTCTCAGAAGCACAATTGCAGTTTGAATGCAGCTCCTGGGTGGGTTTCCTGTGCACCTTGGCCATGACCCCTTGGAAGGCTGTATGCCTGCAAGTTGAGCAGAGTCTGATCATACAC	IIIIIIIIIIIIIIIIIIIIIIIIIIIIIIIIIIIIIIIIIIIIIIIIIIIIIIIIIIIIIIIIIIIIIIIIIIIIIIIIIIIIIIIIIIIIIIIIIIIIIIIIIIIIIIIIIIIIIIIIIIIIIIIIIIIIIIIIIIIIIIIIIII	HI:i:1	NH:i:1	NM:i:0
chr20	14999743	14999890	nucleosomal_sequence_1496	40	+	0	147M	*	0	0	TATAAGCCATGAGGTGTAATGGGACTTTTATTCCAGTTTTCCCTTCTTCCTCTGAACACACACACACGCGCGCGCGCGCGCGGAGAGAGTTTTCTTGGAAAGAAGAAAGGAAGAAAACATTTAATTCTCATTAGGACCTAAAGCTTT	IIIIIIIIIIIIIIIIIIIIIIIIIIIIIIIIIIIIIIIIIIIIIIIIIIIIIIIIIIIIIIIIIIIIIIIIIIIIIIIIIIIIIIIIIIIIIIIIIIIIIIIIIIIIIIIIIIIIIIIIIIIIIIIIIIIIIIIIIIIIIIIIIII	HI:i:1	NH:i:1	NM:i:0
chr20	15063803	15063950	nucleosomal_sequence_1517	40	+	0	147M	*	0	0	GTCTGTGGTCCCTCTCCACACCTAATTGTGATGACCTTCTGAGAATAATGACTGCTGCTTCACATCTACCTTCCCAGCTTTGTGAATCTCTGGGGTTGGCCAGCTGTCACTTAGAATCATACAAGGAAAGGGATTCTGCAAGATGTA	IIIIIIIIIIIIIIIIIIIIIIIIIIIIIIIIIIIIIIIIIIIIIIIIIIIIIIIIIIIIIIIIIIIIIIIIIIIIIIIIIIIIIIIIIIIIIIIIIIIIIIIIIIIIIIIIIIIIIIIIIIIIIIIIIIIIIIIIIIIIIIIIIII	HI:i:1	NH:i:1	NM:i:0
chr20	15137983	15138130	nucleosomal_sequence_49	40	+	0	147M	*	0	0	TCTAATTAACCACCCCCCCCCACCTCCCCCCCCCCCGGCCACCCAGGCTTCACCTCTAAATACCATCACATCAGGGGCTGGAGCTTTGACATATGAATTTAGGGAAGACACAGGCATTCAGCCATAAAAATGGTTATGTGAACCTGT	IIIIIIIIIIIIIIIIIIIIIIIIIIIIIIIIIIIIIIIIIIIIIIIIIIIIIIIIIIIIIIIIIIIIIIIIIIIIIIIIIIIIIIIIIIIIIIIIIIIIIIIIIIIIIIIIIIIIIIIIIIIIIIIIIIIIIIIIIIIIIIIIIII	HI:i:1	NH:i:1	NM:i:0
chr20	15179423	15179570	nucleosomal_sequence_935	40	+	0	147M	*	0	0	ATAGAAGAGACTCCGTAGAGTGTAGCAATCTGCTGGGAACTAGAAGCATATCAAAGGCTCTTGACATGTGACTCCACCAGTGCTTATGTGTGCTTATCTCATGGCCTCCTGACTGGGTTCGAGTTTCATAGATTGTTCAGTCTTTTC	IIIIIIIIIIIIIIIIIIIIIIIIIIIIIIIIIIIIIIIIIIIIIIIIIIIIIIIIIIIIIIIIIIIIIIIIIIIIIIIIIIIIIIIIIIIIIIIIIIIIIIIIIIIIIIIIIIIIIIIIIIIIIIIIIIIIIIIIIIIIIIIIIII	HI:i:1	NH:i:1	NM:i:0
chr20	15227573	15227720	nucleosomal_sequence_1099	40	+	0	147M	*	0	0	TATGCCAACTGAAATAAACCAGTCACAAGAGGCCTGATTCCATTTATCTGCATAGGAAATCCGTAGATACAGAGAGTAGATTAACGGTTGTCAGAGGCTGGGGATAAGAGATGGGAATCAGGGAATGGGGTGTGACTGCTAATAGGG	IIIIIIIIIIIIIIIIIIIIIIIIIIIIIIIIIIIIIIIIIIIIIIIIIIIIIIIIIIIIIIIIIIIIIIIIIIIIIIIIIIIIIIIIIIIIIIIIIIIIIIIIIIIIIIIIIIIIIIIIIIIIIIIIIIIIIIIIIIIIIIIIIII	HI:i:1	NH:i:1	NM:i:0
chr20	15332273	15332420	nucleosomal_sequence_1091	40	+	0	147M	*	0	0	TTCAGTGAGCTCCGTGAGTCCTACTAGCAAATTATCAACCTGAAGGTGTTTTTGGGGACCCCTCTTCCCAAACATGCAGTTGGTATTAGAAGTGAGGACCTTCTTGGAGAATGTGCCCACAAACATGGCTATCTGGCTAACTTTTAG	IIIIIIIIIIIIIIIIIIIIIIIIIIIIIIIIIIIIIIIIIIIIIIIIIIIIIIIIIIIIIIIIIIIIIIIIIIIIIIIIIIIIIIIIIIIIIIIIIIIIIIIIIIIIIIIIIIIIIIIIIIIIIIIIIIIIIIIIIIIIIIIIIII	HI:i:1	NH:i:1	NM:i:0
chr20	15339303	15339450	nucleosomal_sequence_1784	40	+	0	147M	*	0	0	ACTGGGTGACTTAAACAACATTCATTTCTCACAGTTCTGAGGGCTAAGAAGTCCAAGATCAAGATGTCAGCAGATTTAGTTCTTGGTACTGGCCTGCAGACGGTTGACTTCTCCCTGTGCCCTCCAGATGGCGAAGAAGAAGAGCTC	IIIIIIIIIIIIIIIIIIIIIIIIIIIIIIIIIIIIIIIIIIIIIIIIIIIIIIIIIIIIIIIIIIIIIIIIIIIIIIIIIIIIIIIIIIIIIIIIIIIIIIIIIIIIIIIIIIIIIIIIIIIIIIIIIIIIIIIIIIIIIIIIIII	HI:i:1	NH:i:1	NM:i:0
chr20	15343773	15343920	nucleosomal_sequence_281	40	+	0	147M	*	0	0	TGCTACCACCTCCCACTTCCTTTTTCTTTGTAAAGCTGGGTGTTCCCTCCCTTGAGAATTCCCACAGGATTCAGATGCAGGAGACAAGTGACCATCTGCTTACTTAGTGGTGACACATGAAATCGTGTGGTGTGCAGGTAGAACCAT	IIIIIIIIIIIIIIIIIIIIIIIIIIIIIIIIIIIIIIIIIIIIIIIIIIIIIIIIIIIIIIIIIIIIIIIIIIIIIIIIIIIIIIIIIIIIIIIIIIIIIIIIIIIIIIIIIIIIIIIIIIIIIIIIIIIIIIIIIIIIIIIIIII	HI:i:1	NH:i:1	NM:i:0
chr20	15391303	15391450	nucleosomal_sequence_1305	40	+	0	147M	*	0	0	ACACACACACACACAAAGCATCAATGAGGAAGTAGCCACAAAATAGTCATCCAGTCTTATCCTGTAAACTTAGTGATGTTCCTCCATCTGCAAGCACGCTTGCAGGAAAACCAACACGCCTTGCAGGAAAAGTTCATTTTGAGTTGC	IIIIIIIIIIIIIIIIIIIIIIIIIIIIIIIIIIIIIIIIIIIIIIIIIIIIIIIIIIIIIIIIIIIIIIIIIIIIIIIIIIIIIIIIIIIIIIIIIIIIIIIIIIIIIIIIIIIIIIIIIIIIIIIIIIIIIIIIIIIIIIIIIII	HI:i:1	NH:i:1	NM:i:0
chr20	15435913	15436060	nucleosomal_sequence_1495	40	+	0	147M	*	0	0	AGCCATGATTTAGATAATGAGTGTGCATATTGGTCCTACCTCTGTGTCATCTGATTTAATGGAGATTCCAGTTAGTGGCAGCTTATCCGGTTACTTTAGAGACTGATTAATGAGTTGTCACTGTTTTATTGGATATCGGTCATCAGA	IIIIIIIIIIIIIIIIIIIIIIIIIIIIIIIIIIIIIIIIIIIIIIIIIIIIIIIIIIIIIIIIIIIIIIIIIIIIIIIIIIIIIIIIIIIIIIIIIIIIIIIIIIIIIIIIIIIIIIIIIIIIIIIIIIIIIIIIIIIIIIIIIII	HI:i:1	NH:i:1	NM:i:0
chr20	15446213	15446360	nucleosomal_sequence_1871	40	+	0	147M	*	0	0	TGAGGGGAGCGCCAGCTCAGGGCTATCCATAGTCCACAATCGGGCAGGGTGTTGGGCTTCAATTCTTCTCTAAGCGTGTGAGGCATGAGAAAACGGGGCAACCCTGCAGGTCGGGAGGAAGGGGTAGACATGTGGCTGGGGCTCCAC	IIIIIIIIIIIIIIIIIIIIIIIIIIIIIIIIIIIIIIIIIIIIIIIIIIIIIIIIIIIIIIIIIIIIIIIIIIIIIIIIIIIIIIIIIIIIIIIIIIIIIIIIIIIIIIIIIIIIIIIIIIIIIIIIIIIIIIIIIIIIIIIIIII	HI:i:1	NH:i:1	NM:i:0
chr20	15458573	15458720	nucleosomal_sequence_541	40	+	0	147M	*	0	0	GATGTTGCAGTGACGTGAGGAAAAAGCCATGAGCCAAGGAATGCATGTGGCCTCTGAAAGCTGGAGAACACAAGGGCATGGATTTGCTCCAGTGCCTCCAGCAGGAATGCAATCCTGCCCAAGCCATGATTTTTGCTCAGTAAAATT	IIIIIIIIIIIIIIIIIIIIIIIIIIIIIIIIIIIIIIIIIIIIIIIIIIIIIIIIIIIIIIIIIIIIIIIIIIIIIIIIIIIIIIIIIIIIIIIIIIIIIIIIIIIIIIIIIIIIIIIIIIIIIIIIIIIIIIIIIIIIIIIIIII	HI:i:1	NH:i:1	NM:i:0
chr20	15502743	15502890	nucleosomal_sequence_1023	40	+	0	147M	*	0	0	GCAGGGTCAGGACTAGGGTGAGGTAATCAAGGTGCTTGGGATGCACAGTTTAAGGAGGCAGGTCTCAGCCGCCAACTCTGTGCTTGCATAGCCCTCATATTCTGCACCCCAGGAGCCTCCTTCACCTCTCTCTAGTCCTAGTGCTGT	IIIIIIIIIIIIIIIIIIIIIIIIIIIIIIIIIIIIIIIIIIIIIIIIIIIIIIIIIIIIIIIIIIIIIIIIIIIIIIIIIIIIIIIIIIIIIIIIIIIIIIIIIIIIIIIIIIIIIIIIIIIIIIIIIIIIIIIIIIIIIIIIIII	HI:i:1	NH:i:1	NM:i:0
chr20	15516243	15516390	nucleosomal_sequence_1016	40	+	0	147M	*	0	0	TTGACTGTATCACGAAGAATCCTTAAACAGAAGAGAGTGAGCCACAATGGATGGTTGTGGAAGTGAACAACCAAGGCAGGTGGTACTGCCATTTCCTGATAGAACACTTTCCAATCCCGCGTCTCCCACCTCTGGGTTTCCATCTTC	IIIIIIIIIIIIIIIIIIIIIIIIIIIIIIIIIIIIIIIIIIIIIIIIIIIIIIIIIIIIIIIIIIIIIIIIIIIIIIIIIIIIIIIIIIIIIIIIIIIIIIIIIIIIIIIIIIIIIIIIIIIIIIIIIIIIIIIIIIIIIIIIIII	HI:i:1	NH:i:1	NM:i:0
chr20	15533123	15533270	nucleosomal_sequence_1847	40	+	0	147M	*	0	0	TTTAATGCTGTATGTGAAGGTGTGCATGGCAGTTGATAAGGATGCCTACTCTGTTTCCCTTGGCCCAGCTGAGTTTACCTGCAGCCTTCATGGACAGTTCCCAGATAACACAGACAGCTTCCATGTCAAAAACCTCCATCTCCCACT	IIIIIIIIIIIIIIIIIIIIIIIIIIIIIIIIIIIIIIIIIIIIIIIIIIIIIIIIIIIIIIIIIIIIIIIIIIIIIIIIIIIIIIIIIIIIIIIIIIIIIIIIIIIIIIIIIIIIIIIIIIIIIIIIIIIIIIIIIIIIIIIIIII	HI:i:1	NH:i:1	NM:i:0
chr20	15545093	15545240	nucleosomal_sequence_790	40	+	0	147M	*	0	0	TGTATTTTCATGCTACTACCCACTTTGGATCTTTTTTATTGTACCTCTGACATTACTTATAGCACATTTCGCAGCTGGGTTTAAAAGCATGTTAGCAGGCAATTGTAGGTACCGTGTCAACAAATGTGGGAAATAGAACAAGACTAA	IIIIIIIIIIIIIIIIIIIIIIIIIIIIIIIIIIIIIIIIIIIIIIIIIIIIIIIIIIIIIIIIIIIIIIIIIIIIIIIIIIIIIIIIIIIIIIIIIIIIIIIIIIIIIIIIIIIIIIIIIIIIIIIIIIIIIIIIIIIIIIIIIII	HI:i:1	NH:i:1	NM:i:0
chr20	15549063	15549210	nucleosomal_sequence_819	40	+	0	147M	*	0	0	ATCCCTTGCTCTTACCCTATGTCTAACAGTGTGTGTCAACACCGTTGGCTGCTCAGTGACCTACACTAACAAATGGCTTATTTCTCTGTGATGCTGCCACCCTCAACATAGGGCCTCTAGGGACTTCATGGCTTAGGAAGAGAGCAG	IIIIIIIIIIIIIIIIIIIIIIIIIIIIIIIIIIIIIIIIIIIIIIIIIIIIIIIIIIIIIIIIIIIIIIIIIIIIIIIIIIIIIIIIIIIIIIIIIIIIIIIIIIIIIIIIIIIIIIIIIIIIIIIIIIIIIIIIIIIIIIIIIII	HI:i:1	NH:i:1	NM:i:0
chr20	15573793	15573940	nucleosomal_sequence_1609	40	+	0	147M	*	0	0	GATATGAAGCAATTATCAAGTTGTTTTTTGGAATATTGATGCCTGGCCGTCTTTGCACATTATCCTCATCTCATGCTGTGACCCACAGGACTTAATTCTGACACCTTGAGTCTCTCATGGCAGATTGATAAGGAGCCCTGGCTTAAT	IIIIIIIIIIIIIIIIIIIIIIIIIIIIIIIIIIIIIIIIIIIIIIIIIIIIIIIIIIIIIIIIIIIIIIIIIIIIIIIIIIIIIIIIIIIIIIIIIIIIIIIIIIIIIIIIIIIIIIIIIIIIIIIIIIIIIIIIIIIIIIIIIII	HI:i:1	NH:i:1	NM:i:0
chr20	15625843	15625990	nucleosomal_sequence_1660	40	+	0	147M	*	0	0	GGACAGTTGCCTCCTCCTAGCGTGAAATTACAGTCAATGACCCAGAGGCAAGAGGGTCCCCATATCATCACAGAGCCCTGAGACTCTCAATCTCTGTAGGGATGAATGTGGAATTTTTCTGTTGCTTCTGTGTTTCCGTAACTGTTT	IIIIIIIIIIIIIIIIIIIIIIIIIIIIIIIIIIIIIIIIIIIIIIIIIIIIIIIIIIIIIIIIIIIIIIIIIIIIIIIIIIIIIIIIIIIIIIIIIIIIIIIIIIIIIIIIIIIIIIIIIIIIIIIIIIIIIIIIIIIIIIIIIII	HI:i:1	NH:i:1	NM:i:0
chr20	15736763	15736910	nucleosomal_sequence_1703	40	+	0	147M	*	0	0	CTGTTCCTTGGTAACCTCTGCCACTGCCTATGACAGCCCGCCACTGGTACTATGTTATGCAAATTGCCAGCCTCAATACAAACCCTGTCTATGAAGAGGCACTTGGTTGGCAGAGTGAAAACACAGAGTAACGAGATGCCATCTGCA	IIIIIIIIIIIIIIIIIIIIIIIIIIIIIIIIIIIIIIIIIIIIIIIIIIIIIIIIIIIIIIIIIIIIIIIIIIIIIIIIIIIIIIIIIIIIIIIIIIIIIIIIIIIIIIIIIIIIIIIIIIIIIIIIIIIIIIIIIIIIIIIIIII	HI:i:1	NH:i:1	NM:i:0
chr20	15743163	15743310	nucleosomal_sequence_1572	40	+	0	147M	*	0	0	GGTCTGTTTCCCCAACCACTTTGAGCATGAGTTTGACCATGTGACTTGCTTTGACCAATAGAAAGAAGCAGAGTTAACAGCCTCCTTGTGGCTCTTAGTCCAGGCTTTCATTGGCCTTGGTGCAGCTGCTCATCCTCTTGCACCCTG	IIIIIIIIIIIIIIIIIIIIIIIIIIIIIIIIIIIIIIIIIIIIIIIIIIIIIIIIIIIIIIIIIIIIIIIIIIIIIIIIIIIIIIIIIIIIIIIIIIIIIIIIIIIIIIIIIIIIIIIIIIIIIIIIIIIIIIIIIIIIIIIIIII	HI:i:1	NH:i:1	NM:i:0
chr20	15781333	15781480	nucleosomal_sequence_415	40	+	0	147M	*	0	0	ACTCAACAGCTCATTGAGAACAGGCCATGATGACAATGGCGGTTTTGTGGAATAGAAAGGGGGGAAAGGAGGGGAAAAGATTGAGAAATCGGATGGTTGCTGTGTCTGTGTAGAAAGAGGTAGACATGGGAGACTTTTCATTTTGTT	IIIIIIIIIIIIIIIIIIIIIIIIIIIIIIIIIIIIIIIIIIIIIIIIIIIIIIIIIIIIIIIIIIIIIIIIIIIIIIIIIIIIIIIIIIIIIIIIIIIIIIIIIIIIIIIIIIIIIIIIIIIIIIIIIIIIIIIIIIIIIIIIIII	HI:i:1	NH:i:1	NM:i:0
chr20	15792053	15792200	nucleosomal_sequence_68	40	+	0	147M	*	0	0	AATGGCAATCATTAAAAAGTCAGGAAACAACAGGTGCTGGCCACCCTATCTTAAGTAGCTCCCCTGTATTCCTGACAGTGACCTTGTATCTCACTTTCCTATTTAATTTTCTTTATATTGCTAACAACTACCCCAAATTATCTTTTA	IIIIIIIIIIIIIIIIIIIIIIIIIIIIIIIIIIIIIIIIIIIIIIIIIIIIIIIIIIIIIIIIIIIIIIIIIIIIIIIIIIIIIIIIIIIIIIIIIIIIIIIIIIIIIIIIIIIIIIIIIIIIIIIIIIIIIIIIIIIIIIIIIII	HI:i:1	NH:i:1	NM:i:0
chr20	15803443	15803590	nucleosomal_sequence_1587	40	+	0	147M	*	0	0	AGGACAGCAAATTAGGAAAGAAAACCGCAGATACAGCAGATAAGGGAGGAAGAGGTGGATTATCTACCTCAGTGACAATTTACATGCTGAATTATACTAATTTCCCTGTGTTCTGTGATGCTCAGTAAATGAGACTCTGCTGATGTT	IIIIIIIIIIIIIIIIIIIIIIIIIIIIIIIIIIIIIIIIIIIIIIIIIIIIIIIIIIIIIIIIIIIIIIIIIIIIIIIIIIIIIIIIIIIIIIIIIIIIIIIIIIIIIIIIIIIIIIIIIIIIIIIIIIIIIIIIIIIIIIIIIII	HI:i:1	NH:i:1	NM:i:0
chr20	15806823	15806970	nucleosomal_sequence_2025	40	+	0	147M	*	0	0	ATTGTTAATTACACACACCAACACATTTGCAAGGAATCTCTGGACTTCAGATACCTCACTTCAAATTGTATTATTTCACATTATTGTTGTTGTCTCTGATAAGGGAATACGCATGGGGGATGGGAAGTGGCAGTGGGAGGTGTTGGG	IIIIIIIIIIIIIIIIIIIIIIIIIIIIIIIIIIIIIIIIIIIIIIIIIIIIIIIIIIIIIIIIIIIIIIIIIIIIIIIIIIIIIIIIIIIIIIIIIIIIIIIIIIIIIIIIIIIIIIIIIIIIIIIIIIIIIIIIIIIIIIIIIII	HI:i:1	NH:i:1	NM:i:0
chr20	15809063	15809210	nucleosomal_sequence_1584	40	+	0	147M	*	0	0	CTGCCTCCCCTCAAAATGATCAGATTCTACTCTACTTCCGTTCAAAGGTACAAGGTAACAAATATACTGACATTTGCTCTTGAAGGGAAGAAAATCAGATTTCTGCCAATTTAAAGCCATGAACAAATGTCAGAATTAAGATCAGTT	IIIIIIIIIIIIIIIIIIIIIIIIIIIIIIIIIIIIIIIIIIIIIIIIIIIIIIIIIIIIIIIIIIIIIIIIIIIIIIIIIIIIIIIIIIIIIIIIIIIIIIIIIIIIIIIIIIIIIIIIIIIIIIIIIIIIIIIIIIIIIIIIIII	HI:i:1	NH:i:1	NM:i:0
chr20	15811123	15811270	nucleosomal_sequence_2026	40	+	0	147M	*	0	0	GTTGGAATGCACTAAATCCCATAGGTCAAGTCGTTTGGCAAAGAGAGTAAGTAAGCATTAAACGACACAGAATGAGGAGCGGAAGTACCCAAAACTATGAATGAAGACTCCCAAAGGGGAGTATTTGCACATTGACCTGGGAGAATC	IIIIIIIIIIIIIIIIIIIIIIIIIIIIIIIIIIIIIIIIIIIIIIIIIIIIIIIIIIIIIIIIIIIIIIIIIIIIIIIIIIIIIIIIIIIIIIIIIIIIIIIIIIIIIIIIIIIIIIIIIIIIIIIIIIIIIIIIIIIIIIIIIII	HI:i:1	NH:i:1	NM:i:0
chr20	15829723	15829870	nucleosomal_sequence_1536	40	+	0	147M	*	0	0	ATAGGAGAGGCACAGATGTAACTCACCATTTTCCTTCCTTTCTTTTATGTTCACACATGCACACACACACTCACACACACAGCACTGTTGCCACCAGAATGCTTTTGGTTTGTGCTTTCACATTGTAGAGGACATGAACCTATGGAA	IIIIIIIIIIIIIIIIIIIIIIIIIIIIIIIIIIIIIIIIIIIIIIIIIIIIIIIIIIIIIIIIIIIIIIIIIIIIIIIIIIIIIIIIIIIIIIIIIIIIIIIIIIIIIIIIIIIIIIIIIIIIIIIIIIIIIIIIIIIIIIIIIII	HI:i:1	NH:i:1	NM:i:0
chr20	15896853	15897000	nucleosomal_sequence_1111	40	+	0	147M	*	0	0	GGCTCTGGGCTTTTTCTCACTGATTCTTGGCCAGAGACAGCACTCCCTTGCCATGGGGGCTCTCTATAGAGGATGCGTGTCCTCATGAGATGGCAGCTGGCTTCCCTGAGAGCAAGGCACGGGGGAGAGGGAGAGCATGTCCTGGCT	IIIIIIIIIIIIIIIIIIIIIIIIIIIIIIIIIIIIIIIIIIIIIIIIIIIIIIIIIIIIIIIIIIIIIIIIIIIIIIIIIIIIIIIIIIIIIIIIIIIIIIIIIIIIIIIIIIIIIIIIIIIIIIIIIIIIIIIIIIIIIIIIIII	HI:i:1	NH:i:1	NM:i:0
chr20	15909813	15909960	nucleosomal_sequence_1374	40	+	0	147M	*	0	0	TTGGGCTTGGTTCCAGACTGTGACTTGGGTTCAAACTTGCTCCATGTATCTCTCATCCTCCTTAAGCCAAGAGCTACAGGGGCATCTTCTTGTCATGGCAAATGTCAGGAACACAAGCAACAAATCCTTTTATGCAGTGCATGTAAA	IIIIIIIIIIIIIIIIIIIIIIIIIIIIIIIIIIIIIIIIIIIIIIIIIIIIIIIIIIIIIIIIIIIIIIIIIIIIIIIIIIIIIIIIIIIIIIIIIIIIIIIIIIIIIIIIIIIIIIIIIIIIIIIIIIIIIIIIIIIIIIIIIII	HI:i:1	NH:i:1	NM:i:0
chr20	15930173	15930320	nucleosomal_sequence_1970	40	+	0	147M	*	0	0	AAAGCAACCAGAGTAAACTATGCCAGCAAGCAGAAACACCTAAGAAATCTCTACCTAGCCCCCATTCCCCAGTGGAGATTTGTTAACTGGGTATCTTCGCTTGAATACCAGACATTCCATTGGTGCCTTCCATAGATTTTTCTGCCT	IIIIIIIIIIIIIIIIIIIIIIIIIIIIIIIIIIIIIIIIIIIIIIIIIIIIIIIIIIIIIIIIIIIIIIIIIIIIIIIIIIIIIIIIIIIIIIIIIIIIIIIIIIIIIIIIIIIIIIIIIIIIIIIIIIIIIIIIIIIIIIIIIII	HI:i:1	NH:i:1	NM:i:0
chr20	16029083	16029230	nucleosomal_sequence_611	40	+	0	147M	*	0	0	TGAAGGAGAAGAAGAGAATAACCAAGACATGTTAAGTTCAATAAGAGTTCTACAAGGAGACTAGGCAGTGTAGGGCTGTGTATTTGATTGATACCCACCAAGCATCTCCAGGTTTAACTTAATTTGGACTGAGATTACTGAAAACCA	IIIIIIIIIIIIIIIIIIIIIIIIIIIIIIIIIIIIIIIIIIIIIIIIIIIIIIIIIIIIIIIIIIIIIIIIIIIIIIIIIIIIIIIIIIIIIIIIIIIIIIIIIIIIIIIIIIIIIIIIIIIIIIIIIIIIIIIIIIIIIIIIIII	HI:i:1	NH:i:1	NM:i:0
chr20	16089653	16089800	nucleosomal_sequence_761	40	+	0	147M	*	0	0	CCAGTAAAGATTCTTCCAGTTGCAAATGCCAAAACCAATTCAAGTTCAGTGAGGCTGAAGGAGGATTTATTGATCCATGTAAACAGGTAACAGGTTGGCTCTTGCCTCTGGGATGGCTGGCTGCACCCAGGGTCTGTGCTGGAAGGA	IIIIIIIIIIIIIIIIIIIIIIIIIIIIIIIIIIIIIIIIIIIIIIIIIIIIIIIIIIIIIIIIIIIIIIIIIIIIIIIIIIIIIIIIIIIIIIIIIIIIIIIIIIIIIIIIIIIIIIIIIIIIIIIIIIIIIIIIIIIIIIIIIII	HI:i:1	NH:i:1	NM:i:0
chr20	16150083	16150230	nucleosomal_sequence_723	40	+	0	147M	*	0	0	TATGAGTCCTTCCCTGGGTCCATCACAGGATAGGTCAACCTTTCTGAGGGTGAACTGTGCTGCTATTCTGTGCACTCTTAGCCTTGAGGAGGTCAAGGCATGGCTGACAGTGGAGAGGCATGGACAGAGCCTGGATGTGGGTTGGGA	IIIIIIIIIIIIIIIIIIIIIIIIIIIIIIIIIIIIIIIIIIIIIIIIIIIIIIIIIIIIIIIIIIIIIIIIIIIIIIIIIIIIIIIIIIIIIIIIIIIIIIIIIIIIIIIIIIIIIIIIIIIIIIIIIIIIIIIIIIIIIIIIIII	HI:i:1	NH:i:1	NM:i:0
chr20	16171863	16172010	nucleosomal_sequence_401	40	+	0	147M	*	0	0	CGTGAATTGAAGGGGCCAGGGGACCACAGGCCACAGCTTCTTTGTCTTACCACAGCTGGGTCTTATAGGAGAGCTTGGTCTCCAGGTTTCTAGCAAGCACTGGTGTGTGTCTGTGTGTGTGTGTGTGTGTGTGTCCATGGGCCTTGT	IIIIIIIIIIIIIIIIIIIIIIIIIIIIIIIIIIIIIIIIIIIIIIIIIIIIIIIIIIIIIIIIIIIIIIIIIIIIIIIIIIIIIIIIIIIIIIIIIIIIIIIIIIIIIIIIIIIIIIIIIIIIIIIIIIIIIIIIIIIIIIIIIII	HI:i:1	NH:i:1	NM:i:0
chr20	16173473	16173620	nucleosomal_sequence_2256	40	+	0	147M	*	0	0	CTTTATGGTGCAGAGGACAGCAAGAAAGAGGTCAAACTCTAAGAAAAGACAGAGGTAAACAGTGGCGGGAGATCATCACAGGCCAGGAGGGATGTGGCTCCAGGTCCCCGTGGAATGGGCTGAGCCACGGACATTAAGGGTAGCTGC	IIIIIIIIIIIIIIIIIIIIIIIIIIIIIIIIIIIIIIIIIIIIIIIIIIIIIIIIIIIIIIIIIIIIIIIIIIIIIIIIIIIIIIIIIIIIIIIIIIIIIIIIIIIIIIIIIIIIIIIIIIIIIIIIIIIIIIIIIIIIIIIIIII	HI:i:1	NH:i:1	NM:i:0
chr20	16203703	16203850	nucleosomal_sequence_568	40	+	0	147M	*	0	0	ATTGTGTTAGAGGGGATGAGTCATCCCTCTCATGCCCTGTGGTCACCTGGTTGTGATGATCCTGGTGGGATCCTGGTGGCTCCTGGTGCTCCTTGGGGTTGAGAAGGATAACTCTTCCCCCTAAGCATATTGTTTCTTGTTTAGCTT	IIIIIIIIIIIIIIIIIIIIIIIIIIIIIIIIIIIIIIIIIIIIIIIIIIIIIIIIIIIIIIIIIIIIIIIIIIIIIIIIIIIIIIIIIIIIIIIIIIIIIIIIIIIIIIIIIIIIIIIIIIIIIIIIIIIIIIIIIIIIIIIIIII	HI:i:1	NH:i:1	NM:i:0
chr20	16261173	16261320	nucleosomal_sequence_1412	40	+	0	147M	*	0	0	TCCGGTTCATGAGCTTATGTGAGCCCCTAAGACACCCTTAGGAGAGGGACAAGAATGGATGTCCTTTGTTTACAGAGGAAGTAACTGAGATTCCAAGGGGCAGTGACTTGGCTAAGGTCAACAGGTCATAAGAGGCTGACAAAGTGA	IIIIIIIIIIIIIIIIIIIIIIIIIIIIIIIIIIIIIIIIIIIIIIIIIIIIIIIIIIIIIIIIIIIIIIIIIIIIIIIIIIIIIIIIIIIIIIIIIIIIIIIIIIIIIIIIIIIIIIIIIIIIIIIIIIIIIIIIIIIIIIIIIII	HI:i:1	NH:i:1	NM:i:0
chr20	16272513	16272660	nucleosomal_sequence_1866	40	+	0	147M	*	0	0	CCCTGGAGATATTAAGGGCAGAAGCAGACTTCCTGTTGCTCACAGCATTTATTCAGAGAGCTCTGAAATACAAGCCCCGGGGTCTACTGGGGCTGTGTTTCCAGCTAGCTAAAGAAAAATCCACTGAGAAAAAGGCAATGGCTTCAT	IIIIIIIIIIIIIIIIIIIIIIIIIIIIIIIIIIIIIIIIIIIIIIIIIIIIIIIIIIIIIIIIIIIIIIIIIIIIIIIIIIIIIIIIIIIIIIIIIIIIIIIIIIIIIIIIIIIIIIIIIIIIIIIIIIIIIIIIIIIIIIIIIII	HI:i:1	NH:i:1	NM:i:0
chr20	16280153	16280300	nucleosomal_sequence_1107	40	+	0	147M	*	0	0	TAAGAACTCATTTAACATCTGATATTAACACATCCAACACTCTTAGGTAAAGGCAATTTGCTCTTTTGAACCAGAAAGGGTTGCAAAGAATTGCCACAGAAGGTCACTCTGTACCAAAGAGAACTTTGGCTATGTCCTTAAATGAAG	IIIIIIIIIIIIIIIIIIIIIIIIIIIIIIIIIIIIIIIIIIIIIIIIIIIIIIIIIIIIIIIIIIIIIIIIIIIIIIIIIIIIIIIIIIIIIIIIIIIIIIIIIIIIIIIIIIIIIIIIIIIIIIIIIIIIIIIIIIIIIIIIIII	HI:i:1	NH:i:1	NM:i:0
chr20	16305803	16305950	nucleosomal_sequence_1176	40	+	0	147M	*	0	0	GTAAAAGCCATCTATGACAAACCCACATCCAACAATATACTGAACAGAGAAAAGGTGAAAGCATTCCCACTGAGAACTGGAGCAAGACAAGGGGGATGCACACTTTCACCAATTCTATTCAGCATAGTACTAGAAGTCCTAGCCAGA	IIIIIIIIIIIIIIIIIIIIIIIIIIIIIIIIIIIIIIIIIIIIIIIIIIIIIIIIIIIIIIIIIIIIIIIIIIIIIIIIIIIIIIIIIIIIIIIIIIIIIIIIIIIIIIIIIIIIIIIIIIIIIIIIIIIIIIIIIIIIIIIIIII	HI:i:1	NH:i:1	NM:i:0
chr20	16335803	16335950	nucleosomal_sequence_2245	40	+	0	147M	*	0	0	ATTCCTCAGAGCCCAGGGCTGCCCTGAGATGCATCAGGGGTGGGGACAGGCAGGGGAGACGGCTGGCTCTAGGCTCCTTCCTCCCTCCCCACTCTGTGTGTGCCCAGCAGCTCTAGGCTTCCCTGCCTTTTACGGTGTCCTTCCACA	IIIIIIIIIIIIIIIIIIIIIIIIIIIIIIIIIIIIIIIIIIIIIIIIIIIIIIIIIIIIIIIIIIIIIIIIIIIIIIIIIIIIIIIIIIIIIIIIIIIIIIIIIIIIIIIIIIIIIIIIIIIIIIIIIIIIIIIIIIIIIIIIIII	HI:i:1	NH:i:1	NM:i:0
chr20	16355193	16355340	nucleosomal_sequence_2259	40	+	0	147M	*	0	0	GGTGCCACATACCCATAAGACAAGACATAAAGTGCCATGGGCCACAAGAAGGGTCCAGGACGAGCACTGCAGGCATCCAGAAGGTAGAGTAATTTTGACTACCAAGAGCAAAGATCTCTCCACTGTGCTCCAAGCAAGTCCTAGAGG	IIIIIIIIIIIIIIIIIIIIIIIIIIIIIIIIIIIIIIIIIIIIIIIIIIIIIIIIIIIIIIIIIIIIIIIIIIIIIIIIIIIIIIIIIIIIIIIIIIIIIIIIIIIIIIIIIIIIIIIIIIIIIIIIIIIIIIIIIIIIIIIIIII	HI:i:1	NH:i:1	NM:i:0
chr20	16447783	16447930	nucleosomal_sequence_579	40	+	0	147M	*	0	0	GAAAATAACCCAACTTCAGCTCCCTGCAGCCATCCTGTCCCACACTAGGGTGATGGCCAGGGCAGGGAGAGGACACTGAGAAGCACTGTGAAGTTCAACAGGGGCACAAGCTCACCAAAAGACTGAGACCTAATCATAGGACTATAG	IIIIIIIIIIIIIIIIIIIIIIIIIIIIIIIIIIIIIIIIIIIIIIIIIIIIIIIIIIIIIIIIIIIIIIIIIIIIIIIIIIIIIIIIIIIIIIIIIIIIIIIIIIIIIIIIIIIIIIIIIIIIIIIIIIIIIIIIIIIIIIIIIII	HI:i:1	NH:i:1	NM:i:0
chr20	16456643	16456790	nucleosomal_sequence_1889	40	+	0	147M	*	0	0	ATCTCTCACACAGATTCTGCATCCAGTAATTATCAGCAACCAGGCCCAATTCCATGGTATTGACAGTGGTATCTGTCACGTCTTCAGACAACTCCACTACCAAGGGCCCTGCAACAAATACAAACAGGCAGAGCGTGTTTTCCTATC	IIIIIIIIIIIIIIIIIIIIIIIIIIIIIIIIIIIIIIIIIIIIIIIIIIIIIIIIIIIIIIIIIIIIIIIIIIIIIIIIIIIIIIIIIIIIIIIIIIIIIIIIIIIIIIIIIIIIIIIIIIIIIIIIIIIIIIIIIIIIIIIIIII	HI:i:1	NH:i:1	NM:i:0
chr20	16458863	16459010	nucleosomal_sequence_1235	40	+	0	147M	*	0	0	TTTCCATACCTTCAGGAAATTCAAAATAGAACCATAACGTGATACAACTAGATACCCACTAGAGTGCATAACATGAAAAGGACAAAAAACAGTGAATGTCATGAGGATGTAGACCAACCGGGCTGCAGGGCAGGTGGGAATGCAAAT	IIIIIIIIIIIIIIIIIIIIIIIIIIIIIIIIIIIIIIIIIIIIIIIIIIIIIIIIIIIIIIIIIIIIIIIIIIIIIIIIIIIIIIIIIIIIIIIIIIIIIIIIIIIIIIIIIIIIIIIIIIIIIIIIIIIIIIIIIIIIIIIIIII	HI:i:1	NH:i:1	NM:i:0
chr20	16469703	16469850	nucleosomal_sequence_1243	40	+	0	147M	*	0	0	GGAACAGTAAGGCCACCCACAAACTGGCAACAGCAGAGACCAGCATCACCCTAGGCAGGAGGGGCAAAGGCATGAGGGAGTATTTCCCGAGGGCAAGGCTATGTCACCTGGCAGAACTGCTACCACAATGGGCTGGTCCTTGCTGCA	IIIIIIIIIIIIIIIIIIIIIIIIIIIIIIIIIIIIIIIIIIIIIIIIIIIIIIIIIIIIIIIIIIIIIIIIIIIIIIIIIIIIIIIIIIIIIIIIIIIIIIIIIIIIIIIIIIIIIIIIIIIIIIIIIIIIIIIIIIIIIIIIIII	HI:i:1	NH:i:1	NM:i:0
chr20	16527783	16527930	nucleosomal_sequence_2268	40	+	0	147M	*	0	0	CACCTAAAGACACATAAGCATGCTGTGTCCTTCCTGTCCCATGCTCAGCGTCCGCATCCATCACCTCTCCTAAGGCAAGCTGGCCATGCCCACTCACGATAAATGACAGAGCCACCATGGCCAGAGGCAGGACAAACACATGCCTCC	IIIIIIIIIIIIIIIIIIIIIIIIIIIIIIIIIIIIIIIIIIIIIIIIIIIIIIIIIIIIIIIIIIIIIIIIIIIIIIIIIIIIIIIIIIIIIIIIIIIIIIIIIIIIIIIIIIIIIIIIIIIIIIIIIIIIIIIIIIIIIIIIIII	HI:i:1	NH:i:1	NM:i:0
chr20	16649843	16649990	nucleosomal_sequence_416	40	+	0	147M	*	0	0	AAGAACCACGGGTATGTATAGCTTGATGGGACTTTCTCTCAACACAAGGGAGTGTGTGTTACAGCTCTGCTTGCCTAATGCTGGTTGGCCAAGTTGCCAGCCAGAAGTCCTGGACCTCCCTTATACGAAGCCCTTGCACAAGATCCA	IIIIIIIIIIIIIIIIIIIIIIIIIIIIIIIIIIIIIIIIIIIIIIIIIIIIIIIIIIIIIIIIIIIIIIIIIIIIIIIIIIIIIIIIIIIIIIIIIIIIIIIIIIIIIIIIIIIIIIIIIIIIIIIIIIIIIIIIIIIIIIIIIII	HI:i:1	NH:i:1	NM:i:0
chr20	16657423	16657570	nucleosomal_sequence_852	40	+	0	147M	*	0	0	GGGACCCAAGAAATCAACTGTATCAATCAGGATAGGCTGCTGTAACAAATAATCCCCACATTTTCATGGCTCAGCCCATCATACGTTTATTTTTGGCTCACACAAGTGAAATGTCGATGCTTCCAGTTAGGTTGCCCTCCTTGTCTA	IIIIIIIIIIIIIIIIIIIIIIIIIIIIIIIIIIIIIIIIIIIIIIIIIIIIIIIIIIIIIIIIIIIIIIIIIIIIIIIIIIIIIIIIIIIIIIIIIIIIIIIIIIIIIIIIIIIIIIIIIIIIIIIIIIIIIIIIIIIIIIIIIII	HI:i:1	NH:i:1	NM:i:0
chr20	16666243	16666390	nucleosomal_sequence_538	40	+	0	147M	*	0	0	CATCAGCTTATGGTCTACCCCCTTCTCTTCTTAGCCCTGACTCCATCTTTGTGCATGTACACATGGACACTTCAGCCTACAAGTTCAAGCCCCATCCATATTATGCGCAAAAAGTCACCCTGTGGCCTCTCTTTGGGCCTAGGGGTG	IIIIIIIIIIIIIIIIIIIIIIIIIIIIIIIIIIIIIIIIIIIIIIIIIIIIIIIIIIIIIIIIIIIIIIIIIIIIIIIIIIIIIIIIIIIIIIIIIIIIIIIIIIIIIIIIIIIIIIIIIIIIIIIIIIIIIIIIIIIIIIIIIII	HI:i:1	NH:i:1	NM:i:0
chr20	16673113	16673260	nucleosomal_sequence_1401	40	+	0	147M	*	0	0	AGTTAATTCTTGCTCCTTCTACATGTCCATCAAGGGTCAGTTGGGAACTAAACTGTGCTTCTGTGTAGTTCTCCCTGCAGAACTCAGGCTGACCAACAGCCTGTATCTGGGATGCTTCCAGTAATGACAGAAGAATGAAGCTTTGGA	IIIIIIIIIIIIIIIIIIIIIIIIIIIIIIIIIIIIIIIIIIIIIIIIIIIIIIIIIIIIIIIIIIIIIIIIIIIIIIIIIIIIIIIIIIIIIIIIIIIIIIIIIIIIIIIIIIIIIIIIIIIIIIIIIIIIIIIIIIIIIIIIIII	HI:i:1	NH:i:1	NM:i:0
chr20	16777143	16777290	nucleosomal_sequence_2116	40	+	0	147M	*	0	0	GGTTGCAGATTGATTTAAAGTTTCTCTGGTGATTTGTGGTGTCAGCATACATAGGTACGCTTGAATATTTAAGCAGTGTCAATATGGGGCAGAGAAAGGCATAATCTACATGATGTTATGGAGCTAATTTTAACTTCCTTTGTTCTA	IIIIIIIIIIIIIIIIIIIIIIIIIIIIIIIIIIIIIIIIIIIIIIIIIIIIIIIIIIIIIIIIIIIIIIIIIIIIIIIIIIIIIIIIIIIIIIIIIIIIIIIIIIIIIIIIIIIIIIIIIIIIIIIIIIIIIIIIIIIIIIIIIII	HI:i:1	NH:i:1	NM:i:0
chr20	16812853	16813000	nucleosomal_sequence_1921	40	+	0	147M	*	0	0	CTGACAGACAATTTATTCCAGTTCTGGCCTCACCATTTACTAACCATGTAAAGTTGGGTGAATTACCCAGCTTTGGTTAGCGTTTTTGGTTGTGAGCCGCTAAGACTCTGGCTTACTTAGGGATAGAAGGAATTAATTGAAAGGATG	IIIIIIIIIIIIIIIIIIIIIIIIIIIIIIIIIIIIIIIIIIIIIIIIIIIIIIIIIIIIIIIIIIIIIIIIIIIIIIIIIIIIIIIIIIIIIIIIIIIIIIIIIIIIIIIIIIIIIIIIIIIIIIIIIIIIIIIIIIIIIIIIIII	HI:i:1	NH:i:1	NM:i:0
chr20	16900933	16901080	nucleosomal_sequence_1704	40	+	0	147M	*	0	0	ACATCTACATAAAGATACAATTTTTTCTGCAAGTGTGATGAGATCAATGCTTTCCAAAATGTGGGCCAAGACCACCCACTGAGACTCCTGCTTATAAGAGGAAAAGGAGCAGGAGATGAAATAAGGTTGAATCACACACTTCTATCT	IIIIIIIIIIIIIIIIIIIIIIIIIIIIIIIIIIIIIIIIIIIIIIIIIIIIIIIIIIIIIIIIIIIIIIIIIIIIIIIIIIIIIIIIIIIIIIIIIIIIIIIIIIIIIIIIIIIIIIIIIIIIIIIIIIIIIIIIIIIIIIIIIII	HI:i:1	NH:i:1	NM:i:0
chr20	16937223	16937370	nucleosomal_sequence_2008	40	+	0	147M	*	0	0	AAAAGTCTGAGTTTTAAGTTAGCTATTTGTTCCTTTTGCTTTACATTATGTGGGATTCATTTAGACTTCTGGGAGAACTTCCAACAGTGAGGAAGCAAGGGACAGTTGCAAAAAGGCAGCCCTGATTTTCCAAAAAATTGTGCTTGG	IIIIIIIIIIIIIIIIIIIIIIIIIIIIIIIIIIIIIIIIIIIIIIIIIIIIIIIIIIIIIIIIIIIIIIIIIIIIIIIIIIIIIIIIIIIIIIIIIIIIIIIIIIIIIIIIIIIIIIIIIIIIIIIIIIIIIIIIIIIIIIIIIII	HI:i:1	NH:i:1	NM:i:0
chr20	16959203	16959350	nucleosomal_sequence_1379	40	+	0	147M	*	0	0	ATAGACAGCTGGATTAGTTTGCTGGAGAATGGCAAATGTGGAACATACCCAGGTCACCTAGTTTTGATGAGCTAACAGCAAGCCATCCTCTACACAGCAAGCCATCCCCCACACATGTTTAGAGCCAAGCTGAGAGCAGAAGAACAA	IIIIIIIIIIIIIIIIIIIIIIIIIIIIIIIIIIIIIIIIIIIIIIIIIIIIIIIIIIIIIIIIIIIIIIIIIIIIIIIIIIIIIIIIIIIIIIIIIIIIIIIIIIIIIIIIIIIIIIIIIIIIIIIIIIIIIIIIIIIIIIIIIII	HI:i:1	NH:i:1	NM:i:0
chr20	16971963	16972110	nucleosomal_sequence_1820	40	+	0	147M	*	0	0	CAAAAGCAGGAATACCACGAGGTGCAGTTCGTTGTGGACACCAATGTGACAGACATTTGCTCATACCATGCACCAGACAAATATGCTAAGTTGTGAGGTACGCCTGCCCTTCAAGAGACTGAAGGATCCTGAGGGACTGAGGGATCG	IIIIIIIIIIIIIIIIIIIIIIIIIIIIIIIIIIIIIIIIIIIIIIIIIIIIIIIIIIIIIIIIIIIIIIIIIIIIIIIIIIIIIIIIIIIIIIIIIIIIIIIIIIIIIIIIIIIIIIIIIIIIIIIIIIIIIIIIIIIIIIIIIII	HI:i:1	NH:i:1	NM:i:0
chr20	17006533	17006680	nucleosomal_sequence_853	40	+	0	147M	*	0	0	CAAACTCACTACCTCAATGGTACAAAGTAGATAACACAAATGAGTGAAATGAGTTGGGAGTAAGCAATACAGAGTGGGAGGGACTGTGGCAAACTGGAGAGTTCATGCACCATCTAACAGGTAGTGGTTACCAGCTCCAGCAATGTG	IIIIIIIIIIIIIIIIIIIIIIIIIIIIIIIIIIIIIIIIIIIIIIIIIIIIIIIIIIIIIIIIIIIIIIIIIIIIIIIIIIIIIIIIIIIIIIIIIIIIIIIIIIIIIIIIIIIIIIIIIIIIIIIIIIIIIIIIIIIIIIIIIII	HI:i:1	NH:i:1	NM:i:0
chr20	17037573	17037720	nucleosomal_sequence_1226	40	+	0	147M	*	0	0	CGGAGCAGCTCTAACAGCAAGTGCTGCATAGTACCTGCTGTGTGCCACACATTATTCTAGCACCACTGTAGGCATCCACACTGCCTCTGAAGAACTGCCCATCAGGTAGGTACTGTCACATACCCATCTTACACAGGGGGACACTGG	IIIIIIIIIIIIIIIIIIIIIIIIIIIIIIIIIIIIIIIIIIIIIIIIIIIIIIIIIIIIIIIIIIIIIIIIIIIIIIIIIIIIIIIIIIIIIIIIIIIIIIIIIIIIIIIIIIIIIIIIIIIIIIIIIIIIIIIIIIIIIIIIIII	HI:i:1	NH:i:1	NM:i:0
chr20	17066843	17066990	nucleosomal_sequence_1278	40	+	0	147M	*	0	0	AGTGATAGGTCTTGACCATCTCAAAGGAGGGTGATACATCTTGACTATTAACTATCTGCAAGGAGAGTGATAGTTCTTGGCCATCTGCAAGAGGCTGATCATGACCAAGAAAGATGTAACACAGTGGAAAGAGAAAAGTCAAAGGGG	IIIIIIIIIIIIIIIIIIIIIIIIIIIIIIIIIIIIIIIIIIIIIIIIIIIIIIIIIIIIIIIIIIIIIIIIIIIIIIIIIIIIIIIIIIIIIIIIIIIIIIIIIIIIIIIIIIIIIIIIIIIIIIIIIIIIIIIIIIIIIIIIIII	HI:i:1	NH:i:1	NM:i:0
chr20	17117573	17117720	nucleosomal_sequence_805	40	+	0	147M	*	0	0	ACCAAAGGACAGCTAAGACCGTTGCATTCCACCTTCCCCTCTGGCCAAGTTTGCTTCCCAATCTAAGTTTGGCTTCTCGGTCTTCCCTGACCTTCACTATCAAACCAAGTCTTCACAGGAGATGAAACACCTTTCTGTGAAACACAG	IIIIIIIIIIIIIIIIIIIIIIIIIIIIIIIIIIIIIIIIIIIIIIIIIIIIIIIIIIIIIIIIIIIIIIIIIIIIIIIIIIIIIIIIIIIIIIIIIIIIIIIIIIIIIIIIIIIIIIIIIIIIIIIIIIIIIIIIIIIIIIIIIII	HI:i:1	NH:i:1	NM:i:0
chr20	17158153	17158300	nucleosomal_sequence_632	40	+	0	147M	*	0	0	TCCTATCAGTCAAGTGGACAGTAAAGAAAGTAACTGGTCTACAAGAAGGCTGCCGCCTGCAGTGTACAGCTACCAGTGGCAAGATCTGAGCAGGTACAGAGAAACTGAGCTGGGCAGGGAGCCCTGTGTGAAGGACAACACAGCAGG	IIIIIIIIIIIIIIIIIIIIIIIIIIIIIIIIIIIIIIIIIIIIIIIIIIIIIIIIIIIIIIIIIIIIIIIIIIIIIIIIIIIIIIIIIIIIIIIIIIIIIIIIIIIIIIIIIIIIIIIIIIIIIIIIIIIIIIIIIIIIIIIIIII	HI:i:1	NH:i:1	NM:i:0
chr20	17188173	17188320	nucleosomal_sequence_1624	40	+	0	147M	*	0	0	GAAAAAGCAACTTTCCTGCCCTGCCATGCATTAGTAACCCACTAGGCCACTGAATATTCAGTGTCTAGGTTTCAGGGAGGGTCCTGTGGTACACTCGTGATTTGCAAAGGTAACTATGGATGGTAGATTTTCAAAGGAGTTGCCTTT	IIIIIIIIIIIIIIIIIIIIIIIIIIIIIIIIIIIIIIIIIIIIIIIIIIIIIIIIIIIIIIIIIIIIIIIIIIIIIIIIIIIIIIIIIIIIIIIIIIIIIIIIIIIIIIIIIIIIIIIIIIIIIIIIIIIIIIIIIIIIIIIIIII	HI:i:1	NH:i:1	NM:i:0
chr20	17218393	17218540	nucleosomal_sequence_2273	40	+	0	147M	*	0	0	GGAATTGAGATAAGGAAAGGAAGGCAGGAATAAAGGGTACATCATAAAGCAAGTTGTCACTGTGGGTAACTGGAACTCAATCCCACTGGAAAACTGGGAGCTGGTGTAGAATATGTGCTTCAGAGTTATCCTGCCTGAGGGGTGAGG	IIIIIIIIIIIIIIIIIIIIIIIIIIIIIIIIIIIIIIIIIIIIIIIIIIIIIIIIIIIIIIIIIIIIIIIIIIIIIIIIIIIIIIIIIIIIIIIIIIIIIIIIIIIIIIIIIIIIIIIIIIIIIIIIIIIIIIIIIIIIIIIIIII	HI:i:1	NH:i:1	NM:i:0
chr20	17228963	17229110	nucleosomal_sequence_1669	40	+	0	147M	*	0	0	TATGTCTTTGCTATTTGCAAGATTTGCAGTCTACTTAAGAATCTCAGGAATGCATCGATCAGCCTTACATCCTTGAGGTCTGTGTAGGCAGCAAGTACCTTATACTACTGTAAGTCACATAGCATCTGTCTTTCTCTCCCTGCGGTG	IIIIIIIIIIIIIIIIIIIIIIIIIIIIIIIIIIIIIIIIIIIIIIIIIIIIIIIIIIIIIIIIIIIIIIIIIIIIIIIIIIIIIIIIIIIIIIIIIIIIIIIIIIIIIIIIIIIIIIIIIIIIIIIIIIIIIIIIIIIIIIIIIII	HI:i:1	NH:i:1	NM:i:0
chr20	17240423	17240570	nucleosomal_sequence_644	40	+	0	147M	*	0	0	AAGACACAGACAGACAGTTGAAGATCTGTCACAGACAGCTATGAAGACATGACTACAAAACATCGCAGCATAATTCTGAAGCAACCAGGTGGTACCTGGGGTATGCACACTAGACCAAGGAAGGCAAGGAGAATCTGATGCAGGTGT	IIIIIIIIIIIIIIIIIIIIIIIIIIIIIIIIIIIIIIIIIIIIIIIIIIIIIIIIIIIIIIIIIIIIIIIIIIIIIIIIIIIIIIIIIIIIIIIIIIIIIIIIIIIIIIIIIIIIIIIIIIIIIIIIIIIIIIIIIIIIIIIIIII	HI:i:1	NH:i:1	NM:i:0
chr20	17241373	17241520	nucleosomal_sequence_1245	40	+	0	147M	*	0	0	AGGAGGTTGCCATGCCCCACGTTGTGAACGGAAAGAATGAGAGAGCCAGTCAGTGAGCAGCTCACAGCAGGCAGTGGACTTCTCAGTATCCATGCATGACTGTGGCCATGAGACTATCTCAGCCTTTCTTTTTATCCTATATTTTCT	IIIIIIIIIIIIIIIIIIIIIIIIIIIIIIIIIIIIIIIIIIIIIIIIIIIIIIIIIIIIIIIIIIIIIIIIIIIIIIIIIIIIIIIIIIIIIIIIIIIIIIIIIIIIIIIIIIIIIIIIIIIIIIIIIIIIIIIIIIIIIIIIIII	HI:i:1	NH:i:1	NM:i:0
chr20	17242573	17242720	nucleosomal_sequence_1586	40	+	0	147M	*	0	0	AACTGGGGGCAGAATGAAAGAGACATTTAAAAGGCTTGGGCTGGGAAAGAGAACTGAGGCACAGTAGAACTCAAAAGTCCCTGTTTGGTCAGAGAGACTATTTAGCACCACTGGCCTGAGCTTTTCCCATTCTAACACATATGATCT	IIIIIIIIIIIIIIIIIIIIIIIIIIIIIIIIIIIIIIIIIIIIIIIIIIIIIIIIIIIIIIIIIIIIIIIIIIIIIIIIIIIIIIIIIIIIIIIIIIIIIIIIIIIIIIIIIIIIIIIIIIIIIIIIIIIIIIIIIIIIIIIIIII	HI:i:1	NH:i:1	NM:i:0
chr20	17268743	17268890	nucleosomal_sequence_882	40	+	0	147M	*	0	0	TAAATCCACCTGATCAAGCTGGACTCCTTCACCAGGCCCTTCCAGGAACGGACAACTCTGCTCTGAGGAGATCCCTTCTCATGGAGGATGACTCAGCATGTCCTTTCATGCAGCTTCCATCTAACCTCTACCTCAGCAGGTGTCTGC	IIIIIIIIIIIIIIIIIIIIIIIIIIIIIIIIIIIIIIIIIIIIIIIIIIIIIIIIIIIIIIIIIIIIIIIIIIIIIIIIIIIIIIIIIIIIIIIIIIIIIIIIIIIIIIIIIIIIIIIIIIIIIIIIIIIIIIIIIIIIIIIIIII	HI:i:1	NH:i:1	NM:i:0
chr20	17290343	17290490	nucleosomal_sequence_179	40	+	0	147M	*	0	0	TCCCTGCTACTCGGGAGGATGAGGCAGGAGCATCACTTGAACTTGGAAGGAGGAGGTTGCAGTGAGCCAATATCATGCCACTATACTCCAGCCTGGGTGACAGAGCGAGACTCCATCAAAAGGAGAGAAGAAGAAGAAGAAGAGGAA	IIIIIIIIIIIIIIIIIIIIIIIIIIIIIIIIIIIIIIIIIIIIIIIIIIIIIIIIIIIIIIIIIIIIIIIIIIIIIIIIIIIIIIIIIIIIIIIIIIIIIIIIIIIIIIIIIIIIIIIIIIIIIIIIIIIIIIIIIIIIIIIIIII	HI:i:1	NH:i:1	NM:i:0
chr20	17365893	17366040	nucleosomal_sequence_666	40	+	0	147M	*	0	0	TGGTTTTGTTAGAAACTTAAGTCCAGAGAGCTTCAAAACAGGCTCCAGTGACAGCTGTAGCACCTTCTAGCAGTGTGACATCTGGAAAACTGCTGAATATCTTGGGGGCATAGCACCCTCATTTGAGAGCTGAGAAAATTGAACTCT	IIIIIIIIIIIIIIIIIIIIIIIIIIIIIIIIIIIIIIIIIIIIIIIIIIIIIIIIIIIIIIIIIIIIIIIIIIIIIIIIIIIIIIIIIIIIIIIIIIIIIIIIIIIIIIIIIIIIIIIIIIIIIIIIIIIIIIIIIIIIIIIIIII	HI:i:1	NH:i:1	NM:i:0
chr20	17402223	17402370	nucleosomal_sequence_1377	40	+	0	147M	*	0	0	GTCTAAGAATCTGTAGATGCAGAGAGACTGGAGACCAGAAGACAAAGACAGCCTCATGTGCATGAACTTAGCCAAGTTGCACACTGGCTTGCTGACTAATCTGTCTTATCTCCTTATCTCTGTGAATGCAGATCCCTGAAACACTGT	IIIIIIIIIIIIIIIIIIIIIIIIIIIIIIIIIIIIIIIIIIIIIIIIIIIIIIIIIIIIIIIIIIIIIIIIIIIIIIIIIIIIIIIIIIIIIIIIIIIIIIIIIIIIIIIIIIIIIIIIIIIIIIIIIIIIIIIIIIIIIIIIIII	HI:i:1	NH:i:1	NM:i:0
chr20	17414453	17414600	nucleosomal_sequence_779	40	+	0	147M	*	0	0	CTCTCCCCCCACTTCCTTCCCTCCTCCTCCTCCCCCCCTTCCTCCCTCTCTCCCTCTCTCTCTTCCTCCCCTCCTCCTCCCCCCCCCTTCCTACTTCTCTCCCTTTCCTCTCTCTTTCCCTCTCCTCTCCCTCTCTCTCTACCTTCT	IIIIIIIIIIIIIIIIIIIIIIIIIIIIIIIIIIIIIIIIIIIIIIIIIIIIIIIIIIIIIIIIIIIIIIIIIIIIIIIIIIIIIIIIIIIIIIIIIIIIIIIIIIIIIIIIIIIIIIIIIIIIIIIIIIIIIIIIIIIIIIIIIII	HI:i:1	NH:i:1	NM:i:0
chr20	17485263	17485410	nucleosomal_sequence_182	40	+	0	147M	*	0	0	GCAAAGGGGAGGTCCCAGAAACTGCAGGAGGGGTCAGGAGACGAAGAGAAGAGAGGTTGGCCCAGGGTTCCTCCAACGGTGGGGCCATGTGGCAACCTGAACTTTATCCGGAGCCAGGTGACTGCTGTTTCTGCCTGGACCGTTAGA	IIIIIIIIIIIIIIIIIIIIIIIIIIIIIIIIIIIIIIIIIIIIIIIIIIIIIIIIIIIIIIIIIIIIIIIIIIIIIIIIIIIIIIIIIIIIIIIIIIIIIIIIIIIIIIIIIIIIIIIIIIIIIIIIIIIIIIIIIIIIIIIIIII	HI:i:1	NH:i:1	NM:i:0
chr20	17492183	17492330	nucleosomal_sequence_1588	40	+	0	147M	*	0	0	GGGATGCAAATTAAAACCACCACCATTAGAAGAGCAAAGACACACTACAAAGCTGACATACCAAGTGCTGGCAAGGACAGGAAGCCACAGAAACCCTCACGCATTGTGGGTGGAGATGCAACAATGGCACATCGCTTTGGAAAGCAG	IIIIIIIIIIIIIIIIIIIIIIIIIIIIIIIIIIIIIIIIIIIIIIIIIIIIIIIIIIIIIIIIIIIIIIIIIIIIIIIIIIIIIIIIIIIIIIIIIIIIIIIIIIIIIIIIIIIIIIIIIIIIIIIIIIIIIIIIIIIIIIIIIII	HI:i:1	NH:i:1	NM:i:0
chr20	17499883	17500030	nucleosomal_sequence_951	40	+	0	147M	*	0	0	TAGAAGGAACCCTGGGGTCACTGGTCCTCAAACTTTTGTTAAGCCACATGTGCCATCCTTTGAACAAAGCAGTCCATGGAAGCCACTGTACTGAAGCAAAGCCAAGGGGCCACAGGCATCTCCCATGCTCAGCTGCCCTCTTCCCTC	IIIIIIIIIIIIIIIIIIIIIIIIIIIIIIIIIIIIIIIIIIIIIIIIIIIIIIIIIIIIIIIIIIIIIIIIIIIIIIIIIIIIIIIIIIIIIIIIIIIIIIIIIIIIIIIIIIIIIIIIIIIIIIIIIIIIIIIIIIIIIIIIIII	HI:i:1	NH:i:1	NM:i:0
chr20	17506723	17506870	nucleosomal_sequence_227	40	+	0	147M	*	0	0	TTGGATAAGCCAATGACATTTTGGGTAAGCCAGTATCACTTTTTCTGTTTTTTTCTGTATGGCGGGGGGGGGGGGGGGGGGGCTGGTAAAATATGCATAACATAAAATTTACCAACTTAACCATTTTAAGTATATAGTTTGTGATAG	IIIIIIIIIIIIIIIIIIIIIIIIIIIIIIIIIIIIIIIIIIIIIIIIIIIIIIIIIIIIIIIIIIIIIIIIIIIIIIIIIIIIIIIIIIIIIIIIIIIIIIIIIIIIIIIIIIIIIIIIIIIIIIIIIIIIIIIIIIIIIIIIIII	HI:i:1	NH:i:1	NM:i:0
chr20	17635223	17635370	nucleosomal_sequence_1511	40	+	0	147M	*	0	0	TTTCATCTGTCCTGAGCTTTTGCTGCTTGAGCATCATGGAATCAGGGAGGGTCTCTTCACTGTGGCTGGAGCTCTGGACCCATCACCAAGTCCACACTGCCCTATCAACAATCCTGGGTGACTCTATAGCCTGTGCCATTATATAAA	IIIIIIIIIIIIIIIIIIIIIIIIIIIIIIIIIIIIIIIIIIIIIIIIIIIIIIIIIIIIIIIIIIIIIIIIIIIIIIIIIIIIIIIIIIIIIIIIIIIIIIIIIIIIIIIIIIIIIIIIIIIIIIIIIIIIIIIIIIIIIIIIIII	HI:i:1	NH:i:1	NM:i:0
chr20	17667143	17667290	nucleosomal_sequence_488	40	+	0	147M	*	0	0	AGAAGCTGGGGGAAATGTTGTATTGTATTTTGACATGTTGGATTTCAGGAGCCTAAGGCAAGTCCAGGTGGAGACAATGTTTCCGTAGGTCTGAGGCTCAGGGGTTGTTGTCAGGGTCAGTGATGCAATTAGGAAACCTAAGCATAC	IIIIIIIIIIIIIIIIIIIIIIIIIIIIIIIIIIIIIIIIIIIIIIIIIIIIIIIIIIIIIIIIIIIIIIIIIIIIIIIIIIIIIIIIIIIIIIIIIIIIIIIIIIIIIIIIIIIIIIIIIIIIIIIIIIIIIIIIIIIIIIIIIII	HI:i:1	NH:i:1	NM:i:0
chr20	17669403	17669550	nucleosomal_sequence_788	40	+	0	147M	*	0	0	GGCTCTACCCAATGTTTAATTATGAACACCTAGTCCAATGCCTTTGTCCTGGTAAGAATTCTCCCTACCTGGGTTAGATCTCCCCAGAAGCAGACCCTGAGAAAAAGTGTTGGAGTGAAAGCAGTTGGAAGGTGATCCCAGGAATTA	IIIIIIIIIIIIIIIIIIIIIIIIIIIIIIIIIIIIIIIIIIIIIIIIIIIIIIIIIIIIIIIIIIIIIIIIIIIIIIIIIIIIIIIIIIIIIIIIIIIIIIIIIIIIIIIIIIIIIIIIIIIIIIIIIIIIIIIIIIIIIIIIIII	HI:i:1	NH:i:1	NM:i:0
chr20	17671863	17672010	nucleosomal_sequence_1616	40	+	0	147M	*	0	0	TCACCAAGCTCCTCCTCTTCCCATTTGTACCCCATGTGCCTCTGCCCAAAGCACACTCCCTATAGCCTTGCATGCCATTCTTGCCCTCTCATCTTTCAAGAGCTGTCTTTGGTCATTCATCCTGTAGTTGGTGCTAAGTTTGCCAGG	IIIIIIIIIIIIIIIIIIIIIIIIIIIIIIIIIIIIIIIIIIIIIIIIIIIIIIIIIIIIIIIIIIIIIIIIIIIIIIIIIIIIIIIIIIIIIIIIIIIIIIIIIIIIIIIIIIIIIIIIIIIIIIIIIIIIIIIIIIIIIIIIIII	HI:i:1	NH:i:1	NM:i:0
chr20	17673903	17674050	nucleosomal_sequence_1673	40	+	0	147M	*	0	0	CACTTTGAAAAGCTGGCACTCAGATGTGATATCTCCAGGAACCATGGACATTTCAGAAAAGGAGGGAAGAGACAGGGCAGAAGAACTTTCTGGAAATGTACTGGATGGGCACTTTTGAGAGGAGTGGGTGCTTTCCTGCCTTTGCAC	IIIIIIIIIIIIIIIIIIIIIIIIIIIIIIIIIIIIIIIIIIIIIIIIIIIIIIIIIIIIIIIIIIIIIIIIIIIIIIIIIIIIIIIIIIIIIIIIIIIIIIIIIIIIIIIIIIIIIIIIIIIIIIIIIIIIIIIIIIIIIIIIIII	HI:i:1	NH:i:1	NM:i:0
chr20	17676423	17676570	nucleosomal_sequence_311	40	+	0	147M	*	0	0	GATCTGGAATATTCCCTTCATCCCATGGAGTTACCTGTGCCATTTAACCTGTTCCCCCATCCCCCACTCCAGGCAATCATTGACCTTATCTCTGTAGCCTCAGATCAGTTTTGTCTATTCCAGGACTTCATATAACAGGAACCATGT	IIIIIIIIIIIIIIIIIIIIIIIIIIIIIIIIIIIIIIIIIIIIIIIIIIIIIIIIIIIIIIIIIIIIIIIIIIIIIIIIIIIIIIIIIIIIIIIIIIIIIIIIIIIIIIIIIIIIIIIIIIIIIIIIIIIIIIIIIIIIIIIIIII	HI:i:1	NH:i:1	NM:i:0
chr20	17677643	17677790	nucleosomal_sequence_1521	40	+	0	147M	*	0	0	GAAGGAGTTAGGGTGGAAACTAAGGCTCCCTGCAAAAGCTATGGCAGAGTTGGATTAATCCTACCACAGTGCAGGTGTGAGGCTGGGTGTAGCATGGTATTGAGCAGAACACCTAGGAAAGCATATTAATCCTAACAGGCCAGCAGA	IIIIIIIIIIIIIIIIIIIIIIIIIIIIIIIIIIIIIIIIIIIIIIIIIIIIIIIIIIIIIIIIIIIIIIIIIIIIIIIIIIIIIIIIIIIIIIIIIIIIIIIIIIIIIIIIIIIIIIIIIIIIIIIIIIIIIIIIIIIIIIIIIII	HI:i:1	NH:i:1	NM:i:0
chr20	17682353	17682500	nucleosomal_sequence_405	40	+	0	147M	*	0	0	TTTCTGTTAGGCAAGGAGAACTGGGAAGAACCATAGAGATCAGCTACGGGCCCCAGGTAGGAAAGAGGAACCCAGGCTGGTTGAGGGAGTTTTCCAAGGCTCCAGAGCCAATTTGCAGAGTTAACCTGTGTTGACTGAACAAATGGA	IIIIIIIIIIIIIIIIIIIIIIIIIIIIIIIIIIIIIIIIIIIIIIIIIIIIIIIIIIIIIIIIIIIIIIIIIIIIIIIIIIIIIIIIIIIIIIIIIIIIIIIIIIIIIIIIIIIIIIIIIIIIIIIIIIIIIIIIIIIIIIIIIII	HI:i:1	NH:i:1	NM:i:0
chr20	17689873	17690020	nucleosomal_sequence_1749	40	+	0	147M	*	0	0	AACTGAGACTCACAGAAGCACATACTCACACCCTCCTATCTGGAGACATGTGGACCTGGAGGGCTGGAGGAACTCAGATGCCTTGGTCCTTAGGAGGATCCAGAACCACCGCACTGAGGCCTAGCAGGCAAGGGCAGGACACACAAA	IIIIIIIIIIIIIIIIIIIIIIIIIIIIIIIIIIIIIIIIIIIIIIIIIIIIIIIIIIIIIIIIIIIIIIIIIIIIIIIIIIIIIIIIIIIIIIIIIIIIIIIIIIIIIIIIIIIIIIIIIIIIIIIIIIIIIIIIIIIIIIIIIII	HI:i:1	NH:i:1	NM:i:0
chr20	17692523	17692670	nucleosomal_sequence_1098	40	+	0	147M	*	0	0	TGCAATGGAATAGTCAGATTCTCTCCAGGCCGTGTTAGAGAGTCCCTGTTGGGAGGTGCGGTCTCCTTAGGGACTGCTCTGCCCCTCCTCCGTCCTTCCTAAAGAGTGATGGCTGCCAGGTGGGTGTGGAGACAGGTGCTGACTGTG	IIIIIIIIIIIIIIIIIIIIIIIIIIIIIIIIIIIIIIIIIIIIIIIIIIIIIIIIIIIIIIIIIIIIIIIIIIIIIIIIIIIIIIIIIIIIIIIIIIIIIIIIIIIIIIIIIIIIIIIIIIIIIIIIIIIIIIIIIIIIIIIIIII	HI:i:1	NH:i:1	NM:i:0
chr20	17717603	17717750	nucleosomal_sequence_2218	40	+	0	147M	*	0	0	CAGCCCACATCCTGTCGGTATTTGCTATTCTAGTAGAGTCCAGTGACTTCTCCTAGCAAACACTTGAATGTCTTCTGCCTGAGGGTCTCTCTGGCTACAAGAGTGGGATCAGCCCACACATAGGGCAGAGGGGAAGTGGCAAGCAGT	IIIIIIIIIIIIIIIIIIIIIIIIIIIIIIIIIIIIIIIIIIIIIIIIIIIIIIIIIIIIIIIIIIIIIIIIIIIIIIIIIIIIIIIIIIIIIIIIIIIIIIIIIIIIIIIIIIIIIIIIIIIIIIIIIIIIIIIIIIIIIIIIIII	HI:i:1	NH:i:1	NM:i:0
chr20	17718983	17719130	nucleosomal_sequence_944	40	+	0	147M	*	0	0	TCTCCCCACATCTTGGTGATTTATCCAACACAGGTTGACTTCTCTCTCATGCTACGTGTCCAGTACATGTCATCAGGGAACTCTGTCTCTTGTAGTCACTCTGAGGCTTTGGTTAATGGAGATACCCTCTCAACACACACTTCCATG	IIIIIIIIIIIIIIIIIIIIIIIIIIIIIIIIIIIIIIIIIIIIIIIIIIIIIIIIIIIIIIIIIIIIIIIIIIIIIIIIIIIIIIIIIIIIIIIIIIIIIIIIIIIIIIIIIIIIIIIIIIIIIIIIIIIIIIIIIIIIIIIIIII	HI:i:1	NH:i:1	NM:i:0
chr20	17741143	17741290	nucleosomal_sequence_201	40	+	0	147M	*	0	0	AAACCTTCACATTTGTAGTCTGTCTGTCTTCTTCCAGTGAGGCTGCCACAGTCAGGACATTTTGCCCTAGGGTTCAGGAGATGATTGTGAGTCTAAATCACCCTCAGGTCAGTGAGGATGGCCAGGAAGAGAGGAAGGAGCAGGAAG	IIIIIIIIIIIIIIIIIIIIIIIIIIIIIIIIIIIIIIIIIIIIIIIIIIIIIIIIIIIIIIIIIIIIIIIIIIIIIIIIIIIIIIIIIIIIIIIIIIIIIIIIIIIIIIIIIIIIIIIIIIIIIIIIIIIIIIIIIIIIIIIIIII	HI:i:1	NH:i:1	NM:i:0
chr20	17762483	17762630	nucleosomal_sequence_2263	40	+	0	147M	*	0	0	GATTGGAAGTGAAGGGTGGTCAGTTTGCAGTATTACATAGGGGGGTCAGGGTCAGCCCCATGAGGAGGTGAAGCTCAGCAAAGATGTGAAGGAGCTGAGGGAGTGACCCCTGCTGAAATCTGGGGGGAAAGTGTCCCAGGCATAGGG	IIIIIIIIIIIIIIIIIIIIIIIIIIIIIIIIIIIIIIIIIIIIIIIIIIIIIIIIIIIIIIIIIIIIIIIIIIIIIIIIIIIIIIIIIIIIIIIIIIIIIIIIIIIIIIIIIIIIIIIIIIIIIIIIIIIIIIIIIIIIIIIIIII	HI:i:1	NH:i:1	NM:i:0
chr20	17763333	17763480	nucleosomal_sequence_1419	40	+	0	147M	*	0	0	CCTTACCAGACACCTACGTTTTATACTCACAAACTTCCCTGACCAGGGCCAAGAACAGAAACTCAACAGTTAGAGACTCTGCCAAGTGCAGGGGACAGGGCAGTATTACTCGGTGGTCCTCACAGGCATAGGCAATGTAGTGGGGCA	IIIIIIIIIIIIIIIIIIIIIIIIIIIIIIIIIIIIIIIIIIIIIIIIIIIIIIIIIIIIIIIIIIIIIIIIIIIIIIIIIIIIIIIIIIIIIIIIIIIIIIIIIIIIIIIIIIIIIIIIIIIIIIIIIIIIIIIIIIIIIIIIIII	HI:i:1	NH:i:1	NM:i:0
chr20	17782213	17782360	nucleosomal_sequence_1237	40	+	0	147M	*	0	0	TTTAATAACTCTTTCCACCTTGGCTTCCACGTTGTTCTATTCCCTGACCACAGGAGCTACCTCGATGCAGAAAGTCCCATGGGACCAAACCAGCAAGGGGACGGGGTGGAGCAGAGCATACTGAATGTCTGATTAAGAACCTCCTGG	IIIIIIIIIIIIIIIIIIIIIIIIIIIIIIIIIIIIIIIIIIIIIIIIIIIIIIIIIIIIIIIIIIIIIIIIIIIIIIIIIIIIIIIIIIIIIIIIIIIIIIIIIIIIIIIIIIIIIIIIIIIIIIIIIIIIIIIIIIIIIIIIIII	HI:i:1	NH:i:1	NM:i:0
chr20	17784213	17784360	nucleosomal_sequence_640	40	+	0	147M	*	0	0	GACACCAGAAACCTATTTTCCATGACACAGCTTTAAACTTAGGCCTTGATTCCAGCTGCCATGCCTACCTCACAGGAGGAAATGGTCCATCTGGCACGTAGTGGATGTGCATCCAATATTTATTGGAGGGAAAAAGACTTTCATTGT	IIIIIIIIIIIIIIIIIIIIIIIIIIIIIIIIIIIIIIIIIIIIIIIIIIIIIIIIIIIIIIIIIIIIIIIIIIIIIIIIIIIIIIIIIIIIIIIIIIIIIIIIIIIIIIIIIIIIIIIIIIIIIIIIIIIIIIIIIIIIIIIIIII	HI:i:1	NH:i:1	NM:i:0
chr20	17785063	17785210	nucleosomal_sequence_1858	40	+	0	147M	*	0	0	TCTAAAGTATAAATCTGCTCCTGAGCCTCCCTTACTTAAGACCATGTTGTGGGTTTCAGTGAGGGGAGTGTCCATGGGTCTTAAGAAGGGGCATGTCCACGGCTTCCATGGGCAGATGCCACTGTCTACCCTGAACATGACTTAGTT	IIIIIIIIIIIIIIIIIIIIIIIIIIIIIIIIIIIIIIIIIIIIIIIIIIIIIIIIIIIIIIIIIIIIIIIIIIIIIIIIIIIIIIIIIIIIIIIIIIIIIIIIIIIIIIIIIIIIIIIIIIIIIIIIIIIIIIIIIIIIIIIIIII	HI:i:1	NH:i:1	NM:i:0
chr20	17824603	17824750	nucleosomal_sequence_1882	40	+	0	147M	*	0	0	CCATAGGAAGTGGTGAGGGCCAGTGGGGTGACACGCATCACACACACAGCACAGTGCCTGACATGCAGTGAGTGCTCAGCAGTTACCAACTACCCTCATGGCTCCTCCTACTCCTGCAGGGATGTGACAGGCATGGTGACGGGAGGA	IIIIIIIIIIIIIIIIIIIIIIIIIIIIIIIIIIIIIIIIIIIIIIIIIIIIIIIIIIIIIIIIIIIIIIIIIIIIIIIIIIIIIIIIIIIIIIIIIIIIIIIIIIIIIIIIIIIIIIIIIIIIIIIIIIIIIIIIIIIIIIIIIII	HI:i:1	NH:i:1	NM:i:0
chr20	17871283	17871430	nucleosomal_sequence_1998	40	+	0	147M	*	0	0	TAATTGCGAAGTGTTGTTTTAAGCCACTGGATTTGGGGACAGCTCATTTTACAGCAATAGATATTCAGAAGAGCCACTTATTGACTGAGTAACCTGAAGCAAGTGACAAGCTTAAGCTTAGGTTCCTGCCAGAAGCACATACCGAGA	IIIIIIIIIIIIIIIIIIIIIIIIIIIIIIIIIIIIIIIIIIIIIIIIIIIIIIIIIIIIIIIIIIIIIIIIIIIIIIIIIIIIIIIIIIIIIIIIIIIIIIIIIIIIIIIIIIIIIIIIIIIIIIIIIIIIIIIIIIIIIIIIIII	HI:i:1	NH:i:1	NM:i:0
chr20	17890053	17890200	nucleosomal_sequence_444	40	+	0	147M	*	0	0	AAGATTTGTGGTAGGTTTATTCTTGGTCCCTCTCCTGGAAGTGGAAGCTGCCCCAAAGACAGAATGTATGGCAGTCTTCAGTTCCAAGTGGGCCGCACACAAGGATACACAAGAAACTGATAATAGTGGTTACACATTTGAAGGGCA	IIIIIIIIIIIIIIIIIIIIIIIIIIIIIIIIIIIIIIIIIIIIIIIIIIIIIIIIIIIIIIIIIIIIIIIIIIIIIIIIIIIIIIIIIIIIIIIIIIIIIIIIIIIIIIIIIIIIIIIIIIIIIIIIIIIIIIIIIIIIIIIIIII	HI:i:1	NH:i:1	NM:i:0
chr20	17904273	17904420	nucleosomal_sequence_1635	40	+	0	147M	*	0	0	TCACAAGGGACTCACGTGCAACCAAGCATCGGCGATGCCTTCCCCACCTCTCAGGCTGCAACCTGGCCAGGGCGGCTCTTTTCACGTGACTTTGCCCTTGATATGCTTGTTCATCTGAGTCCATATGTTACCTGTTTAGCAAGTGGG	IIIIIIIIIIIIIIIIIIIIIIIIIIIIIIIIIIIIIIIIIIIIIIIIIIIIIIIIIIIIIIIIIIIIIIIIIIIIIIIIIIIIIIIIIIIIIIIIIIIIIIIIIIIIIIIIIIIIIIIIIIIIIIIIIIIIIIIIIIIIIIIIIII	HI:i:1	NH:i:1	NM:i:0
chr20	18006763	18006910	nucleosomal_sequence_929	40	+	0	147M	*	0	0	AGAGCAGGGAGCTCAGCCTCATCAAAGCATTGCCGCTCCTACCTCCATGATTGGTACTCACCCTGATGTGTATGGCAGAATGTCAGATAAAGAATATAAACATGGACTCTGTGTGTGTGCAACAGACTATTTAGATGAGCTTGGACA	IIIIIIIIIIIIIIIIIIIIIIIIIIIIIIIIIIIIIIIIIIIIIIIIIIIIIIIIIIIIIIIIIIIIIIIIIIIIIIIIIIIIIIIIIIIIIIIIIIIIIIIIIIIIIIIIIIIIIIIIIIIIIIIIIIIIIIIIIIIIIIIIIII	HI:i:1	NH:i:1	NM:i:0
chr20	18024763	18024910	nucleosomal_sequence_2015	40	+	0	147M	*	0	0	TCCAGCATACCTATGCCTCCCCTGGGGTCTTGTTAAAATGCAGGTTCTGATTCAGGAGGTCTGGTAGGGTCTGATGTGCTGCATTTCTAACCAGAGCCCAGGAGATGCCACTGCAGCTGATGCACACGCCACACTAGCCCTGAGAAG	IIIIIIIIIIIIIIIIIIIIIIIIIIIIIIIIIIIIIIIIIIIIIIIIIIIIIIIIIIIIIIIIIIIIIIIIIIIIIIIIIIIIIIIIIIIIIIIIIIIIIIIIIIIIIIIIIIIIIIIIIIIIIIIIIIIIIIIIIIIIIIIIIII	HI:i:1	NH:i:1	NM:i:0
chr20	18075023	18075170	nucleosomal_sequence_912	40	+	0	147M	*	0	0	TCAGAGTAGACGTTAAGACTGATAAGAGGCATGAGGGAGACTCAGAGGACATTCTTCTGCTCAAAGATAAGAAAACTGTTTTACCTGGCATTTACTTGTACTCTAAGCATATACCTGATTCTCTGAGTCCCACCTTAGGCCAAATCC	IIIIIIIIIIIIIIIIIIIIIIIIIIIIIIIIIIIIIIIIIIIIIIIIIIIIIIIIIIIIIIIIIIIIIIIIIIIIIIIIIIIIIIIIIIIIIIIIIIIIIIIIIIIIIIIIIIIIIIIIIIIIIIIIIIIIIIIIIIIIIIIIIII	HI:i:1	NH:i:1	NM:i:0
chr20	18118753	18118900	nucleosomal_sequence_1306	40	+	0	147M	*	0	0	CTCGTGGTCTCTGCCCGCTCGGTTCCTCAGCTCCTCTTCGTGTCTTTCCCCCGCGGTGGCGCGGCCCTGCACCCCACGCGTTTGCGGCTGCGGCCGGCGGCCGCTCTGCTGGGCTCCGGGCGCTGCAGCTCCCGGCGGGCGTGTGCA	IIIIIIIIIIIIIIIIIIIIIIIIIIIIIIIIIIIIIIIIIIIIIIIIIIIIIIIIIIIIIIIIIIIIIIIIIIIIIIIIIIIIIIIIIIIIIIIIIIIIIIIIIIIIIIIIIIIIIIIIIIIIIIIIIIIIIIIIIIIIIIIIIII	HI:i:1	NH:i:1	NM:i:0
chr20	18170343	18170490	nucleosomal_sequence_1121	40	+	0	147M	*	0	0	CCTGTTCATCCAGAGTGCCTCCGCCCTATTACTGCACTGCCACTGACAACATCAGTTGTCCCATGGCATGTCCCACATGTGGGTTGTCTGTTGCGTCCTTGTGGTGTCCTTCATGGGGCAGGACTGACTGGACAAGGTGAGGAGTGG	IIIIIIIIIIIIIIIIIIIIIIIIIIIIIIIIIIIIIIIIIIIIIIIIIIIIIIIIIIIIIIIIIIIIIIIIIIIIIIIIIIIIIIIIIIIIIIIIIIIIIIIIIIIIIIIIIIIIIIIIIIIIIIIIIIIIIIIIIIIIIIIIIII	HI:i:1	NH:i:1	NM:i:0
chr20	18232323	18232470	nucleosomal_sequence_1416	40	+	0	147M	*	0	0	CCACCAAGTCTCTCTGCGTCTGTTTTCTGCTCTGAACAGTGGAGCTCATGATGGCATTAGAGCAACACCCATTTTACTGTGTTGTGAGGAGTAAAGATCATAATGGACATAGGTGCTCTTGATTCATTTGGGAAAAAAGAGGGGCAT	IIIIIIIIIIIIIIIIIIIIIIIIIIIIIIIIIIIIIIIIIIIIIIIIIIIIIIIIIIIIIIIIIIIIIIIIIIIIIIIIIIIIIIIIIIIIIIIIIIIIIIIIIIIIIIIIIIIIIIIIIIIIIIIIIIIIIIIIIIIIIIIIIII	HI:i:1	NH:i:1	NM:i:0
chr20	18260903	18261050	nucleosomal_sequence_1209	40	+	0	147M	*	0	0	ATATGGACACGTGGATGCAGCACTGTAGTCCTCCTTATTCACAGTTCCACTTTCTGAGGTTTCAGTTACCCAGGGGCAACCACGGTCTGAAAATAGGCGAGTACAGTACGATAAGATATTTCGGGAGACCACATCCACGCAACTTTT	IIIIIIIIIIIIIIIIIIIIIIIIIIIIIIIIIIIIIIIIIIIIIIIIIIIIIIIIIIIIIIIIIIIIIIIIIIIIIIIIIIIIIIIIIIIIIIIIIIIIIIIIIIIIIIIIIIIIIIIIIIIIIIIIIIIIIIIIIIIIIIIIIII	HI:i:1	NH:i:1	NM:i:0
chr20	18311033	18311180	nucleosomal_sequence_807	40	+	0	147M	*	0	0	GTTGGCACAAGGGCTTGCTTTTCTTTTACCTGACTCAAACTTTCTCCAAGGCATAAGCAGTTTCCAGATGGTGTTTGTTGAAAGCATGTAAAAGCAAATGTATTAGCCTTAGCCACCTGAGACAAAGGATGACAGTTGGAGCAAGCA	IIIIIIIIIIIIIIIIIIIIIIIIIIIIIIIIIIIIIIIIIIIIIIIIIIIIIIIIIIIIIIIIIIIIIIIIIIIIIIIIIIIIIIIIIIIIIIIIIIIIIIIIIIIIIIIIIIIIIIIIIIIIIIIIIIIIIIIIIIIIIIIIIII	HI:i:1	NH:i:1	NM:i:0
chr20	18328113	18328260	nucleosomal_sequence_2062	40	+	0	147M	*	0	0	TGAAAAAACTCCTACCTCCTTCTCCAGAGGAAACCTTCACACTGAGGTGTTTGTGCTCTTGCATCCAAGGAGCCTGGAACACAGAATACATGTACCTCATGGAAGAACATTCTGGAACACTATGAGTAAGGCAGTAAGGAGACACCT	IIIIIIIIIIIIIIIIIIIIIIIIIIIIIIIIIIIIIIIIIIIIIIIIIIIIIIIIIIIIIIIIIIIIIIIIIIIIIIIIIIIIIIIIIIIIIIIIIIIIIIIIIIIIIIIIIIIIIIIIIIIIIIIIIIIIIIIIIIIIIIIIIII	HI:i:1	NH:i:1	NM:i:0
chr20	18342323	18342470	nucleosomal_sequence_979	40	+	0	147M	*	0	0	AGACTAAGAAAGAATATTGTAAGGATTCAAACAAAGGGAGGGATGGTCAAAGCTACATGCAATACCAAAAGCCTGAAAGGACAAAGGTACCTGATCTTAGCTATAATGTTAATCTGGGCATCCTTCCCCTAGGGATGATCCAATTCA	IIIIIIIIIIIIIIIIIIIIIIIIIIIIIIIIIIIIIIIIIIIIIIIIIIIIIIIIIIIIIIIIIIIIIIIIIIIIIIIIIIIIIIIIIIIIIIIIIIIIIIIIIIIIIIIIIIIIIIIIIIIIIIIIIIIIIIIIIIIIIIIIIII	HI:i:1	NH:i:1	NM:i:0
chr20	18370223	18370370	nucleosomal_sequence_1949	40	+	0	147M	*	0	0	TAAAATGGTTAAAGTGGCTGAAACTGAACAGGGTGTGTGTGTAGACCGCTTCTGCTGCAGTGGAGCTCCAAGCAGTCAGCCTGCTGCTACCTTAGCTCTCCTTTCAATGTGTTTCACTTACGGCCCCCACTGCTGGTCGATGTCTGC	IIIIIIIIIIIIIIIIIIIIIIIIIIIIIIIIIIIIIIIIIIIIIIIIIIIIIIIIIIIIIIIIIIIIIIIIIIIIIIIIIIIIIIIIIIIIIIIIIIIIIIIIIIIIIIIIIIIIIIIIIIIIIIIIIIIIIIIIIIIIIIIIIII	HI:i:1	NH:i:1	NM:i:0
chr20	18378473	18378620	nucleosomal_sequence_2092	40	+	0	147M	*	0	0	GCTTGGGCTTCTCATAGCAGGGTGGCTGAGCTCCAAGAAGTGCTGGAGGTGAGTGTGCCAAGCAAGAGAAAGCCACATGACCTTATGTGGCCAAGCCCTGGAAGTCTCATGGCATCACTTCCATCATAGTCCGTTAGTCAAACAGTC	IIIIIIIIIIIIIIIIIIIIIIIIIIIIIIIIIIIIIIIIIIIIIIIIIIIIIIIIIIIIIIIIIIIIIIIIIIIIIIIIIIIIIIIIIIIIIIIIIIIIIIIIIIIIIIIIIIIIIIIIIIIIIIIIIIIIIIIIIIIIIIIIIII	HI:i:1	NH:i:1	NM:i:0
chr20	18379043	18379190	nucleosomal_sequence_2093	40	+	0	147M	*	0	0	GTAGAAAGCAGAGCAGGAAAGGGAAAGGAGCCAGGCAAGATGCAGTTTCAGGCAAAGTCCATGGAGGGTTCCTTCAGCCTGATCCCGTGGACACTTGTGGAGTGGAAATTTCATCTCACCCACCTTTCCCATCCTGGGTTCTGCAAT	IIIIIIIIIIIIIIIIIIIIIIIIIIIIIIIIIIIIIIIIIIIIIIIIIIIIIIIIIIIIIIIIIIIIIIIIIIIIIIIIIIIIIIIIIIIIIIIIIIIIIIIIIIIIIIIIIIIIIIIIIIIIIIIIIIIIIIIIIIIIIIIIIII	HI:i:1	NH:i:1	NM:i:0
chr20	18382513	18382660	nucleosomal_sequence_1977	40	+	0	147M	*	0	0	GCAAGTCACAAGGTCAGTCCAGATTCCAAAGGAAGAGAAACAGCCTCTTCCTCCTAAGGACAGGAGGGATGTGAGGAGTGATTCTGGTCATCTCTGCAGACAATCTACCACAGGTCTGATACCACATTTATATCTGGAAGACTTCAG	IIIIIIIIIIIIIIIIIIIIIIIIIIIIIIIIIIIIIIIIIIIIIIIIIIIIIIIIIIIIIIIIIIIIIIIIIIIIIIIIIIIIIIIIIIIIIIIIIIIIIIIIIIIIIIIIIIIIIIIIIIIIIIIIIIIIIIIIIIIIIIIIIII	HI:i:1	NH:i:1	NM:i:0
chr20	18451203	18451350	nucleosomal_sequence_1873	40	+	0	147M	*	0	0	GCTGATTTCTAGTTATTTCACTGTGGTGAAGGTCTTCAGCTCTAGGAAAGACAGAGGAAGGGATTCTGGGAGGTTGTAGCAGTGGAAAAAGTTCTTTTCTTCCTCTGATCGCCCTCTCAGCTCTTTCCTTCTGACTGAAAATCATCT	IIIIIIIIIIIIIIIIIIIIIIIIIIIIIIIIIIIIIIIIIIIIIIIIIIIIIIIIIIIIIIIIIIIIIIIIIIIIIIIIIIIIIIIIIIIIIIIIIIIIIIIIIIIIIIIIIIIIIIIIIIIIIIIIIIIIIIIIIIIIIIIIIII	HI:i:1	NH:i:1	NM:i:0
chr20	18471703	18471850	nucleosomal_sequence_672	40	+	0	147M	*	0	0	ATGCATCAGTGTCACTTGGTTGGTGAACATGCAGATTCTCAGGCTCAGACCCAGAGTCTCTGATTCAGAAAGTTGGCATTAAGGCCTAGAATCTGCATTTTAAGGCGTGATCCCTCCTTCAACCCAGATGACTCTAATGCAAGTGGT	IIIIIIIIIIIIIIIIIIIIIIIIIIIIIIIIIIIIIIIIIIIIIIIIIIIIIIIIIIIIIIIIIIIIIIIIIIIIIIIIIIIIIIIIIIIIIIIIIIIIIIIIIIIIIIIIIIIIIIIIIIIIIIIIIIIIIIIIIIIIIIIIIII	HI:i:1	NH:i:1	NM:i:0
chr20	18626723	18626870	nucleosomal_sequence_1695	40	+	0	147M	*	0	0	CAAGGCCCTGGGAGAGACCAAAGCAGAAGCGAGGCCTCACTGGACAGGTACAAGGCACTGGCAGGCATGGCACACCTTCACTATGTACCCCGTCTTTGTGGCTGTCAACGCCTGTGACGAGTTGGCAGCTGGCTTTGGTCTGGCATT	IIIIIIIIIIIIIIIIIIIIIIIIIIIIIIIIIIIIIIIIIIIIIIIIIIIIIIIIIIIIIIIIIIIIIIIIIIIIIIIIIIIIIIIIIIIIIIIIIIIIIIIIIIIIIIIIIIIIIIIIIIIIIIIIIIIIIIIIIIIIIIIIIII	HI:i:1	NH:i:1	NM:i:0
chr20	18708363	18708510	nucleosomal_sequence_861	40	+	0	147M	*	0	0	TGGGCATTCCATGTAAAGGAGGGCACACAGTATGTGACCTTTGTGCATGGCTTCTTTCACAGAGCAGAGCATCATCGGTGTTTGTCCATGCCATGGCACGTGTCAGCACTTCAGTCCTTATTTCCATGTAATCTTCCATCATGTGGA	IIIIIIIIIIIIIIIIIIIIIIIIIIIIIIIIIIIIIIIIIIIIIIIIIIIIIIIIIIIIIIIIIIIIIIIIIIIIIIIIIIIIIIIIIIIIIIIIIIIIIIIIIIIIIIIIIIIIIIIIIIIIIIIIIIIIIIIIIIIIIIIIIII	HI:i:1	NH:i:1	NM:i:0
chr20	18729103	18729250	nucleosomal_sequence_1295	40	+	0	147M	*	0	0	CTCAGAGTAATTCCTGTAGAGAATACACCATGGATGTTAGTGTTCTGTGGCCCCTGGGTAGCCTGGGAGTAATTCTGCTAATTCTGTGGGCAAGAAAAACACCCGAGGGTCTCATGGGCAGACAAGGGGACAGTTACTGCATGTGTC	IIIIIIIIIIIIIIIIIIIIIIIIIIIIIIIIIIIIIIIIIIIIIIIIIIIIIIIIIIIIIIIIIIIIIIIIIIIIIIIIIIIIIIIIIIIIIIIIIIIIIIIIIIIIIIIIIIIIIIIIIIIIIIIIIIIIIIIIIIIIIIIIIII	HI:i:1	NH:i:1	NM:i:0
chr20	18758213	18758360	nucleosomal_sequence_1762	40	+	0	147M	*	0	0	CATGTCTGAGTCTACCAGTGGTCTCAATCTAAGCTACATATTACAGCCACCTGGGGAAGTTTTGAAAATCCTGGTGCCCAGGCTGCATCCAAAGCCAGTGAAATTTCGTAGGTGGCTCTGATGATCAGCTGAGGCTGAGAACCACAG	IIIIIIIIIIIIIIIIIIIIIIIIIIIIIIIIIIIIIIIIIIIIIIIIIIIIIIIIIIIIIIIIIIIIIIIIIIIIIIIIIIIIIIIIIIIIIIIIIIIIIIIIIIIIIIIIIIIIIIIIIIIIIIIIIIIIIIIIIIIIIIIIIII	HI:i:1	NH:i:1	NM:i:0
chr20	18766163	18766310	nucleosomal_sequence_1503	40	+	0	147M	*	0	0	TCCAACACCAGAGTGATACATTTGTTACGATTGATAAACCTACATTGATACACCAAGATCAACCAAAATCTACAGTTTACCATAGCGTTCACTCTTGGTGTCCTATATTCTATGTGGTTGGGGCAAATGTACGATGACTTGTGTTCA	IIIIIIIIIIIIIIIIIIIIIIIIIIIIIIIIIIIIIIIIIIIIIIIIIIIIIIIIIIIIIIIIIIIIIIIIIIIIIIIIIIIIIIIIIIIIIIIIIIIIIIIIIIIIIIIIIIIIIIIIIIIIIIIIIIIIIIIIIIIIIIIIIII	HI:i:1	NH:i:1	NM:i:0
chr20	18770713	18770860	nucleosomal_sequence_1044	40	+	0	147M	*	0	0	GTGTAACCAGCACCCGGAATAACAACTGAGGCATTACCAGCCCCCTAGAAGCTGTATGGGTTCTTTTTGTGTCTGACTTCTTTTGCTCAAAATGATGATTGTGAGGTTCACCCATGTTGTGTGTAGATGTGACCGGTTAATTCTCGT	IIIIIIIIIIIIIIIIIIIIIIIIIIIIIIIIIIIIIIIIIIIIIIIIIIIIIIIIIIIIIIIIIIIIIIIIIIIIIIIIIIIIIIIIIIIIIIIIIIIIIIIIIIIIIIIIIIIIIIIIIIIIIIIIIIIIIIIIIIIIIIIIIII	HI:i:1	NH:i:1	NM:i:0
chr20	18813783	18813930	nucleosomal_sequence_629	40	+	0	147M	*	0	0	GGCTCTTGGGTGGGGATTTTGCTCTGTTGCACTCCTGACTTTTACCATAGCAAGAACATGCCTTGGGTATTTGTAGGACCAGGGGCAAGAAGAAACACATGGAACAGACCTAGGCCCAACCCACAGCTTGTGCCAAGTCCACCCAAG	IIIIIIIIIIIIIIIIIIIIIIIIIIIIIIIIIIIIIIIIIIIIIIIIIIIIIIIIIIIIIIIIIIIIIIIIIIIIIIIIIIIIIIIIIIIIIIIIIIIIIIIIIIIIIIIIIIIIIIIIIIIIIIIIIIIIIIIIIIIIIIIIIII	HI:i:1	NH:i:1	NM:i:0
chr20	18825963	18826110	nucleosomal_sequence_307	40	+	0	147M	*	0	0	AACCACTGGTATAGAACATGCCACAGAATTGTCCCACTGAGCAGTTGAGGGATGAGGAAGCTGGAGTGATAATCTGCCAACTCTCCTCCCTCATGGGTTGAGGTTGCTTGGGAACATGGATTCCTCAGCACACTGGGCTGCTCTGTG	IIIIIIIIIIIIIIIIIIIIIIIIIIIIIIIIIIIIIIIIIIIIIIIIIIIIIIIIIIIIIIIIIIIIIIIIIIIIIIIIIIIIIIIIIIIIIIIIIIIIIIIIIIIIIIIIIIIIIIIIIIIIIIIIIIIIIIIIIIIIIIIIIII	HI:i:1	NH:i:1	NM:i:0
chr20	18827863	18828010	nucleosomal_sequence_2089	40	+	0	147M	*	0	0	TTAGGCCTCACCTTTGACACTGGGCATCAAGTTTCAACCTGAGGTTTGGAGGGTCAAATACCTACACGATAGCAAGTGCTATGTGAAAAACTGAGGCGAAAGCCCAGTTGTCTTGTCTAAGCTTACGGCAAAAATAAGGTGAAGGTT	IIIIIIIIIIIIIIIIIIIIIIIIIIIIIIIIIIIIIIIIIIIIIIIIIIIIIIIIIIIIIIIIIIIIIIIIIIIIIIIIIIIIIIIIIIIIIIIIIIIIIIIIIIIIIIIIIIIIIIIIIIIIIIIIIIIIIIIIIIIIIIIIIII	HI:i:1	NH:i:1	NM:i:0
chr20	18845983	18846130	nucleosomal_sequence_236	40	+	0	147M	*	0	0	GTCACTGGTACCGGTTGTTCCTTTCCACATTTAGGGCTTCCTTCAGGAGCTCTTTTAGGGCAGGCCTGGTGGTGCCCAAATCTCTCAGCATTTGCTTGTCTGTAAAGTATTTTATGTCTCCTTCACTTATGAAGCTTAGTTTGGCTG	IIIIIIIIIIIIIIIIIIIIIIIIIIIIIIIIIIIIIIIIIIIIIIIIIIIIIIIIIIIIIIIIIIIIIIIIIIIIIIIIIIIIIIIIIIIIIIIIIIIIIIIIIIIIIIIIIIIIIIIIIIIIIIIIIIIIIIIIIIIIIIIIIII	HI:i:1	NH:i:1	NM:i:0
chr20	18930073	18930220	nucleosomal_sequence_72	40	+	0	147M	*	0	0	CTGGGAGGCTTAAACAACAGACATTTATTTCTCACAGTTCTGGAGGCTGGGCCGTCCAAGATCAAGGTGTGGGCAGATCAGGTGTCTGGTGAGGGCTTGATACCTAGTTTGCTCTCAGCTACCTTCTCCTTGTATCCTTGCTTGGCA	IIIIIIIIIIIIIIIIIIIIIIIIIIIIIIIIIIIIIIIIIIIIIIIIIIIIIIIIIIIIIIIIIIIIIIIIIIIIIIIIIIIIIIIIIIIIIIIIIIIIIIIIIIIIIIIIIIIIIIIIIIIIIIIIIIIIIIIIIIIIIIIIIII	HI:i:1	NH:i:1	NM:i:0
chr20	18952113	18952260	nucleosomal_sequence_609	40	+	0	147M	*	0	0	CTCAAATGCCACCACTCTGAAGCCTTGCTTTTCTCTCCCAAAAGCGGCCTTTTGCTGTCCCCATAATAATGCTGTTTGAGTGTTCATTTCAAGGCACTGCAGCAGATTGTGTCTATGACCTGGCCTAGCCCAATAGCTTCAGGGAAG	IIIIIIIIIIIIIIIIIIIIIIIIIIIIIIIIIIIIIIIIIIIIIIIIIIIIIIIIIIIIIIIIIIIIIIIIIIIIIIIIIIIIIIIIIIIIIIIIIIIIIIIIIIIIIIIIIIIIIIIIIIIIIIIIIIIIIIIIIIIIIIIIIII	HI:i:1	NH:i:1	NM:i:0
chr20	18972163	18972310	nucleosomal_sequence_1432	40	+	0	147M	*	0	0	CTGTGCATGCTCCTGGTGGCTTGACCTTCAAAATATGCCAGAACTGCCCATTTCTTACAGCCTCCATAGTCCCCATCCTGGTCCAGAACACTGTTAACTGTTGTGTGCAGTTTTGTGGCAGTCTCCCATCTGGTCACCCCTTACTAT	IIIIIIIIIIIIIIIIIIIIIIIIIIIIIIIIIIIIIIIIIIIIIIIIIIIIIIIIIIIIIIIIIIIIIIIIIIIIIIIIIIIIIIIIIIIIIIIIIIIIIIIIIIIIIIIIIIIIIIIIIIIIIIIIIIIIIIIIIIIIIIIIIII	HI:i:1	NH:i:1	NM:i:0
chr20	18988443	18988590	nucleosomal_sequence_1421	40	+	0	147M	*	0	0	TACCTAGACGTCAGGAGGCAAAATGGGAGGAGAGGTGTGGGGCACCCTGCGTGTCAGGGAAAGGGCTGAAGTAAAACCATGGTAAAGCCAGAGTCAGACTCACTGCTGGTGCCTTGATGAACGCAGGGGATGGCAACTCTATGTAGA	IIIIIIIIIIIIIIIIIIIIIIIIIIIIIIIIIIIIIIIIIIIIIIIIIIIIIIIIIIIIIIIIIIIIIIIIIIIIIIIIIIIIIIIIIIIIIIIIIIIIIIIIIIIIIIIIIIIIIIIIIIIIIIIIIIIIIIIIIIIIIIIIIII	HI:i:1	NH:i:1	NM:i:0
chr20	18988913	18989060	nucleosomal_sequence_1937	40	+	0	147M	*	0	0	AGCCAGACACTGTGGTACTACTGAGGATGCATTGCTGCTCTTTTGGGGCTTATGCTCTGATACATCAGTTCTTAACCCTATCTGCACATTACAGTCCCTTCAAAGTCCCCCTGCCCAGGCCTTGTCTCTGACTTATTGCATCAAGAT	IIIIIIIIIIIIIIIIIIIIIIIIIIIIIIIIIIIIIIIIIIIIIIIIIIIIIIIIIIIIIIIIIIIIIIIIIIIIIIIIIIIIIIIIIIIIIIIIIIIIIIIIIIIIIIIIIIIIIIIIIIIIIIIIIIIIIIIIIIIIIIIIIII	HI:i:1	NH:i:1	NM:i:0
chr20	18990343	18990490	nucleosomal_sequence_1953	40	+	0	147M	*	0	0	TTCCTCCCCCAAGTTGAAAGATGAGTCCAGCAAAGGAGACTGAACGTCAAGAACTATTTGGGTTTCCACTCGGCTTGGTCATTCCTTCCTCTTTCCTGTCACGGTAAACCATGGATCCTGTTGCTTGCTTTGGGTATTTCCTTTCTG	IIIIIIIIIIIIIIIIIIIIIIIIIIIIIIIIIIIIIIIIIIIIIIIIIIIIIIIIIIIIIIIIIIIIIIIIIIIIIIIIIIIIIIIIIIIIIIIIIIIIIIIIIIIIIIIIIIIIIIIIIIIIIIIIIIIIIIIIIIIIIIIIIII	HI:i:1	NH:i:1	NM:i:0
chr20	18995753	18995900	nucleosomal_sequence_250	40	+	0	147M	*	0	0	TCACCAGTACCATGTTCTCCTGGCTATAAGTGAGTCACAAGCCCACCCAGATGTAGACTCCACCTCTTCATGGAGGGGTGGGGTTTCCACTGTGCTAGCATCCCTGGCAGGTAAATTGGAGTACATTAATTCAGGTGTATCTAAACT	IIIIIIIIIIIIIIIIIIIIIIIIIIIIIIIIIIIIIIIIIIIIIIIIIIIIIIIIIIIIIIIIIIIIIIIIIIIIIIIIIIIIIIIIIIIIIIIIIIIIIIIIIIIIIIIIIIIIIIIIIIIIIIIIIIIIIIIIIIIIIIIIIII	HI:i:1	NH:i:1	NM:i:0
chr20	18997293	18997440	nucleosomal_sequence_242	40	+	0	147M	*	0	0	GTCAGAGTCTGATTTGCACCCAGCTGTGTCTCTCAGGTGATTTTCCCCAGCACTTAGCTCCTCTATGCCTCAGTTTACCTGTCTGTAAAACGGGGATAATGACCTGTTCTACCCTACAAGGATGCTGGGAAGGTTAAATGAGATCTT	IIIIIIIIIIIIIIIIIIIIIIIIIIIIIIIIIIIIIIIIIIIIIIIIIIIIIIIIIIIIIIIIIIIIIIIIIIIIIIIIIIIIIIIIIIIIIIIIIIIIIIIIIIIIIIIIIIIIIIIIIIIIIIIIIIIIIIIIIIIIIIIIIII	HI:i:1	NH:i:1	NM:i:0
chr20	19059743	19059890	nucleosomal_sequence_2088	40	+	0	147M	*	0	0	AGAGAATTAGGAAGGTGGGGAGAAACCAGTCAATGCAGGCAACTTAGAAGGAGCAGCCAGGAGAGCGTGCTGTCCCGGAAGCCAGGAGGAAAGTACCTCATGGGGAGGAAGGTGCAATCTCTGTGCTGTATGCTCTAATGGGCTGGG	IIIIIIIIIIIIIIIIIIIIIIIIIIIIIIIIIIIIIIIIIIIIIIIIIIIIIIIIIIIIIIIIIIIIIIIIIIIIIIIIIIIIIIIIIIIIIIIIIIIIIIIIIIIIIIIIIIIIIIIIIIIIIIIIIIIIIIIIIIIIIIIIIII	HI:i:1	NH:i:1	NM:i:0
chr20	19078693	19078840	nucleosomal_sequence_334	40	+	0	147M	*	0	0	CCATAGGCTACACACAGACAGGAGAGCAAGGCTTGCGGCACCTCCCCGAGGAGGACACCCAAGGGGCACCATGGCCCCACTGCCATGCAGACACGCTTCTGTGGGAGTGCTAGCCCTGGGCTCCACCCCTAGATGTCCACTGCTGAC	IIIIIIIIIIIIIIIIIIIIIIIIIIIIIIIIIIIIIIIIIIIIIIIIIIIIIIIIIIIIIIIIIIIIIIIIIIIIIIIIIIIIIIIIIIIIIIIIIIIIIIIIIIIIIIIIIIIIIIIIIIIIIIIIIIIIIIIIIIIIIIIIIII	HI:i:1	NH:i:1	NM:i:0
chr20	19082253	19082400	nucleosomal_sequence_720	40	+	0	147M	*	0	0	CTGTTAGACTATACACTCCTCAAGGACAGTTGTGTGCTGTAACACCACTTAGGGAACTTAGCCAAGAGCCTTGCACACAGTAGGAAGTCAATAATGTGTGATCAACAGTGTGTTCCCTCTAATGCTGCACATTTTGGGCCTTTGAGT	IIIIIIIIIIIIIIIIIIIIIIIIIIIIIIIIIIIIIIIIIIIIIIIIIIIIIIIIIIIIIIIIIIIIIIIIIIIIIIIIIIIIIIIIIIIIIIIIIIIIIIIIIIIIIIIIIIIIIIIIIIIIIIIIIIIIIIIIIIIIIIIIIII	HI:i:1	NH:i:1	NM:i:0
chr20	19091113	19091260	nucleosomal_sequence_1579	40	+	0	147M	*	0	0	AGGTGAGGCCACATCAGCACCCTTGGGCCAGGCAACTGTTGGAGGAGTGACATGCCCACCAGGGTGAATGAGCTATTTTTGGGTGTTTAACTGCTGAGGAGGGATATGACATGTGGGCACTGTGTTTACATCAAGTCACTGGTTCTC	IIIIIIIIIIIIIIIIIIIIIIIIIIIIIIIIIIIIIIIIIIIIIIIIIIIIIIIIIIIIIIIIIIIIIIIIIIIIIIIIIIIIIIIIIIIIIIIIIIIIIIIIIIIIIIIIIIIIIIIIIIIIIIIIIIIIIIIIIIIIIIIIIII	HI:i:1	NH:i:1	NM:i:0
chr20	19125243	19125390	nucleosomal_sequence_1720	40	+	0	147M	*	0	0	TACAAACTTGATGTATTTTGGGACCACGTACTACACAACCATGTCCACAGAAGGAAATGTGTGGTCGAACCACCTCCATTCCTTCTGTTTGGCTTAATGTGTTTCCTGTGGGACAGGAGAAGCTACTCGACAAGGGAACCAAAAATA	IIIIIIIIIIIIIIIIIIIIIIIIIIIIIIIIIIIIIIIIIIIIIIIIIIIIIIIIIIIIIIIIIIIIIIIIIIIIIIIIIIIIIIIIIIIIIIIIIIIIIIIIIIIIIIIIIIIIIIIIIIIIIIIIIIIIIIIIIIIIIIIIIII	HI:i:1	NH:i:1	NM:i:0
chr20	19125643	19125790	nucleosomal_sequence_1573	40	+	0	147M	*	0	0	AAATCCTTGAAAGCAGGGAATCTTGTCTAATTGTGGTCAGAGAGATGCAGCATTGCTGGCTTTGAAGCTCCAGAGGAAGGGCCATGACCCAACAAATGCAGGCAGCCTCTAGAAGGTAGAAAAGGAAAGAAAATGAATTCTCCCATA	IIIIIIIIIIIIIIIIIIIIIIIIIIIIIIIIIIIIIIIIIIIIIIIIIIIIIIIIIIIIIIIIIIIIIIIIIIIIIIIIIIIIIIIIIIIIIIIIIIIIIIIIIIIIIIIIIIIIIIIIIIIIIIIIIIIIIIIIIIIIIIIIIII	HI:i:1	NH:i:1	NM:i:0
chr20	19186533	19186680	nucleosomal_sequence_554	40	+	0	147M	*	0	0	AGTACCTAAAGGAACTCTTTGAGAAACTCTTGCCAGTGAAACAAACTCGGGAGACAGGAAGAGCTGCATGCGACACACCAGTCATCTTAATGTCACATGTCACCTGACTGGAAATGTGGAAAGAAATGAGGCTGTGAAGTCAAAGAT	IIIIIIIIIIIIIIIIIIIIIIIIIIIIIIIIIIIIIIIIIIIIIIIIIIIIIIIIIIIIIIIIIIIIIIIIIIIIIIIIIIIIIIIIIIIIIIIIIIIIIIIIIIIIIIIIIIIIIIIIIIIIIIIIIIIIIIIIIIIIIIIIIII	HI:i:1	NH:i:1	NM:i:0
chr20	19211323	19211470	nucleosomal_sequence_897	40	+	0	147M	*	0	0	AACAGTTCCTTTCAGCAACAAATGCCTCATGTTTCTGAGATGGGATTCACACCTGGGGACCCATGTGCCCTTCCACAGTCCGCATGTCACAATCCCTTCTTGTGTGTTAGGCATTCATCCACACTCAGCTTCTTTTATGCATCTCTG	IIIIIIIIIIIIIIIIIIIIIIIIIIIIIIIIIIIIIIIIIIIIIIIIIIIIIIIIIIIIIIIIIIIIIIIIIIIIIIIIIIIIIIIIIIIIIIIIIIIIIIIIIIIIIIIIIIIIIIIIIIIIIIIIIIIIIIIIIIIIIIIIIII	HI:i:1	NH:i:1	NM:i:0
chr20	19213203	19213350	nucleosomal_sequence_1747	40	+	0	147M	*	0	0	TAACTGAACACCTTTGTGCATGAGTCTGCTGTCAATCATGTTAGCTCTCCAGGCATCACCGTAGTAGTCCAGTAGCCTGCACTAGCTGGGAAAGCCACTGACGAGGACTCTGGAGTTAGAGAGCTTTTGCATATTGATAGAGAACTC	IIIIIIIIIIIIIIIIIIIIIIIIIIIIIIIIIIIIIIIIIIIIIIIIIIIIIIIIIIIIIIIIIIIIIIIIIIIIIIIIIIIIIIIIIIIIIIIIIIIIIIIIIIIIIIIIIIIIIIIIIIIIIIIIIIIIIIIIIIIIIIIIIII	HI:i:1	NH:i:1	NM:i:0
chr20	19224853	19225000	nucleosomal_sequence_1274	40	+	0	147M	*	0	0	GAGCATTCCTTTAGTGCCTTATGAGTAGATACCGTGAACCAGGTGCTGACGTGCCTGGTAGGGCTACAATGCCGAGAGGCTGCTGGGAAGACAGACATCCGTTAGATACTCACACTGTTAAGCAACTAATCATAAACTGCAGTAAGT	IIIIIIIIIIIIIIIIIIIIIIIIIIIIIIIIIIIIIIIIIIIIIIIIIIIIIIIIIIIIIIIIIIIIIIIIIIIIIIIIIIIIIIIIIIIIIIIIIIIIIIIIIIIIIIIIIIIIIIIIIIIIIIIIIIIIIIIIIIIIIIIIIII	HI:i:1	NH:i:1	NM:i:0
chr20	19232783	19232930	nucleosomal_sequence_2184	40	+	0	147M	*	0	0	AAATTCCTTGTTATCTTTTACAACCATCTCGGGCAAATATTGTTCCTCTTGACAGAGTGGGCCATGTTAGCCAGAGCAAATGTTACCCCAGACAACCGTGAATTGAAGATGAAAGAGGAGTTGCAGCCAGAATAACTAGCTTGGAAA	IIIIIIIIIIIIIIIIIIIIIIIIIIIIIIIIIIIIIIIIIIIIIIIIIIIIIIIIIIIIIIIIIIIIIIIIIIIIIIIIIIIIIIIIIIIIIIIIIIIIIIIIIIIIIIIIIIIIIIIIIIIIIIIIIIIIIIIIIIIIIIIIIII	HI:i:1	NH:i:1	NM:i:0
chr20	19278003	19278150	nucleosomal_sequence_1836	40	+	0	147M	*	0	0	CCTCTGTCAAGGTATAGGACATACCATCATCCCAGGAAGTTCTCTCTTGCCCCTTCTCAGGAACCCCAGCTCAGCATACCCCATACAACTACTTTTCTGATATCACCATAGATTAGTTTGTGCCTGTTCTAGAACTTTATGTGCATG	IIIIIIIIIIIIIIIIIIIIIIIIIIIIIIIIIIIIIIIIIIIIIIIIIIIIIIIIIIIIIIIIIIIIIIIIIIIIIIIIIIIIIIIIIIIIIIIIIIIIIIIIIIIIIIIIIIIIIIIIIIIIIIIIIIIIIIIIIIIIIIIIIII	HI:i:1	NH:i:1	NM:i:0
chr20	19285943	19286090	nucleosomal_sequence_1188	40	+	0	147M	*	0	0	TGCAGTTTCTCACCTCTTTGAATGCCTTCTTAGCACTCACTATGCCATGGAGACCCAGACTATTTGTAATTGAGGCACCCGAACCACCAGGAGGGTAAGGGATTTGGCCAAAGGTGCATCACATGCTAAGAGTGAATGCTACGCCCT	IIIIIIIIIIIIIIIIIIIIIIIIIIIIIIIIIIIIIIIIIIIIIIIIIIIIIIIIIIIIIIIIIIIIIIIIIIIIIIIIIIIIIIIIIIIIIIIIIIIIIIIIIIIIIIIIIIIIIIIIIIIIIIIIIIIIIIIIIIIIIIIIIII	HI:i:1	NH:i:1	NM:i:0
chr20	19295283	19295430	nucleosomal_sequence_1818	40	+	0	147M	*	0	0	AGACACTTAAGCATTCTCATTCCTTGTCTGCAGGATGAAGGGAGTTGCTGCGGAAGCTTCTCTGCCATCAGGCAGCCTGTAACTCCTGCCATGCCAGCACGCTTCCCATCCGTACTCACAGTCTTCCGGAAGGAATGTCAGCAAAGC	IIIIIIIIIIIIIIIIIIIIIIIIIIIIIIIIIIIIIIIIIIIIIIIIIIIIIIIIIIIIIIIIIIIIIIIIIIIIIIIIIIIIIIIIIIIIIIIIIIIIIIIIIIIIIIIIIIIIIIIIIIIIIIIIIIIIIIIIIIIIIIIIIII	HI:i:1	NH:i:1	NM:i:0
chr20	19340503	19340650	nucleosomal_sequence_1814	40	+	0	147M	*	0	0	GTTTCGATGACTACCCTCTGGGAGACAGTGTAGAACCCTCAGTGTTGAGGCACTAATAGGTGAGGAAGGTGGGGTATTTATCCCCCAAATCTCATCCTACCTTGGTTGAGGATCACTCCTGAGGTCTGTCAGTCCAGTCTACACATG	IIIIIIIIIIIIIIIIIIIIIIIIIIIIIIIIIIIIIIIIIIIIIIIIIIIIIIIIIIIIIIIIIIIIIIIIIIIIIIIIIIIIIIIIIIIIIIIIIIIIIIIIIIIIIIIIIIIIIIIIIIIIIIIIIIIIIIIIIIIIIIIIIII	HI:i:1	NH:i:1	NM:i:0
chr20	19402783	19402930	nucleosomal_sequence_2032	40	+	0	147M	*	0	0	AGACTGGGTAGAGCTGTCTGCAGGTAATCTCTGAGGGAATCTAAGTCTCCCCCACATGGCCAGTAAATGGCAGAGCTCAGAGCAGAACCAGACCATCTTGGCCACAGTGCTGTGCTTGTAGCCTCCGCACTAAACAGGTGTTGGGTT	IIIIIIIIIIIIIIIIIIIIIIIIIIIIIIIIIIIIIIIIIIIIIIIIIIIIIIIIIIIIIIIIIIIIIIIIIIIIIIIIIIIIIIIIIIIIIIIIIIIIIIIIIIIIIIIIIIIIIIIIIIIIIIIIIIIIIIIIIIIIIIIIIII	HI:i:1	NH:i:1	NM:i:0
chr20	19432163	19432310	nucleosomal_sequence_1612	40	+	0	147M	*	0	0	GAGATGACTTGTGCCAACTCATGAGTTTTGTTACTTGAACTAGTCCTCTGTTTTTGCAAGAGTGAATGAATGAAAGGTTGACTGGCAGCTCCCTGTCATGAAGATGTTTTGAATGTTGGCTGCAAAGGCAGGTAGGACTGGAAGATT	IIIIIIIIIIIIIIIIIIIIIIIIIIIIIIIIIIIIIIIIIIIIIIIIIIIIIIIIIIIIIIIIIIIIIIIIIIIIIIIIIIIIIIIIIIIIIIIIIIIIIIIIIIIIIIIIIIIIIIIIIIIIIIIIIIIIIIIIIIIIIIIIIII	HI:i:1	NH:i:1	NM:i:0
chr20	19451403	19451550	nucleosomal_sequence_1489	40	+	0	147M	*	0	0	GCATGTTAGTTCATTCCTTTATTCCCCACTCACATGTTAGTGATGTGAAACTCACGTAGACCCAGACATTTAGGGAGGTGCAGGCTAGCTGAGGTGCAAAACACACACAATAGCTGTAACACCAGTGTGGTAAGTAACATAAGGGAG	IIIIIIIIIIIIIIIIIIIIIIIIIIIIIIIIIIIIIIIIIIIIIIIIIIIIIIIIIIIIIIIIIIIIIIIIIIIIIIIIIIIIIIIIIIIIIIIIIIIIIIIIIIIIIIIIIIIIIIIIIIIIIIIIIIIIIIIIIIIIIIIIIII	HI:i:1	NH:i:1	NM:i:0
chr20	19461173	19461320	nucleosomal_sequence_171	40	+	0	147M	*	0	0	GCCTACCATGTTGCCTACCTGACATGTGGTGGCATCCTCTGCCCTAGACTTGGTTCCATGCCCTTGTCTGACAACTAGCCCATTCAGCTCCTGGAACCCTGCTCACAGAGGAGACCAGAACATTCTGTAGACTCCATGTACCTTATT	IIIIIIIIIIIIIIIIIIIIIIIIIIIIIIIIIIIIIIIIIIIIIIIIIIIIIIIIIIIIIIIIIIIIIIIIIIIIIIIIIIIIIIIIIIIIIIIIIIIIIIIIIIIIIIIIIIIIIIIIIIIIIIIIIIIIIIIIIIIIIIIIIII	HI:i:1	NH:i:1	NM:i:0
chr20	19476823	19476970	nucleosomal_sequence_841	40	+	0	147M	*	0	0	CCCGCTTCTCACTGATGATTTCGCAGAGTAAGCCTAGTCTAGCATCAGTCCATCCTCAACACCAGCCAGCCGGTCTCCATGCAGCAAGGCCCGATAGGCATGCTGGAGTCTCAACAGGAAATGTGCTTTTCCACTGAGCAAAAACAG	IIIIIIIIIIIIIIIIIIIIIIIIIIIIIIIIIIIIIIIIIIIIIIIIIIIIIIIIIIIIIIIIIIIIIIIIIIIIIIIIIIIIIIIIIIIIIIIIIIIIIIIIIIIIIIIIIIIIIIIIIIIIIIIIIIIIIIIIIIIIIIIIIII	HI:i:1	NH:i:1	NM:i:0
chr20	19485223	19485370	nucleosomal_sequence_1728	40	+	0	147M	*	0	0	GAGGAACTATTTAGTGGGTTCCTGTGTACATCAGCCTATTGGTCTGGATCAATAGCAGACATAAGAACATGAGAGATGCAGCACTTGGGTCAGACCCTAGGTCATCCATTCAAACATTCTGTCTCTGATGTTGGCACCAAGGGACAC	IIIIIIIIIIIIIIIIIIIIIIIIIIIIIIIIIIIIIIIIIIIIIIIIIIIIIIIIIIIIIIIIIIIIIIIIIIIIIIIIIIIIIIIIIIIIIIIIIIIIIIIIIIIIIIIIIIIIIIIIIIIIIIIIIIIIIIIIIIIIIIIIIII	HI:i:1	NH:i:1	NM:i:0
chr20	19493843	19493990	nucleosomal_sequence_2257	40	+	0	147M	*	0	0	GAAGAAGTCAGAGGGCAGAATGGAATTGCAGATCCATGCAGTAGGGGGGTGGCATGTGTGAGGGGCGTCCCCAGCCCTGGGTTTGCTGGGTGTGCAGCCCTTCTCCCACTTTCCAGCCATGGAGCCCAAGCATGTTGCCCCATCTGT	IIIIIIIIIIIIIIIIIIIIIIIIIIIIIIIIIIIIIIIIIIIIIIIIIIIIIIIIIIIIIIIIIIIIIIIIIIIIIIIIIIIIIIIIIIIIIIIIIIIIIIIIIIIIIIIIIIIIIIIIIIIIIIIIIIIIIIIIIIIIIIIIIII	HI:i:1	NH:i:1	NM:i:0
chr20	19494773	19494920	nucleosomal_sequence_1620	40	+	0	147M	*	0	0	TCAAGCAGTGACCGATGGCTTGTGTCTTGCACAAATCCTCCGGGCAAGCCAGGGGTCCCCAGCAGAACTGGGCCTGGATGTCTCAGAGGTCATCCACTCACTCCTTAGCAGCACTGTCTTTGTCTCTTCTCCCCTTCCTGGCTGCAC	IIIIIIIIIIIIIIIIIIIIIIIIIIIIIIIIIIIIIIIIIIIIIIIIIIIIIIIIIIIIIIIIIIIIIIIIIIIIIIIIIIIIIIIIIIIIIIIIIIIIIIIIIIIIIIIIIIIIIIIIIIIIIIIIIIIIIIIIIIIIIIIIIII	HI:i:1	NH:i:1	NM:i:0
chr20	19497203	19497350	nucleosomal_sequence_225	40	+	0	147M	*	0	0	CTAGACCAGTGGTCCTAAAGGGTTTCTCTCTCCCATGCCTGGTATGTGGGGTGGGATGGCTGAAGGGCTGGCTCAGCTATGGCTACTGAGAAGAGCACCTACAGTGACCTCTACAGCATGGCAGCCTCAGGCAGTCAGACTTCCACG	IIIIIIIIIIIIIIIIIIIIIIIIIIIIIIIIIIIIIIIIIIIIIIIIIIIIIIIIIIIIIIIIIIIIIIIIIIIIIIIIIIIIIIIIIIIIIIIIIIIIIIIIIIIIIIIIIIIIIIIIIIIIIIIIIIIIIIIIIIIIIIIIIII	HI:i:1	NH:i:1	NM:i:0
chr20	19507893	19508040	nucleosomal_sequence_169	40	+	0	147M	*	0	0	CCTCTTCCCAGAATGATGTTGGAGACCTGGGACCATGCCTCACTCATCTTTATGTCCCCATCATGCCCAGCACGGCACCTTGCATGGAAGAAGTGCTCATTGAATGTGTAGTGTGACGGTGAATGAATGAAGTGTGCTTAAGATCTT	IIIIIIIIIIIIIIIIIIIIIIIIIIIIIIIIIIIIIIIIIIIIIIIIIIIIIIIIIIIIIIIIIIIIIIIIIIIIIIIIIIIIIIIIIIIIIIIIIIIIIIIIIIIIIIIIIIIIIIIIIIIIIIIIIIIIIIIIIIIIIIIIIII	HI:i:1	NH:i:1	NM:i:0
chr20	19531753	19531900	nucleosomal_sequence_1448	40	+	0	147M	*	0	0	GCAGTGCTTCTGCAGTTTCATTAATGCATCAAGCCCGTTCCATCTTTCCACTTAACAGAGCTTCTCTTTGGTCCTCATAGTTTCAAGACGGAAGTGAAAGGACTGTGGGAGTCAGGACCTCACATGGAATAAACCAGGAAGGCAGGA	IIIIIIIIIIIIIIIIIIIIIIIIIIIIIIIIIIIIIIIIIIIIIIIIIIIIIIIIIIIIIIIIIIIIIIIIIIIIIIIIIIIIIIIIIIIIIIIIIIIIIIIIIIIIIIIIIIIIIIIIIIIIIIIIIIIIIIIIIIIIIIIIIII	HI:i:1	NH:i:1	NM:i:0
chr20	19539703	19539850	nucleosomal_sequence_1514	40	+	0	147M	*	0	0	ATGGCTTTACCTTTCACACTCCCACCAGCAATATCTGAGGTTCCAGCTGCTCTATGCTCTCACAAGCACTTGATATTGTCAGCTTTCTTTACTTTAGTCATTCTAGTGAGTGTGTAGAGGTACCTCATTGTGGCTTCTATTTGTTTC	IIIIIIIIIIIIIIIIIIIIIIIIIIIIIIIIIIIIIIIIIIIIIIIIIIIIIIIIIIIIIIIIIIIIIIIIIIIIIIIIIIIIIIIIIIIIIIIIIIIIIIIIIIIIIIIIIIIIIIIIIIIIIIIIIIIIIIIIIIIIIIIIIII	HI:i:1	NH:i:1	NM:i:0
chr20	19544683	19544830	nucleosomal_sequence_1268	40	+	0	147M	*	0	0	CCTAGACAGAAGTCATTGTCCTCACTTCTCAAGTAAGCCTGAAGAGGAAGATCCCAGTATTGGCAAACAGGACCTCTAGCCAGCCAGTGTTTACCTGGGATCAGAAGAACTCCCACAGGGTATGGCACTGGGGTTTAGAGGAGTAGT	IIIIIIIIIIIIIIIIIIIIIIIIIIIIIIIIIIIIIIIIIIIIIIIIIIIIIIIIIIIIIIIIIIIIIIIIIIIIIIIIIIIIIIIIIIIIIIIIIIIIIIIIIIIIIIIIIIIIIIIIIIIIIIIIIIIIIIIIIIIIIIIIIII	HI:i:1	NH:i:1	NM:i:0
chr20	19546713	19546860	nucleosomal_sequence_277	40	+	0	147M	*	0	0	GGAGTACCAGGTACTGCTCTGGAACTAAGGATACAAAAGTAAACTAAACTGTCCCAAGATCATTCAAGCAACAACCGGGAAGCCAGTGTGCCTGGCACAGAGGCAGCAGCAAGGGAGAAGGATCTGAGAACAGAGTGGCTACTTAGT	IIIIIIIIIIIIIIIIIIIIIIIIIIIIIIIIIIIIIIIIIIIIIIIIIIIIIIIIIIIIIIIIIIIIIIIIIIIIIIIIIIIIIIIIIIIIIIIIIIIIIIIIIIIIIIIIIIIIIIIIIIIIIIIIIIIIIIIIIIIIIIIIIII	HI:i:1	NH:i:1	NM:i:0
chr20	19554053	19554200	nucleosomal_sequence_656	40	+	0	147M	*	0	0	GGGTCAATAGCCACTTCCTCAATCTTCTCCTTGCACTACCTCTACCCAGCACAGTATCTTCTGTGGCTCACATCAGTTAGGGAAGCACATGGCTTCAAGTACAGAGCCCCCAGCTAATGGTGAGTGAAGCAAGTAAGGAAGTCCTTT	IIIIIIIIIIIIIIIIIIIIIIIIIIIIIIIIIIIIIIIIIIIIIIIIIIIIIIIIIIIIIIIIIIIIIIIIIIIIIIIIIIIIIIIIIIIIIIIIIIIIIIIIIIIIIIIIIIIIIIIIIIIIIIIIIIIIIIIIIIIIIIIIIII	HI:i:1	NH:i:1	NM:i:0
chr20	19556593	19556740	nucleosomal_sequence_574	40	+	0	147M	*	0	0	ATCTTTATACAGGGAGATAGCTGGGCTCTGTGGGAAGGCTTGGAGGGAGTCCTGGGGTCAAATTTAAGCCCTGCCATTTGCTAGCCATGTGTACTTGGGTAAGTTCCCACACCCTCTGCATTGTCTGGGAAATGGGACCAGTAACTC	IIIIIIIIIIIIIIIIIIIIIIIIIIIIIIIIIIIIIIIIIIIIIIIIIIIIIIIIIIIIIIIIIIIIIIIIIIIIIIIIIIIIIIIIIIIIIIIIIIIIIIIIIIIIIIIIIIIIIIIIIIIIIIIIIIIIIIIIIIIIIIIIIII	HI:i:1	NH:i:1	NM:i:0
chr20	19572453	19572600	nucleosomal_sequence_729	40	+	0	147M	*	0	0	ATAAAAAGCAGAGATAAATGATTACAGGACAAAGCCTGTGCACTATCGTGTGCTGCCTCAATGTCTGCTTTCCCTGGGCTGGTGGAACACAAGGGAAAAACTGCACACAGATGCACTCTAGGTCTTGCTGTGGACATATGCTCTCAT	IIIIIIIIIIIIIIIIIIIIIIIIIIIIIIIIIIIIIIIIIIIIIIIIIIIIIIIIIIIIIIIIIIIIIIIIIIIIIIIIIIIIIIIIIIIIIIIIIIIIIIIIIIIIIIIIIIIIIIIIIIIIIIIIIIIIIIIIIIIIIIIIIII	HI:i:1	NH:i:1	NM:i:0
chr20	19664083	19664230	nucleosomal_sequence_1675	40	+	0	147M	*	0	0	TAGGCCTTCTGGTGAACTATCACACAAGATTTGTCCCAAGCACTCTTCTGACCTCGGTTCTCTGTAACATGAACAACTCACCCAACACTTGTCAGCTCTGCTCATAGACTGGGCTGAGGGAATGTGTACATTTCACCACCATGTCCT	IIIIIIIIIIIIIIIIIIIIIIIIIIIIIIIIIIIIIIIIIIIIIIIIIIIIIIIIIIIIIIIIIIIIIIIIIIIIIIIIIIIIIIIIIIIIIIIIIIIIIIIIIIIIIIIIIIIIIIIIIIIIIIIIIIIIIIIIIIIIIIIIIII	HI:i:1	NH:i:1	NM:i:0
chr20	19755283	19755430	nucleosomal_sequence_1287	40	+	0	147M	*	0	0	TACCAATTGTGTTGTCAGGCACTGAACAGGCAGGGTACCCGCTTTGTACTTCCCTGAATCTCCATGGCCATTGTCCCATTCCAAGCCATTGTTCTCTCTTGTGAATAGGATGATGTAATAGGATTTGGTGTTACAAAGTTCACCCTG	IIIIIIIIIIIIIIIIIIIIIIIIIIIIIIIIIIIIIIIIIIIIIIIIIIIIIIIIIIIIIIIIIIIIIIIIIIIIIIIIIIIIIIIIIIIIIIIIIIIIIIIIIIIIIIIIIIIIIIIIIIIIIIIIIIIIIIIIIIIIIIIIIII	HI:i:1	NH:i:1	NM:i:0
chr20	19838983	19839130	nucleosomal_sequence_202	40	+	0	147M	*	0	0	GGGGAATAGATTGAAGCAGGAAGAGGCCCAACACTGTCTGATTTTTGGTCTAAGGGACCTGAAAGCCTTTGAGTCTGGGTAACCTGATAACTGACTTCAGTGCTGTCCAGCCCAAATATCTGCATTGCGTCTCTTAGAGTGTTTGGA	IIIIIIIIIIIIIIIIIIIIIIIIIIIIIIIIIIIIIIIIIIIIIIIIIIIIIIIIIIIIIIIIIIIIIIIIIIIIIIIIIIIIIIIIIIIIIIIIIIIIIIIIIIIIIIIIIIIIIIIIIIIIIIIIIIIIIIIIIIIIIIIIIII	HI:i:1	NH:i:1	NM:i:0
chr20	19855083	19855230	nucleosomal_sequence_660	40	+	0	147M	*	0	0	GTACAACAATTGATTGTGGCTCAAAGAAAGACAGTGAAAGGTGGAGCTAACCCAGAAGGGTGCTCAAGACAGCACACCCCGTCATTATCTCATAATGCTTCCTGGTGTCAGTAATGCACCTTTCTTTGGCTGCCTTCTCTTCCCTGA	IIIIIIIIIIIIIIIIIIIIIIIIIIIIIIIIIIIIIIIIIIIIIIIIIIIIIIIIIIIIIIIIIIIIIIIIIIIIIIIIIIIIIIIIIIIIIIIIIIIIIIIIIIIIIIIIIIIIIIIIIIIIIIIIIIIIIIIIIIIIIIIIIII	HI:i:1	NH:i:1	NM:i:0
chr20	19890413	19890560	nucleosomal_sequence_814	40	+	0	147M	*	0	0	GGTTTCCAGGGCTCATCAGTAAGCTAAACTGGTCTCCTTGGTGGCCACAAGACATTGGCTTCCCCAGAGGCACTCAGCAGGCAGCCTGGGTGTGGTGCGGCTACTAGTAAATGGGGACCATGATGCGGCCATGCCTGGGAGCCCAGC	IIIIIIIIIIIIIIIIIIIIIIIIIIIIIIIIIIIIIIIIIIIIIIIIIIIIIIIIIIIIIIIIIIIIIIIIIIIIIIIIIIIIIIIIIIIIIIIIIIIIIIIIIIIIIIIIIIIIIIIIIIIIIIIIIIIIIIIIIIIIIIIIIII	HI:i:1	NH:i:1	NM:i:0
chr20	19956923	19957070	nucleosomal_sequence_791	40	+	0	147M	*	0	0	GGGACAACTACCAACCCCTGGATAAGCAGAACCTGACCAGCATCTAGGGACCCCGGGCCCCCTGTTCTCCCTCAAGGTTACCATCCTGCTGGCTCCTCATCCCATACACTTCTGTAAGCAGCACGGCTTGGGAGTAAGCAAAAACTG	IIIIIIIIIIIIIIIIIIIIIIIIIIIIIIIIIIIIIIIIIIIIIIIIIIIIIIIIIIIIIIIIIIIIIIIIIIIIIIIIIIIIIIIIIIIIIIIIIIIIIIIIIIIIIIIIIIIIIIIIIIIIIIIIIIIIIIIIIIIIIIIIIII	HI:i:1	NH:i:1	NM:i:0
chr20	20028993	20029140	nucleosomal_sequence_947	40	+	0	147M	*	0	0	GATTAACTCGAGGCAGCGTTGTTATGGCCCGGTCCCAGATATTTCGAGCATGGTTGACTTGGCGATTCTTCATTTCCATTTCTGCGTATTTCAGCCAGAGTGTAATATTTCGGTAGTCTACATCTAAAGCACGCTCGTATATGGATC	IIIIIIIIIIIIIIIIIIIIIIIIIIIIIIIIIIIIIIIIIIIIIIIIIIIIIIIIIIIIIIIIIIIIIIIIIIIIIIIIIIIIIIIIIIIIIIIIIIIIIIIIIIIIIIIIIIIIIIIIIIIIIIIIIIIIIIIIIIIIIIIIIII	HI:i:1	NH:i:1	NM:i:0
chr20	20050853	20051000	nucleosomal_sequence_706	40	+	0	147M	*	0	0	CTTAAGCAAGACCCCTGGGAGTCCCCATTTCTGCAGCTGGGTCAGATGATATTCCAGATGCCCAGATTCCATATGAATGAATCAGTAAGTCCAGGGACATGAACTCACAGTTTGGAGGAATTGCTTGAGAATGGTAACTGAGATGGA	IIIIIIIIIIIIIIIIIIIIIIIIIIIIIIIIIIIIIIIIIIIIIIIIIIIIIIIIIIIIIIIIIIIIIIIIIIIIIIIIIIIIIIIIIIIIIIIIIIIIIIIIIIIIIIIIIIIIIIIIIIIIIIIIIIIIIIIIIIIIIIIIIII	HI:i:1	NH:i:1	NM:i:0
chr20	20056173	20056320	nucleosomal_sequence_971	40	+	0	147M	*	0	0	CCGTGTCTGACGTATGAGGAAGACTTTGCAGTGCATATATGTCACAGGCACAGCCACTATCCTCAGCTGCACGTTCGCAAAGCCAGGTACAGTTGGAGTCATGCCTTGTGTGACCTAAGCTTCACTGGGACAGTCATCTTCCCAAGA	IIIIIIIIIIIIIIIIIIIIIIIIIIIIIIIIIIIIIIIIIIIIIIIIIIIIIIIIIIIIIIIIIIIIIIIIIIIIIIIIIIIIIIIIIIIIIIIIIIIIIIIIIIIIIIIIIIIIIIIIIIIIIIIIIIIIIIIIIIIIIIIIIII	HI:i:1	NH:i:1	NM:i:0
chr20	20057663	20057810	nucleosomal_sequence_2225	40	+	0	147M	*	0	0	ATGACAAAGGGGCTTAGAGTTAAGTGGTGGGGAGAGACTCATCTTCAGTTAACTGTCATGTTGGTAGCTGAGAAGCGGGATGCACAGACAGAGATGAAGACAGCTTCATTACAACTGCTCCTCCGCCCAAAAAAACCCCTCTAAATG	IIIIIIIIIIIIIIIIIIIIIIIIIIIIIIIIIIIIIIIIIIIIIIIIIIIIIIIIIIIIIIIIIIIIIIIIIIIIIIIIIIIIIIIIIIIIIIIIIIIIIIIIIIIIIIIIIIIIIIIIIIIIIIIIIIIIIIIIIIIIIIIIIII	HI:i:1	NH:i:1	NM:i:0
chr20	20070733	20070880	nucleosomal_sequence_2243	40	+	0	147M	*	0	0	TTCTTAGAACATCCTTGGGAAGTGCTGCCCCTAGTCTCTTGTCCTTTGGCCCATGACAAGTGCTTCCCTGCATCCCACACCCACACATGCCAACTGTGTTCCCTCTGCCTGCAATGTTCCACTTCTAGGTTTCAACATAGCTTCTTC	IIIIIIIIIIIIIIIIIIIIIIIIIIIIIIIIIIIIIIIIIIIIIIIIIIIIIIIIIIIIIIIIIIIIIIIIIIIIIIIIIIIIIIIIIIIIIIIIIIIIIIIIIIIIIIIIIIIIIIIIIIIIIIIIIIIIIIIIIIIIIIIIIII	HI:i:1	NH:i:1	NM:i:0
chr20	20126663	20126810	nucleosomal_sequence_1540	40	+	0	147M	*	0	0	TGAAGTGCAGCACAGTGGCCCTCAGCATCCCATCAAATGTGACACACTGTGAACAATGTGGATCTTGTGGGCTGCAGCCCTGGTGGCTGAGGGAAGTGCTCTCTGGATGCTGCATATGGAACCACTGTGTTCTCAGTGTGTAGATTC	IIIIIIIIIIIIIIIIIIIIIIIIIIIIIIIIIIIIIIIIIIIIIIIIIIIIIIIIIIIIIIIIIIIIIIIIIIIIIIIIIIIIIIIIIIIIIIIIIIIIIIIIIIIIIIIIIIIIIIIIIIIIIIIIIIIIIIIIIIIIIIIIIII	HI:i:1	NH:i:1	NM:i:0
chr20	20153473	20153620	nucleosomal_sequence_1571	40	+	0	147M	*	0	0	TGGTGTTGTACATCCTATGGCTTTGGACAAACGTATAATGACATGTATCCACTGTTATGATAGCACACAGAATAGTTTTACTCTGCTGAACATCCTCTGTGCTCTGTCTGTTCGTCCCTCGTTTCCCACAACACTGTCAACCACTGA	IIIIIIIIIIIIIIIIIIIIIIIIIIIIIIIIIIIIIIIIIIIIIIIIIIIIIIIIIIIIIIIIIIIIIIIIIIIIIIIIIIIIIIIIIIIIIIIIIIIIIIIIIIIIIIIIIIIIIIIIIIIIIIIIIIIIIIIIIIIIIIIIIII	HI:i:1	NH:i:1	NM:i:0
chr20	20177953	20178100	nucleosomal_sequence_461	40	+	0	147M	*	0	0	TAATACTGTGGTAATAGACGCGAATCTGATGTGTATACATGGTGTGTATGTGCATGCACAGATAGCAAGTCCTCCATCTTACTTGCATACCTCCCATCCCACTTTAGTGTTCCTCATAGCACTCACCACCAACTGAAGTTATCTATT	IIIIIIIIIIIIIIIIIIIIIIIIIIIIIIIIIIIIIIIIIIIIIIIIIIIIIIIIIIIIIIIIIIIIIIIIIIIIIIIIIIIIIIIIIIIIIIIIIIIIIIIIIIIIIIIIIIIIIIIIIIIIIIIIIIIIIIIIIIIIIIIIIII	HI:i:1	NH:i:1	NM:i:0
chr20	20230893	20231040	nucleosomal_sequence_602	40	+	0	147M	*	0	0	GAATAATACTCTTCACATACGCATCCTGCCTAACAAAGCAGCCTGTCTTACATTCTCACGGTCACTCCTTATAGCGGTCAGCAGTGGAGGAACGTAGGGAGAGCTCATTACCCTGTGTTAAGAGGTGAGGAAACTGAAGACAGCAGG	IIIIIIIIIIIIIIIIIIIIIIIIIIIIIIIIIIIIIIIIIIIIIIIIIIIIIIIIIIIIIIIIIIIIIIIIIIIIIIIIIIIIIIIIIIIIIIIIIIIIIIIIIIIIIIIIIIIIIIIIIIIIIIIIIIIIIIIIIIIIIIIIIII	HI:i:1	NH:i:1	NM:i:0
chr20	20232263	20232410	nucleosomal_sequence_1606	40	+	0	147M	*	0	0	GCACTGATGTCACTGTGCTCCTGGGTTAATGTCGTGGTGGGTAGAATGACCGGCATAGACCGAGCAGCCAAGCACGTTGTGCTTTCCACGGACGAGATCGTGCCCTACGACCACCTCATCCTCTGCACCGGGCAGCAGTACCAGGTA	IIIIIIIIIIIIIIIIIIIIIIIIIIIIIIIIIIIIIIIIIIIIIIIIIIIIIIIIIIIIIIIIIIIIIIIIIIIIIIIIIIIIIIIIIIIIIIIIIIIIIIIIIIIIIIIIIIIIIIIIIIIIIIIIIIIIIIIIIIIIIIIIIII	HI:i:1	NH:i:1	NM:i:0
chr20	20281893	20282040	nucleosomal_sequence_631	40	+	0	147M	*	0	0	GTTTAGATACACCAACACTTAGTATGGAGTTACAATTGCCTACAGTATTCAGTATAGAAACCTGTACAAGTTTGTAACCTAGGAGCAACAGGGGCATATAGGCCAGGTGTGTAGTAGTAGACTAGACTATCTAGGTTTGTGTAAGTG	IIIIIIIIIIIIIIIIIIIIIIIIIIIIIIIIIIIIIIIIIIIIIIIIIIIIIIIIIIIIIIIIIIIIIIIIIIIIIIIIIIIIIIIIIIIIIIIIIIIIIIIIIIIIIIIIIIIIIIIIIIIIIIIIIIIIIIIIIIIIIIIIIII	HI:i:1	NH:i:1	NM:i:0
chr20	20285703	20285850	nucleosomal_sequence_2240	40	+	0	147M	*	0	0	TAACATGCTCAGCTCTCAAAGACTGCCCTCAGACAGCCCGGCCCTCGCGCCCGCGCCACCACCGCCTCCACACTTCCCCGCACACGCCGGTGGCCTACATTTACTGGCTGAGTGTTGCTGTGCACAGTGTTCTAAATGGGATTTGAG	IIIIIIIIIIIIIIIIIIIIIIIIIIIIIIIIIIIIIIIIIIIIIIIIIIIIIIIIIIIIIIIIIIIIIIIIIIIIIIIIIIIIIIIIIIIIIIIIIIIIIIIIIIIIIIIIIIIIIIIIIIIIIIIIIIIIIIIIIIIIIIIIIII	HI:i:1	NH:i:1	NM:i:0
chr20	20288673	20288820	nucleosomal_sequence_1081	40	+	0	147M	*	0	0	CATTGTTTCATGCATTGTCGATAATCACTAATACTCTAGACCTGCACTGTCCACTATGAGAGTCAACTGCCCCACGTGACAAGTGGCGACCATATCAGACAGCGGAGAATAGAGCATTTCCATTGTTGTGGAAAGCTGTGTTGGACA	IIIIIIIIIIIIIIIIIIIIIIIIIIIIIIIIIIIIIIIIIIIIIIIIIIIIIIIIIIIIIIIIIIIIIIIIIIIIIIIIIIIIIIIIIIIIIIIIIIIIIIIIIIIIIIIIIIIIIIIIIIIIIIIIIIIIIIIIIIIIIIIIIII	HI:i:1	NH:i:1	NM:i:0
chr20	20302613	20302760	nucleosomal_sequence_469	40	+	0	147M	*	0	0	TCTGAATTTCCTGGCCTGACATATAAGAAGTCTAACTATCCTCAGACCACCATGCTGTGAGGAAGCCCAAGCCACATGGACAGGCCATACAGGCACTCTAGCAAGTGTCCCAGCTGAGCCAAGCCTTCAAGTCATCCCAACCCAGGT	IIIIIIIIIIIIIIIIIIIIIIIIIIIIIIIIIIIIIIIIIIIIIIIIIIIIIIIIIIIIIIIIIIIIIIIIIIIIIIIIIIIIIIIIIIIIIIIIIIIIIIIIIIIIIIIIIIIIIIIIIIIIIIIIIIIIIIIIIIIIIIIIIII	HI:i:1	NH:i:1	NM:i:0
chr20	20305313	20305460	nucleosomal_sequence_1752	40	+	0	147M	*	0	0	AGGTTATTCCCACTAACAGGACAGAAGAGAGCTTTTTTCTCCCCATGCTCATGAACACTGGATATATTCTGCAGGAGGAAGAAAGAGTGGGAAGTGTATCTCTCATTGTACTTTCAACTTGCCTCTCTTCAGTGTCCACTGAATCTT	IIIIIIIIIIIIIIIIIIIIIIIIIIIIIIIIIIIIIIIIIIIIIIIIIIIIIIIIIIIIIIIIIIIIIIIIIIIIIIIIIIIIIIIIIIIIIIIIIIIIIIIIIIIIIIIIIIIIIIIIIIIIIIIIIIIIIIIIIIIIIIIIIII	HI:i:1	NH:i:1	NM:i:0
chr20	20314123	20314270	nucleosomal_sequence_887	40	+	0	147M	*	0	0	ATGGAGAGACCACCAACGCAAGCATCGGTCTTTGTTTAGTCAACTTGCATCCTGAGAATGGATCACCAACTCAGCCCATATGTGTGGCTTCCCACTCCTTAGAGATCAGAGCAAGGAGAGAAATGTTAGCACTGGCTAGATTCGTAA	IIIIIIIIIIIIIIIIIIIIIIIIIIIIIIIIIIIIIIIIIIIIIIIIIIIIIIIIIIIIIIIIIIIIIIIIIIIIIIIIIIIIIIIIIIIIIIIIIIIIIIIIIIIIIIIIIIIIIIIIIIIIIIIIIIIIIIIIIIIIIIIIIII	HI:i:1	NH:i:1	NM:i:0
chr20	20363853	20364000	nucleosomal_sequence_1210	40	+	0	147M	*	0	0	AGGATCTATTTCCAAGATGGCTCCCTCACATGGATGCTGGTCTCTATAGCACTGCTTGAGTGTCCTGACAGCATGGTGGCTCTCTCCAAAGCAAGCCATCCAGGAGACCAAAGTGGAAACTGTAATACCTTTATGACTAATCTTGGA	IIIIIIIIIIIIIIIIIIIIIIIIIIIIIIIIIIIIIIIIIIIIIIIIIIIIIIIIIIIIIIIIIIIIIIIIIIIIIIIIIIIIIIIIIIIIIIIIIIIIIIIIIIIIIIIIIIIIIIIIIIIIIIIIIIIIIIIIIIIIIIIIIII	HI:i:1	NH:i:1	NM:i:0
chr20	20377873	20378020	nucleosomal_sequence_675	40	+	0	147M	*	0	0	ACAGTGTGTTAATACTGGTGTCACCTGCAATATGACAGTCCCCAGGGAGGGAACACACAGCATCCTGTGCAGAGGAAAGCTTGGGAGGGTTCCCTGGAGTGGTGAAATTGGACCATAAGGTCACTCTCACCCACAGAGCAGCAGGGT	IIIIIIIIIIIIIIIIIIIIIIIIIIIIIIIIIIIIIIIIIIIIIIIIIIIIIIIIIIIIIIIIIIIIIIIIIIIIIIIIIIIIIIIIIIIIIIIIIIIIIIIIIIIIIIIIIIIIIIIIIIIIIIIIIIIIIIIIIIIIIIIIIII	HI:i:1	NH:i:1	NM:i:0
chr20	20384513	20384660	nucleosomal_sequence_1123	40	+	0	147M	*	0	0	TCCCAAGCCATACCCATGATTCCTTTTCCATATCCTCAGGCAATCTCACAGATCACACAATCCCACACAGGAGAAGACAGATGCTGGGATGGTGGAGGCCACTGGTTCCCACCACAGGTCACAGCTGAGTGCTGCGGGAAAGGCAAG	IIIIIIIIIIIIIIIIIIIIIIIIIIIIIIIIIIIIIIIIIIIIIIIIIIIIIIIIIIIIIIIIIIIIIIIIIIIIIIIIIIIIIIIIIIIIIIIIIIIIIIIIIIIIIIIIIIIIIIIIIIIIIIIIIIIIIIIIIIIIIIIIIII	HI:i:1	NH:i:1	NM:i:0
chr20	20483233	20483380	nucleosomal_sequence_796	40	+	0	147M	*	0	0	ATAACCACCACAGTAGACTCCCCAGTGGCCAGCTTTGGTCAGCACGTGAGGTGCTGCCCTCAGTCCCTTGCATTTATGTGGTAGGGAGAGAGTAAGGTGGGGATTCTAGGTTCCCCACCTGCTAGCAGGCCAGGTGAGTGCATATCA	IIIIIIIIIIIIIIIIIIIIIIIIIIIIIIIIIIIIIIIIIIIIIIIIIIIIIIIIIIIIIIIIIIIIIIIIIIIIIIIIIIIIIIIIIIIIIIIIIIIIIIIIIIIIIIIIIIIIIIIIIIIIIIIIIIIIIIIIIIIIIIIIIII	HI:i:1	NH:i:1	NM:i:0
chr20	20555903	20556050	nucleosomal_sequence_717	40	+	0	147M	*	0	0	TCAAGTTTAAACTCATTTCTCCAACAACATATTTGACAGCTCTACATGCTCAGGACTGAACTGAAGCAGAAACCATAAGCAGGCATGGTCTTTGGTCAGTTTCACTGTGTTCCTGAAGAACCTCAGATATATGTATGTTGAGTTTGT	IIIIIIIIIIIIIIIIIIIIIIIIIIIIIIIIIIIIIIIIIIIIIIIIIIIIIIIIIIIIIIIIIIIIIIIIIIIIIIIIIIIIIIIIIIIIIIIIIIIIIIIIIIIIIIIIIIIIIIIIIIIIIIIIIIIIIIIIIIIIIIIIIII	HI:i:1	NH:i:1	NM:i:0
chr20	20572953	20573100	nucleosomal_sequence_2232	40	+	0	147M	*	0	0	CGGGACATACTGATCCCCTTGCAAGGTACTCTAGCTCACTTTAGTCTCCAGTAGTACTAACCCAGTTGGCACCTGCTACTCTGTTCTTCCTGCTGTTCACTCCCCTATGCTAAACTCACACCTGCTCCCTCATCCCTCCTTACCATG	IIIIIIIIIIIIIIIIIIIIIIIIIIIIIIIIIIIIIIIIIIIIIIIIIIIIIIIIIIIIIIIIIIIIIIIIIIIIIIIIIIIIIIIIIIIIIIIIIIIIIIIIIIIIIIIIIIIIIIIIIIIIIIIIIIIIIIIIIIIIIIIIIII	HI:i:1	NH:i:1	NM:i:0
chr20	20613313	20613460	nucleosomal_sequence_2213	40	+	0	147M	*	0	0	AGATTTTTGTCTGCCTGATAAGTGAATAAAGGTATCTCATCATGGTTCAGAACTAACTGCATTTCTCTGACTGCCGGTGAAATCAGGGGTCCCTGTAGTCTGCCTTCTATGAGCTGCCCTTTCATCTCCTTAGTCTATTTTTCAGTG	IIIIIIIIIIIIIIIIIIIIIIIIIIIIIIIIIIIIIIIIIIIIIIIIIIIIIIIIIIIIIIIIIIIIIIIIIIIIIIIIIIIIIIIIIIIIIIIIIIIIIIIIIIIIIIIIIIIIIIIIIIIIIIIIIIIIIIIIIIIIIIIIIII	HI:i:1	NH:i:1	NM:i:0
chr20	20620063	20620210	nucleosomal_sequence_1144	40	+	0	147M	*	0	0	GAGGAGATTGCTCCATGTGCTTCCCTTCAGATCCCCTGGTCTGCTCTGCCTATTCCTGTCCACCTGTTCAGCCTCTGGGCCCGCCTCCTCCTTCAACCTGTCTTGCAAGCATAGAGATTAGGGGTAGGAAAGGAGTAAAGAGAGAAA	IIIIIIIIIIIIIIIIIIIIIIIIIIIIIIIIIIIIIIIIIIIIIIIIIIIIIIIIIIIIIIIIIIIIIIIIIIIIIIIIIIIIIIIIIIIIIIIIIIIIIIIIIIIIIIIIIIIIIIIIIIIIIIIIIIIIIIIIIIIIIIIIIII	HI:i:1	NH:i:1	NM:i:0
chr20	20646083	20646230	nucleosomal_sequence_650	40	+	0	147M	*	0	0	CTTATCTCCAGTGTCCCTTCCTCCAAGGTGAACTGAGTAATTTGGTATATCCCGTTGGGTCAATCCCAAGTTTCTCACCTATAAGTCTTGATGCAAAAGGGAGACTGCAGTCTTTAATACTAAATTTGCATATTAAACTATCCATTG	IIIIIIIIIIIIIIIIIIIIIIIIIIIIIIIIIIIIIIIIIIIIIIIIIIIIIIIIIIIIIIIIIIIIIIIIIIIIIIIIIIIIIIIIIIIIIIIIIIIIIIIIIIIIIIIIIIIIIIIIIIIIIIIIIIIIIIIIIIIIIIIIIII	HI:i:1	NH:i:1	NM:i:0
chr20	20673073	20673220	nucleosomal_sequence_565	40	+	0	147M	*	0	0	CCCACCAACCACAAACAGACCCTCCCTCTTCCTAATAGAGCCTCCATTTGCTCAGGGATCTCCTCCTCCACAAAGCAGTGCCCCTCTCGGAACCTGGCCTGTTCGCAGCCCCAGAGGGAGGACCTGATACTGCTGAGCCAATTATGG	IIIIIIIIIIIIIIIIIIIIIIIIIIIIIIIIIIIIIIIIIIIIIIIIIIIIIIIIIIIIIIIIIIIIIIIIIIIIIIIIIIIIIIIIIIIIIIIIIIIIIIIIIIIIIIIIIIIIIIIIIIIIIIIIIIIIIIIIIIIIIIIIIII	HI:i:1	NH:i:1	NM:i:0
chr20	20676133	20676280	nucleosomal_sequence_2272	40	+	0	147M	*	0	0	CCATATGAGTCAACCTTTCCTTGTTGTGCTTAAACCTGACGCTGACTGACTGTCAACTGACAGAACAGAAGCTTCTTCATAGCACACTATAAAAGTGCTAAAGACCTGGTTTATGCTCAGAAATGATGTCTCTGGAAGAATACAAAT	IIIIIIIIIIIIIIIIIIIIIIIIIIIIIIIIIIIIIIIIIIIIIIIIIIIIIIIIIIIIIIIIIIIIIIIIIIIIIIIIIIIIIIIIIIIIIIIIIIIIIIIIIIIIIIIIIIIIIIIIIIIIIIIIIIIIIIIIIIIIIIIIIII	HI:i:1	NH:i:1	NM:i:0
chr20	20722763	20722910	nucleosomal_sequence_1465	40	+	0	147M	*	0	0	GTAATCCCTTGCTAGATCAACTTAGTTTTCCAGAAACACTTTTTGGGAGATGATCTTATGGCTGTGGTAATAATGGGCACATGGAAATAAGATGTGTGAAACGGCCAGCCCTCAGAAAGCCTTAGTGTATACTGGGCAACAGAAAAC	IIIIIIIIIIIIIIIIIIIIIIIIIIIIIIIIIIIIIIIIIIIIIIIIIIIIIIIIIIIIIIIIIIIIIIIIIIIIIIIIIIIIIIIIIIIIIIIIIIIIIIIIIIIIIIIIIIIIIIIIIIIIIIIIIIIIIIIIIIIIIIIIIII	HI:i:1	NH:i:1	NM:i:0
chr20	20724243	20724390	nucleosomal_sequence_498	40	+	0	147M	*	0	0	ACTGTAGACCCTCTGGCCCTCACATTTTGAGCGTCACCACGCTGCCAGTAAAGGAAATGGCCTGAAACCCTGTTCTCCGATATTGTTCAGGACATAGTAGCCTGTACTCACTGCCTGTTTACTCAAGCGAAAGGGCTCAGACTGCTT	IIIIIIIIIIIIIIIIIIIIIIIIIIIIIIIIIIIIIIIIIIIIIIIIIIIIIIIIIIIIIIIIIIIIIIIIIIIIIIIIIIIIIIIIIIIIIIIIIIIIIIIIIIIIIIIIIIIIIIIIIIIIIIIIIIIIIIIIIIIIIIIIIII	HI:i:1	NH:i:1	NM:i:0
chr20	20734953	20735100	nucleosomal_sequence_1383	40	+	0	147M	*	0	0	CACCATTTCCAGTGCCTTCTACATCCTTGATTCAGCAGTCGGTTGGTTCTCCGTCATCATCTCCATTTACCTACAACGGCCTTTGACAGAGTTGAGAACGTGCTTCTCTGAGAAACGACATCTTTATTTGGTGTACCAGTTACTGGG	IIIIIIIIIIIIIIIIIIIIIIIIIIIIIIIIIIIIIIIIIIIIIIIIIIIIIIIIIIIIIIIIIIIIIIIIIIIIIIIIIIIIIIIIIIIIIIIIIIIIIIIIIIIIIIIIIIIIIIIIIIIIIIIIIIIIIIIIIIIIIIIIIII	HI:i:1	NH:i:1	NM:i:0
chr20	20768813	20768960	nucleosomal_sequence_356	40	+	0	147M	*	0	0	AAGGCAAAAGGACTGCACATAAGTACTGTACTCGGAGGAAATTGTTTCTCACAGAGGATGGGCTAACAAACCAGATATGATACATGTGCTTGTAACTAAGCAGTTAAGAATAGCAAAGATGGAAACCAGGTTTTTTACTCTTGGAGC	IIIIIIIIIIIIIIIIIIIIIIIIIIIIIIIIIIIIIIIIIIIIIIIIIIIIIIIIIIIIIIIIIIIIIIIIIIIIIIIIIIIIIIIIIIIIIIIIIIIIIIIIIIIIIIIIIIIIIIIIIIIIIIIIIIIIIIIIIIIIIIIIIII	HI:i:1	NH:i:1	NM:i:0
chr20	20786703	20786850	nucleosomal_sequence_1778	40	+	0	147M	*	0	0	ACCTGTCTCTGGAGGCTGAGGCCGGAGGCTGTGTGGCTAGGCTGACTATGGCTCTGCCTGGTACCTACTCCTGGCCAGGGGCAAACCTTTCCTTTAGGTGTTTTGGCAGAGTCAGACAGGGTTGCTCCTCACATTCCACACAACAGC	IIIIIIIIIIIIIIIIIIIIIIIIIIIIIIIIIIIIIIIIIIIIIIIIIIIIIIIIIIIIIIIIIIIIIIIIIIIIIIIIIIIIIIIIIIIIIIIIIIIIIIIIIIIIIIIIIIIIIIIIIIIIIIIIIIIIIIIIIIIIIIIIIII	HI:i:1	NH:i:1	NM:i:0
chr20	20799023	20799170	nucleosomal_sequence_239	40	+	0	147M	*	0	0	TAATTTGCTTTTACTACACCCCAGAAGACCTTAGCCACCATTTCTTTCTGTAGCTCAGGATGCCAGATAAGCTGCAATCACCTGGCCCTTCCTCGACCCTCATATTTTTGTTGGATTCTGGTGTATGTATGTAATTAAATATGGTTT	IIIIIIIIIIIIIIIIIIIIIIIIIIIIIIIIIIIIIIIIIIIIIIIIIIIIIIIIIIIIIIIIIIIIIIIIIIIIIIIIIIIIIIIIIIIIIIIIIIIIIIIIIIIIIIIIIIIIIIIIIIIIIIIIIIIIIIIIIIIIIIIIIII	HI:i:1	NH:i:1	NM:i:0
chr20	20801163	20801310	nucleosomal_sequence_1303	40	+	0	147M	*	0	0	CTCTTCCCATTCTCTTATTCCTCTGCTCTGAGATCGAACTCCCTTTAACAATAGCACATTCAGGCTTTGCGTTCTAGGGAAGTCAGGGTAAGACAGGACCTAATGTGGAAAGTGAGTGTGGTTGGGAAGAGCAAGGGATTGTGTAGG	IIIIIIIIIIIIIIIIIIIIIIIIIIIIIIIIIIIIIIIIIIIIIIIIIIIIIIIIIIIIIIIIIIIIIIIIIIIIIIIIIIIIIIIIIIIIIIIIIIIIIIIIIIIIIIIIIIIIIIIIIIIIIIIIIIIIIIIIIIIIIIIIIII	HI:i:1	NH:i:1	NM:i:0
chr20	20802103	20802250	nucleosomal_sequence_668	40	+	0	147M	*	0	0	AGAAAATGCCCCAGGGCTGAGTATCTACATCTTGCAGAGAGCTAGACTTTGTCTCCCTTTATCGACAAGTGCTTGGACGCTGCCTTCAGGGTCTGGGTGTAACCTGGGCGAAGCAGCTCCCTCCAGCCCCGGGCAATTCCTGGAGAG	IIIIIIIIIIIIIIIIIIIIIIIIIIIIIIIIIIIIIIIIIIIIIIIIIIIIIIIIIIIIIIIIIIIIIIIIIIIIIIIIIIIIIIIIIIIIIIIIIIIIIIIIIIIIIIIIIIIIIIIIIIIIIIIIIIIIIIIIIIIIIIIIIII	HI:i:1	NH:i:1	NM:i:0
chr20	20840223	20840370	nucleosomal_sequence_164	40	+	0	147M	*	0	0	TTTACACTATCCATTCTAACATGTGCCTGGGAGGTCAGCCCCATCACTCGTCAGTCGTGTTCAGGGATGTTGCAATCCAGAGATGAACACAGCTTGGGCTTCAGCTGGCTACCTACAGGGGGATGGTAATGCCTAGGGGATTGGCTG	IIIIIIIIIIIIIIIIIIIIIIIIIIIIIIIIIIIIIIIIIIIIIIIIIIIIIIIIIIIIIIIIIIIIIIIIIIIIIIIIIIIIIIIIIIIIIIIIIIIIIIIIIIIIIIIIIIIIIIIIIIIIIIIIIIIIIIIIIIIIIIIIIII	HI:i:1	NH:i:1	NM:i:0
chr20	20891293	20891440	nucleosomal_sequence_2254	40	+	0	147M	*	0	0	ATAGATGGTAGTGAAAAGACTCAATAATATGCACGTGTGCCATTTTGTCAACATGCGTGTGTGCTCGGGTACATCCCTTGGTTGTTTTACACAATGCAAGAGTGGGTCATCCCAGAAGTGGGGCTGCACAATTGGAGAGAGCTTTTG	IIIIIIIIIIIIIIIIIIIIIIIIIIIIIIIIIIIIIIIIIIIIIIIIIIIIIIIIIIIIIIIIIIIIIIIIIIIIIIIIIIIIIIIIIIIIIIIIIIIIIIIIIIIIIIIIIIIIIIIIIIIIIIIIIIIIIIIIIIIIIIIIIII	HI:i:1	NH:i:1	NM:i:0
chr20	20891653	20891800	nucleosomal_sequence_511	40	+	0	147M	*	0	0	TTGATTCCTGGAACAATAGCCGAGATAATGAGGAGACCACTTCATTGACAATGCCCAGCCACGCCTTGTCAGAGACAAGACAAACATCGGTGCAGGTGTTGGAACAATCAAGTCTCATTTATCTGCTATTGTCCAAGAATGAGCTCA	IIIIIIIIIIIIIIIIIIIIIIIIIIIIIIIIIIIIIIIIIIIIIIIIIIIIIIIIIIIIIIIIIIIIIIIIIIIIIIIIIIIIIIIIIIIIIIIIIIIIIIIIIIIIIIIIIIIIIIIIIIIIIIIIIIIIIIIIIIIIIIIIIII	HI:i:1	NH:i:1	NM:i:0
chr20	20893213	20893360	nucleosomal_sequence_983	40	+	0	147M	*	0	0	CCCTCCAAGTGGATGAAGGTTCCGAGGATGGAAGTTCCAAGACAACACCCTGGTGGTGAAAGTTCCGTGGGGGCATGCTTTGGTCTGCAAACCGACTGTCACCTCTCTAGGAGAGATGTGTCTTGGAGCATGTAGTTGGAAGAACTT	IIIIIIIIIIIIIIIIIIIIIIIIIIIIIIIIIIIIIIIIIIIIIIIIIIIIIIIIIIIIIIIIIIIIIIIIIIIIIIIIIIIIIIIIIIIIIIIIIIIIIIIIIIIIIIIIIIIIIIIIIIIIIIIIIIIIIIIIIIIIIIIIIII	HI:i:1	NH:i:1	NM:i:0
chr20	20905693	20905840	nucleosomal_sequence_1075	40	+	0	147M	*	0	0	TTTATAGGATTGCCATTGTCTGACACTAACTTGAAAGACTGGATTGGACTTAGGCCTGCTGTGAGCTGTGGGGACCTTTGCAAGGTCCAGGGAGCTGGGCTAAGCCAGGCGAAATATTACAAAGGGCAGTCCAACTCAGTGGCATCC	IIIIIIIIIIIIIIIIIIIIIIIIIIIIIIIIIIIIIIIIIIIIIIIIIIIIIIIIIIIIIIIIIIIIIIIIIIIIIIIIIIIIIIIIIIIIIIIIIIIIIIIIIIIIIIIIIIIIIIIIIIIIIIIIIIIIIIIIIIIIIIIIIII	HI:i:1	NH:i:1	NM:i:0
chr20	20908443	20908590	nucleosomal_sequence_2242	40	+	0	147M	*	0	0	TGGTCCACAAATAAAACTCAGGGGTTGTTGCCTAAATAGGGTGACAGGATGCTAAGGGACGTGAGGCAGCAAATGTCCTCTACTCCTTTCCTGAACATCTCACCTACTTTCCTCCTGCCCTGGTTTAATTTAAATGCCCTTTTTCTG	IIIIIIIIIIIIIIIIIIIIIIIIIIIIIIIIIIIIIIIIIIIIIIIIIIIIIIIIIIIIIIIIIIIIIIIIIIIIIIIIIIIIIIIIIIIIIIIIIIIIIIIIIIIIIIIIIIIIIIIIIIIIIIIIIIIIIIIIIIIIIIIIIII	HI:i:1	NH:i:1	NM:i:0
chr20	20919523	20919670	nucleosomal_sequence_428	40	+	0	147M	*	0	0	TCTGTGTGGGGCATGGATGTCAGCCCCAGCACTTCCAGCAGCTGGTTTGCAGAGGGGGCCACAGACGTGCCTGCTGCCTTCCCGCCCCTCCCCCTCCACTGCCCATCGTCTCTTAAGTTTATACATTGAATGATTAAATGTTACTTT	IIIIIIIIIIIIIIIIIIIIIIIIIIIIIIIIIIIIIIIIIIIIIIIIIIIIIIIIIIIIIIIIIIIIIIIIIIIIIIIIIIIIIIIIIIIIIIIIIIIIIIIIIIIIIIIIIIIIIIIIIIIIIIIIIIIIIIIIIIIIIIIIIII	HI:i:1	NH:i:1	NM:i:0
chr20	20924933	20925080	nucleosomal_sequence_2238	40	+	0	147M	*	0	0	CACAGCTCAGCCTGTCAGCACTCTTCCTTTCTAGCCTTAAGTGCCTGTACATCACAGCATGCCTCCATCAAGTCAGGATTTTTGCCTTATCCCAAACAGGAGAGTAGCTCTAGCATCTTCATTTGTTTTTCACGCAAAGAACAAAAA	IIIIIIIIIIIIIIIIIIIIIIIIIIIIIIIIIIIIIIIIIIIIIIIIIIIIIIIIIIIIIIIIIIIIIIIIIIIIIIIIIIIIIIIIIIIIIIIIIIIIIIIIIIIIIIIIIIIIIIIIIIIIIIIIIIIIIIIIIIIIIIIIIII	HI:i:1	NH:i:1	NM:i:0
chr20	20931813	20931960	nucleosomal_sequence_2215	40	+	0	147M	*	0	0	ACCTCTAGATACTTGATCTCATGTAGACCACTGGTTCCTAACTTGAGCCCATGACCCAAATTGTGATCAATGCAGCCTATGGAGATGTTGTGAAAGTGGCTCAAAGAAAGATGCTATGCTCTGGCCACAGCCCTTGCAACAAACCAC	IIIIIIIIIIIIIIIIIIIIIIIIIIIIIIIIIIIIIIIIIIIIIIIIIIIIIIIIIIIIIIIIIIIIIIIIIIIIIIIIIIIIIIIIIIIIIIIIIIIIIIIIIIIIIIIIIIIIIIIIIIIIIIIIIIIIIIIIIIIIIIIIIII	HI:i:1	NH:i:1	NM:i:0
chr20	20935323	20935470	nucleosomal_sequence_1025	40	+	0	147M	*	0	0	CTTCCTAAATAGCTCTTTTAATTCACTCCTCATTTTCCAATCTATCCTTCATCCCTATTGCCCCAACTCACACCCAAATGCATCATGGCATCCTGGCTGGACCAGTGAAGATTGATAGTGGCTTCAATTGGGAAAAGTGTGGGGTGG	IIIIIIIIIIIIIIIIIIIIIIIIIIIIIIIIIIIIIIIIIIIIIIIIIIIIIIIIIIIIIIIIIIIIIIIIIIIIIIIIIIIIIIIIIIIIIIIIIIIIIIIIIIIIIIIIIIIIIIIIIIIIIIIIIIIIIIIIIIIIIIIIIII	HI:i:1	NH:i:1	NM:i:0
chr20	20960203	20960350	nucleosomal_sequence_2220	40	+	0	147M	*	0	0	AGATCTTCAGAGGCATTAGGGCTGATTACTACCACCAGAACAATAACTCCTGTGTTTGTCCACGAGCATGAAGAGTCCAAAATAACCAGATTCATAGTTTCCAGTTCAGTGGATCCCTTTCTTTGTTCTACTGTGTAAGCATTCCCC	IIIIIIIIIIIIIIIIIIIIIIIIIIIIIIIIIIIIIIIIIIIIIIIIIIIIIIIIIIIIIIIIIIIIIIIIIIIIIIIIIIIIIIIIIIIIIIIIIIIIIIIIIIIIIIIIIIIIIIIIIIIIIIIIIIIIIIIIIIIIIIIIIII	HI:i:1	NH:i:1	NM:i:0
chr20	20982243	20982390	nucleosomal_sequence_1366	40	+	0	147M	*	0	0	GTGTTTTAAGTCAGTAAGTTTGGGAGTAATCTGTTATGCAGCAATAGACAACTAGTGCAGAAAGCATGTTTTCAAAGCATGAGTCTGTATACCTGTGGGTGGTACCAAATGCTGGGGTCCAGGCAGATCCAGACATTAAACCAAGAA	IIIIIIIIIIIIIIIIIIIIIIIIIIIIIIIIIIIIIIIIIIIIIIIIIIIIIIIIIIIIIIIIIIIIIIIIIIIIIIIIIIIIIIIIIIIIIIIIIIIIIIIIIIIIIIIIIIIIIIIIIIIIIIIIIIIIIIIIIIIIIIIIIII	HI:i:1	NH:i:1	NM:i:0
chr20	21002473	21002620	nucleosomal_sequence_2270	40	+	0	147M	*	0	0	GCTCTGATCCTAACTGCTGACCCAGACTTCAGATTCAAAGCTGACTGAGGACAGTGTATCATTTATTCCTGAACACCAGCTCCACAACTAGTAGGTACATTGACTCAACATAGAGAAAACGGGAAATGTAAAGTCTGAGGGTTGTGT	IIIIIIIIIIIIIIIIIIIIIIIIIIIIIIIIIIIIIIIIIIIIIIIIIIIIIIIIIIIIIIIIIIIIIIIIIIIIIIIIIIIIIIIIIIIIIIIIIIIIIIIIIIIIIIIIIIIIIIIIIIIIIIIIIIIIIIIIIIIIIIIIIII	HI:i:1	NH:i:1	NM:i:0
chr20	21028893	21029040	nucleosomal_sequence_402	40	+	0	147M	*	0	0	AGATGGACATATTGCATGAAATAACTGAGACTGGAGTGGTTTAGCCAGAATTCCAACCTGGTTCTATCCAGCTGTAAAACCCACATGCCTGCATTCAGCTCGGCTGCATCCTGCCAGCATCTTATTTCTTGGCTGTATCAGGACCAA	IIIIIIIIIIIIIIIIIIIIIIIIIIIIIIIIIIIIIIIIIIIIIIIIIIIIIIIIIIIIIIIIIIIIIIIIIIIIIIIIIIIIIIIIIIIIIIIIIIIIIIIIIIIIIIIIIIIIIIIIIIIIIIIIIIIIIIIIIIIIIIIIIII	HI:i:1	NH:i:1	NM:i:0
chr20	21074903	21075050	nucleosomal_sequence_1968	40	+	0	147M	*	0	0	GCCCTTCTGGGTCTTTCTTTCAGCTTTGCACAGACACTCGTGTTGAGACTCCACTATGTACTCAAACTGTACAGAGTGTTCTTGGAGCTCTAACTTGCATTTTCTGCCCTTGAAGAGCCAACAATAAGAGGCAACAAAAAGTGTCAC	IIIIIIIIIIIIIIIIIIIIIIIIIIIIIIIIIIIIIIIIIIIIIIIIIIIIIIIIIIIIIIIIIIIIIIIIIIIIIIIIIIIIIIIIIIIIIIIIIIIIIIIIIIIIIIIIIIIIIIIIIIIIIIIIIIIIIIIIIIIIIIIIIII	HI:i:1	NH:i:1	NM:i:0
chr20	21104783	21104930	nucleosomal_sequence_1336	40	+	0	147M	*	0	0	GTTCTAAGTACCCAACACCCTTACCTTCCCTGCTCAAAGGGGCCCAAGCTGCTTTCTAAGGCTTTAAAAGGCCTCTTGGCTGGGTCTTTCCTGCAAGGGTGACCATCACTGGCATGCTCACTGCCCGGCCAAGAGGAGGCTGAGGTG	IIIIIIIIIIIIIIIIIIIIIIIIIIIIIIIIIIIIIIIIIIIIIIIIIIIIIIIIIIIIIIIIIIIIIIIIIIIIIIIIIIIIIIIIIIIIIIIIIIIIIIIIIIIIIIIIIIIIIIIIIIIIIIIIIIIIIIIIIIIIIIIIIII	HI:i:1	NH:i:1	NM:i:0
chr20	21115813	21115960	nucleosomal_sequence_2239	40	+	0	147M	*	0	0	GGTAGATGAGTTACTCACTCATGTGGTCAGCTTTGAAGGTTAATGTGGTAGCTGGAATGGAACTAGAATTTGGATGGAGAAGGCATAGTACAATTGTACCCACTCCGGGTAGACACCACCAGCAGCAGCTTTACTGAGTGCCTGAGT	IIIIIIIIIIIIIIIIIIIIIIIIIIIIIIIIIIIIIIIIIIIIIIIIIIIIIIIIIIIIIIIIIIIIIIIIIIIIIIIIIIIIIIIIIIIIIIIIIIIIIIIIIIIIIIIIIIIIIIIIIIIIIIIIIIIIIIIIIIIIIIIIIII	HI:i:1	NH:i:1	NM:i:0
chr20	21121963	21122110	nucleosomal_sequence_1033	40	+	0	147M	*	0	0	TTATTAAGCTAGCTACCATAGTCAGCCTGGCGCCAAATCCTACAGGGAACTTCTGGTAAGTGGTTTGCACATTCGGGATATGTGTCCAGCAGCTCCTAAGCAGCATTGATTGAGGACTGCTGAGCAAGGTTGTAGGTGGTAGGGAAT	IIIIIIIIIIIIIIIIIIIIIIIIIIIIIIIIIIIIIIIIIIIIIIIIIIIIIIIIIIIIIIIIIIIIIIIIIIIIIIIIIIIIIIIIIIIIIIIIIIIIIIIIIIIIIIIIIIIIIIIIIIIIIIIIIIIIIIIIIIIIIIIIIII	HI:i:1	NH:i:1	NM:i:0
chr20	21123513	21123660	nucleosomal_sequence_289	40	+	0	147M	*	0	0	AAGGGGCTAATATTTGAGAACAAGTCTTTTGAACTCTGATTTGGTTTCTGCTGAGGATTGTGACAGACATTGTGAGCAGGGCACAACCTTCATGCCCCTGGAGGGCAAAGTGTGTAGCAAATACCACTTTTTATCAACCAAAGTGTC	IIIIIIIIIIIIIIIIIIIIIIIIIIIIIIIIIIIIIIIIIIIIIIIIIIIIIIIIIIIIIIIIIIIIIIIIIIIIIIIIIIIIIIIIIIIIIIIIIIIIIIIIIIIIIIIIIIIIIIIIIIIIIIIIIIIIIIIIIIIIIIIIIII	HI:i:1	NH:i:1	NM:i:0
chr20	21168103	21168250	nucleosomal_sequence_1880	40	+	0	147M	*	0	0	GAGAAGTGACATGGCAGCTTATTTCAGGGTCTCAGCATTGCCTGAGCCGAAATTCAGTAAGCCTATCCACCGTGCCATCATGCCTTCTTGTTTCCCTTCTCCCTGAATCCGCTCACCTAGTGTAACCCTCACCAGCCCAGTCTGAGC	IIIIIIIIIIIIIIIIIIIIIIIIIIIIIIIIIIIIIIIIIIIIIIIIIIIIIIIIIIIIIIIIIIIIIIIIIIIIIIIIIIIIIIIIIIIIIIIIIIIIIIIIIIIIIIIIIIIIIIIIIIIIIIIIIIIIIIIIIIIIIIIIIII	HI:i:1	NH:i:1	NM:i:0
chr20	21208703	21208850	nucleosomal_sequence_1120	40	+	0	147M	*	0	0	TGTGATGGTAGTTTTAATCCAGTAATAGGGTCTCATGGTTAAGTTCTTAAATGAAGCCAGCAAAAGCAGGAATCCAACCTGTTGCCAGCCCCTAGCATTGACAGTGGGACTCCTTTTGTGTTACATTGAAGATGCAGACATGGATGC	IIIIIIIIIIIIIIIIIIIIIIIIIIIIIIIIIIIIIIIIIIIIIIIIIIIIIIIIIIIIIIIIIIIIIIIIIIIIIIIIIIIIIIIIIIIIIIIIIIIIIIIIIIIIIIIIIIIIIIIIIIIIIIIIIIIIIIIIIIIIIIIIIII	HI:i:1	NH:i:1	NM:i:0
chr20	21209923	21210070	nucleosomal_sequence_1984	40	+	0	147M	*	0	0	AAGCCCTTTTGTTGTGTCCTAGACATGTGCTGGCCAGCATGGCAATGGCCCTTCCAGGCCCTGGATTCTGCCAAGCATGTCATGATAGTGACTTGTCACCAGTGACCCTGAGAAGACACACCCAAATTCCTTCTCTTCCCCACAGCT	IIIIIIIIIIIIIIIIIIIIIIIIIIIIIIIIIIIIIIIIIIIIIIIIIIIIIIIIIIIIIIIIIIIIIIIIIIIIIIIIIIIIIIIIIIIIIIIIIIIIIIIIIIIIIIIIIIIIIIIIIIIIIIIIIIIIIIIIIIIIIIIIIII	HI:i:1	NH:i:1	NM:i:0
chr20	21229163	21229310	nucleosomal_sequence_1985	40	+	0	147M	*	0	0	CACAGTGAGGTACCCCTTCATGCCCTCTAGCATGACTGGAATCAAAAAGTCAGGTAACAGAAGTAGTGAGGAGGTGGAGAAATCGCTGGCAGGGATGTGAAATGGTGCAGCAGCTTTGATAAACACTCTAGTAGTTCCTGAAAAGGT	IIIIIIIIIIIIIIIIIIIIIIIIIIIIIIIIIIIIIIIIIIIIIIIIIIIIIIIIIIIIIIIIIIIIIIIIIIIIIIIIIIIIIIIIIIIIIIIIIIIIIIIIIIIIIIIIIIIIIIIIIIIIIIIIIIIIIIIIIIIIIIIIIII	HI:i:1	NH:i:1	NM:i:0
chr20	21243633	21243780	nucleosomal_sequence_409	40	+	0	147M	*	0	0	GCCTCCACTGCCTGCCAACTGTGATGTCACAAACTTGGCCTTGACTGCTTGGGAAGACCTGACTCCTCTGCTGCTGTGCTTGCTGGAAGGCCCAGTTCTTCTACAGAGGGATCGTCCTGTAGTTTGCTTCTACATTCAGGGCTTACA	IIIIIIIIIIIIIIIIIIIIIIIIIIIIIIIIIIIIIIIIIIIIIIIIIIIIIIIIIIIIIIIIIIIIIIIIIIIIIIIIIIIIIIIIIIIIIIIIIIIIIIIIIIIIIIIIIIIIIIIIIIIIIIIIIIIIIIIIIIIIIIIIIII	HI:i:1	NH:i:1	NM:i:0
chr20	21261163	21261310	nucleosomal_sequence_739	40	+	0	147M	*	0	0	GCTCAGATCTCACTTTCTGTTTACACTGTCCAGACACACCCATAGTCTTGCACTCTCACCTTTGAGTGATACCAGAGTCCAAGGCCATTGGTCAACTAATGTGTAACCAGGACCATTAGAATCCAGAGGATGAGGAAACTAGAGATG	IIIIIIIIIIIIIIIIIIIIIIIIIIIIIIIIIIIIIIIIIIIIIIIIIIIIIIIIIIIIIIIIIIIIIIIIIIIIIIIIIIIIIIIIIIIIIIIIIIIIIIIIIIIIIIIIIIIIIIIIIIIIIIIIIIIIIIIIIIIIIIIIIII	HI:i:1	NH:i:1	NM:i:0
chr20	21351943	21352090	nucleosomal_sequence_387	40	+	0	147M	*	0	0	ATTCACTCTCTGTCTCTGTTCCTCTCTCTGGCAGTGTAGCTTTGCTGTATAGCTTAATGACATTGAGTGGAGCTTTGTGAGGCTCTATCATGCAAACTATGGACTTGTGTTCAGTGAAGCACAGAAGGGGCACAGAGGTACAGAGTC	IIIIIIIIIIIIIIIIIIIIIIIIIIIIIIIIIIIIIIIIIIIIIIIIIIIIIIIIIIIIIIIIIIIIIIIIIIIIIIIIIIIIIIIIIIIIIIIIIIIIIIIIIIIIIIIIIIIIIIIIIIIIIIIIIIIIIIIIIIIIIIIIIII	HI:i:1	NH:i:1	NM:i:0
chr20	21411113	21411260	nucleosomal_sequence_883	40	+	0	147M	*	0	0	GAGGAAGCTGATGTGGTGTCCTGAGCTGCATTTCAGGTTTGCAGGTGAGGTTAGGCTTGGAGCTTCTCCACAGCAGATTATACACATGCGACCAGCCTAGCCCATAGCTATGCTCCCAACAAGACCTCAGAGACCTCAGCCACCAAG	IIIIIIIIIIIIIIIIIIIIIIIIIIIIIIIIIIIIIIIIIIIIIIIIIIIIIIIIIIIIIIIIIIIIIIIIIIIIIIIIIIIIIIIIIIIIIIIIIIIIIIIIIIIIIIIIIIIIIIIIIIIIIIIIIIIIIIIIIIIIIIIIIII	HI:i:1	NH:i:1	NM:i:0
chr20	21468713	21468860	nucleosomal_sequence_1907	40	+	0	147M	*	0	0	AAAATCAACTTCTGTTTTCCTCTTAATTAACATTTGGTCAAACGACAACTTCAGATTTTCAAGACCAGTAGTGTGCCTTGCAGTGAACATGCATAGGCTGGAGCATCTGGCCAAGTTAAAATGTAGTTATCAATGCTTAGTTATTCT	IIIIIIIIIIIIIIIIIIIIIIIIIIIIIIIIIIIIIIIIIIIIIIIIIIIIIIIIIIIIIIIIIIIIIIIIIIIIIIIIIIIIIIIIIIIIIIIIIIIIIIIIIIIIIIIIIIIIIIIIIIIIIIIIIIIIIIIIIIIIIIIIIII	HI:i:1	NH:i:1	NM:i:0
chr20	21472133	21472280	nucleosomal_sequence_786	40	+	0	147M	*	0	0	TATTCTGCCCATAACCACCTATACATCATGTACACGGTCTTCACTTATGACCATGCCTGGAATCCAACCAAATAGAGACTCTTTATCCTCCTTCTGAAATGCCAAGATCTGTAGGAGACTGAGTCCTGCAGCTATTTACATTTTAAT	IIIIIIIIIIIIIIIIIIIIIIIIIIIIIIIIIIIIIIIIIIIIIIIIIIIIIIIIIIIIIIIIIIIIIIIIIIIIIIIIIIIIIIIIIIIIIIIIIIIIIIIIIIIIIIIIIIIIIIIIIIIIIIIIIIIIIIIIIIIIIIIIIII	HI:i:1	NH:i:1	NM:i:0
chr20	21510443	21510590	nucleosomal_sequence_1354	40	+	0	147M	*	0	0	GTTCTCCATTGAGCTAGATTGTCTTCCAAAGCTATCCTTGTTCTCCATTTTAGCTTCCCCAGTTGCTGTTTGCGTATGCTAGCTGGTATCTGGGGCAGGAGCAGTTCTGGATGAATTGAGAAGAAAAACGACAAAACTTCTATTATA	IIIIIIIIIIIIIIIIIIIIIIIIIIIIIIIIIIIIIIIIIIIIIIIIIIIIIIIIIIIIIIIIIIIIIIIIIIIIIIIIIIIIIIIIIIIIIIIIIIIIIIIIIIIIIIIIIIIIIIIIIIIIIIIIIIIIIIIIIIIIIIIIIII	HI:i:1	NH:i:1	NM:i:0
chr20	21558053	21558200	nucleosomal_sequence_1499	40	+	0	147M	*	0	0	ACTTAAAGCCTCATCACTCATGATAGTTGTGTTCTATAAAGCTGCCACGAACACTGAACTAGTAGACGCTGAATCGTTGCTCCTAGGAGAAGCATAGGGTTAGATTCCTGCTGGCCTCTGGTCATGTTTTGTCAGCTGATCGGTACA	IIIIIIIIIIIIIIIIIIIIIIIIIIIIIIIIIIIIIIIIIIIIIIIIIIIIIIIIIIIIIIIIIIIIIIIIIIIIIIIIIIIIIIIIIIIIIIIIIIIIIIIIIIIIIIIIIIIIIIIIIIIIIIIIIIIIIIIIIIIIIIIIIII	HI:i:1	NH:i:1	NM:i:0
chr20	21570473	21570620	nucleosomal_sequence_831	40	+	0	147M	*	0	0	GTGGCTTGGGACAGATATGCTGCATTCAGGCAACTATAGAGTGGTGATCACAAGCTCTCATCCTGCTGTCAGCCTGCTGGGGTTGAAATTGTGGCTTCACTACTTTGTACATATGTGACCTTGGACACTTTACTTAGCTTCCCTGTT	IIIIIIIIIIIIIIIIIIIIIIIIIIIIIIIIIIIIIIIIIIIIIIIIIIIIIIIIIIIIIIIIIIIIIIIIIIIIIIIIIIIIIIIIIIIIIIIIIIIIIIIIIIIIIIIIIIIIIIIIIIIIIIIIIIIIIIIIIIIIIIIIIII	HI:i:1	NH:i:1	NM:i:0
chr20	21590603	21590750	nucleosomal_sequence_1332	40	+	0	147M	*	0	0	CACATGCTCTTCCAGAACCTTGCCTCATCTGCACCAAGAGGTAGTGTCTGTTTCCCTCCCCTTGCACTTTGTTGCAAGGGTATGGCTTTGTTGACTACCTTGGTGAATAGAATGTGTGACCTTGGGGCTATGTCATGGAAGGTGGTA	IIIIIIIIIIIIIIIIIIIIIIIIIIIIIIIIIIIIIIIIIIIIIIIIIIIIIIIIIIIIIIIIIIIIIIIIIIIIIIIIIIIIIIIIIIIIIIIIIIIIIIIIIIIIIIIIIIIIIIIIIIIIIIIIIIIIIIIIIIIIIIIIIII	HI:i:1	NH:i:1	NM:i:0
chr20	21623273	21623420	nucleosomal_sequence_1908	40	+	0	147M	*	0	0	TCTGTGTGAACTTGTATAACTTCAACTGTCTGTGCCTCAGTTTCTTTACCTGCATGGGGCAATAATCACAGTACCTACACCACAGGGTTACTGAAAAGACCAGAGGAGAGAATGCTGTAACATGAGCTCAGTGCTGGGGACATGTGA	IIIIIIIIIIIIIIIIIIIIIIIIIIIIIIIIIIIIIIIIIIIIIIIIIIIIIIIIIIIIIIIIIIIIIIIIIIIIIIIIIIIIIIIIIIIIIIIIIIIIIIIIIIIIIIIIIIIIIIIIIIIIIIIIIIIIIIIIIIIIIIIIIII	HI:i:1	NH:i:1	NM:i:0
chr20	21684913	21685060	nucleosomal_sequence_570	40	+	0	147M	*	0	0	CTGGGTGGCTAAGGAGAGCTAGACCCTTGGGGTGGGCAGGAGGGAGGGGAAGAGGGTTCTCTCCTCCAGGGGAGCGCTGGGAGTCTCAGAAACCTCGGCTGTTCCTACTCTCTCCCCTATGCCCTCTTCCTGGTCTAGCACATTCAG	IIIIIIIIIIIIIIIIIIIIIIIIIIIIIIIIIIIIIIIIIIIIIIIIIIIIIIIIIIIIIIIIIIIIIIIIIIIIIIIIIIIIIIIIIIIIIIIIIIIIIIIIIIIIIIIIIIIIIIIIIIIIIIIIIIIIIIIIIIIIIIIIIII	HI:i:1	NH:i:1	NM:i:0
chr20	21748373	21748520	nucleosomal_sequence_1330	40	+	0	147M	*	0	0	GGGTGTCCCTCGGAGAGGCCGCACCCGGGAGAAAGCGCTGACGCCTCCGACCCAGCTCCGCGCACAGCGGCGCCCCCTTCTGGCCCTCGTCCCGCCGGAGCTGCGCTTGCGTGAACAGCCCTCAAATGCGTGTTTGCCCTGCTGCAC	IIIIIIIIIIIIIIIIIIIIIIIIIIIIIIIIIIIIIIIIIIIIIIIIIIIIIIIIIIIIIIIIIIIIIIIIIIIIIIIIIIIIIIIIIIIIIIIIIIIIIIIIIIIIIIIIIIIIIIIIIIIIIIIIIIIIIIIIIIIIIIIIIII	HI:i:1	NH:i:1	NM:i:0
chr20	21818683	21818830	nucleosomal_sequence_1414	40	+	0	147M	*	0	0	CTGTCACGATGCCTCCCTCACACCCCATGTCACTGACCATAGGCACCCAGAGTGCTGCAGGGTTCAGGACAGAAGCTCAAATCTCAGAAGCCAACTAGACATCTGTGGATTTGAAGGCAGGGATAATGAGGACACCACTCGGTCAGT	IIIIIIIIIIIIIIIIIIIIIIIIIIIIIIIIIIIIIIIIIIIIIIIIIIIIIIIIIIIIIIIIIIIIIIIIIIIIIIIIIIIIIIIIIIIIIIIIIIIIIIIIIIIIIIIIIIIIIIIIIIIIIIIIIIIIIIIIIIIIIIIIIII	HI:i:1	NH:i:1	NM:i:0
chr20	21865763	21865910	nucleosomal_sequence_854	40	+	0	147M	*	0	0	TTGGCACAATTTCTCAACACCTCAATGCCTTTATGTCCACATGCATTTTATATCCAGACCATTAAGAGTGAATAATCTTGATGCTACTGGTGCCGTGGGTCATCTGTGTCCCATTATCATCTGGCAAGGAAGGTGTCTATACCTTTC	IIIIIIIIIIIIIIIIIIIIIIIIIIIIIIIIIIIIIIIIIIIIIIIIIIIIIIIIIIIIIIIIIIIIIIIIIIIIIIIIIIIIIIIIIIIIIIIIIIIIIIIIIIIIIIIIIIIIIIIIIIIIIIIIIIIIIIIIIIIIIIIIIII	HI:i:1	NH:i:1	NM:i:0
chr20	21866243	21866390	nucleosomal_sequence_1943	40	+	0	147M	*	0	0	GGATAGAGAAATAAATACCCTGACCTCATCTTCCTGCCCTCTGGGCTGCTGGCCTCCAAACCAGAAGCAGGGCACTGGAGCTTACCAACATGGTACACAAAGGCTGGCATCCTGGAGCTCAGAGCAGAGGAGAGGAGGTCAGACAGT	IIIIIIIIIIIIIIIIIIIIIIIIIIIIIIIIIIIIIIIIIIIIIIIIIIIIIIIIIIIIIIIIIIIIIIIIIIIIIIIIIIIIIIIIIIIIIIIIIIIIIIIIIIIIIIIIIIIIIIIIIIIIIIIIIIIIIIIIIIIIIIIIIII	HI:i:1	NH:i:1	NM:i:0
chr20	21876803	21876950	nucleosomal_sequence_976	40	+	0	147M	*	0	0	CTGAGAGCAGATGCTGCCAGAGTTCCCATGATTCTGCACAGAGGAAGGTTCTCATAGTAAGGATCTGATGCTGTGTCTGCAGGCTTGGCTTGGCCATGGGAGTATGCTCTGTCCATATGCAGAAGTCACTCCTGGAGCAGCTCTCAA	IIIIIIIIIIIIIIIIIIIIIIIIIIIIIIIIIIIIIIIIIIIIIIIIIIIIIIIIIIIIIIIIIIIIIIIIIIIIIIIIIIIIIIIIIIIIIIIIIIIIIIIIIIIIIIIIIIIIIIIIIIIIIIIIIIIIIIIIIIIIIIIIIII	HI:i:1	NH:i:1	NM:i:0
chr20	21884113	21884260	nucleosomal_sequence_974	40	+	0	147M	*	0	0	CTGTGAACTGGCTCTTTCTCCTGGTGCTTCTCAGTGCAGAGCACTGAAGAGTTCAAGAACTCTACCTTCCATTCTGATCTCCCAGACCACTAGGAGGATACACTAGTGTAGAGGCAGATAGGAGGAGAGAACACCTTTTGTGTCACA	IIIIIIIIIIIIIIIIIIIIIIIIIIIIIIIIIIIIIIIIIIIIIIIIIIIIIIIIIIIIIIIIIIIIIIIIIIIIIIIIIIIIIIIIIIIIIIIIIIIIIIIIIIIIIIIIIIIIIIIIIIIIIIIIIIIIIIIIIIIIIIIIIII	HI:i:1	NH:i:1	NM:i:0
chr20	21961533	21961680	nucleosomal_sequence_851	40	+	0	147M	*	0	0	AGCCTCTACTCTCTTCTGTGTTCCTTATAAAAAAAAAGAGAAACTGTCTCATCTTTAAGAATGGACCAGTTATGAACTTCCAACCTTTCCATTAATGCTTTGAAGCAATGATGGTGCTGGCTGATGTGCTTAAGTAGGACCATTAAA	IIIIIIIIIIIIIIIIIIIIIIIIIIIIIIIIIIIIIIIIIIIIIIIIIIIIIIIIIIIIIIIIIIIIIIIIIIIIIIIIIIIIIIIIIIIIIIIIIIIIIIIIIIIIIIIIIIIIIIIIIIIIIIIIIIIIIIIIIIIIIIIIIII	HI:i:1	NH:i:1	NM:i:0
chr20	21995683	21995830	nucleosomal_sequence_858	40	+	0	147M	*	0	0	CTAGAAATACCATTTGACCCAGCCATCCCATTAACGGGTATATACCCAAAGGACTATAAATCATGCTGCTGTAACGACACATGCACATGTATGTTTATTGTGGCTCTATTCACAATAGCAAAGACTTGGAACCAATCCAAATGTCCA	IIIIIIIIIIIIIIIIIIIIIIIIIIIIIIIIIIIIIIIIIIIIIIIIIIIIIIIIIIIIIIIIIIIIIIIIIIIIIIIIIIIIIIIIIIIIIIIIIIIIIIIIIIIIIIIIIIIIIIIIIIIIIIIIIIIIIIIIIIIIIIIIIII	HI:i:1	NH:i:1	NM:i:0
chr20	22099013	22099160	nucleosomal_sequence_707	40	+	0	147M	*	0	0	ACCGAATCTAGCAGCACATCAAACAGCTTATCCACCATGATCAAGCGTGCTTCATCCCTGGGATGCAAGGCTGGTTCAACATATGCAAATCAATATACATAATCCATCATATAAACAGAACCAATGACAAAAACCACATGATTATCT	IIIIIIIIIIIIIIIIIIIIIIIIIIIIIIIIIIIIIIIIIIIIIIIIIIIIIIIIIIIIIIIIIIIIIIIIIIIIIIIIIIIIIIIIIIIIIIIIIIIIIIIIIIIIIIIIIIIIIIIIIIIIIIIIIIIIIIIIIIIIIIIIIII	HI:i:1	NH:i:1	NM:i:0
chr20	22137543	22137690	nucleosomal_sequence_1089	40	+	0	147M	*	0	0	TGCATACATGGAACATCCCTTCTATCCAGGGTCATTATCCCAGGGTGTTGTTCTCACTAGTCTTTGACCATTAAAGCCCCCAGTCTACCTCCACACTTCTTCCCTGGACAGTCCTTCAATTACTTGCAGGCGAGACAGGAGCTTATG	IIIIIIIIIIIIIIIIIIIIIIIIIIIIIIIIIIIIIIIIIIIIIIIIIIIIIIIIIIIIIIIIIIIIIIIIIIIIIIIIIIIIIIIIIIIIIIIIIIIIIIIIIIIIIIIIIIIIIIIIIIIIIIIIIIIIIIIIIIIIIIIIIII	HI:i:1	NH:i:1	NM:i:0
chr20	22146073	22146220	nucleosomal_sequence_1097	40	+	0	147M	*	0	0	ACATACAGTGTTGCCACATCATCTTCTCATTTCACTGGCTCTAACCCTGCTGAACATTTCTAATACAGCAAGGGTGTTTGGTGAAATACGACTTTCTGATTGAATGAATGCCTGCATGCCTCCGTGATAAACACCAGTTCAAGCACA	IIIIIIIIIIIIIIIIIIIIIIIIIIIIIIIIIIIIIIIIIIIIIIIIIIIIIIIIIIIIIIIIIIIIIIIIIIIIIIIIIIIIIIIIIIIIIIIIIIIIIIIIIIIIIIIIIIIIIIIIIIIIIIIIIIIIIIIIIIIIIIIIIII	HI:i:1	NH:i:1	NM:i:0
chr20	22198533	22198680	nucleosomal_sequence_1375	40	+	0	147M	*	0	0	CAGGTCATACCATCTATGCTGAGCCCTTGCTGGCCCCTGGCTCTGGCCTGAGCAGGTAGTGGCAGCCAGACAGCACCTGTGTTCCATAAGGTGGGCTTCCTCCCCTACCCAGGCTTGACTGAGCCATGTCTGCATGCTTGGCAGCCA	IIIIIIIIIIIIIIIIIIIIIIIIIIIIIIIIIIIIIIIIIIIIIIIIIIIIIIIIIIIIIIIIIIIIIIIIIIIIIIIIIIIIIIIIIIIIIIIIIIIIIIIIIIIIIIIIIIIIIIIIIIIIIIIIIIIIIIIIIIIIIIIIIII	HI:i:1	NH:i:1	NM:i:0
chr20	22276493	22276640	nucleosomal_sequence_1538	40	+	0	147M	*	0	0	TAGGAAAGAACAGCCAATGAGAAATAAGCAACCTAACACATTCACACAGTGTTGCCTCTTCAGCTAGCAGAGGTGGAGCTGGGAGGACATTTTCGCCAATTGTTTTGGAAAACAGATGCAGAGGCAAGTGTACCCCTGTGAAGCAAT	IIIIIIIIIIIIIIIIIIIIIIIIIIIIIIIIIIIIIIIIIIIIIIIIIIIIIIIIIIIIIIIIIIIIIIIIIIIIIIIIIIIIIIIIIIIIIIIIIIIIIIIIIIIIIIIIIIIIIIIIIIIIIIIIIIIIIIIIIIIIIIIIIII	HI:i:1	NH:i:1	NM:i:0
chr20	22281473	22281620	nucleosomal_sequence_1885	40	+	0	147M	*	0	0	ATATGTATAGCACATATCTTACCCATGATGGGATTTGACCTGTTTGACCTTTGTACATTTGAGGACCAGCCAGAGCTCATCCCTGTGATGAAGAGCAGGGTGGCATGGTGTGGTCTCAGGGCCAAATTGCCTGGGTTGAATTCCAGC	IIIIIIIIIIIIIIIIIIIIIIIIIIIIIIIIIIIIIIIIIIIIIIIIIIIIIIIIIIIIIIIIIIIIIIIIIIIIIIIIIIIIIIIIIIIIIIIIIIIIIIIIIIIIIIIIIIIIIIIIIIIIIIIIIIIIIIIIIIIIIIIIIII	HI:i:1	NH:i:1	NM:i:0
chr20	22306623	22306770	nucleosomal_sequence_1361	40	+	0	147M	*	0	0	CCCTGATCCCTGCAGTGGGCCAGGCCTCCTGGTTACCTGCTCCCATGGCACCCTGCACTGCTCCTGGTAATACTTAGCAGAGGTGTGGTAAATCATTACTAGTGTAAGTTTATAAGCAAGGTGGGGATGGGGGTCTTGCCTGTATTA	IIIIIIIIIIIIIIIIIIIIIIIIIIIIIIIIIIIIIIIIIIIIIIIIIIIIIIIIIIIIIIIIIIIIIIIIIIIIIIIIIIIIIIIIIIIIIIIIIIIIIIIIIIIIIIIIIIIIIIIIIIIIIIIIIIIIIIIIIIIIIIIIIII	HI:i:1	NH:i:1	NM:i:0
chr20	22311823	22311970	nucleosomal_sequence_1585	40	+	0	147M	*	0	0	AGGCAGTCAGGAATGAGAGCAAGGCACGGAGGGAAGTGACGGCATTGCTGGAGCAGGAAGAAACTGTTCCCACTTGCCCCTCAAAATGCCCGAATCTCCCACCTTCCGTGAACTCTGGAGAACCTTCCCACTGTGACCTTCCTCCTT	IIIIIIIIIIIIIIIIIIIIIIIIIIIIIIIIIIIIIIIIIIIIIIIIIIIIIIIIIIIIIIIIIIIIIIIIIIIIIIIIIIIIIIIIIIIIIIIIIIIIIIIIIIIIIIIIIIIIIIIIIIIIIIIIIIIIIIIIIIIIIIIIIII	HI:i:1	NH:i:1	NM:i:0
chr20	22430163	22430310	nucleosomal_sequence_2030	40	+	0	147M	*	0	0	TGAGTCTTTCGAGTTCCAGTTGGGTGAGCGTGACCCACTTCTGCAGCCCTTCCAACTCAGCACACACGCTGCCAGGAGCAGAGAGCATCGGGGTAAACACGACATTTTCCTCATGCTCAGCAAGACAGGAAGTTTATTAAATCTGGT	IIIIIIIIIIIIIIIIIIIIIIIIIIIIIIIIIIIIIIIIIIIIIIIIIIIIIIIIIIIIIIIIIIIIIIIIIIIIIIIIIIIIIIIIIIIIIIIIIIIIIIIIIIIIIIIIIIIIIIIIIIIIIIIIIIIIIIIIIIIIIIIIIII	HI:i:1	NH:i:1	NM:i:0
chr20	22481203	22481350	nucleosomal_sequence_988	40	+	0	147M	*	0	0	CCTCGCTTTAACATCTTTGTCCTGTGCCTATAGTTGTCCTTAATACCCACCACACTCTGCTTGTCTCTCAAGGTTTGGCATGAAAATGTTTCCTCTGCAAGGGGTCAGAGGGGTTAGTAGGGTGAGACAGCACAGGATACCCAGACA	IIIIIIIIIIIIIIIIIIIIIIIIIIIIIIIIIIIIIIIIIIIIIIIIIIIIIIIIIIIIIIIIIIIIIIIIIIIIIIIIIIIIIIIIIIIIIIIIIIIIIIIIIIIIIIIIIIIIIIIIIIIIIIIIIIIIIIIIIIIIIIIIIII	HI:i:1	NH:i:1	NM:i:0
chr20	22484433	22484580	nucleosomal_sequence_1578	40	+	0	147M	*	0	0	CATGTTGGTGACTGTAAAGGTCCAGTGCAGAATCTACTGGGCTGAGGCCTTGGGCCTGCCCTGTAAAGAGAGCCATGTGTCTAGTGCTCCAAGGCCACATGTGGCTAGTGGCTATCATACTGGACAGGCAGGCACAAAATGTTTCCA	IIIIIIIIIIIIIIIIIIIIIIIIIIIIIIIIIIIIIIIIIIIIIIIIIIIIIIIIIIIIIIIIIIIIIIIIIIIIIIIIIIIIIIIIIIIIIIIIIIIIIIIIIIIIIIIIIIIIIIIIIIIIIIIIIIIIIIIIIIIIIIIIIII	HI:i:1	NH:i:1	NM:i:0
chr20	22533123	22533270	nucleosomal_sequence_1358	40	+	0	147M	*	0	0	GGACTGGCTGGTTCACAGACATCTTTTCACTGCATGCCAAGCTAAGTCAAATAAGCTAGAGTGACAGTAGAATCCCAATCTATGACTTCTGGTGTTCTAGGTCTTGTAACCTAAGCAGGAGGTTGGAAGTGGGAAGATGCTGAACCT	IIIIIIIIIIIIIIIIIIIIIIIIIIIIIIIIIIIIIIIIIIIIIIIIIIIIIIIIIIIIIIIIIIIIIIIIIIIIIIIIIIIIIIIIIIIIIIIIIIIIIIIIIIIIIIIIIIIIIIIIIIIIIIIIIIIIIIIIIIIIIIIIIII	HI:i:1	NH:i:1	NM:i:0
chr20	22557693	22557840	nucleosomal_sequence_1564	40	+	0	147M	*	0	0	TTAAAAACGATTAGCCTTGCCGTGTGTCCTGCAGGCGTCCCATCATGTTCAGCGAAGATAACCAGCCACCCGAGGCGAGCCGGGGCTCGGAGGGCGGCGGGCGCGCTCCCCAGCAGGCTTCGGGTGCGGTGGACACGGGCGCACAGC	IIIIIIIIIIIIIIIIIIIIIIIIIIIIIIIIIIIIIIIIIIIIIIIIIIIIIIIIIIIIIIIIIIIIIIIIIIIIIIIIIIIIIIIIIIIIIIIIIIIIIIIIIIIIIIIIIIIIIIIIIIIIIIIIIIIIIIIIIIIIIIIIIII	HI:i:1	NH:i:1	NM:i:0
chr20	22581333	22581480	nucleosomal_sequence_1024	40	+	0	147M	*	0	0	GCCCTCTGGTTGAAAAAAAAAAAAAACCCACACATAAACCTGTTATGTTTCAGACTTTATGATCTGAGCATAAAAAGAGCTGAGCCTTTGATTCATATTCTATTCCATCACGAGTACAGCGGTACTGAAGGGATTTGCATGTTTAAA	IIIIIIIIIIIIIIIIIIIIIIIIIIIIIIIIIIIIIIIIIIIIIIIIIIIIIIIIIIIIIIIIIIIIIIIIIIIIIIIIIIIIIIIIIIIIIIIIIIIIIIIIIIIIIIIIIIIIIIIIIIIIIIIIIIIIIIIIIIIIIIIIIII	HI:i:1	NH:i:1	NM:i:0
chr20	22593183	22593330	nucleosomal_sequence_932	40	+	0	147M	*	0	0	AAGGCAACACCTTTCTCATTACTGTAACAAGAAGACACGTTCAAACAAAGGCACTTCAGAGTGCTTGGGCCTTTCTGAAGGTCCACACCTCACAGGCCTTCTTTGAGCTGGCCAGTGTTTCTTGCTCTTAGTCACAGATATCTTCTC	IIIIIIIIIIIIIIIIIIIIIIIIIIIIIIIIIIIIIIIIIIIIIIIIIIIIIIIIIIIIIIIIIIIIIIIIIIIIIIIIIIIIIIIIIIIIIIIIIIIIIIIIIIIIIIIIIIIIIIIIIIIIIIIIIIIIIIIIIIIIIIIIIII	HI:i:1	NH:i:1	NM:i:0
chr20	22604413	22604560	nucleosomal_sequence_404	40	+	0	147M	*	0	0	CACCATAGGGATTTCTGTCTTGCAGACTGTATGCTCCTTGCACGCCACACGTCTTATGTATCTCTGCCTCCATCAGGCAAGTGGCACAGTTATATGGCACTGTTCTGCACCTGGAATCTGGCCTACATCTAGTATTACATTGTATTG	IIIIIIIIIIIIIIIIIIIIIIIIIIIIIIIIIIIIIIIIIIIIIIIIIIIIIIIIIIIIIIIIIIIIIIIIIIIIIIIIIIIIIIIIIIIIIIIIIIIIIIIIIIIIIIIIIIIIIIIIIIIIIIIIIIIIIIIIIIIIIIIIIII	HI:i:1	NH:i:1	NM:i:0
chr20	22711133	22711280	nucleosomal_sequence_1367	40	+	0	147M	*	0	0	CAGACACTGTCAGTGGCCGGGCTAAATCCCCTCCATTATCAGTTCCACAGGCTAATCAATAGCTGCCTAGGGAGAACACCTCTGCCTGAGGGCATTACTGTTCTGGCTGCAGGATGATGGTGGACCTGAGTTCAGGGCAGGCCAGAG	IIIIIIIIIIIIIIIIIIIIIIIIIIIIIIIIIIIIIIIIIIIIIIIIIIIIIIIIIIIIIIIIIIIIIIIIIIIIIIIIIIIIIIIIIIIIIIIIIIIIIIIIIIIIIIIIIIIIIIIIIIIIIIIIIIIIIIIIIIIIIIIIIII	HI:i:1	NH:i:1	NM:i:0
chr20	22727703	22727850	nucleosomal_sequence_2036	40	+	0	147M	*	0	0	CAAGTGGTGGTGGTATCACCTGTGCTGTGAATACCTCCCAGTGCAACCATGCCTATCACATTGGATGATGCCATTCAGAGCTGCTAGTGTCAGCAAAGCCAGGCTCCAGTGTCACCAGGGTGGTTTGCCTGCATCACAGGTTCTTCG	IIIIIIIIIIIIIIIIIIIIIIIIIIIIIIIIIIIIIIIIIIIIIIIIIIIIIIIIIIIIIIIIIIIIIIIIIIIIIIIIIIIIIIIIIIIIIIIIIIIIIIIIIIIIIIIIIIIIIIIIIIIIIIIIIIIIIIIIIIIIIIIIIII	HI:i:1	NH:i:1	NM:i:0
chr20	22729983	22730130	nucleosomal_sequence_434	40	+	0	147M	*	0	0	ACCCAAGCTCAATCCACTCAGATACCCTGCAGTTCTACTCCAACCCCGGGACTCAGATGGAGCCCAGGGGCTCAGACTGCACCACGTGATGCAGTGTTTGACTTCCCAGTGGCTTCCTGAAGGAACCAGGTAGCATAACTTGGAGGA	IIIIIIIIIIIIIIIIIIIIIIIIIIIIIIIIIIIIIIIIIIIIIIIIIIIIIIIIIIIIIIIIIIIIIIIIIIIIIIIIIIIIIIIIIIIIIIIIIIIIIIIIIIIIIIIIIIIIIIIIIIIIIIIIIIIIIIIIIIIIIIIIIII	HI:i:1	NH:i:1	NM:i:0
chr20	22747943	22748090	nucleosomal_sequence_637	40	+	0	147M	*	0	0	CCAGGAGGGCAGGGATACCTCCTCTCCCTGCTCTTGGAGGGGTCTTTCCCAGTACCTTGAATGGCCAACTCAGATTGGCTTCCACAGTGCAAACAGGTTGGTGTAAGGCACTGGTCATGCCATGGATGAGATGGTGCATATCTATGA	IIIIIIIIIIIIIIIIIIIIIIIIIIIIIIIIIIIIIIIIIIIIIIIIIIIIIIIIIIIIIIIIIIIIIIIIIIIIIIIIIIIIIIIIIIIIIIIIIIIIIIIIIIIIIIIIIIIIIIIIIIIIIIIIIIIIIIIIIIIIIIIIIII	HI:i:1	NH:i:1	NM:i:0
chr20	22766893	22767040	nucleosomal_sequence_447	40	+	0	147M	*	0	0	TTTAGTCAACACCTCAACACCAGGACCACCACTCCACATCCTGCACCCAGGAATGCATTGCTATGCCTCCCTCTACCTTATCTGAGAATGGTCAGCATTCCTGGTGGAATTTCCGTGTGTGGTTTAGGTATTGTGTGTTCCATTTTC	IIIIIIIIIIIIIIIIIIIIIIIIIIIIIIIIIIIIIIIIIIIIIIIIIIIIIIIIIIIIIIIIIIIIIIIIIIIIIIIIIIIIIIIIIIIIIIIIIIIIIIIIIIIIIIIIIIIIIIIIIIIIIIIIIIIIIIIIIIIIIIIIIII	HI:i:1	NH:i:1	NM:i:0
chr20	22778033	22778180	nucleosomal_sequence_1293	40	+	0	147M	*	0	0	TCAGTAAATCCTACTCACTTTATCTTCCAAATAGATGTGAAGCGGGCCGCTGCATCTGCACCACTGATCCAAGACATCATCATCTCTCTCTTGGGTGACAGAGTGGATTCTGCTTGTGCTTCTTGCTCCTCTACAATCTAATCACCC	IIIIIIIIIIIIIIIIIIIIIIIIIIIIIIIIIIIIIIIIIIIIIIIIIIIIIIIIIIIIIIIIIIIIIIIIIIIIIIIIIIIIIIIIIIIIIIIIIIIIIIIIIIIIIIIIIIIIIIIIIIIIIIIIIIIIIIIIIIIIIIIIIII	HI:i:1	NH:i:1	NM:i:0
chr20	22780883	22781030	nucleosomal_sequence_450	40	+	0	147M	*	0	0	TGTGTCCAGGGTCTGAGATGGCAGGGCCTGAGGATATGGGTGTGGCACTGACTGCATACCCTGCAGACAGCTGAGTATCCCAGCCAGTGGGCACTCACAGAATGTACTCTCTGACTATCCTCCCCCATCCAACACTGGAGACCAACC	IIIIIIIIIIIIIIIIIIIIIIIIIIIIIIIIIIIIIIIIIIIIIIIIIIIIIIIIIIIIIIIIIIIIIIIIIIIIIIIIIIIIIIIIIIIIIIIIIIIIIIIIIIIIIIIIIIIIIIIIIIIIIIIIIIIIIIIIIIIIIIIIIII	HI:i:1	NH:i:1	NM:i:0
chr20	22850503	22850650	nucleosomal_sequence_476	40	+	0	147M	*	0	0	TTGCTGAGAATGATGGTTTCCAGCTTCATCCATGTCTTTACAAAGGACATGAACTCATCATTTTTTATGGCTGGTTGGATTCCATGGTGTATATGTGCCACATTTTCTTAGTCCAGTTTATCATTGTTGGACATTCGGCTTGGTTCC	IIIIIIIIIIIIIIIIIIIIIIIIIIIIIIIIIIIIIIIIIIIIIIIIIIIIIIIIIIIIIIIIIIIIIIIIIIIIIIIIIIIIIIIIIIIIIIIIIIIIIIIIIIIIIIIIIIIIIIIIIIIIIIIIIIIIIIIIIIIIIIIIIII	HI:i:1	NH:i:1	NM:i:0
chr20	22873843	22873990	nucleosomal_sequence_240	40	+	0	147M	*	0	0	GGACTTTATGCATCACACACAGCAGTAACCCACCACAGTCACATTCAGGAGTGGCTAAGAACCATCTGTGAACAGCAAACTGTCTACAGACAGTGCATCTCCAAGCCTGAAAGATACTCGCTCTCTGATGTTGTTTATGTGGCCTCT	IIIIIIIIIIIIIIIIIIIIIIIIIIIIIIIIIIIIIIIIIIIIIIIIIIIIIIIIIIIIIIIIIIIIIIIIIIIIIIIIIIIIIIIIIIIIIIIIIIIIIIIIIIIIIIIIIIIIIIIIIIIIIIIIIIIIIIIIIIIIIIIIIII	HI:i:1	NH:i:1	NM:i:0
chr20	22919643	22919790	nucleosomal_sequence_2000	40	+	0	147M	*	0	0	GAAAGCAGGCTTAGGTAACTAGAGATGACCTTCAGACCAAGAGTCGTGAATACCTACAGTTGGCATCCTTAGCATCTGGACTGCACAATGTGAAGTGATGAGTTTGGAAGGACGCAGGGGGTACCAATCATTCCTGCTACATACACT	IIIIIIIIIIIIIIIIIIIIIIIIIIIIIIIIIIIIIIIIIIIIIIIIIIIIIIIIIIIIIIIIIIIIIIIIIIIIIIIIIIIIIIIIIIIIIIIIIIIIIIIIIIIIIIIIIIIIIIIIIIIIIIIIIIIIIIIIIIIIIIIIIII	HI:i:1	NH:i:1	NM:i:0
chr20	22921273	22921420	nucleosomal_sequence_152	40	+	0	147M	*	0	0	GGAGGAAAGAACAAGTCATGGAGGCAGACAGGTCAGCGGAGTAAGAAGGGCACACAGGCAGGGCCAGAGAGTGGCCCAAAGGCAGATCCTCGCAGCCTGAACCTTGTCTCTGGTGCTTGCTAACTGTTTGGCCTCAGAATATAACTT	IIIIIIIIIIIIIIIIIIIIIIIIIIIIIIIIIIIIIIIIIIIIIIIIIIIIIIIIIIIIIIIIIIIIIIIIIIIIIIIIIIIIIIIIIIIIIIIIIIIIIIIIIIIIIIIIIIIIIIIIIIIIIIIIIIIIIIIIIIIIIIIIIII	HI:i:1	NH:i:1	NM:i:0
chr20	22922553	22922700	nucleosomal_sequence_1560	40	+	0	147M	*	0	0	GAAGTAGGTTTAAAAAGTAGGTAATGAAGATTGGGATAGGCCAAGGAGAACCTGAAGGGCATATGGGACAGCCAGAAGGAAAGCCTGTAAGGCTGTGGGATGTAGGCATTTGGAGCCTGGAGTGTCCTGAGCTAGAGACACAGAAGC	IIIIIIIIIIIIIIIIIIIIIIIIIIIIIIIIIIIIIIIIIIIIIIIIIIIIIIIIIIIIIIIIIIIIIIIIIIIIIIIIIIIIIIIIIIIIIIIIIIIIIIIIIIIIIIIIIIIIIIIIIIIIIIIIIIIIIIIIIIIIIIIIIII	HI:i:1	NH:i:1	NM:i:0
chr20	22938083	22938230	nucleosomal_sequence_1736	40	+	0	147M	*	0	0	AGACTTTGAAAGAGCATGGCAGGGAATGCAGTGCAGCAGGGCCTCGGGAAGGCAATGAGGATCGGAACACTGAGTGATGCCAAGGAAGACTCTGTGCCTCTCAGGCAACACATCTGCTCCTTCATGCAGCTCTGTCCCCTCTCCCAC	IIIIIIIIIIIIIIIIIIIIIIIIIIIIIIIIIIIIIIIIIIIIIIIIIIIIIIIIIIIIIIIIIIIIIIIIIIIIIIIIIIIIIIIIIIIIIIIIIIIIIIIIIIIIIIIIIIIIIIIIIIIIIIIIIIIIIIIIIIIIIIIIIII	HI:i:1	NH:i:1	NM:i:0
chr20	22938943	22939090	nucleosomal_sequence_1555	40	+	0	147M	*	0	0	GATGATGGGTCTAACAGACAGGTGCTGTGAGAAGTCAGACTCTCAAATCAGACAGTGATTCAGGGCACAGCTGGCAATGCAGGAATCAAGCATGTCACACCGCTTGGTGGCCATCTGCCAGGCATCGATAACTTGATAAAGCTGGGT	IIIIIIIIIIIIIIIIIIIIIIIIIIIIIIIIIIIIIIIIIIIIIIIIIIIIIIIIIIIIIIIIIIIIIIIIIIIIIIIIIIIIIIIIIIIIIIIIIIIIIIIIIIIIIIIIIIIIIIIIIIIIIIIIIIIIIIIIIIIIIIIIIII	HI:i:1	NH:i:1	NM:i:0
chr20	22959793	22959940	nucleosomal_sequence_1300	40	+	0	147M	*	0	0	TAGCTCTGACTCTGGAATATGAATCAAAAAGAGATTCCTGGGACTTACCGCTAGGTCATCCGTTGGGTCCTGGGGTCCCTGGCCCATCTGCCTCTTTCTCTTCACCTTTCAGAGGCTTATGTTTGCTTTGCACACAATGTCCCAAAT	IIIIIIIIIIIIIIIIIIIIIIIIIIIIIIIIIIIIIIIIIIIIIIIIIIIIIIIIIIIIIIIIIIIIIIIIIIIIIIIIIIIIIIIIIIIIIIIIIIIIIIIIIIIIIIIIIIIIIIIIIIIIIIIIIIIIIIIIIIIIIIIIIII	HI:i:1	NH:i:1	NM:i:0
chr20	22961523	22961670	nucleosomal_sequence_1543	40	+	0	147M	*	0	0	GCTTCTAGATTCCATCCTCTTCTGCTCTGCTCTGCCCTGGAGGCTGATCTGCATGGCAGCATCACCGGAGCTTCTTTGCACTCTGGACTCCAGTGGATTCAGCCAATGAGGGGCACTGGCAGGAGGTCAGACACAGAGAGGAGAGAA	IIIIIIIIIIIIIIIIIIIIIIIIIIIIIIIIIIIIIIIIIIIIIIIIIIIIIIIIIIIIIIIIIIIIIIIIIIIIIIIIIIIIIIIIIIIIIIIIIIIIIIIIIIIIIIIIIIIIIIIIIIIIIIIIIIIIIIIIIIIIIIIIIII	HI:i:1	NH:i:1	NM:i:0
chr20	22963453	22963600	nucleosomal_sequence_792	40	+	0	147M	*	0	0	TTTGTTTATTTCTTTACCATCATCACAGTCATTTGGAGAGGAAGTGAAGACAAAGGTTTGGGGTCAGTCTGCCATGTTTCATCAGAGGCTCACATAGAATTTACTCTGCACAGTCCCACAGTCCCTTCTACCCACTAAAAAAATGAC	IIIIIIIIIIIIIIIIIIIIIIIIIIIIIIIIIIIIIIIIIIIIIIIIIIIIIIIIIIIIIIIIIIIIIIIIIIIIIIIIIIIIIIIIIIIIIIIIIIIIIIIIIIIIIIIIIIIIIIIIIIIIIIIIIIIIIIIIIIIIIIIIIII	HI:i:1	NH:i:1	NM:i:0
chr20	22981143	22981290	nucleosomal_sequence_1665	40	+	0	147M	*	0	0	GCAAATGGTCCTTGAAGATCTCAGCTAACCATAAAAGGCATGCTCATGGAAGGAATTGCTGGTCTTTTCCACAAAGGCAAGCTGAGTTCCAGAACTGTCCACAAAGCTGTGCAGGACATTGTGAGTATTTAACGTTTCCTTTCCTTT	IIIIIIIIIIIIIIIIIIIIIIIIIIIIIIIIIIIIIIIIIIIIIIIIIIIIIIIIIIIIIIIIIIIIIIIIIIIIIIIIIIIIIIIIIIIIIIIIIIIIIIIIIIIIIIIIIIIIIIIIIIIIIIIIIIIIIIIIIIIIIIIIIII	HI:i:1	NH:i:1	NM:i:0
chr20	23002603	23002750	nucleosomal_sequence_757	40	+	0	147M	*	0	0	GTTTGATCAACAGGAGTTTTATTACTTGGCACAAATAAGCATGCTGTTGGGAGTACTCTCCAAAGCCATGTCTCCCTGAGGGAAAGTGACAGGAGGACTTCATGGGGAGATGGAGAGAAGAGAGGACGCGTCATGGCATGTGGAGGA	IIIIIIIIIIIIIIIIIIIIIIIIIIIIIIIIIIIIIIIIIIIIIIIIIIIIIIIIIIIIIIIIIIIIIIIIIIIIIIIIIIIIIIIIIIIIIIIIIIIIIIIIIIIIIIIIIIIIIIIIIIIIIIIIIIIIIIIIIIIIIIIIIII	HI:i:1	NH:i:1	NM:i:0
chr20	23029993	23030140	nucleosomal_sequence_2014	40	+	0	147M	*	0	0	GACTGGCATTGAGGAAGGTCGCGGGGCCCGGGTAGAGCGCGAAGCAGTCGTGCTCGACGCACTGGCTGCCACCCGGCTGCGGCTCTGCGGGTGCGGGGAACCCCAGGCCGGCCAGGGCCAGCGCGCCAAGGACCAGGACCCCAAGCA	IIIIIIIIIIIIIIIIIIIIIIIIIIIIIIIIIIIIIIIIIIIIIIIIIIIIIIIIIIIIIIIIIIIIIIIIIIIIIIIIIIIIIIIIIIIIIIIIIIIIIIIIIIIIIIIIIIIIIIIIIIIIIIIIIIIIIIIIIIIIIIIIIII	HI:i:1	NH:i:1	NM:i:0
chr20	23057483	23057630	nucleosomal_sequence_822	40	+	0	147M	*	0	0	AAATCTGCCAAACACATATTAGTCCCTTCACCACGCGGCTGTAAATAGAAGACAAAACTGGTGGAAATCCGAGGAGAAGCTGACGAAGCCACAGCCATGGGGGATGAGGGCCTGGATGGAGGCCAGGGCATGAGGACTTGCAGGACG	IIIIIIIIIIIIIIIIIIIIIIIIIIIIIIIIIIIIIIIIIIIIIIIIIIIIIIIIIIIIIIIIIIIIIIIIIIIIIIIIIIIIIIIIIIIIIIIIIIIIIIIIIIIIIIIIIIIIIIIIIIIIIIIIIIIIIIIIIIIIIIIIIII	HI:i:1	NH:i:1	NM:i:0
chr20	23069173	23069320	nucleosomal_sequence_285	40	+	0	147M	*	0	0	TCTGTTTGTCCATCCACCCATCTAACAATTGTTGATTAAGACCCTGCTATGCACTGAGTGAGGCACTGGATTCCAGGAGGGGATCCCTGCCTCTGTGATCCTGGAGTCCTGTTAGAGTGGACAACTTTGAACAAGTCACGGCACTGA	IIIIIIIIIIIIIIIIIIIIIIIIIIIIIIIIIIIIIIIIIIIIIIIIIIIIIIIIIIIIIIIIIIIIIIIIIIIIIIIIIIIIIIIIIIIIIIIIIIIIIIIIIIIIIIIIIIIIIIIIIIIIIIIIIIIIIIIIIIIIIIIIIII	HI:i:1	NH:i:1	NM:i:0
chr20	23093953	23094100	nucleosomal_sequence_1679	40	+	0	147M	*	0	0	GTATGCATCTACGTGGCAAAGGTACTACATGAACACATGGGTTCAGAGTTCAGCCCATTCCACATGCATCTGCAACTCTTCGTCAGGCCCCAGAATGCAGCAGGAGTTTGATACCTGCCATGGGGGCATAAGGAGCAGCAGGCATTG	IIIIIIIIIIIIIIIIIIIIIIIIIIIIIIIIIIIIIIIIIIIIIIIIIIIIIIIIIIIIIIIIIIIIIIIIIIIIIIIIIIIIIIIIIIIIIIIIIIIIIIIIIIIIIIIIIIIIIIIIIIIIIIIIIIIIIIIIIIIIIIIIIII	HI:i:1	NH:i:1	NM:i:0
chr20	23113133	23113280	nucleosomal_sequence_246	40	+	0	147M	*	0	0	ACCACACATACCCAGGAAAGGCTCGTGTTCTGCAGTGGTTACCTTACAATTCAGAATGAACTTTGAACAAATCCCTGAAGACAACGAGGCTGGCCGTGGATGTGCAGCTGCCTTGCGCCTTAGTGTGTCATCTGTAAAATGAGGTAA	IIIIIIIIIIIIIIIIIIIIIIIIIIIIIIIIIIIIIIIIIIIIIIIIIIIIIIIIIIIIIIIIIIIIIIIIIIIIIIIIIIIIIIIIIIIIIIIIIIIIIIIIIIIIIIIIIIIIIIIIIIIIIIIIIIIIIIIIIIIIIIIIIII	HI:i:1	NH:i:1	NM:i:0
chr20	23114343	23114490	nucleosomal_sequence_1687	40	+	0	147M	*	0	0	GAAGGCACAGACACTGGTTAGGGAGGGAGGAAGGCAGAGCCAGCAGCCAGCTCCTGTGGTGCCGGTTATCAACCGGTTATCAGATGGGTGCTGTGAGCAACTGATCTCCCTGGCTATGAGTCTGTTCTGGAAAACTGCGGCCTAACC	IIIIIIIIIIIIIIIIIIIIIIIIIIIIIIIIIIIIIIIIIIIIIIIIIIIIIIIIIIIIIIIIIIIIIIIIIIIIIIIIIIIIIIIIIIIIIIIIIIIIIIIIIIIIIIIIIIIIIIIIIIIIIIIIIIIIIIIIIIIIIIIIIII	HI:i:1	NH:i:1	NM:i:0
chr20	23139383	23139530	nucleosomal_sequence_1633	40	+	0	147M	*	0	0	CAGGGATTCACCTTGCTTCCATGCATCACGACGAGGGAGGGTCCATCTCCATCCCCTCCTCAATGGAGGACATCAAGCCACTGGACCAGAGCCCTTCTCTGATCGCTACCCCCAGCTGTGTTTCATGGGATAAGAAATCAGGTATTG	IIIIIIIIIIIIIIIIIIIIIIIIIIIIIIIIIIIIIIIIIIIIIIIIIIIIIIIIIIIIIIIIIIIIIIIIIIIIIIIIIIIIIIIIIIIIIIIIIIIIIIIIIIIIIIIIIIIIIIIIIIIIIIIIIIIIIIIIIIIIIIIIIII	HI:i:1	NH:i:1	NM:i:0
chr20	23151973	23152120	nucleosomal_sequence_1615	40	+	0	147M	*	0	0	GCCCCCCTCCTTCCCTTCCCCCCAAGTCCCCAAAGTCCATTGTATCATTCTCATGCCTTTGCATCCTCATAGCTTAGCTCTGACGTATTGGTGAGAACATATGATGTCTACTTTTCCATTCCTGAGTTACTTCACTTAGAGTAATAG	IIIIIIIIIIIIIIIIIIIIIIIIIIIIIIIIIIIIIIIIIIIIIIIIIIIIIIIIIIIIIIIIIIIIIIIIIIIIIIIIIIIIIIIIIIIIIIIIIIIIIIIIIIIIIIIIIIIIIIIIIIIIIIIIIIIIIIIIIIIIIIIIIII	HI:i:1	NH:i:1	NM:i:0
chr20	23171333	23171480	nucleosomal_sequence_216	40	+	0	147M	*	0	0	TCTTAACACGAGGTGACTAGAAACCATCTGTCTTGAGACCAGAGAGGAGACCTGTGGTCAGTGACGCTGTTCAGCAAATACTTGCCATTCCTGACCTCCAGGCTCAAGGAGGGATTGGCCACCCTGGTCCCCTAGGAAGATGGGGCC	IIIIIIIIIIIIIIIIIIIIIIIIIIIIIIIIIIIIIIIIIIIIIIIIIIIIIIIIIIIIIIIIIIIIIIIIIIIIIIIIIIIIIIIIIIIIIIIIIIIIIIIIIIIIIIIIIIIIIIIIIIIIIIIIIIIIIIIIIIIIIIIIIII	HI:i:1	NH:i:1	NM:i:0
chr20	23191643	23191790	nucleosomal_sequence_1280	40	+	0	147M	*	0	0	ATGACAAGCCAGGAAGGAGGACATACCTGAATCAGTACAAGGGAATCTATCCCTACTGCCCCTGCCTAGACCACTGCAGACCTCTCCTCCACCCTCAGGGCTACTTCATTCACTTCTCAGTGGTCTTTCTGCTTCCTGTCTTCCCTC	IIIIIIIIIIIIIIIIIIIIIIIIIIIIIIIIIIIIIIIIIIIIIIIIIIIIIIIIIIIIIIIIIIIIIIIIIIIIIIIIIIIIIIIIIIIIIIIIIIIIIIIIIIIIIIIIIIIIIIIIIIIIIIIIIIIIIIIIIIIIIIIIIII	HI:i:1	NH:i:1	NM:i:0
chr20	23215723	23215870	nucleosomal_sequence_1668	40	+	0	147M	*	0	0	GGAGCTGCCAAGTCATATTGCAAAGGTCAAGATATAGAGAGTGGTGAAAGATTGCAGCCAGTTCTGCCATATGCTATGGTAAACACCTAGCTGCTGCAAAATCTTTCATTCCTTGCATATTATCAAGTACCTGCCAGGGCACAGCTT	IIIIIIIIIIIIIIIIIIIIIIIIIIIIIIIIIIIIIIIIIIIIIIIIIIIIIIIIIIIIIIIIIIIIIIIIIIIIIIIIIIIIIIIIIIIIIIIIIIIIIIIIIIIIIIIIIIIIIIIIIIIIIIIIIIIIIIIIIIIIIIIIIII	HI:i:1	NH:i:1	NM:i:0
chr20	23237333	23237480	nucleosomal_sequence_1282	40	+	0	147M	*	0	0	TTCTGTGGGGAGTGGGAGGTGCTCTTCAACCCAGTACGGTGTGTATAAGCATCACAGGCAGGTTGCTCTTAGCAGGAGGAGGCCAGGTGCCCCAGCACAACACTAAACAACAAAGACCCTAGGTTCCAACCCAAATCCTGTGTCCAA	IIIIIIIIIIIIIIIIIIIIIIIIIIIIIIIIIIIIIIIIIIIIIIIIIIIIIIIIIIIIIIIIIIIIIIIIIIIIIIIIIIIIIIIIIIIIIIIIIIIIIIIIIIIIIIIIIIIIIIIIIIIIIIIIIIIIIIIIIIIIIIIIIII	HI:i:1	NH:i:1	NM:i:0
chr20	23248353	23248500	nucleosomal_sequence_1283	40	+	0	147M	*	0	0	TCCTCTTTGTTGATCCTCCTGCTTCTAGAGTCCAGTCTCTCATATTTGAGGAAGCAATTCTTACCCAGAGACCCCAGCTGCCTTTCCCCTCTTCAGAGCAGCTCTCACTCTATAACAGTGGGATGAGTCCTGACCAAACACAGACTG	IIIIIIIIIIIIIIIIIIIIIIIIIIIIIIIIIIIIIIIIIIIIIIIIIIIIIIIIIIIIIIIIIIIIIIIIIIIIIIIIIIIIIIIIIIIIIIIIIIIIIIIIIIIIIIIIIIIIIIIIIIIIIIIIIIIIIIIIIIIIIIIIIII	HI:i:1	NH:i:1	NM:i:0
chr20	23302023	23302170	nucleosomal_sequence_1035	40	+	0	147M	*	0	0	TGTAGAGAAAAAAGGCACTCAGCTAGAGAGGGATGGGGAAGGTGTGAGCTGTTTTAGGTAGGAGGGTCAGGGAAGGTCTCTCAGATGAGGTGACATTTGAGCAGAAACTAGGATGAAAAGAGAAAGCCAGCCCTGTCAGCGTCCACT	IIIIIIIIIIIIIIIIIIIIIIIIIIIIIIIIIIIIIIIIIIIIIIIIIIIIIIIIIIIIIIIIIIIIIIIIIIIIIIIIIIIIIIIIIIIIIIIIIIIIIIIIIIIIIIIIIIIIIIIIIIIIIIIIIIIIIIIIIIIIIIIIIII	HI:i:1	NH:i:1	NM:i:0
chr20	23302613	23302760	nucleosomal_sequence_768	40	+	0	147M	*	0	0	GTAATGGAGACCTTAAATTTTCTTCCAGCCTGCTTCCCCGCCATCCAACATTGCTGCCTCACAGTCCCAGAGGGTGGTTCAGTCCCAGCCAGCACGCCTGCATTCCAGCAAGCTGCTGTAAGGAAAGGTCAAAGAAGAACCCATTCT	IIIIIIIIIIIIIIIIIIIIIIIIIIIIIIIIIIIIIIIIIIIIIIIIIIIIIIIIIIIIIIIIIIIIIIIIIIIIIIIIIIIIIIIIIIIIIIIIIIIIIIIIIIIIIIIIIIIIIIIIIIIIIIIIIIIIIIIIIIIIIIIIIII	HI:i:1	NH:i:1	NM:i:0
chr20	23324973	23325120	nucleosomal_sequence_1834	40	+	0	147M	*	0	0	GAGGTTCACAGCCCCTTTCCACTCAGATCTACAGTTGGCCTACATGGTTGGGTCAATAGGAATAGCCACCTCCGAGGCTATGCCCAAGGTCACCACGGGGTTGCTTGTGAAGTACACTGAATGTGCTGGGTCCTCCAGAAGCTGCTT	IIIIIIIIIIIIIIIIIIIIIIIIIIIIIIIIIIIIIIIIIIIIIIIIIIIIIIIIIIIIIIIIIIIIIIIIIIIIIIIIIIIIIIIIIIIIIIIIIIIIIIIIIIIIIIIIIIIIIIIIIIIIIIIIIIIIIIIIIIIIIIIIIII	HI:i:1	NH:i:1	NM:i:0
chr20	23397623	23397770	nucleosomal_sequence_54	40	+	0	147M	*	0	0	ATTGCCAAATTTGTAGCTCTTGTGTAAACTCAGACTAAACACTGAAAGGCAAAGGAAGACAGCATTAACCATAAAGAACATCTTTCCACTGGCATTCTTTTTTTTTTTTTTTTTTGAGACGGAGTCTCGCTCGGGGGCCCAGGCTGG	IIIIIIIIIIIIIIIIIIIIIIIIIIIIIIIIIIIIIIIIIIIIIIIIIIIIIIIIIIIIIIIIIIIIIIIIIIIIIIIIIIIIIIIIIIIIIIIIIIIIIIIIIIIIIIIIIIIIIIIIIIIIIIIIIIIIIIIIIIIIIIIIIII	HI:i:1	NH:i:1	NM:i:0
chr20	23446333	23446480	nucleosomal_sequence_1406	40	+	0	147M	*	0	0	AAAACTTTGCCAAGACTGCAGATGATTGCAGAAGCAGCAGCTCAACTCAGCATGTCCCTACCAGCTTTTTGATGCTTAAATCCTTCAGCCTGGGGGCCCAGCATGGTCTCCATTGTGAGGACTCAGTTGCAGATGCTACTCACTGCC	IIIIIIIIIIIIIIIIIIIIIIIIIIIIIIIIIIIIIIIIIIIIIIIIIIIIIIIIIIIIIIIIIIIIIIIIIIIIIIIIIIIIIIIIIIIIIIIIIIIIIIIIIIIIIIIIIIIIIIIIIIIIIIIIIIIIIIIIIIIIIIIIIII	HI:i:1	NH:i:1	NM:i:0
chr20	23459723	23459870	nucleosomal_sequence_1433	40	+	0	147M	*	0	0	ATCCAGGTAGATGATGTTCTCCATGCAGTCCTCACTCTTATTTTGTTGTTGGGGATTGCAGGACTGTCTAGTTTCTCCGGTCACTCAACCTGTCCCTCTAGTTCCTGTGTGGTAAGGATGTGTCCTAGTCAGTCTGAGTTCTGACAC	IIIIIIIIIIIIIIIIIIIIIIIIIIIIIIIIIIIIIIIIIIIIIIIIIIIIIIIIIIIIIIIIIIIIIIIIIIIIIIIIIIIIIIIIIIIIIIIIIIIIIIIIIIIIIIIIIIIIIIIIIIIIIIIIIIIIIIIIIIIIIIIIIII	HI:i:1	NH:i:1	NM:i:0
chr20	23480263	23480410	nucleosomal_sequence_1438	40	+	0	147M	*	0	0	TGTGGTCTTGGATGCTGCCAGGCTCAGGATTCACAGGGGGGTCCTTGCCCTCTACCTTGCTGTCCTCCTTGCAGGGATGCATGGCCTGTCCACCTGGCGACCAGTCATGGCCATGCTGTGAGTGAGAACAAGCAGGAATTCAGCTGA	IIIIIIIIIIIIIIIIIIIIIIIIIIIIIIIIIIIIIIIIIIIIIIIIIIIIIIIIIIIIIIIIIIIIIIIIIIIIIIIIIIIIIIIIIIIIIIIIIIIIIIIIIIIIIIIIIIIIIIIIIIIIIIIIIIIIIIIIIIIIIIIIIII	HI:i:1	NH:i:1	NM:i:0
chr20	23487413	23487560	nucleosomal_sequence_1314	40	+	0	147M	*	0	0	CCATCAACACAGGGTCCCAAGAGTTCTCAGCCACATCAGCTCCAAGAAGAACTTGTTTCATTGAGGATTTAGGGGAACTGTCTCATTGGCGAAGAGAAGTTCTCCTCCCCCTGCCCCGATGTGACTCGTTAAGGTTTGGGGTGCCCT	IIIIIIIIIIIIIIIIIIIIIIIIIIIIIIIIIIIIIIIIIIIIIIIIIIIIIIIIIIIIIIIIIIIIIIIIIIIIIIIIIIIIIIIIIIIIIIIIIIIIIIIIIIIIIIIIIIIIIIIIIIIIIIIIIIIIIIIIIIIIIIIIIII	HI:i:1	NH:i:1	NM:i:0
chr20	23489303	23489450	nucleosomal_sequence_1315	40	+	0	147M	*	0	0	GTAGGGGAGAGGTGACTTCAGCGTCTGGACAGCCTCCTGTGCGGACCTGGCAGCACTGCTGGTGGTGGTGATGGCTGACAGTGCCTTTGTGCTCCCACCCTGCCCAGAGCTGTTAGATGCTCTCCACACAAGGCCTTCTGCCCTCCT	IIIIIIIIIIIIIIIIIIIIIIIIIIIIIIIIIIIIIIIIIIIIIIIIIIIIIIIIIIIIIIIIIIIIIIIIIIIIIIIIIIIIIIIIIIIIIIIIIIIIIIIIIIIIIIIIIIIIIIIIIIIIIIIIIIIIIIIIIIIIIIIIIII	HI:i:1	NH:i:1	NM:i:0
chr20	23522523	23522670	nucleosomal_sequence_1425	40	+	0	147M	*	0	0	CTTCATGGGCTGATGTTGAAAATCCATGATGTGTTTTGACAGCATTGCATAGCCTATTCTTGCTGGATACTTCCCCTACTAGCTGGGATAATCTGCTGCAATAAATGGAAGTGGTTTCTACACCTCACCCAACTCTGAGTACAAATT	IIIIIIIIIIIIIIIIIIIIIIIIIIIIIIIIIIIIIIIIIIIIIIIIIIIIIIIIIIIIIIIIIIIIIIIIIIIIIIIIIIIIIIIIIIIIIIIIIIIIIIIIIIIIIIIIIIIIIIIIIIIIIIIIIIIIIIIIIIIIIIIIIII	HI:i:1	NH:i:1	NM:i:0
chr20	23533453	23533600	nucleosomal_sequence_1319	40	+	0	147M	*	0	0	AGAAAAAAATCCATCAAGAAGCCATAATAGTGATGAATCTGCATGCAAATACAACAGAACAAATGACAATGTTGCAGGGAATATGGCACTTCCACAACCATGTTGGGAGGGTTTAATATGTCTCCTGGAAGCTGGCTTACAGAAGCC	IIIIIIIIIIIIIIIIIIIIIIIIIIIIIIIIIIIIIIIIIIIIIIIIIIIIIIIIIIIIIIIIIIIIIIIIIIIIIIIIIIIIIIIIIIIIIIIIIIIIIIIIIIIIIIIIIIIIIIIIIIIIIIIIIIIIIIIIIIIIIIIIIII	HI:i:1	NH:i:1	NM:i:0
chr20	23562133	23562280	nucleosomal_sequence_806	40	+	0	147M	*	0	0	GGGAAGGTCTAGGGTTGATGGCTGTTGTCCAGATTATTTTGTCCCACAGGGTGTTCACTTGATGTAGCCCTCCCCTCTTTTCCCATAAAAGAGGGAAGTGTTTGTTCCTGTGAGCCGAAATGCAGTGTTTGTTGTCTCTCTTCTAGG	IIIIIIIIIIIIIIIIIIIIIIIIIIIIIIIIIIIIIIIIIIIIIIIIIIIIIIIIIIIIIIIIIIIIIIIIIIIIIIIIIIIIIIIIIIIIIIIIIIIIIIIIIIIIIIIIIIIIIIIIIIIIIIIIIIIIIIIIIIIIIIIIIII	HI:i:1	NH:i:1	NM:i:0
chr20	23610243	23610390	nucleosomal_sequence_542	40	+	0	147M	*	0	0	AGCTGAGTGGTTCTACCCCACAAAGGAGCCTTTGGACTTGCTGAGGGACTCAGTGGAGAGGATGCGTGGACAGATGGGGAATGCCACGGCGAAGAGCAGGCAGGGGAACAATCAGGCCAGTGACTGGTGGGGGGGGGAGGGGGTGGA	IIIIIIIIIIIIIIIIIIIIIIIIIIIIIIIIIIIIIIIIIIIIIIIIIIIIIIIIIIIIIIIIIIIIIIIIIIIIIIIIIIIIIIIIIIIIIIIIIIIIIIIIIIIIIIIIIIIIIIIIIIIIIIIIIIIIIIIIIIIIIIIIIII	HI:i:1	NH:i:1	NM:i:0
chr20	23643633	23643780	nucleosomal_sequence_948	40	+	0	147M	*	0	0	CCTATAGTTTGTGATCTGTTGATTACTGTGTTACTCTGGATGAAGAACTTACCCCTTTCTACCTCCATTCCCACCTCTATCCATTGCTGGCAATGTGGTACCAGACTCACAGGCCCATCCTGGTGGGGGTGTGCATGTGGGAGAGGG	IIIIIIIIIIIIIIIIIIIIIIIIIIIIIIIIIIIIIIIIIIIIIIIIIIIIIIIIIIIIIIIIIIIIIIIIIIIIIIIIIIIIIIIIIIIIIIIIIIIIIIIIIIIIIIIIIIIIIIIIIIIIIIIIIIIIIIIIIIIIIIIIIII	HI:i:1	NH:i:1	NM:i:0
chr20	23684743	23684890	nucleosomal_sequence_435	40	+	0	147M	*	0	0	ATTGGGCTCTTGTTGTTGGGAACATGGCTCATAAGTGAAAGGCAGACACCATAGTTGGAGACGTTCTGTCCCACACTACTGCCTGAAACGTGAGGAGTAGGAGCAGGAGGAGGTCACAGGGGGTGAGAAGAGGGTGTGGACAGTGAG	IIIIIIIIIIIIIIIIIIIIIIIIIIIIIIIIIIIIIIIIIIIIIIIIIIIIIIIIIIIIIIIIIIIIIIIIIIIIIIIIIIIIIIIIIIIIIIIIIIIIIIIIIIIIIIIIIIIIIIIIIIIIIIIIIIIIIIIIIIIIIIIIIII	HI:i:1	NH:i:1	NM:i:0
chr20	23691433	23691580	nucleosomal_sequence_518	40	+	0	147M	*	0	0	ATCATAGCACATAGCCTCCCAGCACAGGGCACTACCTCCCAGTGTAGGGCACAGCCTCCCTGTCCAGCATAGGGCATGACCTCCCTGTATAGGGTGCACCCTCATGGGACTGATCAATGGAGGCACTGCTTTCACACTAGAACCTGG	IIIIIIIIIIIIIIIIIIIIIIIIIIIIIIIIIIIIIIIIIIIIIIIIIIIIIIIIIIIIIIIIIIIIIIIIIIIIIIIIIIIIIIIIIIIIIIIIIIIIIIIIIIIIIIIIIIIIIIIIIIIIIIIIIIIIIIIIIIIIIIIIIII	HI:i:1	NH:i:1	NM:i:0
chr20	23702313	23702460	nucleosomal_sequence_1850	40	+	0	147M	*	0	0	ACTCCAAGGCAAGCTCTTCTCATGAGACTCCCAGGCTGAGAAGGAAAGAAAGGGGTGTCTATCAGCTGCCATGTCTATGCCTCTCTGCCTCCTTTTTTCCATGCACATGGCGCACTGCCTACTTGCTCAATGCTGTGGTCTCAGCTC	IIIIIIIIIIIIIIIIIIIIIIIIIIIIIIIIIIIIIIIIIIIIIIIIIIIIIIIIIIIIIIIIIIIIIIIIIIIIIIIIIIIIIIIIIIIIIIIIIIIIIIIIIIIIIIIIIIIIIIIIIIIIIIIIIIIIIIIIIIIIIIIIIII	HI:i:1	NH:i:1	NM:i:0
chr20	23862633	23862780	nucleosomal_sequence_1776	40	+	0	147M	*	0	0	GGAAGGTCTTCAAGCAGGGCTGCACGTGATGCCTCCTAGTTAGACAGGAAATTGGGGGAGATTCCCAGAGAAGGGAAAGAGAGGGCAGTCCCTGGCCAGGTGCTTGTGGGCAGAATGGTCATCTCCCAAGTGTGGGAGTTGGGTCTC	IIIIIIIIIIIIIIIIIIIIIIIIIIIIIIIIIIIIIIIIIIIIIIIIIIIIIIIIIIIIIIIIIIIIIIIIIIIIIIIIIIIIIIIIIIIIIIIIIIIIIIIIIIIIIIIIIIIIIIIIIIIIIIIIIIIIIIIIIIIIIIIIIII	HI:i:1	NH:i:1	NM:i:0
chr20	23867823	23867970	nucleosomal_sequence_1486	40	+	0	147M	*	0	0	GCATGTACTTGGACAAATGGCCAGGCATCAATCCCTCCTCAGGAGTCTGAAAGCTGTCCAGCTGCCCACTACTGGTCCCATGATGAGCCTGGCTTATCCCCATTCAGCAGCTCCTGCATCCCCCTAGAGCACCCCATTGCCCTTCTC	IIIIIIIIIIIIIIIIIIIIIIIIIIIIIIIIIIIIIIIIIIIIIIIIIIIIIIIIIIIIIIIIIIIIIIIIIIIIIIIIIIIIIIIIIIIIIIIIIIIIIIIIIIIIIIIIIIIIIIIIIIIIIIIIIIIIIIIIIIIIIIIIIII	HI:i:1	NH:i:1	NM:i:0
chr20	23867993	23868140	nucleosomal_sequence_1125	40	+	0	147M	*	0	0	AGTATTTGTTATCATTGTCAGGAGCTCAGCAACACTGTAGATTCTTCCTAGGGTAGCAATGCACTGGAGATGGTCCCACTTTACCTCCTCTGCTGTCTACCTTTGATCACACCCTACTCCAAGGCATCCTCTATTCATGAGACTCCC	IIIIIIIIIIIIIIIIIIIIIIIIIIIIIIIIIIIIIIIIIIIIIIIIIIIIIIIIIIIIIIIIIIIIIIIIIIIIIIIIIIIIIIIIIIIIIIIIIIIIIIIIIIIIIIIIIIIIIIIIIIIIIIIIIIIIIIIIIIIIIIIIIII	HI:i:1	NH:i:1	NM:i:0
chr20	23945963	23946110	nucleosomal_sequence_749	40	+	0	147M	*	0	0	ACACAGACAAACAAAGACCTAATAGTTTTACCACAGAACACTAGCCACAAGATAGCAGTACAAACTCAGTGGTTTACCTACATGTTCACATGGGTAAACTTTGCTTGCTCCAGTAGGTAATCCAGTGAAGACTGTGAAACAAAATTT	IIIIIIIIIIIIIIIIIIIIIIIIIIIIIIIIIIIIIIIIIIIIIIIIIIIIIIIIIIIIIIIIIIIIIIIIIIIIIIIIIIIIIIIIIIIIIIIIIIIIIIIIIIIIIIIIIIIIIIIIIIIIIIIIIIIIIIIIIIIIIIIIIII	HI:i:1	NH:i:1	NM:i:0
chr20	23968693	23968840	nucleosomal_sequence_1311	40	+	0	147M	*	0	0	AAAAAAAAAAAAGAGTCTGGCTCTGTTGCCCAGGCTGGAGTGCAGTGGCGTGATCTCGGCACATCACAATCCCTTCCCCACCCCCGGGTTCAAGTGATTCTTGTGTCTCAACCGCCGGAGTAGCTGGGACTACAGGCGCATGCCACC	IIIIIIIIIIIIIIIIIIIIIIIIIIIIIIIIIIIIIIIIIIIIIIIIIIIIIIIIIIIIIIIIIIIIIIIIIIIIIIIIIIIIIIIIIIIIIIIIIIIIIIIIIIIIIIIIIIIIIIIIIIIIIIIIIIIIIIIIIIIIIIIIIII	HI:i:1	NH:i:1	NM:i:0
chr20	23994253	23994400	nucleosomal_sequence_522	40	+	0	147M	*	0	0	AAGGTAGCAAGATTGGTTTTCGGAGTTTCTCGTAGGCTGTTCTTCTTGCCTTCTGTCACACTCACTCCATCAGGGCCTGTTTGCTGCCCAGATGAGCCACACACATCGGCTGGATGAAATGAAACTTGCCCTTCTTGTCCTACATGT	IIIIIIIIIIIIIIIIIIIIIIIIIIIIIIIIIIIIIIIIIIIIIIIIIIIIIIIIIIIIIIIIIIIIIIIIIIIIIIIIIIIIIIIIIIIIIIIIIIIIIIIIIIIIIIIIIIIIIIIIIIIIIIIIIIIIIIIIIIIIIIIIIII	HI:i:1	NH:i:1	NM:i:0
chr20	24054313	24054460	nucleosomal_sequence_180	40	+	0	147M	*	0	0	CATCAGGAGGAGGAATGAGAAGTGGCTTGGGGCCATGCAGAGCCCCACCAGTGGCTGATTATTCCCCTCCACGGGGGAAGGGAGGGGGGAGGGGGGTGGGGAGAGGGGGTGTGGGGAGGAGAGACGGGAGAGCATCTCATCTATACA	IIIIIIIIIIIIIIIIIIIIIIIIIIIIIIIIIIIIIIIIIIIIIIIIIIIIIIIIIIIIIIIIIIIIIIIIIIIIIIIIIIIIIIIIIIIIIIIIIIIIIIIIIIIIIIIIIIIIIIIIIIIIIIIIIIIIIIIIIIIIIIIIIII	HI:i:1	NH:i:1	NM:i:0
chr20	24060783	24060930	nucleosomal_sequence_898	40	+	0	147M	*	0	0	GGGTGCTCTGGAGTTGGAATGTGCCCTTTCAAGTTGTACAGAGTTGGGCCTAAGTGGCCAGGTCTTCATATTCCTGCATCAGTGAATCATTGGATCTGGCTCTGTGCAGGCCAGGCTGTCCCTGAAGGGGCTGACTCCCAGCACTGG	IIIIIIIIIIIIIIIIIIIIIIIIIIIIIIIIIIIIIIIIIIIIIIIIIIIIIIIIIIIIIIIIIIIIIIIIIIIIIIIIIIIIIIIIIIIIIIIIIIIIIIIIIIIIIIIIIIIIIIIIIIIIIIIIIIIIIIIIIIIIIIIIIII	HI:i:1	NH:i:1	NM:i:0
chr20	24101593	24101740	nucleosomal_sequence_533	40	+	0	147M	*	0	0	ACATCAAGGTTCTCCATGGCCTGTAGTCTCTCCTGAGCTGCAGTAGGTAATAGACCAGACTTTGACTCGTGGTCTCTGGCTGGGGAGCATGGACTGTACTGATGCTTTGAGGGCCCTGGTCGGAGAGGTGGTTCTCTCTCAGGAGAC	IIIIIIIIIIIIIIIIIIIIIIIIIIIIIIIIIIIIIIIIIIIIIIIIIIIIIIIIIIIIIIIIIIIIIIIIIIIIIIIIIIIIIIIIIIIIIIIIIIIIIIIIIIIIIIIIIIIIIIIIIIIIIIIIIIIIIIIIIIIIIIIIIII	HI:i:1	NH:i:1	NM:i:0
chr20	24103023	24103170	nucleosomal_sequence_1115	40	+	0	147M	*	0	0	CTGTACCTAAAATAGACAAAGCTTTGGAATATTATCCCCCACCTCTACCCCTAAACTTCCATCTTTAGCATAGGACTGTGGGAGTAAAAGCATTCATGCTGGATAGGCATGTTCCAAAATCAACCTGTCTTATAAATTTCACATTCA	IIIIIIIIIIIIIIIIIIIIIIIIIIIIIIIIIIIIIIIIIIIIIIIIIIIIIIIIIIIIIIIIIIIIIIIIIIIIIIIIIIIIIIIIIIIIIIIIIIIIIIIIIIIIIIIIIIIIIIIIIIIIIIIIIIIIIIIIIIIIIIIIIII	HI:i:1	NH:i:1	NM:i:0
chr20	24215873	24216020	nucleosomal_sequence_913	40	+	0	147M	*	0	0	CCTACAGAAACAATTTGAGTGAACACTGTCTTAATAATACCAAGGAAGGGACATCACCAGGAGCAGCCTAGGCGCAGAGGGGATGCATGAGTATGTTGCCTGCAGTGGATTCCTTAGGACATCGGCTTGGTTCCTCCGTGAAGTCTG	IIIIIIIIIIIIIIIIIIIIIIIIIIIIIIIIIIIIIIIIIIIIIIIIIIIIIIIIIIIIIIIIIIIIIIIIIIIIIIIIIIIIIIIIIIIIIIIIIIIIIIIIIIIIIIIIIIIIIIIIIIIIIIIIIIIIIIIIIIIIIIIIIII	HI:i:1	NH:i:1	NM:i:0
chr20	24244443	24244590	nucleosomal_sequence_1051	40	+	0	147M	*	0	0	TGAAAGCAGTTATATTTTACTAATTACCAGTTACAATTACAGAGCTGTTGTAACTAATCAGCATGTTACTGGTGGATTGGAACCCTGTGAGGAATCCAGACATCAGTGCTGTAGATAAAGATGATTAAGTGACAAAATGCAACTCAG	IIIIIIIIIIIIIIIIIIIIIIIIIIIIIIIIIIIIIIIIIIIIIIIIIIIIIIIIIIIIIIIIIIIIIIIIIIIIIIIIIIIIIIIIIIIIIIIIIIIIIIIIIIIIIIIIIIIIIIIIIIIIIIIIIIIIIIIIIIIIIIIIIII	HI:i:1	NH:i:1	NM:i:0
chr20	24262033	24262180	nucleosomal_sequence_1141	40	+	0	147M	*	0	0	CTAAGTGTCCCCGCATTTCCATCAACTACTTCCCACAATGGACACAGGTTTGACTGTAGGGCTGATATGGGACCCCACTTCTGGTGGTACTGGTTGGACTTACTTTCTCATGCAGCAGGGGGTATAGGCTAGTTCGATAAGGGGGAG	IIIIIIIIIIIIIIIIIIIIIIIIIIIIIIIIIIIIIIIIIIIIIIIIIIIIIIIIIIIIIIIIIIIIIIIIIIIIIIIIIIIIIIIIIIIIIIIIIIIIIIIIIIIIIIIIIIIIIIIIIIIIIIIIIIIIIIIIIIIIIIIIIII	HI:i:1	NH:i:1	NM:i:0
chr20	24276083	24276230	nucleosomal_sequence_1787	40	+	0	147M	*	0	0	ACAACATCTATCACAATCTGTAAGGGAGGGTCTTGGTTCTGTTCATCAAACTGAAACGTTCATGGTTCTAGGAGGATGGTGCAGAGTCATAGGGCCAAAGATCGGACCCCTGGTCTTGATAAGTGCAAGAAACGTACCCACTTGAGG	IIIIIIIIIIIIIIIIIIIIIIIIIIIIIIIIIIIIIIIIIIIIIIIIIIIIIIIIIIIIIIIIIIIIIIIIIIIIIIIIIIIIIIIIIIIIIIIIIIIIIIIIIIIIIIIIIIIIIIIIIIIIIIIIIIIIIIIIIIIIIIIIIII	HI:i:1	NH:i:1	NM:i:0
chr20	24312063	24312210	nucleosomal_sequence_1797	40	+	0	147M	*	0	0	AGAGTAACCATGCCTATCTCGTCTTTGGTGGCTGAGTGCTGCCTCTTGGCCCCTGGCACCCCAGGATCTAATTACTCCCATTGCATTTAGGTTTCTTAATTGAGTGGCTGTCATTGCCAATGTAAGGTTCAGCCATCAGAGAAGAGT	IIIIIIIIIIIIIIIIIIIIIIIIIIIIIIIIIIIIIIIIIIIIIIIIIIIIIIIIIIIIIIIIIIIIIIIIIIIIIIIIIIIIIIIIIIIIIIIIIIIIIIIIIIIIIIIIIIIIIIIIIIIIIIIIIIIIIIIIIIIIIIIIIII	HI:i:1	NH:i:1	NM:i:0
chr20	24312713	24312860	nucleosomal_sequence_1798	40	+	0	147M	*	0	0	ATGTCAGTGCAACTGTGCAAGGTAGCTCCATGCACGTCGCCAGCTCCCACCACAAGGGCACACAGCGGGGTAGCTGCGTCTACCTCAAGGCTCTCTCCAAAGGTGCAGCCTGGGAATGTGGGAGGGGAATGGTGATGGGATAGTGCT	IIIIIIIIIIIIIIIIIIIIIIIIIIIIIIIIIIIIIIIIIIIIIIIIIIIIIIIIIIIIIIIIIIIIIIIIIIIIIIIIIIIIIIIIIIIIIIIIIIIIIIIIIIIIIIIIIIIIIIIIIIIIIIIIIIIIIIIIIIIIIIIIIII	HI:i:1	NH:i:1	NM:i:0
chr20	24424523	24424670	nucleosomal_sequence_1461	40	+	0	147M	*	0	0	AACTACTCGTAGAAAGGCAGCATGTTCCATCTGTATCATAGCATTGTGAGTTAACTGAAGGGGGTCCTAGAGTTACCAGTGGACACAGCATTTAGCCAGTCAGCAAACATTGCTGAGCCAGGTTTGGAGAGATGCTCCTGCCCTCCA	IIIIIIIIIIIIIIIIIIIIIIIIIIIIIIIIIIIIIIIIIIIIIIIIIIIIIIIIIIIIIIIIIIIIIIIIIIIIIIIIIIIIIIIIIIIIIIIIIIIIIIIIIIIIIIIIIIIIIIIIIIIIIIIIIIIIIIIIIIIIIIIIIII	HI:i:1	NH:i:1	NM:i:0
chr20	24439183	24439330	nucleosomal_sequence_560	40	+	0	147M	*	0	0	GGAAAAGTGCAAAGCAGGCTGTGCACATCCCCATCCATCTGATCGGCTCACCGGGTCCAAGCCTGGGAGATGCCTGCCAGGGAACTGTCATCTGTTCACTTTTACACACAGTCCACAGATGGAGCCCTCCAAGGTCAGTGGATGAGG	IIIIIIIIIIIIIIIIIIIIIIIIIIIIIIIIIIIIIIIIIIIIIIIIIIIIIIIIIIIIIIIIIIIIIIIIIIIIIIIIIIIIIIIIIIIIIIIIIIIIIIIIIIIIIIIIIIIIIIIIIIIIIIIIIIIIIIIIIIIIIIIIIII	HI:i:1	NH:i:1	NM:i:0
chr20	24466633	24466780	nucleosomal_sequence_268	40	+	0	147M	*	0	0	GGATTTAATGAGAACTTAACTCTTCCACCCTCCAGGTGAAGGTGGGCAGGGTGAAGCACTGACATCCAGCAGTGGGTCCCCTATTCAGCCAGGGAGGGTCACCCCAGCTCTCAGTGACAGGCGTGCCAAGGCCACATCACAGGGTAG	IIIIIIIIIIIIIIIIIIIIIIIIIIIIIIIIIIIIIIIIIIIIIIIIIIIIIIIIIIIIIIIIIIIIIIIIIIIIIIIIIIIIIIIIIIIIIIIIIIIIIIIIIIIIIIIIIIIIIIIIIIIIIIIIIIIIIIIIIIIIIIIIIII	HI:i:1	NH:i:1	NM:i:0
chr20	24471883	24472030	nucleosomal_sequence_725	40	+	0	147M	*	0	0	TCGTGGAATACTTAATAAAACAAAGTAAGGGTTGCCCCTGGAGAACAGAGGTCTGTACAGGCTGGGAGAGCAGCCAGGAGAGGACAGGATGCTCAAGTCTTTTTGCAGGGCCAGTCATGTCCGAACAACGCCAATTCACTTGCCGTA	IIIIIIIIIIIIIIIIIIIIIIIIIIIIIIIIIIIIIIIIIIIIIIIIIIIIIIIIIIIIIIIIIIIIIIIIIIIIIIIIIIIIIIIIIIIIIIIIIIIIIIIIIIIIIIIIIIIIIIIIIIIIIIIIIIIIIIIIIIIIIIIIIII	HI:i:1	NH:i:1	NM:i:0
chr20	24620033	24620180	nucleosomal_sequence_709	40	+	0	147M	*	0	0	AGTAGGGTCAAGGCATATTCCCCACACACGAAGGCTTTCACAGCAGCTCCCCAGAATTCTAAAAGGCATCTCGGCATCTCCGGGGATGGGAGACAGCCTGCTGTCCCTGCCCTTCAGCTCCCTAGTGTGAGTGATGGGGACACTGCC	IIIIIIIIIIIIIIIIIIIIIIIIIIIIIIIIIIIIIIIIIIIIIIIIIIIIIIIIIIIIIIIIIIIIIIIIIIIIIIIIIIIIIIIIIIIIIIIIIIIIIIIIIIIIIIIIIIIIIIIIIIIIIIIIIIIIIIIIIIIIIIIIIII	HI:i:1	NH:i:1	NM:i:0
chr20	24672193	24672340	nucleosomal_sequence_1147	40	+	0	147M	*	0	0	TTCTCCTTATACATACATAGAGCCCTTCCCTATCAAGGCAAATGGATGAAGGCATTTTTGTTGCCTGCGTCTCATCCCTCTGCACTTTCCAAGATTGCCTTGTTCCATTAGAAAGGAGGAAAGGGGTACAACGAGAAACGGGAATGT	IIIIIIIIIIIIIIIIIIIIIIIIIIIIIIIIIIIIIIIIIIIIIIIIIIIIIIIIIIIIIIIIIIIIIIIIIIIIIIIIIIIIIIIIIIIIIIIIIIIIIIIIIIIIIIIIIIIIIIIIIIIIIIIIIIIIIIIIIIIIIIIIIII	HI:i:1	NH:i:1	NM:i:0
chr20	24676153	24676300	nucleosomal_sequence_751	40	+	0	147M	*	0	0	ATGCTTGGCAAGTACCTTCATTCATTCCTTCACTCATTCACTCTTACAGTGATTCATTGAACAAATTTGACTGGTGGCTGCCCTGTCCCAGGTGCTGTGTTAGGTAGATTCCACCAGAGAGGAAGAGAGGAGCAATGGAAAGGGATG	IIIIIIIIIIIIIIIIIIIIIIIIIIIIIIIIIIIIIIIIIIIIIIIIIIIIIIIIIIIIIIIIIIIIIIIIIIIIIIIIIIIIIIIIIIIIIIIIIIIIIIIIIIIIIIIIIIIIIIIIIIIIIIIIIIIIIIIIIIIIIIIIIII	HI:i:1	NH:i:1	NM:i:0
chr20	24681383	24681530	nucleosomal_sequence_1816	40	+	0	147M	*	0	0	ATTGACAAGGCCTGGGTGAGCCAAGGACCTTCCACAACACCCTGCATTTGTGGGCTGGCCAGCTTCCTGGGGAACCGTCCTCCCTGGGACCCTCCCCAGTCTCAGCATGTTCAGTTCCCACTGGCTCTCCTAGGACAGTAACTTGTC	IIIIIIIIIIIIIIIIIIIIIIIIIIIIIIIIIIIIIIIIIIIIIIIIIIIIIIIIIIIIIIIIIIIIIIIIIIIIIIIIIIIIIIIIIIIIIIIIIIIIIIIIIIIIIIIIIIIIIIIIIIIIIIIIIIIIIIIIIIIIIIIIIII	HI:i:1	NH:i:1	NM:i:0
chr20	24703273	24703420	nucleosomal_sequence_1159	40	+	0	147M	*	0	0	TTTGGTAGAGGTCTGGGTTTGGAGCCTGAAGTTGTCTCAGCTCTGGGGAAGAAAGAATGACATATCCTCTGTCTGGTAGGTTCTAAGACCAGCCCAGACTTTCCCAGGCACAAGCTCAGAGCCCTCAAACACAACCTCTGGTCTCTA	IIIIIIIIIIIIIIIIIIIIIIIIIIIIIIIIIIIIIIIIIIIIIIIIIIIIIIIIIIIIIIIIIIIIIIIIIIIIIIIIIIIIIIIIIIIIIIIIIIIIIIIIIIIIIIIIIIIIIIIIIIIIIIIIIIIIIIIIIIIIIIIIIII	HI:i:1	NH:i:1	NM:i:0
chr20	24742533	24742680	nucleosomal_sequence_901	40	+	0	147M	*	0	0	ACACGCATGCTGTCATACAACATTAGCCTTTCTTTCTGGACCCCTACACCAAGCGTGACATCTGCCAGCGCCCTAGTGAAGGAGTTCTGAAGGTATGTGCTGCAGAGGCCTGTGCCTGGTATTCAGCAAGAGTGCAACACATGCGTG	IIIIIIIIIIIIIIIIIIIIIIIIIIIIIIIIIIIIIIIIIIIIIIIIIIIIIIIIIIIIIIIIIIIIIIIIIIIIIIIIIIIIIIIIIIIIIIIIIIIIIIIIIIIIIIIIIIIIIIIIIIIIIIIIIIIIIIIIIIIIIIIIIII	HI:i:1	NH:i:1	NM:i:0
chr20	24753833	24753980	nucleosomal_sequence_1259	40	+	0	147M	*	0	0	GAGGAACTGTTATCCTAATTTCACACAGGAGGCAATGGGGCTGGAGCCAGGTGCTTCAGCAAGTTCACAAAGCCAGGGGAGGACCCCAAGGATCCACACTGCGCTGTGCTGCTGAGTGAGTGGGTGACTGTGCACTGTTGCTTTTTC	IIIIIIIIIIIIIIIIIIIIIIIIIIIIIIIIIIIIIIIIIIIIIIIIIIIIIIIIIIIIIIIIIIIIIIIIIIIIIIIIIIIIIIIIIIIIIIIIIIIIIIIIIIIIIIIIIIIIIIIIIIIIIIIIIIIIIIIIIIIIIIIIIII	HI:i:1	NH:i:1	NM:i:0
chr20	24831713	24831860	nucleosomal_sequence_1505	40	+	0	147M	*	0	0	CTCCTGAGTAACTGGGATTACAGGCATGTGTCACCATGCCTGGCTAAGTATTTGTGTATTTAGTAGAGACAGGGTTTCTCCATGGTGGTCAGGTTGGTCTCAAACTCCCAACCTCAGGTGGCCCCCCTGCCTCAGCCTCCCAAAGTG	IIIIIIIIIIIIIIIIIIIIIIIIIIIIIIIIIIIIIIIIIIIIIIIIIIIIIIIIIIIIIIIIIIIIIIIIIIIIIIIIIIIIIIIIIIIIIIIIIIIIIIIIIIIIIIIIIIIIIIIIIIIIIIIIIIIIIIIIIIIIIIIIIII	HI:i:1	NH:i:1	NM:i:0
chr20	24843933	24844080	nucleosomal_sequence_1252	40	+	0	147M	*	0	0	AGATCTAGGAGAAACAACACAATGACCCAATTTGACCTGAATCCCAACAACCGCAGAGTGTGCATTGCTTCCGAGAGTACTTGGAGCATTCGCAACACTCAACAAAGTTCAAAGGACCAGTCATATGGGGAACATACACCATGTAAC	IIIIIIIIIIIIIIIIIIIIIIIIIIIIIIIIIIIIIIIIIIIIIIIIIIIIIIIIIIIIIIIIIIIIIIIIIIIIIIIIIIIIIIIIIIIIIIIIIIIIIIIIIIIIIIIIIIIIIIIIIIIIIIIIIIIIIIIIIIIIIIIIIII	HI:i:1	NH:i:1	NM:i:0
chr20	24846733	24846880	nucleosomal_sequence_1251	40	+	0	147M	*	0	0	CTGAGGGCAGGGATTGGGAGTGGCTCAGTTGGGTGTGGAGTTTCTGACTCAGGGTCTCTCACAGGCTGGTGGTCAAGGTGCAGCTGGGACTGTGGTCATGGAGGCGTGACTGAGCAGGAGAACCCACATCCATGGTGGCTCACTCAC	IIIIIIIIIIIIIIIIIIIIIIIIIIIIIIIIIIIIIIIIIIIIIIIIIIIIIIIIIIIIIIIIIIIIIIIIIIIIIIIIIIIIIIIIIIIIIIIIIIIIIIIIIIIIIIIIIIIIIIIIIIIIIIIIIIIIIIIIIIIIIIIIIII	HI:i:1	NH:i:1	NM:i:0
chr20	24898963	24899110	nucleosomal_sequence_1276	40	+	0	147M	*	0	0	CTCAGGGCGACTGAGGTCCCCACCGCCGCTGCGGAGCAGGCTAGGGACTGGGGCAGGTCCCGGCACAGGGGAGGGGGGCGGGGGCGCTGCCAAGGTCTCACAGCTGAAGAGGGAAGCCAGCCGGGGCCTACGGAAAGCTGGAAAATG	IIIIIIIIIIIIIIIIIIIIIIIIIIIIIIIIIIIIIIIIIIIIIIIIIIIIIIIIIIIIIIIIIIIIIIIIIIIIIIIIIIIIIIIIIIIIIIIIIIIIIIIIIIIIIIIIIIIIIIIIIIIIIIIIIIIIIIIIIIIIIIIIIII	HI:i:1	NH:i:1	NM:i:0
chr20	24954593	24954740	nucleosomal_sequence_893	40	+	0	147M	*	0	0	ACCTGACTCAAAAGCAAGGGTGCAGCAGATACCAGTCAGTGATGAGAACTGTGAGGATTTTCTCCAGTCCTGAAGCACTCAAGCTGACACTCAGCACTTAGGGGCATGAGTTCATATTCACCTCACATCAGTGTCTGCTGCTGATAT	IIIIIIIIIIIIIIIIIIIIIIIIIIIIIIIIIIIIIIIIIIIIIIIIIIIIIIIIIIIIIIIIIIIIIIIIIIIIIIIIIIIIIIIIIIIIIIIIIIIIIIIIIIIIIIIIIIIIIIIIIIIIIIIIIIIIIIIIIIIIIIIIIII	HI:i:1	NH:i:1	NM:i:0
chr20	24971963	24972110	nucleosomal_sequence_1519	40	+	0	147M	*	0	0	AGTAAGTAGGGTGATCAGATTGTCCCAGTTTGCCCAGGTTTAGCACTGAAAGTTCTACATCCTTGGAAACCCCAGTCCAGGGCAACGCAGGATGGTTGGTCAGGATATATGGGAGCATCTTCCCGATCTTTTCACTGGCCCAAGGAG	IIIIIIIIIIIIIIIIIIIIIIIIIIIIIIIIIIIIIIIIIIIIIIIIIIIIIIIIIIIIIIIIIIIIIIIIIIIIIIIIIIIIIIIIIIIIIIIIIIIIIIIIIIIIIIIIIIIIIIIIIIIIIIIIIIIIIIIIIIIIIIIIIII	HI:i:1	NH:i:1	NM:i:0
chr20	24999123	24999270	nucleosomal_sequence_2162	40	+	0	147M	*	0	0	GTACAGGGTGGGGGCACAGAGCCCATCAATCAGGTGGGGGGCAGAGTGAGTTTTACAGACTCTAGAACCAAGTGCTGCGTTCAACACAGGCTGCCCTACTTGCTGAGTGACCTCAGGCCGGTTCTCTGACCTCTCTGTGCCTCCTCT	IIIIIIIIIIIIIIIIIIIIIIIIIIIIIIIIIIIIIIIIIIIIIIIIIIIIIIIIIIIIIIIIIIIIIIIIIIIIIIIIIIIIIIIIIIIIIIIIIIIIIIIIIIIIIIIIIIIIIIIIIIIIIIIIIIIIIIIIIIIIIIIIIII	HI:i:1	NH:i:1	NM:i:0
chr20	25005173	25005320	nucleosomal_sequence_1112	40	+	0	147M	*	0	0	GCAGAGCTATGGGCAGAAGTGCTGGGGAACCCTCGACCAATGGCTCTCCATAATTGGGGTACAAATCCTGCAACTCCCTACCCTTTGCATGGAGCCATTTGAGGCATGTGTGCCACATTCCCGTCCAGAGCCACCACTGCCCTACCA	IIIIIIIIIIIIIIIIIIIIIIIIIIIIIIIIIIIIIIIIIIIIIIIIIIIIIIIIIIIIIIIIIIIIIIIIIIIIIIIIIIIIIIIIIIIIIIIIIIIIIIIIIIIIIIIIIIIIIIIIIIIIIIIIIIIIIIIIIIIIIIIIIII	HI:i:1	NH:i:1	NM:i:0
chr20	25025753	25025900	nucleosomal_sequence_2166	40	+	0	147M	*	0	0	ACTTGCTAGTGCGTTCGGGCTGTCATCTCCCTGTGCCTACTTTACAGTCATCTCCATTGTGATAATTACCCTGGGTGTACAGATGGGAAAGTCACACCCGGGGAGATTAGGGAGCTGCACAAGGTCACAGGCCAGCAGCAGGATGGT	IIIIIIIIIIIIIIIIIIIIIIIIIIIIIIIIIIIIIIIIIIIIIIIIIIIIIIIIIIIIIIIIIIIIIIIIIIIIIIIIIIIIIIIIIIIIIIIIIIIIIIIIIIIIIIIIIIIIIIIIIIIIIIIIIIIIIIIIIIIIIIIIIII	HI:i:1	NH:i:1	NM:i:0
chr20	25029843	25029990	nucleosomal_sequence_1479	40	+	0	147M	*	0	0	GAAGAAAATAAAAACAAGAAGACAAACTAAGAAGGGGATCAGTGGCAGACCTGAATTTACACAACATCTCTGTGTGTGTTGGGGAGCTGGGGGTGCTAACCTCTGTTCACTGTGGTCATGCCAAGTGTAGCATTAACCCCACAATGT	IIIIIIIIIIIIIIIIIIIIIIIIIIIIIIIIIIIIIIIIIIIIIIIIIIIIIIIIIIIIIIIIIIIIIIIIIIIIIIIIIIIIIIIIIIIIIIIIIIIIIIIIIIIIIIIIIIIIIIIIIIIIIIIIIIIIIIIIIIIIIIIIIII	HI:i:1	NH:i:1	NM:i:0
chr20	25042863	25043010	nucleosomal_sequence_1106	40	+	0	147M	*	0	0	AGGCCAGAAATGCCAACACAGCTGTGACTACTGACCCTACAACCTGCAGCAGTGAATGCTCTTGCCCTTGCTGTACATGTGTGAAAATAAGCAGGAGGACAGAAGCTCACCCGAGGCCACCAGCTAGTAGGTAGCAGAGCCATAGCG	IIIIIIIIIIIIIIIIIIIIIIIIIIIIIIIIIIIIIIIIIIIIIIIIIIIIIIIIIIIIIIIIIIIIIIIIIIIIIIIIIIIIIIIIIIIIIIIIIIIIIIIIIIIIIIIIIIIIIIIIIIIIIIIIIIIIIIIIIIIIIIIIIII	HI:i:1	NH:i:1	NM:i:0
chr20	25046713	25046860	nucleosomal_sequence_553	40	+	0	147M	*	0	0	AATAACCTTTGTCTCCTTAGTAAATTAATCAACACAGATTGACTATGGCCAAGACAGTGTGATAGTCCTGAACTCGGGGAATTCTGGATGAGGATATGAGAAATCTGTTCGCCCTCGCAAAGATACATACTCCATCAAGACGGACTG	IIIIIIIIIIIIIIIIIIIIIIIIIIIIIIIIIIIIIIIIIIIIIIIIIIIIIIIIIIIIIIIIIIIIIIIIIIIIIIIIIIIIIIIIIIIIIIIIIIIIIIIIIIIIIIIIIIIIIIIIIIIIIIIIIIIIIIIIIIIIIIIIIII	HI:i:1	NH:i:1	NM:i:0
chr20	25117953	25118100	nucleosomal_sequence_981	40	+	0	147M	*	0	0	AACCACCTTGAATGCCACCCCTCCCCAGAGGTCATCACTGTAATCATGCTGAGTCACATCCCAGGACTTGCCTTCACAGCTTTCCTTGTATATTGCAGTGTTTGTGTGTGTGTGTGTGTAGGAAATGAATTTCATTTCATGAAAAAT	IIIIIIIIIIIIIIIIIIIIIIIIIIIIIIIIIIIIIIIIIIIIIIIIIIIIIIIIIIIIIIIIIIIIIIIIIIIIIIIIIIIIIIIIIIIIIIIIIIIIIIIIIIIIIIIIIIIIIIIIIIIIIIIIIIIIIIIIIIIIIIIIIII	HI:i:1	NH:i:1	NM:i:0
chr20	25159473	25159620	nucleosomal_sequence_556	40	+	0	147M	*	0	0	CAGACCCTAGCTTTCCAGCACCAACTCCAGTCAGCTCCAACTGCCTGTATCTCATCTCTGGGCCCGAAGGCTCTTTCAAGAACTTGAGTGTGCAGCAGGTCAGATATGCAGAGGGAATAGCACTCAACAATAACTGACAGGACCCAG	IIIIIIIIIIIIIIIIIIIIIIIIIIIIIIIIIIIIIIIIIIIIIIIIIIIIIIIIIIIIIIIIIIIIIIIIIIIIIIIIIIIIIIIIIIIIIIIIIIIIIIIIIIIIIIIIIIIIIIIIIIIIIIIIIIIIIIIIIIIIIIIIIII	HI:i:1	NH:i:1	NM:i:0
chr20	25178543	25178690	nucleosomal_sequence_802	40	+	0	147M	*	0	0	TGAAGCCAGGGACTCTTGTGTGCTCCACCACACACTGACTGCAATCTCAGACAGTTCCGTTTACACACATTCCCAGGGCCTTGGTGCTGTCTTAGGGAAACCCAGGGCTGTGAGGCAGGCTTTGTGGGGTGCTGGACACAGGGCATG	IIIIIIIIIIIIIIIIIIIIIIIIIIIIIIIIIIIIIIIIIIIIIIIIIIIIIIIIIIIIIIIIIIIIIIIIIIIIIIIIIIIIIIIIIIIIIIIIIIIIIIIIIIIIIIIIIIIIIIIIIIIIIIIIIIIIIIIIIIIIIIIIIII	HI:i:1	NH:i:1	NM:i:0
chr20	25199283	25199430	nucleosomal_sequence_910	40	+	0	147M	*	0	0	CAGCCTCTGCCCTCCATTCTCAGTGGGAACGAGGAGCCCCTCGGGAGGGCACCAGCTTGGCCCTGCAGGAGAGGTCCCTCTGCCCCTCCCACCCCACTGCTGTCCCGCTGCATGCTGGGCACCCAGCCAGGCCAGGGCATGCGAGTG	IIIIIIIIIIIIIIIIIIIIIIIIIIIIIIIIIIIIIIIIIIIIIIIIIIIIIIIIIIIIIIIIIIIIIIIIIIIIIIIIIIIIIIIIIIIIIIIIIIIIIIIIIIIIIIIIIIIIIIIIIIIIIIIIIIIIIIIIIIIIIIIIIII	HI:i:1	NH:i:1	NM:i:0
chr20	25371103	25371250	nucleosomal_sequence_38	40	+	0	147M	*	0	0	GAGGGACCGGCCCCCCCCCCCCCCCCGCTCCGCGCGAAGCCTCACCTGCCCAGCGCCCGCTTCATTCCCGCGTCGGCTGCGCAGCGCGGCTCAGCCGCCGCCGGGCCCGTCAGGCGTAGGTTCTGCTTCAGGCGGCAGTCGGCGTCC	IIIIIIIIIIIIIIIIIIIIIIIIIIIIIIIIIIIIIIIIIIIIIIIIIIIIIIIIIIIIIIIIIIIIIIIIIIIIIIIIIIIIIIIIIIIIIIIIIIIIIIIIIIIIIIIIIIIIIIIIIIIIIIIIIIIIIIIIIIIIIIIIIII	HI:i:1	NH:i:1	NM:i:0
chr20	25383313	25383460	nucleosomal_sequence_658	40	+	0	147M	*	0	0	ACCCTGGGATCCCCGTTCACCTTGTCAATTTCAGTTCCTCTGCTCCAGCAGACCTTCTTCTTCATGTCCTTGAAGTCCCTGTTTGGGCGCCACTTTGTAGAGTACCTGATTCTGTCGCTGATCGGGGGTGCCACCTGTAACCTGCAT	IIIIIIIIIIIIIIIIIIIIIIIIIIIIIIIIIIIIIIIIIIIIIIIIIIIIIIIIIIIIIIIIIIIIIIIIIIIIIIIIIIIIIIIIIIIIIIIIIIIIIIIIIIIIIIIIIIIIIIIIIIIIIIIIIIIIIIIIIIIIIIIIIII	HI:i:1	NH:i:1	NM:i:0
chr20	25404643	25404790	nucleosomal_sequence_530	40	+	0	147M	*	0	0	GCTTCATTTTGAATATAGATATTGAGATGACCCAGCACCATGTATTGAACAGATCTGCCTCTCCCATCACTGTGTGCATGGTGCCACCTTTGTCATACATTGAGTGTCAGTATTCCTGTGGATTCTGAATGGGAGGACTTTTTCTTC	IIIIIIIIIIIIIIIIIIIIIIIIIIIIIIIIIIIIIIIIIIIIIIIIIIIIIIIIIIIIIIIIIIIIIIIIIIIIIIIIIIIIIIIIIIIIIIIIIIIIIIIIIIIIIIIIIIIIIIIIIIIIIIIIIIIIIIIIIIIIIIIIIII	HI:i:1	NH:i:1	NM:i:0
chr20	25452313	25452460	nucleosomal_sequence_758	40	+	0	147M	*	0	0	CCAATGCCTATGTGTCAGCACTGCTATTAGCAGAATGGAGAAGCTGCACTGTGGACACCTGCACCAGACAGGGCCCTGGAAGGAGGTTCAGACAGTCCCAGATTAGCACCTTCTCACTTCTCTGCAAAAGCAATAGCATCCCATATA	IIIIIIIIIIIIIIIIIIIIIIIIIIIIIIIIIIIIIIIIIIIIIIIIIIIIIIIIIIIIIIIIIIIIIIIIIIIIIIIIIIIIIIIIIIIIIIIIIIIIIIIIIIIIIIIIIIIIIIIIIIIIIIIIIIIIIIIIIIIIIIIIIII	HI:i:1	NH:i:1	NM:i:0
chr20	25488133	25488280	nucleosomal_sequence_1825	40	+	0	147M	*	0	0	AGCTATGTGTCCAGCCAGACATGTTCCTCTATGCCTCATCCACACCACCTAGCCCAGAGCAGGGACATGGCTGCTTCCACCCAACACAGACTTTAGTGTTGCAGTTCTGCTTCAGCAGTCTGGATCCTTCAGGTAGATGAGCCATGT	IIIIIIIIIIIIIIIIIIIIIIIIIIIIIIIIIIIIIIIIIIIIIIIIIIIIIIIIIIIIIIIIIIIIIIIIIIIIIIIIIIIIIIIIIIIIIIIIIIIIIIIIIIIIIIIIIIIIIIIIIIIIIIIIIIIIIIIIIIIIIIIIIII	HI:i:1	NH:i:1	NM:i:0
chr20	25537523	25537670	nucleosomal_sequence_2142	40	+	0	147M	*	0	0	AACTACTAAGGGCAGATACCTGAGAGCAACCAAAAACAGGAGGATTCTGGAAGGGAGCTATGGGCACCAGGGGAGTTTCCCACCTCCACAGCTCCCACTCCCAGCTGGAAGGAAATGAGGAGTGATTGCTAACAGGTACAGGGTTTC	IIIIIIIIIIIIIIIIIIIIIIIIIIIIIIIIIIIIIIIIIIIIIIIIIIIIIIIIIIIIIIIIIIIIIIIIIIIIIIIIIIIIIIIIIIIIIIIIIIIIIIIIIIIIIIIIIIIIIIIIIIIIIIIIIIIIIIIIIIIIIIIIIII	HI:i:1	NH:i:1	NM:i:0
chr20	25564103	25564250	nucleosomal_sequence_276	40	+	0	147M	*	0	0	GAAACAACAGATGCTGGAGAGGCTGTGGAGGAATAGGAACGCTTTTACACTGTTGGTGGGAGTGTAAATTAGTTCAACCATTGTGGAAGACAGTGTGGCGATTCCTCAAGGATCTAGAACCAGAAATAACATTTGACCCGGTGATCC	IIIIIIIIIIIIIIIIIIIIIIIIIIIIIIIIIIIIIIIIIIIIIIIIIIIIIIIIIIIIIIIIIIIIIIIIIIIIIIIIIIIIIIIIIIIIIIIIIIIIIIIIIIIIIIIIIIIIIIIIIIIIIIIIIIIIIIIIIIIIIIIIIII	HI:i:1	NH:i:1	NM:i:0
chr20	25653933	25654080	nucleosomal_sequence_671	40	+	0	147M	*	0	0	AAGGGCAAGCATCACAAATACCATTTACAAAAGGATAGGCATATTGCATGTATCTTCCCTGTGCTGGACAAGGGTTGTGTGCAGCTATGTAGGGCACATGCTCATTAAGCTGGCCTTAATTGTGAAGGTTCTGTGGTAATGAATGGT	IIIIIIIIIIIIIIIIIIIIIIIIIIIIIIIIIIIIIIIIIIIIIIIIIIIIIIIIIIIIIIIIIIIIIIIIIIIIIIIIIIIIIIIIIIIIIIIIIIIIIIIIIIIIIIIIIIIIIIIIIIIIIIIIIIIIIIIIIIIIIIIIIII	HI:i:1	NH:i:1	NM:i:0
chr20	25671103	25671250	nucleosomal_sequence_1145	40	+	0	147M	*	0	0	CCACTTCCTTCCCTCAAACCTGAGAAAGCACAGTAGACCTTTCTTACAAGGTTCTAAGCTGTTGGAGGCTGCCTGAGGGACTGCTCTGTTTTGAGGATCTCACACCTTAGGGAAGAAAAGCACTGGATCATGCTTGGCAAAGATGCA	IIIIIIIIIIIIIIIIIIIIIIIIIIIIIIIIIIIIIIIIIIIIIIIIIIIIIIIIIIIIIIIIIIIIIIIIIIIIIIIIIIIIIIIIIIIIIIIIIIIIIIIIIIIIIIIIIIIIIIIIIIIIIIIIIIIIIIIIIIIIIIIIIII	HI:i:1	NH:i:1	NM:i:0
chr20	25677313	25677460	nucleosomal_sequence_614	40	+	0	147M	*	0	0	TCACGTCCCAGGCCTTCCCGGCCCTTCTTCCTGCGCCGGAAGGGCGCGCTGCAGAGAGGGACCCGCAGGAGCGCAGCTCACCGGGGCGGCTGAGGGCGAACCGAGGCGGTGAGGTCACCGATGGTGGACCACGCATCTCACGGCTCG	IIIIIIIIIIIIIIIIIIIIIIIIIIIIIIIIIIIIIIIIIIIIIIIIIIIIIIIIIIIIIIIIIIIIIIIIIIIIIIIIIIIIIIIIIIIIIIIIIIIIIIIIIIIIIIIIIIIIIIIIIIIIIIIIIIIIIIIIIIIIIIIIIII	HI:i:1	NH:i:1	NM:i:0
chr20	25740213	25740360	nucleosomal_sequence_780	40	+	0	147M	*	0	0	TCCCGGGGAGAAGTGCTGGGGGCCAGAGCCACCCATGTCACCACTAGCCATGGTAGTCCTCTTCCCCATGAGGAGGCTGCACCCTGGGAGATGGCATCGGGTGGAATGGAGCATCTGTCCTGACCTCCCCGTTAAGCAGAGGTGGCT	IIIIIIIIIIIIIIIIIIIIIIIIIIIIIIIIIIIIIIIIIIIIIIIIIIIIIIIIIIIIIIIIIIIIIIIIIIIIIIIIIIIIIIIIIIIIIIIIIIIIIIIIIIIIIIIIIIIIIIIIIIIIIIIIIIIIIIIIIIIIIIIIIII	HI:i:1	NH:i:1	NM:i:0
chr20	25741173	25741320	nucleosomal_sequence_146	40	+	0	147M	*	0	0	ACAGAGAAGGTGAGCTTGGATTTGTAAGGTTAAGTAGAAATTCACCAGGCAGAGAAGATGTAGGAAGACGCTCCAGGCAGAAGAGCAACAGGATCAAAGCCATGTGGTGAAAGAACAAGGCAAGTGGGTCAGCAATGCTACTAGAAG	IIIIIIIIIIIIIIIIIIIIIIIIIIIIIIIIIIIIIIIIIIIIIIIIIIIIIIIIIIIIIIIIIIIIIIIIIIIIIIIIIIIIIIIIIIIIIIIIIIIIIIIIIIIIIIIIIIIIIIIIIIIIIIIIIIIIIIIIIIIIIIIIIII	HI:i:1	NH:i:1	NM:i:0
chr20	25829583	25829730	nucleosomal_sequence_410	40	+	0	147M	*	0	0	CCTAGAAGGAAGGAAGACAAGACCAAAGCTAACGCTGCAATTGACAGAGGTAGTGGTCATGACATAGACACAGGGGAGGGGGTGTGAGGTCATTTTTGTCCATGTTTTGCATGAGCTGAGCCATGATAGCTACCAAGTGACCTTGCT	IIIIIIIIIIIIIIIIIIIIIIIIIIIIIIIIIIIIIIIIIIIIIIIIIIIIIIIIIIIIIIIIIIIIIIIIIIIIIIIIIIIIIIIIIIIIIIIIIIIIIIIIIIIIIIIIIIIIIIIIIIIIIIIIIIIIIIIIIIIIIIIIIII	HI:i:1	NH:i:1	NM:i:0
chr20	25848453	25848600	nucleosomal_sequence_34	40	+	0	147M	*	0	0	ACACCCCCACGCAACCCCTGAGGCTTCGGGGTTCTGCTCTGGATGAGAAGGACCCTCGGGTGAGAGAGCAGCCCAGGAGCACGCAGGCCGACCTGTCCTCGAGATCACGGCGGCACGACTTTTGGGGAGACTCACCCCAACCATCAC	IIIIIIIIIIIIIIIIIIIIIIIIIIIIIIIIIIIIIIIIIIIIIIIIIIIIIIIIIIIIIIIIIIIIIIIIIIIIIIIIIIIIIIIIIIIIIIIIIIIIIIIIIIIIIIIIIIIIIIIIIIIIIIIIIIIIIIIIIIIIIIIIIII	HI:i:1	NH:i:1	NM:i:0
chr20	25876833	25876980	nucleosomal_sequence_1842	40	+	0	147M	*	0	0	AAAGACTATTGAACTTTTCTGGTCTGTTGTGTAAAAATTTGCCTATATCCAACATACAGGCACAAAAATAAAATACTGGAAATAGAGAGCAAATCTTGGCCATTCAAATGAGAGTCAGCTATTAATTCTTTGGCCATAGGCTATATT	IIIIIIIIIIIIIIIIIIIIIIIIIIIIIIIIIIIIIIIIIIIIIIIIIIIIIIIIIIIIIIIIIIIIIIIIIIIIIIIIIIIIIIIIIIIIIIIIIIIIIIIIIIIIIIIIIIIIIIIIIIIIIIIIIIIIIIIIIIIIIIIIIII	HI:i:1	NH:i:1	NM:i:0
chr20	26062603	26062750	nucleosomal_sequence_2195	40	+	0	147M	*	0	0	TGCAAAGGCTCCTGCCCTGCGTCCAGCCTATCCGCGGAGACTCCACGTGCACCCCCTCCTCATTGTCCTTGTCTAGGGCCGCGGCAAGGTCCTCGCTCCCATGGCATGGCTCCGGGGCACAGGAGCCTGGGCTGAGCAGGTGGAGTA	IIIIIIIIIIIIIIIIIIIIIIIIIIIIIIIIIIIIIIIIIIIIIIIIIIIIIIIIIIIIIIIIIIIIIIIIIIIIIIIIIIIIIIIIIIIIIIIIIIIIIIIIIIIIIIIIIIIIIIIIIIIIIIIIIIIIIIIIIIIIIIIIIII	HI:i:1	NH:i:1	NM:i:0
chr20	26104863	26105010	nucleosomal_sequence_2197	40	+	0	147M	*	0	0	CTTACGATGACCCAAGGCCCTACTTGATTTGGCCTGCTTACTTTCCAGATTGCTCACTAGGACCCAGCAACATGAGTTTCCCTTCAGTTTCTTCAGGAGCCCTTCTCTGCCAGGTCCTTCCTAGCTGGGCCTTTGTCCTTCTTCACT	IIIIIIIIIIIIIIIIIIIIIIIIIIIIIIIIIIIIIIIIIIIIIIIIIIIIIIIIIIIIIIIIIIIIIIIIIIIIIIIIIIIIIIIIIIIIIIIIIIIIIIIIIIIIIIIIIIIIIIIIIIIIIIIIIIIIIIIIIIIIIIIIIII	HI:i:1	NH:i:1	NM:i:0
chr20	26188623	26188770	nucleosomal_sequence_76	40	+	0	147M	*	0	0	TTTTTTTCCACAAGGCGGTGCCCGGTTCGGTCCCAGACGCGGCCACCAACCGACGTAAAGCCGGTGAGCCGCTCGGGGAGGAGAGAGGATCGGCGGGCGGCGGGCGGGGAAGGGGGCGCAGACAGGCAAGGGCCGGGGACCGCGAGG	IIIIIIIIIIIIIIIIIIIIIIIIIIIIIIIIIIIIIIIIIIIIIIIIIIIIIIIIIIIIIIIIIIIIIIIIIIIIIIIIIIIIIIIIIIIIIIIIIIIIIIIIIIIIIIIIIIIIIIIIIIIIIIIIIIIIIIIIIIIIIIIIIII	HI:i:1	NH:i:1	NM:i:0
chr20	26188833	26188980	nucleosomal_sequence_11	40	+	0	147M	*	0	0	ACCAGGAAAACACGGCCGCGGGATCCCACCGCCACAGACACGAGGGCGGTCCCGCGGCGCCCCGCCTGGGACGCCGGAAGGCCCTCGGCACCCACCAAGACCTGCCTCACGAGCCCCTGGTCCCGCCACCGGGGCCCCGAAGCGACC	IIIIIIIIIIIIIIIIIIIIIIIIIIIIIIIIIIIIIIIIIIIIIIIIIIIIIIIIIIIIIIIIIIIIIIIIIIIIIIIIIIIIIIIIIIIIIIIIIIIIIIIIIIIIIIIIIIIIIIIIIIIIIIIIIIIIIIIIIIIIIIIIIII	HI:i:1	NH:i:1	NM:i:0
chr20	26188983	26189130	nucleosomal_sequence_19	40	+	0	147M	*	0	0	GCCACAAACTCAACGCCAGGGCCACATCGCTCGTGATTCTCGTCCATCCTCCGACCCGGTCCCGCTCCGGGAGACCGGCGCGCCCCCACCGTGGGACGCTTTCCCAGGGCCAGGCGGCCCGACCACGTGCCACGCAAACGCCGTCGT	IIIIIIIIIIIIIIIIIIIIIIIIIIIIIIIIIIIIIIIIIIIIIIIIIIIIIIIIIIIIIIIIIIIIIIIIIIIIIIIIIIIIIIIIIIIIIIIIIIIIIIIIIIIIIIIIIIIIIIIIIIIIIIIIIIIIIIIIIIIIIIIIIII	HI:i:1	NH:i:1	NM:i:0
chr20	26189273	26189420	nucleosomal_sequence_10	40	+	0	147M	*	0	0	CGGGATCCTCCCCTTACTCGGAAAGGGGAGGCGCCGGCCACAGTAGGCGACGAGCCGCGCTCGGCCACCACCGCGGTGGCCGGCGGAACCCTCGCTCTCCCCCCGTCACCCCGTCGAGGGGGAAGCTGAGGAGGGTTCCTCTGCAAG	IIIIIIIIIIIIIIIIIIIIIIIIIIIIIIIIIIIIIIIIIIIIIIIIIIIIIIIIIIIIIIIIIIIIIIIIIIIIIIIIIIIIIIIIIIIIIIIIIIIIIIIIIIIIIIIIIIIIIIIIIIIIIIIIIIIIIIIIIIIIIIIIIII	HI:i:1	NH:i:1	NM:i:0
chr20	26189733	26189880	nucleosomal_sequence_25	40	+	0	147M	*	0	0	CCCCCCCCCCACCCCGTCCACCCGCCTCTTTTCTTCAGAGGCAAAGCACCTCCGAGTAAACCCACACACGACCGGTCGGAGGCAGAACGGTAGCCCCTCGGCGGCCGGCCGGCGCACGCGTCACCAGCCCAAGCCCACCGCGATCGC	IIIIIIIIIIIIIIIIIIIIIIIIIIIIIIIIIIIIIIIIIIIIIIIIIIIIIIIIIIIIIIIIIIIIIIIIIIIIIIIIIIIIIIIIIIIIIIIIIIIIIIIIIIIIIIIIIIIIIIIIIIIIIIIIIIIIIIIIIIIIIIIIIII	HI:i:1	NH:i:1	NM:i:0
chr20	26189983	26190130	nucleosomal_sequence_6	40	+	0	147M	*	0	0	CAACCGCCTCGAACCCCACACCGACGAGCTCCCTCAGGACCCACGCGCGGACACCGAGGCGCCGACCGGAGGAGGGGGCGCTGGGGGTGGGAACGACACACCACCGCTCGGCCTCGGGAACCTGAGGGACAACCCGGAGCGCTCCAG	IIIIIIIIIIIIIIIIIIIIIIIIIIIIIIIIIIIIIIIIIIIIIIIIIIIIIIIIIIIIIIIIIIIIIIIIIIIIIIIIIIIIIIIIIIIIIIIIIIIIIIIIIIIIIIIIIIIIIIIIIIIIIIIIIIIIIIIIIIIIIIIIIII	HI:i:1	NH:i:1	NM:i:0
chr20	26190133	26190280	nucleosomal_sequence_17	40	+	0	147M	*	0	0	CACCGCAAAGGCCCAGGGGGAGCCAACGCTCGCGCAAACTCCCCGGGAGGGCAGCACGACGGGCCGGCGGGACAGCACCCCCACCGCTGCGGAGGGGGGCCGCCCGCAAGTCGACAACCACAGGAGGCGAGAGCGAGGGGTGCCTGC	IIIIIIIIIIIIIIIIIIIIIIIIIIIIIIIIIIIIIIIIIIIIIIIIIIIIIIIIIIIIIIIIIIIIIIIIIIIIIIIIIIIIIIIIIIIIIIIIIIIIIIIIIIIIIIIIIIIIIIIIIIIIIIIIIIIIIIIIIIIIIIIIIII	HI:i:1	NH:i:1	NM:i:0
chr20	26190393	26190540	nucleosomal_sequence_101	40	+	0	147M	*	0	0	AAGAGGAGAGACAAGGGGCCCCCGCGGGCGGGACGAGAAGAAGGGTCCCATTCGCCACGAATGTCCGCCCCTCGCCCGTCGCGGCTCGGACACGGCCAGGGAGAGCATGACATCACCATATTCTATTCTTACAAGAGTGCTGCCACG	IIIIIIIIIIIIIIIIIIIIIIIIIIIIIIIIIIIIIIIIIIIIIIIIIIIIIIIIIIIIIIIIIIIIIIIIIIIIIIIIIIIIIIIIIIIIIIIIIIIIIIIIIIIIIIIIIIIIIIIIIIIIIIIIIIIIIIIIIIIIIIIIIII	HI:i:1	NH:i:1	NM:i:0
chr20	26199813	26199960	nucleosomal_sequence_810	40	+	0	147M	*	0	0	CTAAAGATAGTGTGTTATTATTTCAGCAAAATTAAGTATATCAATACTGAGAAATATGACTTGAAATAGATTCAGTACCTCAAGCAGAAACGTAAACAAATAACATCTGGCTTTTTCTTTTGATAACCAGTATTTTAAATACAAACA	IIIIIIIIIIIIIIIIIIIIIIIIIIIIIIIIIIIIIIIIIIIIIIIIIIIIIIIIIIIIIIIIIIIIIIIIIIIIIIIIIIIIIIIIIIIIIIIIIIIIIIIIIIIIIIIIIIIIIIIIIIIIIIIIIIIIIIIIIIIIIIIIIII	HI:i:1	NH:i:1	NM:i:0
chr20	26200313	26200460	nucleosomal_sequence_318	40	+	0	147M	*	0	0	GGGCTCATGAAAGGCCACATTCTAGAGATAGTGATTGACAGGTATGGCAATTCCCCTACAGCGTGGTGCCTGTTGTCATGGAGTAGCATGTCTCTTACAGGGTACTACCAGAAGGCTCAAATAGGAAGAGCCAATAGTCCATGTGAG	IIIIIIIIIIIIIIIIIIIIIIIIIIIIIIIIIIIIIIIIIIIIIIIIIIIIIIIIIIIIIIIIIIIIIIIIIIIIIIIIIIIIIIIIIIIIIIIIIIIIIIIIIIIIIIIIIIIIIIIIIIIIIIIIIIIIIIIIIIIIIIIIIII	HI:i:1	NH:i:1	NM:i:0
chr20	26202083	26202230	nucleosomal_sequence_1648	40	+	0	147M	*	0	0	TGTACCCTTCCACAATAGTACAGCCTCCTAAGAGCTAACCTCATCATATCACATATCCATCATACATTTTTCAATGTAGTTAATTTATATTTACACTTTGATATAAGATCTAAATTTGGTCCCTGAGGGCACTCATGTAATATCTCT	IIIIIIIIIIIIIIIIIIIIIIIIIIIIIIIIIIIIIIIIIIIIIIIIIIIIIIIIIIIIIIIIIIIIIIIIIIIIIIIIIIIIIIIIIIIIIIIIIIIIIIIIIIIIIIIIIIIIIIIIIIIIIIIIIIIIIIIIIIIIIIIIIII	HI:i:1	NH:i:1	NM:i:0
chr20	26203723	26203870	nucleosomal_sequence_419	40	+	0	147M	*	0	0	TTACCCTATCAAAATTATCTGATCCCCATCCAGGATTACTTTTCACCATCTAACTTACGATACTTCACATATTTATGTGGCTCATTGTCTGTTATCTGTCTCCCTAAGTTAGAATGCAAGCTTCGTGATGGCAGAGATTTGGTCAAT	IIIIIIIIIIIIIIIIIIIIIIIIIIIIIIIIIIIIIIIIIIIIIIIIIIIIIIIIIIIIIIIIIIIIIIIIIIIIIIIIIIIIIIIIIIIIIIIIIIIIIIIIIIIIIIIIIIIIIIIIIIIIIIIIIIIIIIIIIIIIIIIIIII	HI:i:1	NH:i:1	NM:i:0
chr20	26206623	26206770	nucleosomal_sequence_877	40	+	0	147M	*	0	0	GCTTGATGATATTTTAAGGTCATGTCTCTTGGAATACACATTCAATATTCATTGCCAAATGTCTGAACTCACCTCTCTTGAAGCCATATTCAATTATCAAATGAAAATAATTTACCAAGCAACCTCACAAAACACAAACTCTAGGTA	IIIIIIIIIIIIIIIIIIIIIIIIIIIIIIIIIIIIIIIIIIIIIIIIIIIIIIIIIIIIIIIIIIIIIIIIIIIIIIIIIIIIIIIIIIIIIIIIIIIIIIIIIIIIIIIIIIIIIIIIIIIIIIIIIIIIIIIIIIIIIIIIIII	HI:i:1	NH:i:1	NM:i:0
chr20	26207663	26207810	nucleosomal_sequence_516	40	+	0	147M	*	0	0	TATTTTTGTGTCACTCCCAAACAGCACACCATTGTATATGTCCCCAAAATGGCACTTCTTTGTTAAAGCCATTAAGACAGAAATATTTTTGAGCCAGATGCAATGGCTCATGCCTGTAATCTCAGTACTTAGGGAGGCCTAGGTTAG	IIIIIIIIIIIIIIIIIIIIIIIIIIIIIIIIIIIIIIIIIIIIIIIIIIIIIIIIIIIIIIIIIIIIIIIIIIIIIIIIIIIIIIIIIIIIIIIIIIIIIIIIIIIIIIIIIIIIIIIIIIIIIIIIIIIIIIIIIIIIIIIIIII	HI:i:1	NH:i:1	NM:i:0
chr20	26208003	26208150	nucleosomal_sequence_121	40	+	0	147M	*	0	0	ATTGCACCACTGCACTTCAGCCAGAACTCCGGGTTGCTGAGGAAATAAGTTCTCAGTTCTGAATATAAAAACTGCTCCTGACACTCCCCAGAATCCTGTAAATGAGCTGGGTTTTCTGGTGCCTCTCTATAGTCCCTCTTTCTCAGG	IIIIIIIIIIIIIIIIIIIIIIIIIIIIIIIIIIIIIIIIIIIIIIIIIIIIIIIIIIIIIIIIIIIIIIIIIIIIIIIIIIIIIIIIIIIIIIIIIIIIIIIIIIIIIIIIIIIIIIIIIIIIIIIIIIIIIIIIIIIIIIIIIII	HI:i:1	NH:i:1	NM:i:0
chr20	26208373	26208520	nucleosomal_sequence_293	40	+	0	147M	*	0	0	TTTCTAAGGATTGTCTCCATTTTCAGATGTTAAACACTTTCTCATGCACAAACCACTTAAGCAGCATAGACACAGAGTCCACGTCAGGGAATGTTACATTCAGTATAGGCACCTATTATTTGGTAACTCAGAAGTAGGAAAATGGAT	IIIIIIIIIIIIIIIIIIIIIIIIIIIIIIIIIIIIIIIIIIIIIIIIIIIIIIIIIIIIIIIIIIIIIIIIIIIIIIIIIIIIIIIIIIIIIIIIIIIIIIIIIIIIIIIIIIIIIIIIIIIIIIIIIIIIIIIIIIIIIIIIIII	HI:i:1	NH:i:1	NM:i:0
chr20	26209703	26209850	nucleosomal_sequence_829	40	+	0	147M	*	0	0	TGGTCAGAGGAAGGTTTTAGCAACCCTGTATAATACTACATGTCATGTTGGATCACTGTTACAGAGAAACAGTTGTCATGCTGCATTTTAGTAATTCTACACATCACCAGAGAAATAAACAACTCTTATAGACACAGAAATCCAACG	IIIIIIIIIIIIIIIIIIIIIIIIIIIIIIIIIIIIIIIIIIIIIIIIIIIIIIIIIIIIIIIIIIIIIIIIIIIIIIIIIIIIIIIIIIIIIIIIIIIIIIIIIIIIIIIIIIIIIIIIIIIIIIIIIIIIIIIIIIIIIIIIIII	HI:i:1	NH:i:1	NM:i:0
chr20	26210453	26210600	nucleosomal_sequence_1001	40	+	0	147M	*	0	0	CAACACACCTCCAAAAATAATATAATACTTATCACAAAATACATTCACAGATACTAGATTTGGCACAAACCACTCCATACAGCTATTGATCAAATCAGTATTGAAAGCCTTATTACAAAATCTATGGCCCTTTTCTACTCTCCAACA	IIIIIIIIIIIIIIIIIIIIIIIIIIIIIIIIIIIIIIIIIIIIIIIIIIIIIIIIIIIIIIIIIIIIIIIIIIIIIIIIIIIIIIIIIIIIIIIIIIIIIIIIIIIIIIIIIIIIIIIIIIIIIIIIIIIIIIIIIIIIIIIIIII	HI:i:1	NH:i:1	NM:i:0
chr20	26210983	26211130	nucleosomal_sequence_616	40	+	0	147M	*	0	0	AGATGCCTTCAATTTTGATGCATTTACTCACACCTAATTCTATTTCAATTTAACTGGTGCAGAGGCATTACAATACCCTGTAACAAAAACCTGGCAGAAGATTACAACAAATTGCTTAAACGTCAAACCAAAGACTCACATAATTTC	IIIIIIIIIIIIIIIIIIIIIIIIIIIIIIIIIIIIIIIIIIIIIIIIIIIIIIIIIIIIIIIIIIIIIIIIIIIIIIIIIIIIIIIIIIIIIIIIIIIIIIIIIIIIIIIIIIIIIIIIIIIIIIIIIIIIIIIIIIIIIIIIIII	HI:i:1	NH:i:1	NM:i:0
chr20	26212863	26213010	nucleosomal_sequence_776	40	+	0	147M	*	0	0	GAAATGCTACACGATCCCCTAGTCATGAGGTTAGTAGGTACTATTGTGGAGACTGAGGCAAAACAGGACGATTTCAATGCCTACCCTCTAAACAAGTAAACACTAAGCAGGAATTTAGTTCTAGATCTCCCAATTGTAGTCCAATAA	IIIIIIIIIIIIIIIIIIIIIIIIIIIIIIIIIIIIIIIIIIIIIIIIIIIIIIIIIIIIIIIIIIIIIIIIIIIIIIIIIIIIIIIIIIIIIIIIIIIIIIIIIIIIIIIIIIIIIIIIIIIIIIIIIIIIIIIIIIIIIIIIIII	HI:i:1	NH:i:1	NM:i:0
chr20	26223783	26223930	nucleosomal_sequence_1542	40	+	0	147M	*	0	0	GGGTATGTGAAACTGTACAGGTCTTCATTAGTGATGATGAGGAACATAGGTCTTAGTCCAAGTACACCAGAAAAGTGGGAGAGTTGGAAACTGAAAGACATGTTAAGAGATCACTTTGGTGTCTATGTAGCTAACAGAGTGTAGGAA	IIIIIIIIIIIIIIIIIIIIIIIIIIIIIIIIIIIIIIIIIIIIIIIIIIIIIIIIIIIIIIIIIIIIIIIIIIIIIIIIIIIIIIIIIIIIIIIIIIIIIIIIIIIIIIIIIIIIIIIIIIIIIIIIIIIIIIIIIIIIIIIIIII	HI:i:1	NH:i:1	NM:i:0
chr20	26259373	26259520	nucleosomal_sequence_26	40	+	0	147M	*	0	0	GCATTGTCAGAAACTTCTTTGCGATATGTGCATTCAACTTACAGAGTTGAACGTTTCTTTTGATAGAGCAGTTTTGAAACCCTCCTTTTGTAGTATCTGATTGTGGATATTTAGAACTCTTTGAGGCCTTCGTTGGAAACGGTATAT	IIIIIIIIIIIIIIIIIIIIIIIIIIIIIIIIIIIIIIIIIIIIIIIIIIIIIIIIIIIIIIIIIIIIIIIIIIIIIIIIIIIIIIIIIIIIIIIIIIIIIIIIIIIIIIIIIIIIIIIIIIIIIIIIIIIIIIIIIIIIIIIIIII	HI:i:1	NH:i:1	NM:i:0
chr20	26259973	26260120	nucleosomal_sequence_2206	40	+	0	147M	*	0	0	AGAATCTGAAAGTGTTCATTTGGAGCGCTTTGAGGCCTATGGTGGAAAAGGGAATATCTACATATGAAAAGTAGACACAAGCATTCTCAGAAACTTCTTTTTGATGTGTGCTTTCAACCCACAGAGTTGAACTTTGCTTTTGAGAGA	IIIIIIIIIIIIIIIIIIIIIIIIIIIIIIIIIIIIIIIIIIIIIIIIIIIIIIIIIIIIIIIIIIIIIIIIIIIIIIIIIIIIIIIIIIIIIIIIIIIIIIIIIIIIIIIIIIIIIIIIIIIIIIIIIIIIIIIIIIIIIIIIIII	HI:i:1	NH:i:1	NM:i:0
chr20	26260123	26260270	nucleosomal_sequence_1738	40	+	0	147M	*	0	0	GTTTGAAACAGTCTTTCTGTAGAATCTGCAAGTGGATATTTGGAGCGATTTGAGGCCTTCATTTGAAACGGGATATCTTCACTTAAAAACTAGAATGAAGCATTCTCAGAAACTTCTTTGTGACGTGTGCATTCAATTCACAGAGTT	IIIIIIIIIIIIIIIIIIIIIIIIIIIIIIIIIIIIIIIIIIIIIIIIIIIIIIIIIIIIIIIIIIIIIIIIIIIIIIIIIIIIIIIIIIIIIIIIIIIIIIIIIIIIIIIIIIIIIIIIIIIIIIIIIIIIIIIIIIIIIIIIIII	HI:i:1	NH:i:1	NM:i:0
chr20	26260333	26260480	nucleosomal_sequence_142	40	+	0	147M	*	0	0	TGGAGTTCTTTGAGAATTTCGTTGGAAACGGGATATCTTCACATAAAAACTAGAGAGAAGCATTCTCAGAAACTGCTGTGTGTTGTGTGCATTCAACTCACACAGTTGAACCTTTCTTTTGATAGAGCAGTTTGAAACAGTCTTTTT	IIIIIIIIIIIIIIIIIIIIIIIIIIIIIIIIIIIIIIIIIIIIIIIIIIIIIIIIIIIIIIIIIIIIIIIIIIIIIIIIIIIIIIIIIIIIIIIIIIIIIIIIIIIIIIIIIIIIIIIIIIIIIIIIIIIIIIIIIIIIIIIIIII	HI:i:1	NH:i:1	NM:i:0
chr20	26261503	26261650	nucleosomal_sequence_1215	40	+	0	147M	*	0	0	TTGTAGAAACAGCTTGTGGATATTTGGAGCTCCTTGAGGCCTTCGTTTGAAAAGGGATATCTTAAAATAAAAACGAGACAGAACCATTCTCAGAAACTTCTTTGTGTTGTGTGCCTTCAAGTAACACAGTTGAACCTTTCTTTTGAT	IIIIIIIIIIIIIIIIIIIIIIIIIIIIIIIIIIIIIIIIIIIIIIIIIIIIIIIIIIIIIIIIIIIIIIIIIIIIIIIIIIIIIIIIIIIIIIIIIIIIIIIIIIIIIIIIIIIIIIIIIIIIIIIIIIIIIIIIIIIIIIIIIII	HI:i:1	NH:i:1	NM:i:0
chr20	26261893	26262040	nucleosomal_sequence_70	40	+	0	147M	*	0	0	AAAGGATGTGTCTTCACATAAAAACTAGACAGAAGCATTCTCAGAAACTTCTTTCTGATGTGTGCATTCAACACACAGAGTTGAACCTTCCTTTTGAGGGAACAATTTTGAAACACTGTTTGTAGAATATGGAAGTGGATGTTTGGA	IIIIIIIIIIIIIIIIIIIIIIIIIIIIIIIIIIIIIIIIIIIIIIIIIIIIIIIIIIIIIIIIIIIIIIIIIIIIIIIIIIIIIIIIIIIIIIIIIIIIIIIIIIIIIIIIIIIIIIIIIIIIIIIIIIIIIIIIIIIIIIIIIII	HI:i:1	NH:i:1	NM:i:0
chr20	26264143	26264290	nucleosomal_sequence_78	40	+	0	147M	*	0	0	AAACTTCTTTGTGATGTGTGCATTCAACTCTTTTTTTCTATAGAACAGTTTAGAAACACTCTTTTTGTGGCATCTGTAACTGGACTTTTGGAGTGCTTTGAGGCCTCAAGTGAAAAAGGAAATATCTTCACATAAAAGCTAGACAGA	IIIIIIIIIIIIIIIIIIIIIIIIIIIIIIIIIIIIIIIIIIIIIIIIIIIIIIIIIIIIIIIIIIIIIIIIIIIIIIIIIIIIIIIIIIIIIIIIIIIIIIIIIIIIIIIIIIIIIIIIIIIIIIIIIIIIIIIIIIIIIIIIIII	HI:i:1	NH:i:1	NM:i:0
chr20	26265913	26266060	nucleosomal_sequence_30	40	+	0	147M	*	0	0	GTGTATATTTGGATCCCTTTTAGGCCTTTGTTGGAAACGGGAATTTCTTCACATAAAAACTAGACACAAGCATTCTCAGCAACTGCTTTGTGATGTGTGCATTCAACTCACATAGTTGTAACTTTCTTTGGATAGAGCAGTTTTGAA	IIIIIIIIIIIIIIIIIIIIIIIIIIIIIIIIIIIIIIIIIIIIIIIIIIIIIIIIIIIIIIIIIIIIIIIIIIIIIIIIIIIIIIIIIIIIIIIIIIIIIIIIIIIIIIIIIIIIIIIIIIIIIIIIIIIIIIIIIIIIIIIIIII	HI:i:1	NH:i:1	NM:i:0
chr20	26266253	26266400	nucleosomal_sequence_623	40	+	0	147M	*	0	0	ATGTGGACATTTGTAGCGCTTTGAGGCCTATGATGAAAAAGGAAATATCTTCACATATAAACGAGAGAGAAGCATTCTCAGAAACGTCTTTATGATGTCTGTGTTCAACTCACAGAGTTAAACCTTTGTGGTCATAGAGGAGCTTTG	IIIIIIIIIIIIIIIIIIIIIIIIIIIIIIIIIIIIIIIIIIIIIIIIIIIIIIIIIIIIIIIIIIIIIIIIIIIIIIIIIIIIIIIIIIIIIIIIIIIIIIIIIIIIIIIIIIIIIIIIIIIIIIIIIIIIIIIIIIIIIIIIIII	HI:i:1	NH:i:1	NM:i:0
chr20	26266523	26266670	nucleosomal_sequence_14	40	+	0	147M	*	0	0	GCTTTCACCTCACAGAGTTGAACATTCCTTTTCATGGCGCAGGTTTGAAACACTCTTTTTGTAGAATTTGCAAGTGGATATTTGGATGGCTCTGAGGCCATTGTTGGGAAAAGAAATATCTTCAAATAAAAACTAGACAGAAGCATT	IIIIIIIIIIIIIIIIIIIIIIIIIIIIIIIIIIIIIIIIIIIIIIIIIIIIIIIIIIIIIIIIIIIIIIIIIIIIIIIIIIIIIIIIIIIIIIIIIIIIIIIIIIIIIIIIIIIIIIIIIIIIIIIIIIIIIIIIIIIIIIIIIII	HI:i:1	NH:i:1	NM:i:0
chr20	26267913	26268060	nucleosomal_sequence_16	40	+	0	147M	*	0	0	TTTTCATAGAGCAGTTTTGAAACACTGTTTTTCAGAATTTGCAAGTGGATATTTGGACTGCTGTGAGGCCTTCGTTGGAAACGGGATATCTTCACATAAAAAGTAGACAGAAGCAATCTCAGAAACTTCTTTGTGACTTTCATGTCA	IIIIIIIIIIIIIIIIIIIIIIIIIIIIIIIIIIIIIIIIIIIIIIIIIIIIIIIIIIIIIIIIIIIIIIIIIIIIIIIIIIIIIIIIIIIIIIIIIIIIIIIIIIIIIIIIIIIIIIIIIIIIIIIIIIIIIIIIIIIIIIIIIII	HI:i:1	NH:i:1	NM:i:0
chr20	26268353	26268500	nucleosomal_sequence_133	40	+	0	147M	*	0	0	AGAAGCATTCTCAAAAACATCTTTATGATGTCTGGGTTAAACTCACAGAGTTAAACCTCTGTTTTCATAGAGCAGCTTTGAAACACACTATTTGTGGAATCTGCAAATGGACATTTGGAGCGCTTCTAGGCCTGTGGTGAAAAAGGA	IIIIIIIIIIIIIIIIIIIIIIIIIIIIIIIIIIIIIIIIIIIIIIIIIIIIIIIIIIIIIIIIIIIIIIIIIIIIIIIIIIIIIIIIIIIIIIIIIIIIIIIIIIIIIIIIIIIIIIIIIIIIIIIIIIIIIIIIIIIIIIIIIII	HI:i:1	NH:i:1	NM:i:0
chr20	26268623	26268770	nucleosomal_sequence_140	40	+	0	147M	*	0	0	TCTGCAAGTGAATATTTCGAGCCCTTTGTGGCTTATACTGAAAAACGAAGTATCTTAACATAAAAACTACACAGCAGCATTCTCAGAAACTTCCTTGTGATGTGTGCATTCAACTCACAGAGTTGAACCTTTCTTTTGATAGAGCAC	IIIIIIIIIIIIIIIIIIIIIIIIIIIIIIIIIIIIIIIIIIIIIIIIIIIIIIIIIIIIIIIIIIIIIIIIIIIIIIIIIIIIIIIIIIIIIIIIIIIIIIIIIIIIIIIIIIIIIIIIIIIIIIIIIIIIIIIIIIIIIIIIIII	HI:i:1	NH:i:1	NM:i:0
chr20	26269473	26269620	nucleosomal_sequence_36	40	+	0	147M	*	0	0	AGAACATCTGGAGCGCTTTGAGTCCTCTGGTGAAAAAGGAAGTAACTTTACATAAAAACTAGACAGAAGCATTCCCAGAAACTTATTTGTGATGTGTGCATTCAACTCACAGAGTTGAAACTTTCTTTTATTAGAGCAGTTTTGAAA	IIIIIIIIIIIIIIIIIIIIIIIIIIIIIIIIIIIIIIIIIIIIIIIIIIIIIIIIIIIIIIIIIIIIIIIIIIIIIIIIIIIIIIIIIIIIIIIIIIIIIIIIIIIIIIIIIIIIIIIIIIIIIIIIIIIIIIIIIIIIIIIIIII	HI:i:1	NH:i:1	NM:i:0
chr20	26269973	26270120	nucleosomal_sequence_348	40	+	0	147M	*	0	0	TAGTATTTGCAAGTGGATACTTGGAATGCTTTGAGGCCTTCGTTGGAAAGGGGATATCTTCACAAAAACTAGACAGAAGCATTCCCAGAATCTTCTTTGTGATGTGTGCATTCAATGCACAGTGTTGAACCTTTCTTTTGATAAAGC	IIIIIIIIIIIIIIIIIIIIIIIIIIIIIIIIIIIIIIIIIIIIIIIIIIIIIIIIIIIIIIIIIIIIIIIIIIIIIIIIIIIIIIIIIIIIIIIIIIIIIIIIIIIIIIIIIIIIIIIIIIIIIIIIIIIIIIIIIIIIIIIIIII	HI:i:1	NH:i:1	NM:i:0
chr20	26273893	26274040	nucleosomal_sequence_155	40	+	0	147M	*	0	0	TGCTTTCAACTCACAGAGTTGAACATTCCTTTTCATAGAGCAGTTTTGAAACACTCTTTTTGTAGAATTTGCAAGAGGATATTTGGATCGCTTTTAGGCCTTCATTGGAAACTAGACAAAAGCATTCTCTTCACAAAAACTAGACAG	IIIIIIIIIIIIIIIIIIIIIIIIIIIIIIIIIIIIIIIIIIIIIIIIIIIIIIIIIIIIIIIIIIIIIIIIIIIIIIIIIIIIIIIIIIIIIIIIIIIIIIIIIIIIIIIIIIIIIIIIIIIIIIIIIIIIIIIIIIIIIIIIIII	HI:i:1	NH:i:1	NM:i:0
chr20	26276163	26276310	nucleosomal_sequence_55	40	+	0	147M	*	0	0	AATCTGCTTATGGATATTTGGAGATTTTTGTAGCCTAAACGGGAATATCTTCACATAAAAACTAGACAGAAGCATTCTCAGAAAGTTCTTTGTGATGAGTGCTTTCAACTCAGAGAGTTGAACCATTCTTTAGATAGAGCAGTTTTG	IIIIIIIIIIIIIIIIIIIIIIIIIIIIIIIIIIIIIIIIIIIIIIIIIIIIIIIIIIIIIIIIIIIIIIIIIIIIIIIIIIIIIIIIIIIIIIIIIIIIIIIIIIIIIIIIIIIIIIIIIIIIIIIIIIIIIIIIIIIIIIIIIII	HI:i:1	NH:i:1	NM:i:0
chr20	26276373	26276520	nucleosomal_sequence_710	40	+	0	147M	*	0	0	CAGGAATATCTTCACTTAGAAACTAGACAGAAGCATTCTCAGAAACTGCCTAGTGATGTGTGCATGCAACACACAGAGTTGGACTTTAGTTAGAGTAGTTTTGAAACACTCTTTTTGTAGAATCTGCAAGTGGACATTTGTTGCGCT	IIIIIIIIIIIIIIIIIIIIIIIIIIIIIIIIIIIIIIIIIIIIIIIIIIIIIIIIIIIIIIIIIIIIIIIIIIIIIIIIIIIIIIIIIIIIIIIIIIIIIIIIIIIIIIIIIIIIIIIIIIIIIIIIIIIIIIIIIIIIIIIIIII	HI:i:1	NH:i:1	NM:i:0
chr20	26277523	26277670	nucleosomal_sequence_365	40	+	0	147M	*	0	0	AATATTTGGACCGCTTTGAGGTCTTCATTGGAAATGGTATATCTTCACAAAAAATAGACAGCAGCATTCACAGAAACTTCTTGGTGATGAGCATTCAACTCACAGAGTTGAAACGTTCTTTTGATAGAACAGTTTTGAAACAGTCTT	IIIIIIIIIIIIIIIIIIIIIIIIIIIIIIIIIIIIIIIIIIIIIIIIIIIIIIIIIIIIIIIIIIIIIIIIIIIIIIIIIIIIIIIIIIIIIIIIIIIIIIIIIIIIIIIIIIIIIIIIIIIIIIIIIIIIIIIIIIIIIIIIIII	HI:i:1	NH:i:1	NM:i:0
chr20	26278603	26278750	nucleosomal_sequence_271	40	+	0	147M	*	0	0	AAGAAGCATTCTCAGAAACATCTTTGTGTTGTTTGCTTTCAACTCACAGATTTGACATTCCTTTTCATAGAGCAGTTTTGAGACATTCTTTTTGTAGAATTTGCAAGTGTATATTTGGACTGCTTTGAGGTATTTGTTGGAAAAGGG	IIIIIIIIIIIIIIIIIIIIIIIIIIIIIIIIIIIIIIIIIIIIIIIIIIIIIIIIIIIIIIIIIIIIIIIIIIIIIIIIIIIIIIIIIIIIIIIIIIIIIIIIIIIIIIIIIIIIIIIIIIIIIIIIIIIIIIIIIIIIIIIIIII	HI:i:1	NH:i:1	NM:i:0
chr20	26280963	26281110	nucleosomal_sequence_170	40	+	0	147M	*	0	0	CTAGACAGAAGCATTCTCAGAAACTTCTTTGTGATGTGTGCATTCAACGCACAGAAGTGAACCGTACTTTTGATGGAGCAGTTTTGAAAAACTCTTTTTGAAAAATATGCAAGTGGCCATTTGGAACGCTTTCAGGACTTTGCTGGA	IIIIIIIIIIIIIIIIIIIIIIIIIIIIIIIIIIIIIIIIIIIIIIIIIIIIIIIIIIIIIIIIIIIIIIIIIIIIIIIIIIIIIIIIIIIIIIIIIIIIIIIIIIIIIIIIIIIIIIIIIIIIIIIIIIIIIIIIIIIIIIIIIII	HI:i:1	NH:i:1	NM:i:0
chr20	26285633	26285780	nucleosomal_sequence_50	40	+	0	147M	*	0	0	ATTTGGAGCACTTTGAGGCCAGTGGAGAAAAAGGAAATATCCTCACACGAAAACTACACAGAAGCATTCTCAGAATCTTCTTTGTGTTGTTTGCTTTCAACTCACAGAGTTGAACGTTCCTTTTCATGGAGCAGTTTTGAAACAATC	IIIIIIIIIIIIIIIIIIIIIIIIIIIIIIIIIIIIIIIIIIIIIIIIIIIIIIIIIIIIIIIIIIIIIIIIIIIIIIIIIIIIIIIIIIIIIIIIIIIIIIIIIIIIIIIIIIIIIIIIIIIIIIIIIIIIIIIIIIIIIIIIIII	HI:i:1	NH:i:1	NM:i:0
chr20	26285893	26286040	nucleosomal_sequence_1732	40	+	0	147M	*	0	0	TTCAATGCACAGTGGTGAACCATTCTTTTGATACAGCATTTTTGAAACACTCTTTTTGTAGAATCTGGAAGTGGCCATTTGGAACGCTTTGAGGCTTGTCTTTTGAAAAGGAAATATCTTCAGATAAAACTACACAGAAGAATTCTC	IIIIIIIIIIIIIIIIIIIIIIIIIIIIIIIIIIIIIIIIIIIIIIIIIIIIIIIIIIIIIIIIIIIIIIIIIIIIIIIIIIIIIIIIIIIIIIIIIIIIIIIIIIIIIIIIIIIIIIIIIIIIIIIIIIIIIIIIIIIIIIIIIII	HI:i:1	NH:i:1	NM:i:0
chr20	26287893	26288040	nucleosomal_sequence_53	40	+	0	147M	*	0	0	GACAGAAGCATTCTCAGAAACTTCTTTGTGATGTGCGCATTCAACTCACAGTGTTTAACCTTTCTTTGTACAGAGCAGTTTTGAAACAATGTTTTTGTAGAATCTGCAAGTGGACATTTGGGGCGCTTTGGGGCCTATGGTGAAAAA	IIIIIIIIIIIIIIIIIIIIIIIIIIIIIIIIIIIIIIIIIIIIIIIIIIIIIIIIIIIIIIIIIIIIIIIIIIIIIIIIIIIIIIIIIIIIIIIIIIIIIIIIIIIIIIIIIIIIIIIIIIIIIIIIIIIIIIIIIIIIIIIIIII	HI:i:1	NH:i:1	NM:i:0
chr20	26288243	26288390	nucleosomal_sequence_175	40	+	0	147M	*	0	0	CATTCTCAGAAACTTCTTTGTGTTGTTTGTTTTCAACTCTCAGAGTTGAGTATTCCCTTTCATAGAGAAGTTTTGAAACACTCTTTTTGTAGAATTTGCAAGTGGATATTTGTACTGCTTTGAGGCCTTCATTGGAAGTGGGATATC	IIIIIIIIIIIIIIIIIIIIIIIIIIIIIIIIIIIIIIIIIIIIIIIIIIIIIIIIIIIIIIIIIIIIIIIIIIIIIIIIIIIIIIIIIIIIIIIIIIIIIIIIIIIIIIIIIIIIIIIIIIIIIIIIIIIIIIIIIIIIIIIIIII	HI:i:1	NH:i:1	NM:i:0
chr20	26289673	26289820	nucleosomal_sequence_12	40	+	0	147M	*	0	0	GAAACACTTTTTATGTAGTATCTGCAAGTGTACATTTGGAGCGCTTTGAAGCCTATGGTGAAAAAGGAAATATCTTCCTGTAAAAACTACACAGAAGATTTCTCAGAAATCTCTTTGTGATGTTTGCTTTCAACCCACAGAGTTGAA	IIIIIIIIIIIIIIIIIIIIIIIIIIIIIIIIIIIIIIIIIIIIIIIIIIIIIIIIIIIIIIIIIIIIIIIIIIIIIIIIIIIIIIIIIIIIIIIIIIIIIIIIIIIIIIIIIIIIIIIIIIIIIIIIIIIIIIIIIIIIIIIIIII	HI:i:1	NH:i:1	NM:i:0
chr20	26292073	26292220	nucleosomal_sequence_2183	40	+	0	147M	*	0	0	GGTGAAACAGGAAGTATCTTCACATAAAAAGTAGACAGAAGCATTCTCAGAAACTTCTTTGGGATGTGTGTATTCAAATCACAGAGCTGTACCATTCTTTTGATAGAGCAGTTTTGAAACACTCCTTTTGTAGAATCTGTAACTGGA	IIIIIIIIIIIIIIIIIIIIIIIIIIIIIIIIIIIIIIIIIIIIIIIIIIIIIIIIIIIIIIIIIIIIIIIIIIIIIIIIIIIIIIIIIIIIIIIIIIIIIIIIIIIIIIIIIIIIIIIIIIIIIIIIIIIIIIIIIIIIIIIIIII	HI:i:1	NH:i:1	NM:i:0
chr20	26293173	26293320	nucleosomal_sequence_95	40	+	0	147M	*	0	0	CACAAAATTGAACATTCCTTTTCTTAGAGCAGTTTTGAAACACTCTTTTTGTAGAATTTGCAAGTGGATATTTTGACCACTTTGAGGCCTTCGTTGGATATGGGATATCTTCACTTAAAAACTAGAAAGAAGCATTCCCAGAAACTT	IIIIIIIIIIIIIIIIIIIIIIIIIIIIIIIIIIIIIIIIIIIIIIIIIIIIIIIIIIIIIIIIIIIIIIIIIIIIIIIIIIIIIIIIIIIIIIIIIIIIIIIIIIIIIIIIIIIIIIIIIIIIIIIIIIIIIIIIIIIIIIIIIII	HI:i:1	NH:i:1	NM:i:0
chr20	26293633	26293780	nucleosomal_sequence_63	40	+	0	147M	*	0	0	AAGGTAGACAGAAGCATTCTCAGAAATTTCTTTGTGATGTGTGTATTCAAGTTACAGAGTTGAACCTTTCTTTTGAGAGAGCCGTTTTGAAACACTCTTTTTGTACTATCTGCAAATGGACATCTGGAGCGCTTTGAGACCTTTGTT	IIIIIIIIIIIIIIIIIIIIIIIIIIIIIIIIIIIIIIIIIIIIIIIIIIIIIIIIIIIIIIIIIIIIIIIIIIIIIIIIIIIIIIIIIIIIIIIIIIIIIIIIIIIIIIIIIIIIIIIIIIIIIIIIIIIIIIIIIIIIIIIIIII	HI:i:1	NH:i:1	NM:i:0
chr20	26296303	26296450	nucleosomal_sequence_148	40	+	0	147M	*	0	0	ACGGTAATATCTTCACATAAAAATTAGACTGAAGCATTCTCAGAAACTTCTTGTGATAAGTGCATTCAGCTAACAGAGTTGAACCTTTCTGTTGATAGAAGAGATTTGAAACACTCTTTTTGTAGAATCTGCAGGTGGATATTTGGA	IIIIIIIIIIIIIIIIIIIIIIIIIIIIIIIIIIIIIIIIIIIIIIIIIIIIIIIIIIIIIIIIIIIIIIIIIIIIIIIIIIIIIIIIIIIIIIIIIIIIIIIIIIIIIIIIIIIIIIIIIIIIIIIIIIIIIIIIIIIIIIIIIII	HI:i:1	NH:i:1	NM:i:0
chr20	26297953	26298100	nucleosomal_sequence_187	40	+	0	147M	*	0	0	GTAGAGTTTGCAAGTGGACATTTGGAGCGCTTGGAGGCCTATGGTGAAAAAGGAAATATCTTAACATAAAAACAAGACAGAAGCAATCTCAGAAACTTCTTTGTGATGTGTGCACTCAACTGACCCAGGTGAAACTTTCTTTTGATA	IIIIIIIIIIIIIIIIIIIIIIIIIIIIIIIIIIIIIIIIIIIIIIIIIIIIIIIIIIIIIIIIIIIIIIIIIIIIIIIIIIIIIIIIIIIIIIIIIIIIIIIIIIIIIIIIIIIIIIIIIIIIIIIIIIIIIIIIIIIIIIIIIII	HI:i:1	NH:i:1	NM:i:0
chr20	26299943	26300090	nucleosomal_sequence_29	40	+	0	147M	*	0	0	CATTCAACACACATATTTGACCATGACTTTTCATTGAGCAGTTTTGAAACACTCTTTCTGTAGAATCTGCAGGTAGACATTTGGAGTGCTTTGAGGCCTACTGTCAAAAGGAAATGTCTTCACATAAAAACTAGACAGAAGCATTCT	IIIIIIIIIIIIIIIIIIIIIIIIIIIIIIIIIIIIIIIIIIIIIIIIIIIIIIIIIIIIIIIIIIIIIIIIIIIIIIIIIIIIIIIIIIIIIIIIIIIIIIIIIIIIIIIIIIIIIIIIIIIIIIIIIIIIIIIIIIIIIIIIIII	HI:i:1	NH:i:1	NM:i:0
chr20	26305373	26305520	nucleosomal_sequence_294	40	+	0	147M	*	0	0	ACAGAAGCATTCTCAAAAACTTCTTTGTGATGTGTGTACTCAACTCACAGAGTTAAAACTTTCTTTTGATAGAGCAGATTTGAAACACTCTTTTTCTAGGATTTACAAGTTGATATTAGGACAGCTTTGAGGCTTTCGTTGGAAACG	IIIIIIIIIIIIIIIIIIIIIIIIIIIIIIIIIIIIIIIIIIIIIIIIIIIIIIIIIIIIIIIIIIIIIIIIIIIIIIIIIIIIIIIIIIIIIIIIIIIIIIIIIIIIIIIIIIIIIIIIIIIIIIIIIIIIIIIIIIIIIIIIIII	HI:i:1	NH:i:1	NM:i:0
chr20	26307493	26307640	nucleosomal_sequence_1535	40	+	0	147M	*	0	0	CACACTGTAGAAACTGCAAGTGGACATTTGCAGCGCTTTGAGGCCTATGGTGAAAAAAAAAATCTTCGTATAAAAACTAGACAGAAGCACTCTCAGAAACTTCTTTGTGATGTGTGTACTCAACTCACAGAGTTAAACCATTCTTTT	IIIIIIIIIIIIIIIIIIIIIIIIIIIIIIIIIIIIIIIIIIIIIIIIIIIIIIIIIIIIIIIIIIIIIIIIIIIIIIIIIIIIIIIIIIIIIIIIIIIIIIIIIIIIIIIIIIIIIIIIIIIIIIIIIIIIIIIIIIIIIIIIIII	HI:i:1	NH:i:1	NM:i:0
chr20	26307783	26307930	nucleosomal_sequence_3	40	+	0	147M	*	0	0	TCAAATCACATAGTTGAACTTACCTTTTAATGGAGCAATTTTGAAATACTGTTTTTGAAGGGTCTGCAAGTGGACATTTGCAGCGCTTTCAGGCCTTTAGTGAAAAAGGAAATATCTTCCCATAAAAACTAGACAGAAACATTCTCA	IIIIIIIIIIIIIIIIIIIIIIIIIIIIIIIIIIIIIIIIIIIIIIIIIIIIIIIIIIIIIIIIIIIIIIIIIIIIIIIIIIIIIIIIIIIIIIIIIIIIIIIIIIIIIIIIIIIIIIIIIIIIIIIIIIIIIIIIIIIIIIIIIII	HI:i:1	NH:i:1	NM:i:0
chr20	26309643	26309790	nucleosomal_sequence_228	40	+	0	147M	*	0	0	AGAAACTTCTTCGTTATGTGTGTACTCAACTCACAGAGTTGATCCTTTCTTTTGATAGAGCAGTTTTGAAAAACACTCTTTGTTGAATCTGCAAGTGGATATTTGGACAGCTTTGAAACTTTCTTTGGAAATGTCAATATCTTCACA	IIIIIIIIIIIIIIIIIIIIIIIIIIIIIIIIIIIIIIIIIIIIIIIIIIIIIIIIIIIIIIIIIIIIIIIIIIIIIIIIIIIIIIIIIIIIIIIIIIIIIIIIIIIIIIIIIIIIIIIIIIIIIIIIIIIIIIIIIIIIIIIIIII	HI:i:1	NH:i:1	NM:i:0
chr20	26312143	26312290	nucleosomal_sequence_475	40	+	0	147M	*	0	0	TTTGGATCTTTCGTTGGAAACGGGAATAACTTCACATAAAAACTAGACAGAAGCATTCTCAAAAACTACTTTGTGATGTTTGCCTTCAACTCACAGAGTTGAACATTCCTTTTCATAGAGCAGTTTTGTAACACTTTTTTTGTAGAA	IIIIIIIIIIIIIIIIIIIIIIIIIIIIIIIIIIIIIIIIIIIIIIIIIIIIIIIIIIIIIIIIIIIIIIIIIIIIIIIIIIIIIIIIIIIIIIIIIIIIIIIIIIIIIIIIIIIIIIIIIIIIIIIIIIIIIIIIIIIIIIIIIII	HI:i:1	NH:i:1	NM:i:0
chr20	26313153	26313300	nucleosomal_sequence_93	40	+	0	147M	*	0	0	GATATTTTGATAGCTTTGAGGTTTTTGCTGGAAACGTGAATATCTTCACAAAAAACTGGACACAAGCATTCTCAGAAACTTGTTTGTGAGTCTTGCATTCAACTCACAGAGTTAAACATTCCTTTTCATAGTCTAGTTTTGAAACAC	IIIIIIIIIIIIIIIIIIIIIIIIIIIIIIIIIIIIIIIIIIIIIIIIIIIIIIIIIIIIIIIIIIIIIIIIIIIIIIIIIIIIIIIIIIIIIIIIIIIIIIIIIIIIIIIIIIIIIIIIIIIIIIIIIIIIIIIIIIIIIIIIIII	HI:i:1	NH:i:1	NM:i:0
chr20	26313893	26314040	nucleosomal_sequence_4	40	+	0	147M	*	0	0	GACAGAAGCATTCTCAGACACTTATTTGGATGTCTGCAATGATCTCACAGACATTCTCAGACACTTCCTTGTGATGTGTGCATTGAACTCACAGAGTTGAAACTTTCTTTTGATAGAGCATATTTGAAACACTCTTTTTGTAGAATT	IIIIIIIIIIIIIIIIIIIIIIIIIIIIIIIIIIIIIIIIIIIIIIIIIIIIIIIIIIIIIIIIIIIIIIIIIIIIIIIIIIIIIIIIIIIIIIIIIIIIIIIIIIIIIIIIIIIIIIIIIIIIIIIIIIIIIIIIIIIIIIIIIII	HI:i:1	NH:i:1	NM:i:0
chr20	26314293	26314440	nucleosomal_sequence_48	40	+	0	147M	*	0	0	AGAAGCTTCTTTGTGAAGTTTGCATTCACCTCACAGAGTTGAACACTCCCTTTCATTGAGCAGTTTTGTAACCCTCTTTTTGTAGTATCTGGAAGTGAACATTTGGAGGGCTTTGAGGTCTACGGTGAAAAAGGGAACATCTTCACA	IIIIIIIIIIIIIIIIIIIIIIIIIIIIIIIIIIIIIIIIIIIIIIIIIIIIIIIIIIIIIIIIIIIIIIIIIIIIIIIIIIIIIIIIIIIIIIIIIIIIIIIIIIIIIIIIIIIIIIIIIIIIIIIIIIIIIIIIIIIIIIIIIII	HI:i:1	NH:i:1	NM:i:0
chr20	26314493	26314640	nucleosomal_sequence_116	40	+	0	147M	*	0	0	TTCCCACAGTTGAATCTTTGTTTTGATAGAGCAGTTTTGAAACACTCTTTTTGTAGAATCTGCAAGTGGATATTTGGATACCTTTGAGTCTTTCGTTGGAAACGTGAATATCTTCACATATAAACAGTACACAACCATTCTCAGAAA	IIIIIIIIIIIIIIIIIIIIIIIIIIIIIIIIIIIIIIIIIIIIIIIIIIIIIIIIIIIIIIIIIIIIIIIIIIIIIIIIIIIIIIIIIIIIIIIIIIIIIIIIIIIIIIIIIIIIIIIIIIIIIIIIIIIIIIIIIIIIIIIIIII	HI:i:1	NH:i:1	NM:i:0
chr20	26314913	26315060	nucleosomal_sequence_125	40	+	0	147M	*	0	0	TAGATATGAGGCTTTCTTTGGAAAAGGGACTATCATCACAAAAAAACTAGACAGAAGCATTCTCAGAAAGTTCTTTGGGATATTTGCATTCAACTCACAGAGTTGAACATTCCTTTCCTGAGAGTAGTATTGAAACACTCTTTTTGT	IIIIIIIIIIIIIIIIIIIIIIIIIIIIIIIIIIIIIIIIIIIIIIIIIIIIIIIIIIIIIIIIIIIIIIIIIIIIIIIIIIIIIIIIIIIIIIIIIIIIIIIIIIIIIIIIIIIIIIIIIIIIIIIIIIIIIIIIIIIIIIIIIII	HI:i:1	NH:i:1	NM:i:0
chr20	26315673	26315820	nucleosomal_sequence_234	40	+	0	147M	*	0	0	GATGTGTGTACTCAACTCACAGAGTTGTACTTTTCTTTTGATAGAGCAGTTTTGAAACACTCTTTTTGCAGTGTCTGCAAGTGGATATTTTGTTAGCTTTGAAGATTACATTGGAAACGGGAATATCTTTACATATAAACTAGACAG	IIIIIIIIIIIIIIIIIIIIIIIIIIIIIIIIIIIIIIIIIIIIIIIIIIIIIIIIIIIIIIIIIIIIIIIIIIIIIIIIIIIIIIIIIIIIIIIIIIIIIIIIIIIIIIIIIIIIIIIIIIIIIIIIIIIIIIIIIIIIIIIIIII	HI:i:1	NH:i:1	NM:i:0
chr20	26315843	26315990	nucleosomal_sequence_82	40	+	0	147M	*	0	0	TGATGTTTGCATTCACCTCACGGAGTTGAACATTCCCTTTCATAGAGCAGTTTTGAAAAACTCTTTTTGCAGTATCTGGAAGTGGACATTTTGAACGCTTTGAGACCTATGGTGAAAAAGGAAATATCTTCACATAAAAACTAGACG	IIIIIIIIIIIIIIIIIIIIIIIIIIIIIIIIIIIIIIIIIIIIIIIIIIIIIIIIIIIIIIIIIIIIIIIIIIIIIIIIIIIIIIIIIIIIIIIIIIIIIIIIIIIIIIIIIIIIIIIIIIIIIIIIIIIIIIIIIIIIIIIIIII	HI:i:1	NH:i:1	NM:i:0
chr20	26316633	26316780	nucleosomal_sequence_20	40	+	0	147M	*	0	0	CTTTGAAACGGGTTTTCTTCATATAAACAAGACAGAAGAATTCTCAGAATCTACTTTGTGATGTGTGCTTTCAACTCACGGAGTTTAATCTTCCTTTCGATAGAGCAGTTTAGAAACACTCTTTTTGTGGAATTTGCAAGTGTACAT	IIIIIIIIIIIIIIIIIIIIIIIIIIIIIIIIIIIIIIIIIIIIIIIIIIIIIIIIIIIIIIIIIIIIIIIIIIIIIIIIIIIIIIIIIIIIIIIIIIIIIIIIIIIIIIIIIIIIIIIIIIIIIIIIIIIIIIIIIIIIIIIIIII	HI:i:1	NH:i:1	NM:i:0
chr20	26316783	26316930	nucleosomal_sequence_52	40	+	0	147M	*	0	0	TAGTGCTTTGAGGCCTATGTTAGAAAAGGAAATATATTCACATAAAAACTGGACAGAAGCATTCTCAGACACTAATTCGTGATGTTTGCATTCAACTCACTGATTTGTCCATTCCTCTTAATAAAGTAGTTTTGAAATACTCTTTTT	IIIIIIIIIIIIIIIIIIIIIIIIIIIIIIIIIIIIIIIIIIIIIIIIIIIIIIIIIIIIIIIIIIIIIIIIIIIIIIIIIIIIIIIIIIIIIIIIIIIIIIIIIIIIIIIIIIIIIIIIIIIIIIIIIIIIIIIIIIIIIIIIIII	HI:i:1	NH:i:1	NM:i:0
chr20	26317073	26317220	nucleosomal_sequence_2180	40	+	0	147M	*	0	0	TAGAGCAGTTTTGAAACACTCTTTTTGTTGAATTTCCAAATGGATATTTAGAGCATTTTGAGGCCTGTGGTAGTAAAGGAAATATCTTCATAGAAAAACTAGACAGAATTTTTCTGAGAAACTGCTTTTTGATGTGTGGGTTCAACT	IIIIIIIIIIIIIIIIIIIIIIIIIIIIIIIIIIIIIIIIIIIIIIIIIIIIIIIIIIIIIIIIIIIIIIIIIIIIIIIIIIIIIIIIIIIIIIIIIIIIIIIIIIIIIIIIIIIIIIIIIIIIIIIIIIIIIIIIIIIIIIIIIII	HI:i:1	NH:i:1	NM:i:0
chr20	26317913	26318060	nucleosomal_sequence_627	40	+	0	147M	*	0	0	ACATTCCTCTTGATAGAGCAGTTTTGAAACACTCTTTTTGTAGAACATGGAAGTGGAAATTTGGACATCTTTGAGGCCTTCGTTGGAAATGGGATTTCTTCATATAAAATTAGACAGAAGAATTCTCAGAAACTTCTCTGTGATGTG	IIIIIIIIIIIIIIIIIIIIIIIIIIIIIIIIIIIIIIIIIIIIIIIIIIIIIIIIIIIIIIIIIIIIIIIIIIIIIIIIIIIIIIIIIIIIIIIIIIIIIIIIIIIIIIIIIIIIIIIIIIIIIIIIIIIIIIIIIIIIIIIIIII	HI:i:1	NH:i:1	NM:i:0
chr20	26318183	26318330	nucleosomal_sequence_32	40	+	0	147M	*	0	0	CATATAAAAACTAGACAGAATGATTCTCAGAGACTACTTTATGATGTGTGCGTTCAACTCACAGAGTTTAACCTTTCTTTTGATAGAGCAGTTTTAAAACTCTCTTTTGTAGAATTTGCAAGTGTATATTTAGAGTGCTTTGAGGCC	IIIIIIIIIIIIIIIIIIIIIIIIIIIIIIIIIIIIIIIIIIIIIIIIIIIIIIIIIIIIIIIIIIIIIIIIIIIIIIIIIIIIIIIIIIIIIIIIIIIIIIIIIIIIIIIIIIIIIIIIIIIIIIIIIIIIIIIIIIIIIIIIIII	HI:i:1	NH:i:1	NM:i:0
chr20	26318403	26318550	nucleosomal_sequence_9	40	+	0	147M	*	0	0	CATTCAACTCACAGAGTTGAACATTCCTCTTGATAGAGCACTTTTGAAACACTCTTTTTGTGGAATCTGCAAGTGAATATTTGGACTTTTTTGAGGCCTTCATTGGAAACGGGCTTTCTTCACATAAAACTTGACAGAAGAATTCTC	IIIIIIIIIIIIIIIIIIIIIIIIIIIIIIIIIIIIIIIIIIIIIIIIIIIIIIIIIIIIIIIIIIIIIIIIIIIIIIIIIIIIIIIIIIIIIIIIIIIIIIIIIIIIIIIIIIIIIIIIIIIIIIIIIIIIIIIIIIIIIIIIIII	HI:i:1	NH:i:1	NM:i:0
chr20	26319013	26319160	nucleosomal_sequence_131	40	+	0	147M	*	0	0	TCGTTGGAAACGGGATTTCTTCATAGAAAAGAAGACAGAAGAATTCTAAGAAACATTTTGTGATGTGTGCATTCAACTCACAGTGTTGAAACTTCCTTTCAATGGAGCATTTTTGAAACACTCTTTTTGTAGAATTTCCAAATGAAT	IIIIIIIIIIIIIIIIIIIIIIIIIIIIIIIIIIIIIIIIIIIIIIIIIIIIIIIIIIIIIIIIIIIIIIIIIIIIIIIIIIIIIIIIIIIIIIIIIIIIIIIIIIIIIIIIIIIIIIIIIIIIIIIIIIIIIIIIIIIIIIIIIII	HI:i:1	NH:i:1	NM:i:0
chr20	26319353	26319500	nucleosomal_sequence_2	40	+	0	147M	*	0	0	GGGTAGAAAAGGAAATATCTTCATATAAACACAAGACAGAAGCATTCTCAGAAACTATTTTGTGATGTGTGCCCTCTACTAACAGAGTTGAACATTCCTCTTGATAGAGCAGTTTTGAAACACTCTTTTTGTAGAATCTGCAAGTTG	IIIIIIIIIIIIIIIIIIIIIIIIIIIIIIIIIIIIIIIIIIIIIIIIIIIIIIIIIIIIIIIIIIIIIIIIIIIIIIIIIIIIIIIIIIIIIIIIIIIIIIIIIIIIIIIIIIIIIIIIIIIIIIIIIIIIIIIIIIIIIIIIIII	HI:i:1	NH:i:1	NM:i:0
chr20	29431812	29431959	nucleosomal_sequence_647	40	+	0	147M	*	0	0	AACCAATCGTATTACTACATCAATTAATATCAAAACATTTCAAGTCTAGTTACTGACAACAGAGTAAACTAGAGTGGACTCCTGACTCATAACAAGGATTCAGATCTAGAGTTCTCATAGAGTGAAGAAATTATGTTTGCAACTGAG	IIIIIIIIIIIIIIIIIIIIIIIIIIIIIIIIIIIIIIIIIIIIIIIIIIIIIIIIIIIIIIIIIIIIIIIIIIIIIIIIIIIIIIIIIIIIIIIIIIIIIIIIIIIIIIIIIIIIIIIIIIIIIIIIIIIIIIIIIIIIIIIIIII	HI:i:1	NH:i:1	NM:i:0
chr20	29454792	29454939	nucleosomal_sequence_1967	40	+	0	147M	*	0	0	CAATGACGGACCTAACTCTTGCTTGGAAGTGTGGCAGCAGAGTTGGATTTAAGAGTCATGGATTTAAGAGCAGAGTCATGGATTTAAGCTACAGTCTTATCACTACTTTATTTATAGTAAACACTCTGGGGGAGACTTTTAGTGCTA	IIIIIIIIIIIIIIIIIIIIIIIIIIIIIIIIIIIIIIIIIIIIIIIIIIIIIIIIIIIIIIIIIIIIIIIIIIIIIIIIIIIIIIIIIIIIIIIIIIIIIIIIIIIIIIIIIIIIIIIIIIIIIIIIIIIIIIIIIIIIIIIIIII	HI:i:1	NH:i:1	NM:i:0
chr20	29518272	29518419	nucleosomal_sequence_1914	40	+	0	147M	*	0	0	ACTGCTGTGGGATAGGCCAGTGCCACGCGTGGTCACATGGTCTCCACCTAGGATTCGCCTCTGTTCCTCTTTGCAGTTGACCTGTAAAGCGCGGTCGGCTTTCCGGATCCCCAGGGCTTTTAGAAGCGGGGCAGGCCACTGCTCTTT	IIIIIIIIIIIIIIIIIIIIIIIIIIIIIIIIIIIIIIIIIIIIIIIIIIIIIIIIIIIIIIIIIIIIIIIIIIIIIIIIIIIIIIIIIIIIIIIIIIIIIIIIIIIIIIIIIIIIIIIIIIIIIIIIIIIIIIIIIIIIIIIIIII	HI:i:1	NH:i:1	NM:i:0
chr20	29518692	29518839	nucleosomal_sequence_22	40	+	0	147M	*	0	0	GGACGAGACACCCGCGGCCCCCTCTCCCACGCCACCCCAAACAGGACCCAGGATCCAGCCGCCGCCGCGGCGGCAGCAGGAGCATCGCGGCCGCCGCGCGGCAGTGGCGATATTTAAAGGGGACGCAGCCTATCTCTCAGGAGTGGA	IIIIIIIIIIIIIIIIIIIIIIIIIIIIIIIIIIIIIIIIIIIIIIIIIIIIIIIIIIIIIIIIIIIIIIIIIIIIIIIIIIIIIIIIIIIIIIIIIIIIIIIIIIIIIIIIIIIIIIIIIIIIIIIIIIIIIIIIIIIIIIIIIII	HI:i:1	NH:i:1	NM:i:0
chr20	29519372	29519519	nucleosomal_sequence_190	40	+	0	147M	*	0	0	GCAAAGAGAAACAGGAGCAAACCCGAGGCAGAGACCATGTGACTACGCGTGGCCCTGGCCTATCCCACAGCAGTTGGTGTTAACGTGTGTCACCGGAGGCATACGGGGCGACGGCGAAACAAAGGGTGTTGTCCAGGCGTGTGCCGG	IIIIIIIIIIIIIIIIIIIIIIIIIIIIIIIIIIIIIIIIIIIIIIIIIIIIIIIIIIIIIIIIIIIIIIIIIIIIIIIIIIIIIIIIIIIIIIIIIIIIIIIIIIIIIIIIIIIIIIIIIIIIIIIIIIIIIIIIIIIIIIIIIII	HI:i:1	NH:i:1	NM:i:0
chr20	29520952	29521099	nucleosomal_sequence_244	40	+	0	147M	*	0	0	GACGGCGGCACGACATTTGGGGAGACTCACTCCAACCAACACCGTCCGGGCAGGCCTGAGGCTGGGAGCCCCTGCTGCTTCCCCCGTCTCCGCCTGGGGGAGCCCACCACCTACCCACCCTCCATTCACCTCCCCTCCTTAAGGCTC	IIIIIIIIIIIIIIIIIIIIIIIIIIIIIIIIIIIIIIIIIIIIIIIIIIIIIIIIIIIIIIIIIIIIIIIIIIIIIIIIIIIIIIIIIIIIIIIIIIIIIIIIIIIIIIIIIIIIIIIIIIIIIIIIIIIIIIIIIIIIIIIIIII	HI:i:1	NH:i:1	NM:i:0
chr20	29582092	29582239	nucleosomal_sequence_96	40	+	0	147M	*	0	0	TCCAGATAGACAGTTTTGGCAACAACCAAGTCATAATTTGAAGTCTTGTTATAGGAGCTAGAATTTTATTCAAGGGACAACTGATTTGATTAGATTAGATGCTGTGCACTGCACTTTGGGATGTAATTTGATTTTGATGAGGTTGGA	IIIIIIIIIIIIIIIIIIIIIIIIIIIIIIIIIIIIIIIIIIIIIIIIIIIIIIIIIIIIIIIIIIIIIIIIIIIIIIIIIIIIIIIIIIIIIIIIIIIIIIIIIIIIIIIIIIIIIIIIIIIIIIIIIIIIIIIIIIIIIIIIIII	HI:i:1	NH:i:1	NM:i:0
chr20	29582342	29582489	nucleosomal_sequence_108	40	+	0	147M	*	0	0	AGGGCCTTCACCAGACACTGGCTCTGCTGGTCCAGATTTTAATCATTGAATTCCCACAACTGTGAGAAACAAGTATATGCTGTTTAAGCCACTCAGTCTACAGTTGTTTGTAGCAGCAGCCTGAGCAGACAAAGACATAGGGCTCCT	IIIIIIIIIIIIIIIIIIIIIIIIIIIIIIIIIIIIIIIIIIIIIIIIIIIIIIIIIIIIIIIIIIIIIIIIIIIIIIIIIIIIIIIIIIIIIIIIIIIIIIIIIIIIIIIIIIIIIIIIIIIIIIIIIIIIIIIIIIIIIIIIIII	HI:i:1	NH:i:1	NM:i:0
chr20	29582542	29582689	nucleosomal_sequence_88	40	+	0	147M	*	0	0	TTCTTCCCTCCTCCCTTGAAATATAAGCTCTGGGACTATAGCTTCATGGACAAATTCTGAAGAATTTGTCTCTGCTCTTGTGGGATGCTAACCTAACCAACCAAAGAATGTTTGCTCAATGGAATGAAACATCTTAATGCAGCTCAC	IIIIIIIIIIIIIIIIIIIIIIIIIIIIIIIIIIIIIIIIIIIIIIIIIIIIIIIIIIIIIIIIIIIIIIIIIIIIIIIIIIIIIIIIIIIIIIIIIIIIIIIIIIIIIIIIIIIIIIIIIIIIIIIIIIIIIIIIIIIIIIIIIII	HI:i:1	NH:i:1	NM:i:0
chr20	29583772	29583919	nucleosomal_sequence_1266	40	+	0	147M	*	0	0	TTCTCAAGTGAGCGGTCTCATGTTATTAGAAGGGAAACAGCAGTACCTTGTGGACAAAAAAAGAAAGTGAATGAATTTTTAGGACCCGGTGCAGTGGTTCAGGCCTGTAATCCCAGCACTTTGGGACACCTGGGCGGAGGGTAACTT	IIIIIIIIIIIIIIIIIIIIIIIIIIIIIIIIIIIIIIIIIIIIIIIIIIIIIIIIIIIIIIIIIIIIIIIIIIIIIIIIIIIIIIIIIIIIIIIIIIIIIIIIIIIIIIIIIIIIIIIIIIIIIIIIIIIIIIIIIIIIIIIIIII	HI:i:1	NH:i:1	NM:i:0
chr20	29585462	29585609	nucleosomal_sequence_290	40	+	0	147M	*	0	0	CACCCTATCCTTGTTGCAAAATTCCATTTTCCTACTGCAGCCCTCCCTGTCATGAGAAAGTTCCCAGGTTGTAGACATGATTTACTAAATCTTTCTTAACAGCTTTATCATAATAACATGACATATACAAATTGTATAAATTTAAGG	IIIIIIIIIIIIIIIIIIIIIIIIIIIIIIIIIIIIIIIIIIIIIIIIIIIIIIIIIIIIIIIIIIIIIIIIIIIIIIIIIIIIIIIIIIIIIIIIIIIIIIIIIIIIIIIIIIIIIIIIIIIIIIIIIIIIIIIIIIIIIIIIIII	HI:i:1	NH:i:1	NM:i:0
chr20	29585752	29585899	nucleosomal_sequence_482	40	+	0	147M	*	0	0	TATGATACAGTGTAGTTCCATGTTGTGCATTATATCTCCAGAAATTATTATAACTTGAACATTGCACAATTTAATTAACATCACCCCATTTCCCCTCCCTGAGCTCCTGGCAACCACTGTCCTAGTCTCCGTTTTTAAGAATTTGAC	IIIIIIIIIIIIIIIIIIIIIIIIIIIIIIIIIIIIIIIIIIIIIIIIIIIIIIIIIIIIIIIIIIIIIIIIIIIIIIIIIIIIIIIIIIIIIIIIIIIIIIIIIIIIIIIIIIIIIIIIIIIIIIIIIIIIIIIIIIIIIIIIIII	HI:i:1	NH:i:1	NM:i:0
chr20	29586402	29586549	nucleosomal_sequence_2095	40	+	0	147M	*	0	0	TTTAATTTTTTTTCTGAGATGGGGTCTTGCTATGTTACCTAGGCTGGTCTGGAGCTCCTGGCCTCCTGCCTTGGCTTCCCCAAATCCTGGGATTACAGGTGTGAGCCATCACACCAGGCCAGTGCTATTTTCCATTTTTTTTGGAGG	IIIIIIIIIIIIIIIIIIIIIIIIIIIIIIIIIIIIIIIIIIIIIIIIIIIIIIIIIIIIIIIIIIIIIIIIIIIIIIIIIIIIIIIIIIIIIIIIIIIIIIIIIIIIIIIIIIIIIIIIIIIIIIIIIIIIIIIIIIIIIIIIIII	HI:i:1	NH:i:1	NM:i:0
chr20	29587802	29587949	nucleosomal_sequence_167	40	+	0	147M	*	0	0	TAGTATATTTATTATATAGTCAGTCCTTCATATCAATGGGTTCTGCAACCATTAACTCAATCAACCATGAACCTAACTTGTACATATTTTCCATCTGTGGTGTTTTGAATCCACAGATGTGGACCCATGGATACATAGGGTCAACTG	IIIIIIIIIIIIIIIIIIIIIIIIIIIIIIIIIIIIIIIIIIIIIIIIIIIIIIIIIIIIIIIIIIIIIIIIIIIIIIIIIIIIIIIIIIIIIIIIIIIIIIIIIIIIIIIIIIIIIIIIIIIIIIIIIIIIIIIIIIIIIIIIIII	HI:i:1	NH:i:1	NM:i:0
chr20	29591262	29591409	nucleosomal_sequence_595	40	+	0	147M	*	0	0	GAGGAGTGATGATGGCCACATTGCAGCACAAAGGGAAAACTTGTCTGAGAATAAAATCAATGGGGAAGGAAAAAGCAAGGAAGAGGAGAGGAGCCAAGTCCTGAGTCCCTGCGTTCAGCCATTCTGAAGCTATACCCTGGATTTTTC	IIIIIIIIIIIIIIIIIIIIIIIIIIIIIIIIIIIIIIIIIIIIIIIIIIIIIIIIIIIIIIIIIIIIIIIIIIIIIIIIIIIIIIIIIIIIIIIIIIIIIIIIIIIIIIIIIIIIIIIIIIIIIIIIIIIIIIIIIIIIIIIIIII	HI:i:1	NH:i:1	NM:i:0
chr20	29591762	29591909	nucleosomal_sequence_120	40	+	0	147M	*	0	0	ACAGAAAAGGAATCACCACTTACCCTGGGAACCCTAACAGGGGAGAAGGCCATGTAGGAATATGTCCCATTGGTTTGAGGTCGATAAGTCCATTTTCAAAGCTTTAGTAATTCCAGAAACAAGAACATATTTATTTTGCTTTGATCA	IIIIIIIIIIIIIIIIIIIIIIIIIIIIIIIIIIIIIIIIIIIIIIIIIIIIIIIIIIIIIIIIIIIIIIIIIIIIIIIIIIIIIIIIIIIIIIIIIIIIIIIIIIIIIIIIIIIIIIIIIIIIIIIIIIIIIIIIIIIIIIIIIII	HI:i:1	NH:i:1	NM:i:0
chr20	29592462	29592609	nucleosomal_sequence_282	40	+	0	147M	*	0	0	TTCATTCGACGGAAGGAGATCTTGGGATGCCACCACTAGGATGTTGTCATTTGACACTTGTCACCCTGTAGCTGGGCTCTGCTGAACCTAGGCACTTGCTGCCACATTCCTGGACGTGCATCTCTGCTCAATTTCTCAGAATCATCT	IIIIIIIIIIIIIIIIIIIIIIIIIIIIIIIIIIIIIIIIIIIIIIIIIIIIIIIIIIIIIIIIIIIIIIIIIIIIIIIIIIIIIIIIIIIIIIIIIIIIIIIIIIIIIIIIIIIIIIIIIIIIIIIIIIIIIIIIIIIIIIIIIII	HI:i:1	NH:i:1	NM:i:0
chr20	29593852	29593999	nucleosomal_sequence_144	40	+	0	147M	*	0	0	CTAGCTACAGTCAGAATGTGATATGACTACAGAACCATGGTCACAGACATCCCACATTACTGGCTTTGAAGATGGAGTGATGGTCCCATGATCCAAAGAATAGGGACAGCATCTAAAAGTTTGAAAAGGAAATGGATTCTCTCTAGA	IIIIIIIIIIIIIIIIIIIIIIIIIIIIIIIIIIIIIIIIIIIIIIIIIIIIIIIIIIIIIIIIIIIIIIIIIIIIIIIIIIIIIIIIIIIIIIIIIIIIIIIIIIIIIIIIIIIIIIIIIIIIIIIIIIIIIIIIIIIIIIIIIII	HI:i:1	NH:i:1	NM:i:0
chr20	29594492	29594639	nucleosomal_sequence_166	40	+	0	147M	*	0	0	GCAGCCCACACCCCAACTCACCCGCCTACCCTGAGCTGACTTGTCTGCTAAATGCTAAATAAACCTGTCAACCTGTCTGGTTTAACTTAGAAGGGCCTGGATGCAACAAGCCTGAGGGCTGTGACTGGGGGAAAAGAGAGTACAGAT	IIIIIIIIIIIIIIIIIIIIIIIIIIIIIIIIIIIIIIIIIIIIIIIIIIIIIIIIIIIIIIIIIIIIIIIIIIIIIIIIIIIIIIIIIIIIIIIIIIIIIIIIIIIIIIIIIIIIIIIIIIIIIIIIIIIIIIIIIIIIIIIIIII	HI:i:1	NH:i:1	NM:i:0
chr20	29595622	29595769	nucleosomal_sequence_400	40	+	0	147M	*	0	0	AATCACAGGATCCACTGAATCTGTGCAGAGAGACTTAGAACTATACTGCAGGAGCATCTTACTGACAGCTGCGCCTGAAGACCAGCCGAAACACACAAAGCAAGAGCACCTCCAATGACCAGGTGTGGTGGCTCTTGCCTGTCATCC	IIIIIIIIIIIIIIIIIIIIIIIIIIIIIIIIIIIIIIIIIIIIIIIIIIIIIIIIIIIIIIIIIIIIIIIIIIIIIIIIIIIIIIIIIIIIIIIIIIIIIIIIIIIIIIIIIIIIIIIIIIIIIIIIIIIIIIIIIIIIIIIIIII	HI:i:1	NH:i:1	NM:i:0
chr20	29596032	29596179	nucleosomal_sequence_183	40	+	0	147M	*	0	0	CTGTAGCATCCATTTTGTACTTTAAAAACTTAGTTTTTGGCAAGCCTCTAGGAAGAAGAAGAGGGCCCAGAACTGGGCATATGGGTAGGGAGGGGAAAAGAAACCGGATGGATGAAACAGGGAAAGACGAAGTGATGAAGACGCCAG	IIIIIIIIIIIIIIIIIIIIIIIIIIIIIIIIIIIIIIIIIIIIIIIIIIIIIIIIIIIIIIIIIIIIIIIIIIIIIIIIIIIIIIIIIIIIIIIIIIIIIIIIIIIIIIIIIIIIIIIIIIIIIIIIIIIIIIIIIIIIIIIIIII	HI:i:1	NH:i:1	NM:i:0
chr20	29597392	29597539	nucleosomal_sequence_77	20	+	0	147M	*	0	0	CAAGAGAAAACCACCACCTAACACAAGATTTTCAATGTGATCATCATTGCTACTTTTCACTAGCAATTATCCAGTTAATATATTGTGAACTGCTTTGTGACTATGGTGATTTATTTAAACCTACTGATCCTTTGATTATCTCAAAAA	IIIIIIIIIIIIIIIIIIIIIIIIIIIIIIIIIIIIIIIIIIIIIIIIIIIIIIIIIIIIIIIIIIIIIIIIIIIIIIIIIIIIIIIIIIIIIIIIIIIIIIIIIIIIIIIIIIIIIIIIIIIIIIIIIIIIIIIIIIIIIIIIIII	HI:i:1	NH:i:1	NM:i:0
chr20	29598332	29598479	nucleosomal_sequence_113	40	+	0	147M	*	0	0	ATTTCCTAGAAGATTATACATTTCTGTCCTATTGAAGGAAGGGTCAGATTAAGACATGTGACCTGTTTGGCCAGTGAAATGCAGGTAGAAGTGGCATGTGTAACTTGTAAGCAGAAAATTTCCTTTTTCAAGGATCTGGTAGCCATC	IIIIIIIIIIIIIIIIIIIIIIIIIIIIIIIIIIIIIIIIIIIIIIIIIIIIIIIIIIIIIIIIIIIIIIIIIIIIIIIIIIIIIIIIIIIIIIIIIIIIIIIIIIIIIIIIIIIIIIIIIIIIIIIIIIIIIIIIIIIIIIIIIII	HI:i:1	NH:i:1	NM:i:0
chr20	29600222	29600369	nucleosomal_sequence_479	40	+	0	147M	*	0	0	AATATAAAGATGAGAGCACAAATATACAAAATAAAGACAAAAAATACAAACGACTAATTAAATGAAGGAATCTTTTTTGAAAACGTAAAATTGACAAATGTTTTGTCAGACTAAGAAAAAAAGAGAAAATTCACATAAAATCAGAGA	IIIIIIIIIIIIIIIIIIIIIIIIIIIIIIIIIIIIIIIIIIIIIIIIIIIIIIIIIIIIIIIIIIIIIIIIIIIIIIIIIIIIIIIIIIIIIIIIIIIIIIIIIIIIIIIIIIIIIIIIIIIIIIIIIIIIIIIIIIIIIIIIIII	HI:i:1	NH:i:1	NM:i:0
chr20	29600682	29600829	nucleosomal_sequence_770	20	+	0	147M	*	0	0	CCTGGGCAACACAACGAGACTCCGTCTCTAAAAATACAAATAAAAATTCCCCAGGTATAGTGGTGTGTACTTGTACTCAGGAGACTGAGGCAGGAGGATCACTTAAGACCAGGAGTTTGAGGCTGCAGTCAGCTATGACTGCACCAC	IIIIIIIIIIIIIIIIIIIIIIIIIIIIIIIIIIIIIIIIIIIIIIIIIIIIIIIIIIIIIIIIIIIIIIIIIIIIIIIIIIIIIIIIIIIIIIIIIIIIIIIIIIIIIIIIIIIIIIIIIIIIIIIIIIIIIIIIIIIIIIIIIII	HI:i:1	NH:i:1	NM:i:0
chr20	29601672	29601819	nucleosomal_sequence_665	40	+	0	147M	*	0	0	AAATCAGTAACATCTCTATACACCAATAGCAGACTATCTGAAAAAGGAATCAAGAAAATAATTCCACTTAAAATAGCTATTAAAAAAACAAAATACCTACCAGTAAATTAAGCCACAGAAAGATGAAAATAATTAAACATTGATAAA	IIIIIIIIIIIIIIIIIIIIIIIIIIIIIIIIIIIIIIIIIIIIIIIIIIIIIIIIIIIIIIIIIIIIIIIIIIIIIIIIIIIIIIIIIIIIIIIIIIIIIIIIIIIIIIIIIIIIIIIIIIIIIIIIIIIIIIIIIIIIIIIIIII	HI:i:1	NH:i:1	NM:i:0
chr20	29605652	29605799	nucleosomal_sequence_1506	40	+	0	147M	*	0	0	TCTTAGAAAATATACAATTTCTGTGATGGAAGGAGAAATGTACAGGCATTAAAAGCAGCTCAAAGGCTTTCAGTTTGCAGTGGACATCAGTCAATAAGTTGTACACGGGTACAAGAAAGTGCTGATTGTAAATCAGTTAAGTGGAGG	IIIIIIIIIIIIIIIIIIIIIIIIIIIIIIIIIIIIIIIIIIIIIIIIIIIIIIIIIIIIIIIIIIIIIIIIIIIIIIIIIIIIIIIIIIIIIIIIIIIIIIIIIIIIIIIIIIIIIIIIIIIIIIIIIIIIIIIIIIIIIIIIIII	HI:i:1	NH:i:1	NM:i:0
chr20	29605972	29606119	nucleosomal_sequence_57	40	+	0	147M	*	0	0	CTCTACCATTGTAGCAGGAAAGCACCATAGATCCATGGATGTGCTCCAATAAAACTTTATTAAAACAGGCAGCTGGTCTGAGGGCCATGTATATATCTTGCTGTTTTCATGCAATTTTCTAAGTTAGTAGTTCCCTGCCTTTTTAAC	IIIIIIIIIIIIIIIIIIIIIIIIIIIIIIIIIIIIIIIIIIIIIIIIIIIIIIIIIIIIIIIIIIIIIIIIIIIIIIIIIIIIIIIIIIIIIIIIIIIIIIIIIIIIIIIIIIIIIIIIIIIIIIIIIIIIIIIIIIIIIIIIIII	HI:i:1	NH:i:1	NM:i:0
chr20	29607792	29607939	nucleosomal_sequence_217	20	+	0	147M	*	0	0	TGTTTATTCTGTCCATCTTTATGTCCATGAGTACCCAGTGTTTAGCTCCCACTTATAAGTGAGATCATGTGGTATTTCGTTTTGTATTCCTGCATTAATTTACTTAGGATAATGGCCTTCAGCTGCATCCATGTTGCTTCAAAGGAC	IIIIIIIIIIIIIIIIIIIIIIIIIIIIIIIIIIIIIIIIIIIIIIIIIIIIIIIIIIIIIIIIIIIIIIIIIIIIIIIIIIIIIIIIIIIIIIIIIIIIIIIIIIIIIIIIIIIIIIIIIIIIIIIIIIIIIIIIIIIIIIIIIII	HI:i:1	NH:i:1	NM:i:0
chr20	29609512	29609659	nucleosomal_sequence_2096	40	+	0	147M	*	0	0	TCATAAAAACATAAATTTCTGGTTAGATTCCAAAATTTGCCTGACCATAAGAAACACTTGTGGTACTTGTCAAACACATGTATTCTGAGTCCCATCCGTGATCTCCTGAATCAGAATCAGCAGGTGAGAAGCCTGGGAATACACATT	IIIIIIIIIIIIIIIIIIIIIIIIIIIIIIIIIIIIIIIIIIIIIIIIIIIIIIIIIIIIIIIIIIIIIIIIIIIIIIIIIIIIIIIIIIIIIIIIIIIIIIIIIIIIIIIIIIIIIIIIIIIIIIIIIIIIIIIIIIIIIIIIIII	HI:i:1	NH:i:1	NM:i:0
chr20	29610572	29610719	nucleosomal_sequence_199	13	+	0	147M	*	0	0	TATATAATTTGTACCATTTAATTCTTCAACCCTAAATGATACTATTACGAACCACATTGTATGAGATGAGGAAACTGAGATTTTCATCAAAACCATGGAAAGCCAACGTGAGGAGCCCCTGTGTGTCTCCTTTGTTAATGCCTCTGG	IIIIIIIIIIIIIIIIIIIIIIIIIIIIIIIIIIIIIIIIIIIIIIIIIIIIIIIIIIIIIIIIIIIIIIIIIIIIIIIIIIIIIIIIIIIIIIIIIIIIIIIIIIIIIIIIIIIIIIIIIIIIIIIIIIIIIIIIIIIIIIIIIII	HI:i:1	NH:i:1	NM:i:0
chr20	29611292	29611439	nucleosomal_sequence_957	40	+	0	147M	*	0	0	ACTAGCTTCCTCCATCTCTATCGGGCAAAAGCCTGCCCAGCGTTCAAGACCCTCCTCAGATGCCGCCTCCAGGATTAGGCTTCTTCCTGACCCCTGAGCCTGTAACACGCGCCACCATAACTCTCCACCTCCGCCCACATTCCCACA	IIIIIIIIIIIIIIIIIIIIIIIIIIIIIIIIIIIIIIIIIIIIIIIIIIIIIIIIIIIIIIIIIIIIIIIIIIIIIIIIIIIIIIIIIIIIIIIIIIIIIIIIIIIIIIIIIIIIIIIIIIIIIIIIIIIIIIIIIIIIIIIIIII	HI:i:1	NH:i:1	NM:i:0
chr20	29611542	29611689	nucleosomal_sequence_103	40	+	0	147M	*	0	0	GACCTGCGCGGGAGTGGCCCGCGCTTCAAGATGCGCCGCCGCAGGCCGGGGAGGGCAGCCTGAGCCGCTTCCCGCCCCCGCGGGGACCGTCGCCAGCCCGCATCTCTAGCGAGAGGAGGTTCCACAGCGCGCCCGGCAGCCCCGCCA	IIIIIIIIIIIIIIIIIIIIIIIIIIIIIIIIIIIIIIIIIIIIIIIIIIIIIIIIIIIIIIIIIIIIIIIIIIIIIIIIIIIIIIIIIIIIIIIIIIIIIIIIIIIIIIIIIIIIIIIIIIIIIIIIIIIIIIIIIIIIIIIIIII	HI:i:1	NH:i:1	NM:i:0
chr20	29611762	29611909	nucleosomal_sequence_478	40	+	0	147M	*	0	0	GGCGCCAGGGAGCAGATGCATGCGGACACCTTTCGGCCCTCTGCAGCCGCCGTAGCTCCTCCCTCACGCCCCGCCCCCCCCCCCCCTCCCGGCAGAAACCTGGAAGTGGAAATCTCGGGCATTCACCGTTTGGGTGAAGACGGAGGC	IIIIIIIIIIIIIIIIIIIIIIIIIIIIIIIIIIIIIIIIIIIIIIIIIIIIIIIIIIIIIIIIIIIIIIIIIIIIIIIIIIIIIIIIIIIIIIIIIIIIIIIIIIIIIIIIIIIIIIIIIIIIIIIIIIIIIIIIIIIIIIIIIII	HI:i:1	NH:i:1	NM:i:0
chr20	29612182	29612329	nucleosomal_sequence_159	40	+	0	147M	*	0	0	AGCCGTGGTGCAGAGAGCCGGCTTTGTGGCCTCCCAGGCTTCGCTCTGACCCTGTCTGGGCTGGACGGAGGCCGGACCGCGGTTCCTGGCGCCTGTGCAGAGAGGGGCAGCCTCCCGTGCTGACGACCCTGGAAACAGGATAGACGG	IIIIIIIIIIIIIIIIIIIIIIIIIIIIIIIIIIIIIIIIIIIIIIIIIIIIIIIIIIIIIIIIIIIIIIIIIIIIIIIIIIIIIIIIIIIIIIIIIIIIIIIIIIIIIIIIIIIIIIIIIIIIIIIIIIIIIIIIIIIIIIIIIII	HI:i:1	NH:i:1	NM:i:0
chr20	29612722	29612869	nucleosomal_sequence_1247	40	+	0	147M	*	0	0	TATACCTTTAGAATACTGTGAGGATTAAATGAGAGAACATACATGCAGTAAATAAATTAAGCCAAATGTGAGGAGGAGGTCGTAGTGGTAATTTATTAGCTCTTTAGGAGAAAAATACCTGTGCATTCATATCCCCGCTTCTTTTTT	IIIIIIIIIIIIIIIIIIIIIIIIIIIIIIIIIIIIIIIIIIIIIIIIIIIIIIIIIIIIIIIIIIIIIIIIIIIIIIIIIIIIIIIIIIIIIIIIIIIIIIIIIIIIIIIIIIIIIIIIIIIIIIIIIIIIIIIIIIIIIIIIIII	HI:i:1	NH:i:1	NM:i:0
chr20	29613322	29613469	nucleosomal_sequence_138	40	+	0	147M	*	0	0	GTACAGTCAGTGGTTTTTATTATATATTCAAGAGGTTCACCACTGTCTAGTTGCTCAGCATTTTCATCATCTCAGAAGGAAATCTCTTCCTAACCATTAAAGCAGTCACATCCCATCTTCCCCCTCTCCTAGTCCTTGGCAACCACT	IIIIIIIIIIIIIIIIIIIIIIIIIIIIIIIIIIIIIIIIIIIIIIIIIIIIIIIIIIIIIIIIIIIIIIIIIIIIIIIIIIIIIIIIIIIIIIIIIIIIIIIIIIIIIIIIIIIIIIIIIIIIIIIIIIIIIIIIIIIIIIIIIII	HI:i:1	NH:i:1	NM:i:0
chr20	29613482	29613629	nucleosomal_sequence_1512	13	+	0	147M	*	0	0	TGTGAAATTGCCTATTCTGAATATTTCCTAAGAAATCATGCAACATGTGGCCTTTTGTATCTGGCTTCTTTCACTTATAACATTCTTGAGGTCCATCAGTTTTGTAGCACTTGTTCCTTTTTATGGCTGCGTAGTAGTCCATTGTAT	IIIIIIIIIIIIIIIIIIIIIIIIIIIIIIIIIIIIIIIIIIIIIIIIIIIIIIIIIIIIIIIIIIIIIIIIIIIIIIIIIIIIIIIIIIIIIIIIIIIIIIIIIIIIIIIIIIIIIIIIIIIIIIIIIIIIIIIIIIIIIIIIIII	HI:i:1	NH:i:1	NM:i:0
chr20	29619262	29619409	nucleosomal_sequence_909	40	+	0	147M	*	0	0	TTTCACATGGAGAATACCATGTGTGACATTAATAAAAATGAGCATGTCTGTAAGCAAAGAGTTTCACTGAGCTCTGCTAGATTCAGAAGCTATTGAACTTACAACATCGTAGTTTGCAAAACACAGATTTGATTTACTCAGGAACTG	IIIIIIIIIIIIIIIIIIIIIIIIIIIIIIIIIIIIIIIIIIIIIIIIIIIIIIIIIIIIIIIIIIIIIIIIIIIIIIIIIIIIIIIIIIIIIIIIIIIIIIIIIIIIIIIIIIIIIIIIIIIIIIIIIIIIIIIIIIIIIIIIIII	HI:i:1	NH:i:1	NM:i:0
chr20	29619952	29620099	nucleosomal_sequence_291	40	+	0	147M	*	0	0	GGTTACAGGCATGCCAGATATATGGAAGCATTCTCAACTATGTGAAAATATGTGAAAAGCTTTGTTATGCATTGTGAGACAACACAGTGGGAATATTTCATCATCTGCCTAAGGTTTAAAAGGAAATAACTTTAAGCATGTGTCTAA	IIIIIIIIIIIIIIIIIIIIIIIIIIIIIIIIIIIIIIIIIIIIIIIIIIIIIIIIIIIIIIIIIIIIIIIIIIIIIIIIIIIIIIIIIIIIIIIIIIIIIIIIIIIIIIIIIIIIIIIIIIIIIIIIIIIIIIIIIIIIIIIIIII	HI:i:1	NH:i:1	NM:i:0
chr20	29620642	29620789	nucleosomal_sequence_272	40	+	0	147M	*	0	0	ATTTAAAAATATTAACTATTACATTTATAAGAAAGACTTGCTAATCATAACACTGTTCATAATGATTCTGAATAAAGCATTATTTCTTTTACTGAAAACAATTGTAGCTATAACTCAATCATCTAAATTGTCATTAGTTTTATTTCT	IIIIIIIIIIIIIIIIIIIIIIIIIIIIIIIIIIIIIIIIIIIIIIIIIIIIIIIIIIIIIIIIIIIIIIIIIIIIIIIIIIIIIIIIIIIIIIIIIIIIIIIIIIIIIIIIIIIIIIIIIIIIIIIIIIIIIIIIIIIIIIIIIII	HI:i:1	NH:i:1	NM:i:0
chr20	29620902	29621049	nucleosomal_sequence_1879	20	+	0	147M	*	0	0	TTTTTACGTTTACACTTCAGTGGCATTTAAATACATGCACCATTTTACCTTCCCACCAGCGTTGCACAAGGTTTCAGTTTCTCCACATCCTGCCCAACATTTGTTTTTCTGGTTTTCTTGGTTTCTGTTTTTTGTTTGTTTTGATAA	IIIIIIIIIIIIIIIIIIIIIIIIIIIIIIIIIIIIIIIIIIIIIIIIIIIIIIIIIIIIIIIIIIIIIIIIIIIIIIIIIIIIIIIIIIIIIIIIIIIIIIIIIIIIIIIIIIIIIIIIIIIIIIIIIIIIIIIIIIIIIIIIIII	HI:i:1	NH:i:1	NM:i:0
chr20	29625802	29625949	nucleosomal_sequence_366	40	+	0	147M	*	0	0	GTCCTGTTTTGATGTCCTATAATTAATTTTCTCTCCGTTTTTAACTTTTATCTATCTTATTAATGTACAGAATCGCCCTGAAATCTGGCTATGGAAAATATCTTGGTATAAATTCAGATGAACTTGTTGGGCATTCAGATGCAATTG	IIIIIIIIIIIIIIIIIIIIIIIIIIIIIIIIIIIIIIIIIIIIIIIIIIIIIIIIIIIIIIIIIIIIIIIIIIIIIIIIIIIIIIIIIIIIIIIIIIIIIIIIIIIIIIIIIIIIIIIIIIIIIIIIIIIIIIIIIIIIIIIIIII	HI:i:1	NH:i:1	NM:i:0
chr20	29626492	29626639	nucleosomal_sequence_343	40	+	0	147M	*	0	0	AGTTAATGTACTAATTCTTTATTTTATTAAGTAGACAGTTGTAGTATATGGATGTTTTGTTAAATCTTTGTTGATACAGAATACATAATTTCCTTTTTCTGTTTGTGTGAGAAGTAAAGATTGAACAAAAATATGTGAGTGCTAAAC	IIIIIIIIIIIIIIIIIIIIIIIIIIIIIIIIIIIIIIIIIIIIIIIIIIIIIIIIIIIIIIIIIIIIIIIIIIIIIIIIIIIIIIIIIIIIIIIIIIIIIIIIIIIIIIIIIIIIIIIIIIIIIIIIIIIIIIIIIIIIIIIIIII	HI:i:1	NH:i:1	NM:i:0
chr20	29628482	29628629	nucleosomal_sequence_663	20	+	0	147M	*	0	0	TAAATCCCATAGTTGATGGCTTGTTTATACAATGTGGTAGAGAAATCAGTGCATCTAGGAGCTACCTTGCCATTATCTCCATGGATTAGTATCTTTTTCTGGTAGTTCCACATGCTCTTTTTAAGCTTCCATTTTCTTGTTTTCTTG	IIIIIIIIIIIIIIIIIIIIIIIIIIIIIIIIIIIIIIIIIIIIIIIIIIIIIIIIIIIIIIIIIIIIIIIIIIIIIIIIIIIIIIIIIIIIIIIIIIIIIIIIIIIIIIIIIIIIIIIIIIIIIIIIIIIIIIIIIIIIIIIIIII	HI:i:1	NH:i:1	NM:i:0
chr20	29628632	29628779	nucleosomal_sequence_2108	40	+	0	147M	*	0	0	GTATTTTAAAATCTAATTTTTTAAATAGATAACATGTACATGTGGTCCAACATTTTTAAATAAAAGCATATGAAGATGAAGATATATGCCTGCCATGCATCTTACTCACCTGTGTCCCAGCTCCGGTTCCTCTTTCCCTTTGTTTTT	IIIIIIIIIIIIIIIIIIIIIIIIIIIIIIIIIIIIIIIIIIIIIIIIIIIIIIIIIIIIIIIIIIIIIIIIIIIIIIIIIIIIIIIIIIIIIIIIIIIIIIIIIIIIIIIIIIIIIIIIIIIIIIIIIIIIIIIIIIIIIIIIIII	HI:i:1	NH:i:1	NM:i:0
chr20	29629682	29629829	nucleosomal_sequence_1899	20	+	0	147M	*	0	0	AAGAATAACTCCCGCCTTCTTGACACATGGCTTTTCTGTGTCTTGGCATTTCATCGCAGTACTGAGCATCCTGAACCTTGCTTTGTTTGTCTCTGTTGGGAATCACAGGTTGCATCCAGTCTGACCCAGATTTGCTCTGTAAGGCAT	IIIIIIIIIIIIIIIIIIIIIIIIIIIIIIIIIIIIIIIIIIIIIIIIIIIIIIIIIIIIIIIIIIIIIIIIIIIIIIIIIIIIIIIIIIIIIIIIIIIIIIIIIIIIIIIIIIIIIIIIIIIIIIIIIIIIIIIIIIIIIIIIIII	HI:i:1	NH:i:1	NM:i:0
chr20	29630202	29630349	nucleosomal_sequence_385	40	+	0	147M	*	0	0	TCAGCCTTACAGACAGGAAGACAGCCTCTGACCCTCCTTACATCCTCGTGGTTTTTGTCAGTCACTTCATGGAAATCACAGTGATTTCAAGGTGTGGTAGGACAGGATGTGTACCCAGGCCCAGCTGACTCCAGAGGCCACTCTCAG	IIIIIIIIIIIIIIIIIIIIIIIIIIIIIIIIIIIIIIIIIIIIIIIIIIIIIIIIIIIIIIIIIIIIIIIIIIIIIIIIIIIIIIIIIIIIIIIIIIIIIIIIIIIIIIIIIIIIIIIIIIIIIIIIIIIIIIIIIIIIIIIIIII	HI:i:1	NH:i:1	NM:i:0
chr20	29630622	29630769	nucleosomal_sequence_174	40	+	0	147M	*	0	0	CTCTTTGGTTAGTCAAGTACTTGGAAGCTCTGAACAGTGATTATTTAGGACACTTTTCGTACCATTTAATTGCAAGCTCTCCTAATCTCTGTCAGCCCTTCATCTTTATGACCTTGCCTTGTCTACCAGAACACACATCCCTCTTAC	IIIIIIIIIIIIIIIIIIIIIIIIIIIIIIIIIIIIIIIIIIIIIIIIIIIIIIIIIIIIIIIIIIIIIIIIIIIIIIIIIIIIIIIIIIIIIIIIIIIIIIIIIIIIIIIIIIIIIIIIIIIIIIIIIIIIIIIIIIIIIIIIIII	HI:i:1	NH:i:1	NM:i:0
chr20	29630892	29631039	nucleosomal_sequence_1449	40	+	0	147M	*	0	0	GCCCTGGAACTGGACTCTGGCCACAGAGATCCCTTAGGAGACATGAGTCCTTACCATTGCCAATTGCCTGTTCTGTGGGCGATCCTAATCGTTGAATGCAGAACAATTAATTTATGACATGTGATAGTAAGCATCTGTCCAAACTTA	IIIIIIIIIIIIIIIIIIIIIIIIIIIIIIIIIIIIIIIIIIIIIIIIIIIIIIIIIIIIIIIIIIIIIIIIIIIIIIIIIIIIIIIIIIIIIIIIIIIIIIIIIIIIIIIIIIIIIIIIIIIIIIIIIIIIIIIIIIIIIIIIIII	HI:i:1	NH:i:1	NM:i:0
chr20	29631082	29631229	nucleosomal_sequence_198	13	+	0	147M	*	0	0	TAAAAACAAGTTGTGTAATGTTAAAAGTTTTAATACTTTGGTAATAGTCTGTGCAATGTAAAATAGCTATTAAGCTTTCAATCTGATCAAATGAACACTTGTCTACTAGGGATAATTTGATCCTAGTGTATTCACTTGGAGGACAAA	IIIIIIIIIIIIIIIIIIIIIIIIIIIIIIIIIIIIIIIIIIIIIIIIIIIIIIIIIIIIIIIIIIIIIIIIIIIIIIIIIIIIIIIIIIIIIIIIIIIIIIIIIIIIIIIIIIIIIIIIIIIIIIIIIIIIIIIIIIIIIIIIIII	HI:i:1	NH:i:1	NM:i:0
chr20	29632712	29632859	nucleosomal_sequence_536	40	+	0	147M	*	0	0	TCTGGACAGGTAGCTATTTATTTACTTATTTTCACTATTTTCAGTAGCTAATAGAAATGGCATGTAGAAAACCTATATTCTCTTAAATTACTGTAGTTTTCACATTTTTGTCTTTATTTATAATTTATGAGTGTGGCAATATTACCT	IIIIIIIIIIIIIIIIIIIIIIIIIIIIIIIIIIIIIIIIIIIIIIIIIIIIIIIIIIIIIIIIIIIIIIIIIIIIIIIIIIIIIIIIIIIIIIIIIIIIIIIIIIIIIIIIIIIIIIIIIIIIIIIIIIIIIIIIIIIIIIIIIII	HI:i:1	NH:i:1	NM:i:0
chr20	29633172	29633319	nucleosomal_sequence_335	40	+	0	147M	*	0	0	TATCATAGCACATTATTCATATTTATTACTCTTCCTATGTAGATAAGTAATGTCCTAGATTTACAACATAGAAAAACAGGTAGAGACGTTTAGCTGTGAGTGTAAAAGTATAAATCAATTAAGTGCCAGATTTTGATAATCACCAGC	IIIIIIIIIIIIIIIIIIIIIIIIIIIIIIIIIIIIIIIIIIIIIIIIIIIIIIIIIIIIIIIIIIIIIIIIIIIIIIIIIIIIIIIIIIIIIIIIIIIIIIIIIIIIIIIIIIIIIIIIIIIIIIIIIIIIIIIIIIIIIIIIIII	HI:i:1	NH:i:1	NM:i:0
chr20	29633342	29633489	nucleosomal_sequence_85	20	+	0	147M	*	0	0	AAAGTTACTCTTACCCTTTTTTTACATTACTTGATAAAGGCAATGTTTAATTACATATTTCCTGTTAACTAGCTGGTAGAGTTCATACCTAAAGTCAGTAAATAATGTTAAGAATTTTTTCCAGCTGAGCAAATGGATATGTATCTA	IIIIIIIIIIIIIIIIIIIIIIIIIIIIIIIIIIIIIIIIIIIIIIIIIIIIIIIIIIIIIIIIIIIIIIIIIIIIIIIIIIIIIIIIIIIIIIIIIIIIIIIIIIIIIIIIIIIIIIIIIIIIIIIIIIIIIIIIIIIIIIIIIII	HI:i:1	NH:i:1	NM:i:0
chr20	29634002	29634149	nucleosomal_sequence_226	40	+	0	147M	*	0	0	TTTTACAGAGTTCTTGAGTTGTTGTGAAATTATTGTTTAGCTAGTAGCTAGTTTAACCAGGATTAAACAAGTTTAATCAGGATTCTTCATGGATGTACTTCCTTGGCTAACTACAGTTTTTCACATGGAAATGAAACTTACAGTACA	IIIIIIIIIIIIIIIIIIIIIIIIIIIIIIIIIIIIIIIIIIIIIIIIIIIIIIIIIIIIIIIIIIIIIIIIIIIIIIIIIIIIIIIIIIIIIIIIIIIIIIIIIIIIIIIIIIIIIIIIIIIIIIIIIIIIIIIIIIIIIIIIIII	HI:i:1	NH:i:1	NM:i:0
chr20	29634162	29634309	nucleosomal_sequence_2107	20	+	0	147M	*	0	0	ACAGAATTTTTTTCTGGATTTCCTGTCCTGAAGCATGAAGTGTACTAGAAACCAATTCTTCCTGCGCTACTTGTGGAATCTTTCTTACTGGATCATAATCTTACTTTACTTTATACAATAGATGCTTAATCAGTGCCTTTAATAGGA	IIIIIIIIIIIIIIIIIIIIIIIIIIIIIIIIIIIIIIIIIIIIIIIIIIIIIIIIIIIIIIIIIIIIIIIIIIIIIIIIIIIIIIIIIIIIIIIIIIIIIIIIIIIIIIIIIIIIIIIIIIIIIIIIIIIIIIIIIIIIIIIIIII	HI:i:1	NH:i:1	NM:i:0
chr20	29634462	29634609	nucleosomal_sequence_903	40	+	0	147M	*	0	0	GGAGCAAGTAGGCTCAGAACAGAGGGGAGAGTAGTACTGGGGAAACTCCCTACGGAGGACAGGTTAGCCACAGTGGATATGTATGTGATGCTTTTGTCCTCGTGGGCTGGAATGGAAGCTGATAAAGAAGTTCAGACGCTACGTGTT	IIIIIIIIIIIIIIIIIIIIIIIIIIIIIIIIIIIIIIIIIIIIIIIIIIIIIIIIIIIIIIIIIIIIIIIIIIIIIIIIIIIIIIIIIIIIIIIIIIIIIIIIIIIIIIIIIIIIIIIIIIIIIIIIIIIIIIIIIIIIIIIIIII	HI:i:1	NH:i:1	NM:i:0
chr20	29634612	29634759	nucleosomal_sequence_124	20	+	0	147M	*	0	0	TAGGTCTGCTTCGTTGAAGCCTGTCTCTTTCAGAGTTCCTAAACACAATATTCCCATGGCATCTAATCCCAGTGAGTGCTCCAAAGCCAGGCTGTGTATCAGATGCCACGGGAAATTCTGCCTCAGGACTGAGGTTGGTTCAAGCAT	IIIIIIIIIIIIIIIIIIIIIIIIIIIIIIIIIIIIIIIIIIIIIIIIIIIIIIIIIIIIIIIIIIIIIIIIIIIIIIIIIIIIIIIIIIIIIIIIIIIIIIIIIIIIIIIIIIIIIIIIIIIIIIIIIIIIIIIIIIIIIIIIIII	HI:i:1	NH:i:1	NM:i:0
chr20	29634782	29634929	nucleosomal_sequence_646	40	+	0	147M	*	0	0	TTGTGTGCTGGCCTAACCTGAAAGACCCTATCTAGTTCTAGCCTTTAAATTCCTTCTGTCACCAAATCTGGAGTTACATGGCATCTGTACAATCTGGGTAGCTGAGGCATGGGATCAGCCCTTTAAAGGAGATTTTGGAGCTTTCAT	IIIIIIIIIIIIIIIIIIIIIIIIIIIIIIIIIIIIIIIIIIIIIIIIIIIIIIIIIIIIIIIIIIIIIIIIIIIIIIIIIIIIIIIIIIIIIIIIIIIIIIIIIIIIIIIIIIIIIIIIIIIIIIIIIIIIIIIIIIIIIIIIIII	HI:i:1	NH:i:1	NM:i:0
chr20	29635882	29636029	nucleosomal_sequence_204	40	+	0	147M	*	0	0	TTGGTTTAAAGCACTACTGAAACCAAGATAAACTGTGGCTTAGCATTCCCCCGATGGATCAGTCTAGTAATCTTATCAAAACCAAGATTACCTAAAAGCACTAACCAAAGGAAAAGCTCCCTCACCCCAACCTATGACTGCTCACAT	IIIIIIIIIIIIIIIIIIIIIIIIIIIIIIIIIIIIIIIIIIIIIIIIIIIIIIIIIIIIIIIIIIIIIIIIIIIIIIIIIIIIIIIIIIIIIIIIIIIIIIIIIIIIIIIIIIIIIIIIIIIIIIIIIIIIIIIIIIIIIIIIIII	HI:i:1	NH:i:1	NM:i:0
chr20	29636122	29636269	nucleosomal_sequence_145	13	+	0	147M	*	0	0	TGAAAACTTTCTCACTTCTAGAATTTCCACTTGAGCCTTTGTTATTATTGTAGTTTCTTCTTCTCTGCTGTGATTTCCTATCCATTTATTTTAAGGGTTTTTGGGGTTTTGATTTTAGTAAGAATTACAATAACTACTTTAAAAATC	IIIIIIIIIIIIIIIIIIIIIIIIIIIIIIIIIIIIIIIIIIIIIIIIIIIIIIIIIIIIIIIIIIIIIIIIIIIIIIIIIIIIIIIIIIIIIIIIIIIIIIIIIIIIIIIIIIIIIIIIIIIIIIIIIIIIIIIIIIIIIIIIIII	HI:i:1	NH:i:1	NM:i:0
chr20	29637482	29637629	nucleosomal_sequence_2110	40	+	0	147M	*	0	0	ATAAATGACTGTTCTATAGCTGAAAGGAAAACTCTAGCTTTTATTTTTCTCCCCAAACTTAAGCTTTATTCTACGTTTGTATAAACAATAAAATTACAGCTCAACTTTGGAAGCACAGATCATAATATAAAAATAAAGCAAAGATCC	IIIIIIIIIIIIIIIIIIIIIIIIIIIIIIIIIIIIIIIIIIIIIIIIIIIIIIIIIIIIIIIIIIIIIIIIIIIIIIIIIIIIIIIIIIIIIIIIIIIIIIIIIIIIIIIIIIIIIIIIIIIIIIIIIIIIIIIIIIIIIIIIIII	HI:i:1	NH:i:1	NM:i:0
chr20	29637692	29637839	nucleosomal_sequence_195	40	+	0	147M	*	0	0	AACTTAGAATGATCCATTAATTATAAATAAAGAATAAATTCTTTTACAAAGCATAACTATTAATATTATTGACCATCATAAGAGCAAATATTTTAAGTAAAACACCATAAATACTTTACAGAAAGGAGCGAGTTGCAGACACAGTCA	IIIIIIIIIIIIIIIIIIIIIIIIIIIIIIIIIIIIIIIIIIIIIIIIIIIIIIIIIIIIIIIIIIIIIIIIIIIIIIIIIIIIIIIIIIIIIIIIIIIIIIIIIIIIIIIIIIIIIIIIIIIIIIIIIIIIIIIIIIIIIIIIIII	HI:i:1	NH:i:1	NM:i:0
chr20	29637892	29638039	nucleosomal_sequence_150	40	+	0	147M	*	0	0	GTTGAATATTGCCTCTCTTTGCCTTCTGACCCTCTAGTCTCTGAAACATCTTTTGTACTAGAGGTATGTGCAGAGACTTCCTGGAAATTTGGATTTGTAAATTGTGCTGTTGTATCTTCTAGGCACTGCAGTGATCCAGATATAGAG	IIIIIIIIIIIIIIIIIIIIIIIIIIIIIIIIIIIIIIIIIIIIIIIIIIIIIIIIIIIIIIIIIIIIIIIIIIIIIIIIIIIIIIIIIIIIIIIIIIIIIIIIIIIIIIIIIIIIIIIIIIIIIIIIIIIIIIIIIIIIIIIIIII	HI:i:1	NH:i:1	NM:i:0
chr20	29638042	29638189	nucleosomal_sequence_1138	40	+	0	147M	*	0	0	TTGCTCTTGCTTGTATAATTGTAACATTTTGATTCAAAAAAGGAAGTAAAAGGAAGAGTTGATTAAATTTGGCTACTGACATTAATAATAATAAATAATAATTGTACTTGTAATATAAACATCTGAAAGTTTTAGTTCTAAGAATGG	IIIIIIIIIIIIIIIIIIIIIIIIIIIIIIIIIIIIIIIIIIIIIIIIIIIIIIIIIIIIIIIIIIIIIIIIIIIIIIIIIIIIIIIIIIIIIIIIIIIIIIIIIIIIIIIIIIIIIIIIIIIIIIIIIIIIIIIIIIIIIIIIIII	HI:i:1	NH:i:1	NM:i:0
chr20	29638382	29638529	nucleosomal_sequence_280	40	+	0	147M	*	0	0	TCCCAACAAGAACATACTACATCCTAGACATGAGATGAAAATAAGCTTTAATTTTCACCACAGCAGGGCGACAATCAGAGAACTGAGGTGGTACAGATCCATTAGAGGACCATATCCATGAGTCTATCAGTCTCTACTGTAGGACAG	IIIIIIIIIIIIIIIIIIIIIIIIIIIIIIIIIIIIIIIIIIIIIIIIIIIIIIIIIIIIIIIIIIIIIIIIIIIIIIIIIIIIIIIIIIIIIIIIIIIIIIIIIIIIIIIIIIIIIIIIIIIIIIIIIIIIIIIIIIIIIIIIIII	HI:i:1	NH:i:1	NM:i:0
chr20	29638672	29638819	nucleosomal_sequence_487	40	+	0	147M	*	0	0	TCTAAAATTGATTCTCAGTGACTCCCTTGATCTACATATGTTAAGGAAAGAGGCAAGATGAAGATGTGTTAAATATTTTCCAGTTTTTAATAATCACTTTAATATAAGGTATACCCAAATAATGGTGAATTAAATGACAAAGTATGT	IIIIIIIIIIIIIIIIIIIIIIIIIIIIIIIIIIIIIIIIIIIIIIIIIIIIIIIIIIIIIIIIIIIIIIIIIIIIIIIIIIIIIIIIIIIIIIIIIIIIIIIIIIIIIIIIIIIIIIIIIIIIIIIIIIIIIIIIIIIIIIIIIII	HI:i:1	NH:i:1	NM:i:0
chr20	29641772	29641919	nucleosomal_sequence_337	40	+	0	147M	*	0	0	AAAACCCATGTTCAAAAAAAGGAATAAGACATCAAATATTTTGAGAACCAAAATTTCACTGCTGCTTTTCTAACACCCTGTTGTTAACCTGAGCCCCCATCCTCTTACTGTCAGTAACAGATTTTCATAATAAAATACAAGAAACAG	IIIIIIIIIIIIIIIIIIIIIIIIIIIIIIIIIIIIIIIIIIIIIIIIIIIIIIIIIIIIIIIIIIIIIIIIIIIIIIIIIIIIIIIIIIIIIIIIIIIIIIIIIIIIIIIIIIIIIIIIIIIIIIIIIIIIIIIIIIIIIIIIIII	HI:i:1	NH:i:1	NM:i:0
chr20	29645952	29646099	nucleosomal_sequence_2104	40	+	0	147M	*	0	0	GGGCCTGTCAGTGGGGACGGGGAGGGAGAGCATCAGGATAAATAGCTAACACATGTCAGGCTTAGTACCTAGGCACCTAGGCAGTGGGTTGATAGGTACAGCAAATCATCGTAGTTCACGTTTACCTATGTAACAAACCTGCATGTC	IIIIIIIIIIIIIIIIIIIIIIIIIIIIIIIIIIIIIIIIIIIIIIIIIIIIIIIIIIIIIIIIIIIIIIIIIIIIIIIIIIIIIIIIIIIIIIIIIIIIIIIIIIIIIIIIIIIIIIIIIIIIIIIIIIIIIIIIIIIIIIIIIII	HI:i:1	NH:i:1	NM:i:0
chr20	29646132	29646279	nucleosomal_sequence_99	20	+	0	147M	*	0	0	TAAAAAATAAAAAGAAAACACAAGAGTACTGAAAATTGGCTCACAGTTCCACAGCCTGTACAGCAAGCATGATGCTGACATCTGCTCGGCTTCTGGGGAGGCCTCAGGAAACTTAACAATCATGGTGGAAGGGAAAGCAAGAGCAGG	IIIIIIIIIIIIIIIIIIIIIIIIIIIIIIIIIIIIIIIIIIIIIIIIIIIIIIIIIIIIIIIIIIIIIIIIIIIIIIIIIIIIIIIIIIIIIIIIIIIIIIIIIIIIIIIIIIIIIIIIIIIIIIIIIIIIIIIIIIIIIIIIIII	HI:i:1	NH:i:1	NM:i:0
chr20	29646322	29646469	nucleosomal_sequence_700	40	+	0	147M	*	0	0	AGATCTCATGAGAACTCTATCACAAGAGCAGCGCTAGGGGGATTATGCTTATCCATTAGAAACTGCTCCCATGGACCAGCCACCTCCCAGCAGGCCACATCTCCGACAGTGGGAACCACTGGAGGCTGCTCCCATGGACCAGCCACC	IIIIIIIIIIIIIIIIIIIIIIIIIIIIIIIIIIIIIIIIIIIIIIIIIIIIIIIIIIIIIIIIIIIIIIIIIIIIIIIIIIIIIIIIIIIIIIIIIIIIIIIIIIIIIIIIIIIIIIIIIIIIIIIIIIIIIIIIIIIIIIIIIII	HI:i:1	NH:i:1	NM:i:0
chr20	29646702	29646849	nucleosomal_sequence_58	40	+	0	147M	*	0	0	GCGTTATTAATCAGAATCCTGCATTTAAGGGCATCTGTTAAATTTTATAGCTGATTATAAAACCATCATTTAAAGAGGACCAAAATGAGACAAAAATTGTCTGTGGATGACAAAAACATTAAGGGCAGCCACAGTTAAAGACACGAA	IIIIIIIIIIIIIIIIIIIIIIIIIIIIIIIIIIIIIIIIIIIIIIIIIIIIIIIIIIIIIIIIIIIIIIIIIIIIIIIIIIIIIIIIIIIIIIIIIIIIIIIIIIIIIIIIIIIIIIIIIIIIIIIIIIIIIIIIIIIIIIIIIII	HI:i:1	NH:i:1	NM:i:0
chr20	29646902	29647049	nucleosomal_sequence_87	20	+	0	147M	*	0	0	CTAGTTATTACCTCCTTTATTCTAAACCATGGAAAAAGGACCTATCAAATAAAGTCCTTCTAGAAGAGTGAAGGGCTCCTGGCAATGTTCTCTTTAATCCATGATGTGGGATAAGGGGAGTTTTGACTGATTATGAGGCAATGTATA	IIIIIIIIIIIIIIIIIIIIIIIIIIIIIIIIIIIIIIIIIIIIIIIIIIIIIIIIIIIIIIIIIIIIIIIIIIIIIIIIIIIIIIIIIIIIIIIIIIIIIIIIIIIIIIIIIIIIIIIIIIIIIIIIIIIIIIIIIIIIIIIIIII	HI:i:1	NH:i:1	NM:i:0
chr20	29647102	29647249	nucleosomal_sequence_74	40	+	0	147M	*	0	0	TGGAAAACCAGATGGAGCCGTAGCAGAAGATGATTTCAGTCCACCGAACCCTGAATTGTGGGCTGGTTGTGCTGCATCGCTCTGTGACTTATGGTTCTGCTGCAACAAAGATCTAATTCCCAGGGTTATAGGAAAAGACACCTGCAG	IIIIIIIIIIIIIIIIIIIIIIIIIIIIIIIIIIIIIIIIIIIIIIIIIIIIIIIIIIIIIIIIIIIIIIIIIIIIIIIIIIIIIIIIIIIIIIIIIIIIIIIIIIIIIIIIIIIIIIIIIIIIIIIIIIIIIIIIIIIIIIIIIII	HI:i:1	NH:i:1	NM:i:0
chr20	29647332	29647479	nucleosomal_sequence_66	40	+	0	147M	*	0	0	GACTTCAACTCTGAAGATACTGATTTGGGGCTGTTTCAAAGAAAGAAATTATAAATATGAGTGGGAAAGAGAACAACCTTCCCCATATCCAGTGGCAAAAAAATGAGGGAGAGGGAAGGAAGGAAGGAAGGAGGGAAGGAAGGAGAG	IIIIIIIIIIIIIIIIIIIIIIIIIIIIIIIIIIIIIIIIIIIIIIIIIIIIIIIIIIIIIIIIIIIIIIIIIIIIIIIIIIIIIIIIIIIIIIIIIIIIIIIIIIIIIIIIIIIIIIIIIIIIIIIIIIIIIIIIIIIIIIIIIII	HI:i:1	NH:i:1	NM:i:0
chr20	29648072	29648219	nucleosomal_sequence_97	40	+	0	147M	*	0	0	ACAGTCCAAAGATAAAAGGGTGCTGATTGGTATTTGTAACTCTCCAGCATATATTCTGAATCAATTTTAACATCTGCTGAAATCTACCAATTGTCATACCTTCACAAACTAAATCGATACTGAAGCTCAAACTTTGTTATACCTGAG	IIIIIIIIIIIIIIIIIIIIIIIIIIIIIIIIIIIIIIIIIIIIIIIIIIIIIIIIIIIIIIIIIIIIIIIIIIIIIIIIIIIIIIIIIIIIIIIIIIIIIIIIIIIIIIIIIIIIIIIIIIIIIIIIIIIIIIIIIIIIIIIIIII	HI:i:1	NH:i:1	NM:i:0
chr20	29648222	29648369	nucleosomal_sequence_79	40	+	0	147M	*	0	0	TCACTAAATTTAAACATTGCATCCCCTAATCCTAGCAGAGTAACTGCATATAGAATAGAGGGCACATACTTATGCCTCACATTTGTTACCTTGACTAAATTTCCCGTAGTCATAGAAGTCTTTGTCCATAGGGGACCTGGATGCTCT	IIIIIIIIIIIIIIIIIIIIIIIIIIIIIIIIIIIIIIIIIIIIIIIIIIIIIIIIIIIIIIIIIIIIIIIIIIIIIIIIIIIIIIIIIIIIIIIIIIIIIIIIIIIIIIIIIIIIIIIIIIIIIIIIIIIIIIIIIIIIIIIIIII	HI:i:1	NH:i:1	NM:i:0
chr20	29648842	29648989	nucleosomal_sequence_485	40	+	0	147M	*	0	0	AAACTTATTATATAAAACCAAATGAATTAGGGAAGGGGTGATAATCTTCATTGCTTCAACGTTTAGCAGTAGAATTTGGCCTGTTCTTAAACCTGCAAAGAATAAATGGTGTTTCACAGTGGATTGCTGTAATGTGACTGCAGTGCT	IIIIIIIIIIIIIIIIIIIIIIIIIIIIIIIIIIIIIIIIIIIIIIIIIIIIIIIIIIIIIIIIIIIIIIIIIIIIIIIIIIIIIIIIIIIIIIIIIIIIIIIIIIIIIIIIIIIIIIIIIIIIIIIIIIIIIIIIIIIIIIIIIII	HI:i:1	NH:i:1	NM:i:0
chr20	29649122	29649269	nucleosomal_sequence_64	40	+	0	147M	*	0	0	ACAGGAATAAGTTCTTTAGTGGCGATTTCTGAGATTTGTGGTGCACCCATCACCCAAGCACTGTACATTGTACCCAATATGTACTGTTTTATCCCTCACTGCACCCACCCCACCACTCCCAGCCTTTCCCCGAGTCCCCGAAGACCA	IIIIIIIIIIIIIIIIIIIIIIIIIIIIIIIIIIIIIIIIIIIIIIIIIIIIIIIIIIIIIIIIIIIIIIIIIIIIIIIIIIIIIIIIIIIIIIIIIIIIIIIIIIIIIIIIIIIIIIIIIIIIIIIIIIIIIIIIIIIIIIIIIII	HI:i:1	NH:i:1	NM:i:0
chr20	29649572	29649719	nucleosomal_sequence_128	40	+	0	147M	*	0	0	ATAATGACATTTTCCTCTGAGTAGATACCCAGGAGTGGAATTACTGGATCAAATGATAGATCTGCTTTTAGTTCTTTGGAAATTTCCTCACTGTTTTCCATAGCTGTTGTACTAGCTTACATTCCCTCCAAAAAGTGTAAAAGTGTT	IIIIIIIIIIIIIIIIIIIIIIIIIIIIIIIIIIIIIIIIIIIIIIIIIIIIIIIIIIIIIIIIIIIIIIIIIIIIIIIIIIIIIIIIIIIIIIIIIIIIIIIIIIIIIIIIIIIIIIIIIIIIIIIIIIIIIIIIIIIIIIIIIII	HI:i:1	NH:i:1	NM:i:0
chr20	29651602	29651749	nucleosomal_sequence_35	40	+	0	147M	*	0	0	GATCGTATACATCTTTCACCTTATGATGGTTAATTTTATTTGCCAAGTTGGGTTGTCTAGATATTTGGTTAAACACTCTGTATGTGTCTGTGAGGGTGTTCCTTGATGAGACAAACATTTGAATATGTAGACTTAGTAAAGTAGTTG	IIIIIIIIIIIIIIIIIIIIIIIIIIIIIIIIIIIIIIIIIIIIIIIIIIIIIIIIIIIIIIIIIIIIIIIIIIIIIIIIIIIIIIIIIIIIIIIIIIIIIIIIIIIIIIIIIIIIIIIIIIIIIIIIIIIIIIIIIIIIIIIIIII	HI:i:1	NH:i:1	NM:i:0
chr20	29651862	29652009	nucleosomal_sequence_43	40	+	0	147M	*	0	0	TTCTCTCGCTTTTGAAGTCAGACGTGGACTGTAACTTATGCCATCAGCTTTCCTGGTTCTCAGGAATTTAGGCTTGGACTGGAACTCCACCATTGGCAGTCCTGGTTCTCCAGCTTGCTGACTGCAGGTCCTGGGACTTCTTAGCCT	IIIIIIIIIIIIIIIIIIIIIIIIIIIIIIIIIIIIIIIIIIIIIIIIIIIIIIIIIIIIIIIIIIIIIIIIIIIIIIIIIIIIIIIIIIIIIIIIIIIIIIIIIIIIIIIIIIIIIIIIIIIIIIIIIIIIIIIIIIIIIIIIIII	HI:i:1	NH:i:1	NM:i:0
chr20	29652082	29652229	nucleosomal_sequence_65	40	+	0	147M	*	0	0	CAGATTTGGCTACCATGTTCTTTTTGTGCCTATTTTAACAGAGTCTCAGTCATAGCCTGCCTTCATCTCTGAAGGGACCAGGCGACCCATGGAGTGCCTCGGCAGCCTCGTCATTGCATGCAATCTTCACAGACAAGATCTCACTGC	IIIIIIIIIIIIIIIIIIIIIIIIIIIIIIIIIIIIIIIIIIIIIIIIIIIIIIIIIIIIIIIIIIIIIIIIIIIIIIIIIIIIIIIIIIIIIIIIIIIIIIIIIIIIIIIIIIIIIIIIIIIIIIIIIIIIIIIIIIIIIIIIIII	HI:i:1	NH:i:1	NM:i:0
chr20	29652312	29652459	nucleosomal_sequence_484	40	+	0	147M	*	0	0	ACACAGATACAAGGAGGCTTACACAAAGGGAGTGGACCTCTCCTCAACACAGTAGTGCAAGGCCCTGCCACTTTGCTTCAATTCCTGAAAATTCCTTGGTAAACTTGGGGCTGCTCTATTCCTGACACTTTCAAAAAACAGTTATTC	IIIIIIIIIIIIIIIIIIIIIIIIIIIIIIIIIIIIIIIIIIIIIIIIIIIIIIIIIIIIIIIIIIIIIIIIIIIIIIIIIIIIIIIIIIIIIIIIIIIIIIIIIIIIIIIIIIIIIIIIIIIIIIIIIIIIIIIIIIIIIIIIIII	HI:i:1	NH:i:1	NM:i:0
chr20	29652752	29652899	nucleosomal_sequence_181	40	+	0	147M	*	0	0	TTGCTTCAGCCTCCCAAAGTTCTGGGGTTACAGTTGTGAGCCACTGTGCCCAGCCCTTTAATTCTTTACTTGGGGTTCAGGTGACAACATATTTCTTGTTTACAAATCTTACTTAATCTCACTGATGCTGTCATTGGCAAACTGACC	IIIIIIIIIIIIIIIIIIIIIIIIIIIIIIIIIIIIIIIIIIIIIIIIIIIIIIIIIIIIIIIIIIIIIIIIIIIIIIIIIIIIIIIIIIIIIIIIIIIIIIIIIIIIIIIIIIIIIIIIIIIIIIIIIIIIIIIIIIIIIIIIIII	HI:i:1	NH:i:1	NM:i:0
chr20	29652912	29653059	nucleosomal_sequence_744	40	+	0	147M	*	0	0	GCCTCCTCCAACAAGTCTGGAATCTGTCCAAATTTAAATTAACAGGTACTTCTATGAATTCCCTCAGAGAACACACTGTGGATGCTTTAGAGACCTCTTCCCATGCATCCTGAATTATCTGGGTTGCATATGGTGGCCATAAGTAGT	IIIIIIIIIIIIIIIIIIIIIIIIIIIIIIIIIIIIIIIIIIIIIIIIIIIIIIIIIIIIIIIIIIIIIIIIIIIIIIIIIIIIIIIIIIIIIIIIIIIIIIIIIIIIIIIIIIIIIIIIIIIIIIIIIIIIIIIIIIIIIIIIIII	HI:i:1	NH:i:1	NM:i:0
chr20	29653122	29653269	nucleosomal_sequence_94	40	+	0	147M	*	0	0	CAGTGATTGCTGACCATATCCTGGACCCTCTGGAAACAGAGGGCTCTGCATCCATGTCCATGAGCCTTCATGCCCATCTGGCCATCAGGCCTTGGGAAGCAGCACCCCACAGCCTTGGCACAGCTGCAGAGACCTCCTTGCCTCAGG	IIIIIIIIIIIIIIIIIIIIIIIIIIIIIIIIIIIIIIIIIIIIIIIIIIIIIIIIIIIIIIIIIIIIIIIIIIIIIIIIIIIIIIIIIIIIIIIIIIIIIIIIIIIIIIIIIIIIIIIIIIIIIIIIIIIIIIIIIIIIIIIIIII	HI:i:1	NH:i:1	NM:i:0
chr20	29653272	29653419	nucleosomal_sequence_51	40	+	0	147M	*	0	0	GAGTCAAACCTGGACCCCCTGCCATTCTCATCTGCAGGAAACACTGCCCTCCTTCATTCTCAGGCTGTGTTGCTGGAAGTCACCCGTCTCCGAGGACCCTTGGGATCGACTGAGTGACCAGCAGTGAAGTTCATCCACCTTCTGAAT	IIIIIIIIIIIIIIIIIIIIIIIIIIIIIIIIIIIIIIIIIIIIIIIIIIIIIIIIIIIIIIIIIIIIIIIIIIIIIIIIIIIIIIIIIIIIIIIIIIIIIIIIIIIIIIIIIIIIIIIIIIIIIIIIIIIIIIIIIIIIIIIIIII	HI:i:1	NH:i:1	NM:i:0
chr20	29653422	29653569	nucleosomal_sequence_163	40	+	0	147M	*	0	0	TGCCATCATCTGACATGATGGAGCGCAGTGGGATGCTGCTGCCTTCCCTCCCTTAGCTAGGATGTCCCTGATAAAGGATGACACCCAAGCCTCAGCACAACTGGCCAAACTTGAGGTGGTCATCTCAGCACTGATGCTGGGCCAACA	IIIIIIIIIIIIIIIIIIIIIIIIIIIIIIIIIIIIIIIIIIIIIIIIIIIIIIIIIIIIIIIIIIIIIIIIIIIIIIIIIIIIIIIIIIIIIIIIIIIIIIIIIIIIIIIIIIIIIIIIIIIIIIIIIIIIIIIIIIIIIIIIIII	HI:i:1	NH:i:1	NM:i:0
chr20	29653752	29653899	nucleosomal_sequence_111	40	+	0	147M	*	0	0	TGCAGAGTTCCAGACACTACTGATGGTGACCAAGGCAACATTCATCGGAAAACACAGTGCTAGGCTTGTGAAAGTGTCCAGTAGGGCTTCCACTGCCCCTATAGGCTGCAGGCAGCTGCTTTAGTTGAGAGAGAGACTGAGCTCCTC	IIIIIIIIIIIIIIIIIIIIIIIIIIIIIIIIIIIIIIIIIIIIIIIIIIIIIIIIIIIIIIIIIIIIIIIIIIIIIIIIIIIIIIIIIIIIIIIIIIIIIIIIIIIIIIIIIIIIIIIIIIIIIIIIIIIIIIIIIIIIIIIIIII	HI:i:1	NH:i:1	NM:i:0
chr20	29804222	29804369	nucleosomal_sequence_821	40	+	0	147M	*	0	0	GGAATGGAATCAAATGGAATGCAGTGGAAAGAAATGGACTCCAATACAATGGAGTGAAATGGACTCTAGTGTAATGGAATGGAATTGAACGGACTCGAATGGATTGGAATGTATTGGAATGGAGTGGACACGAATGCAATGGAATGT	IIIIIIIIIIIIIIIIIIIIIIIIIIIIIIIIIIIIIIIIIIIIIIIIIIIIIIIIIIIIIIIIIIIIIIIIIIIIIIIIIIIIIIIIIIIIIIIIIIIIIIIIIIIIIIIIIIIIIIIIIIIIIIIIIIIIIIIIIIIIIIIIIII	HI:i:1	NH:i:1	NM:i:0
chr20	29804662	29804809	nucleosomal_sequence_8	40	+	0	147M	*	0	0	GAATGGAATGAACTCGAATGGAATGGAATGTAACGGAACGAAATGGACTCGAAAGCAATGGAATGGAAAGGAATGGATTCAAATTGAATGGAATGGAATGGAATGGAATGGATTGGAATGGACACGAATGGAATACAATAGAATTGA	IIIIIIIIIIIIIIIIIIIIIIIIIIIIIIIIIIIIIIIIIIIIIIIIIIIIIIIIIIIIIIIIIIIIIIIIIIIIIIIIIIIIIIIIIIIIIIIIIIIIIIIIIIIIIIIIIIIIIIIIIIIIIIIIIIIIIIIIIIIIIIIIIII	HI:i:1	NH:i:1	NM:i:0
chr20	29804942	29805089	nucleosomal_sequence_18	40	+	0	147M	*	0	0	CCCGAATTGAATGGAATGGGATGGAACGGACTCTAATTGAACTGCAGGGAATTGATTGGTCTCAAATGGAATGGAATGGATTCCAATTGAATGGAATGGAGTGGAAGGGACTCGAATGGAATGGAATGAACTTGACTGCAATAGAAT	IIIIIIIIIIIIIIIIIIIIIIIIIIIIIIIIIIIIIIIIIIIIIIIIIIIIIIIIIIIIIIIIIIIIIIIIIIIIIIIIIIIIIIIIIIIIIIIIIIIIIIIIIIIIIIIIIIIIIIIIIIIIIIIIIIIIIIIIIIIIIIIIIII	HI:i:1	NH:i:1	NM:i:0
chr20	29805362	29805509	nucleosomal_sequence_688	40	+	0	147M	*	0	0	TGGAATGGACTCGAATGGAATGGGTTTCAATGGAATGGACTAGAAAAGAATGGAATGGAATGGTTTCAAATTGAATAGAACGGAATCGAATGGACTAGAATGGAATGCAATGGAATGGAATGGACTCGAAGGAAAGAATGTAAAGGA	IIIIIIIIIIIIIIIIIIIIIIIIIIIIIIIIIIIIIIIIIIIIIIIIIIIIIIIIIIIIIIIIIIIIIIIIIIIIIIIIIIIIIIIIIIIIIIIIIIIIIIIIIIIIIIIIIIIIIIIIIIIIIIIIIIIIIIIIIIIIIIIIIII	HI:i:1	NH:i:1	NM:i:0
chr20	29806522	29806669	nucleosomal_sequence_214	40	+	0	147M	*	0	0	ATGGATTGGAATGGACCCAAATGGAATAGAATGGACTGGAATGTAATGGAATGGAAGACACCAAATGGAATGGGATGGGATGGAATGGAATGGAATGGAAAGGAGAGGAATGGAATGGAACCGACTCGAATGGAATGGAATGGAATG	IIIIIIIIIIIIIIIIIIIIIIIIIIIIIIIIIIIIIIIIIIIIIIIIIIIIIIIIIIIIIIIIIIIIIIIIIIIIIIIIIIIIIIIIIIIIIIIIIIIIIIIIIIIIIIIIIIIIIIIIIIIIIIIIIIIIIIIIIIIIIIIIIII	HI:i:1	NH:i:1	NM:i:0
chr20	29807192	29807339	nucleosomal_sequence_1619	40	+	0	147M	*	0	0	TCGAATGGAATAGAATGGAAAGGATTCGAATGGAATAGACTGGACTCGAATTGAATAGAATGGAATGCACTCAAATGGAATGGAGTGGAATGGAATCGAGTCGAATGGAATGGAGAGAAACAGACTCGAATGGAATGGAAAGGAATT	IIIIIIIIIIIIIIIIIIIIIIIIIIIIIIIIIIIIIIIIIIIIIIIIIIIIIIIIIIIIIIIIIIIIIIIIIIIIIIIIIIIIIIIIIIIIIIIIIIIIIIIIIIIIIIIIIIIIIIIIIIIIIIIIIIIIIIIIIIIIIIIIIII	HI:i:1	NH:i:1	NM:i:0
chr20	29807822	29807969	nucleosomal_sequence_192	40	+	0	147M	*	0	0	TGGACTCGAAAAGAATGGAATGGAATGGAATGGAAGGGACTAGAAAGGAATAGAATGGAATGCAATGGAATGGACTGGTATGGAATAGAATGGAATGGACTCGAATGTAATGGAATGGAATAGACTCGAAAGGAATGAGATGGAATT	IIIIIIIIIIIIIIIIIIIIIIIIIIIIIIIIIIIIIIIIIIIIIIIIIIIIIIIIIIIIIIIIIIIIIIIIIIIIIIIIIIIIIIIIIIIIIIIIIIIIIIIIIIIIIIIIIIIIIIIIIIIIIIIIIIIIIIIIIIIIIIIIIII	HI:i:1	NH:i:1	NM:i:0
chr20	29808062	29808209	nucleosomal_sequence_833	40	+	0	147M	*	0	0	TGGAATGGAATGGAATGGACTCGGATGGACTCGAACGAACTGGAATGGGATGGAAAGGAAGCGAATGGAATGGAATGGAATGGAAAGAATTCGAATGGAATACAATGGAGTGGATGGAGAGGGAATGAGTGGTATCAAATGAAATGG	IIIIIIIIIIIIIIIIIIIIIIIIIIIIIIIIIIIIIIIIIIIIIIIIIIIIIIIIIIIIIIIIIIIIIIIIIIIIIIIIIIIIIIIIIIIIIIIIIIIIIIIIIIIIIIIIIIIIIIIIIIIIIIIIIIIIIIIIIIIIIIIIIII	HI:i:1	NH:i:1	NM:i:0
chr20	29808582	29808729	nucleosomal_sequence_24	40	+	0	147M	*	0	0	GAAAAGAATGGATTCAAATGGAATAGCATGGAATTGAATGGACTCGAATGCAATGGAATGGACTGGACTCGAATGGAAAGGAATGGACTCGAATGGCATGGAGTGGGATGTACTCAAATGGAATGGAAAGGATTTGAATTGAATAGA	IIIIIIIIIIIIIIIIIIIIIIIIIIIIIIIIIIIIIIIIIIIIIIIIIIIIIIIIIIIIIIIIIIIIIIIIIIIIIIIIIIIIIIIIIIIIIIIIIIIIIIIIIIIIIIIIIIIIIIIIIIIIIIIIIIIIIIIIIIIIIIIIIII	HI:i:1	NH:i:1	NM:i:0
chr20	29809382	29809529	nucleosomal_sequence_114	40	+	0	147M	*	0	0	AGTGGAATGCACTGGAATGGAATGGAGTGCAATGGAATGGAATTTACTTCAATTTAATAGAAGGGAATGGAATGGAATTGACTCGAATAAAATGGAATGGAATGGACTCGAATGGAATGGAATGGACAAGAATGGAAAGGAATGCAA	IIIIIIIIIIIIIIIIIIIIIIIIIIIIIIIIIIIIIIIIIIIIIIIIIIIIIIIIIIIIIIIIIIIIIIIIIIIIIIIIIIIIIIIIIIIIIIIIIIIIIIIIIIIIIIIIIIIIIIIIIIIIIIIIIIIIIIIIIIIIIIIIIII	HI:i:1	NH:i:1	NM:i:0
chr20	29809882	29810029	nucleosomal_sequence_40	40	+	0	147M	*	0	0	AATGGACTCCAAAGGAAAACAACGGACTAGAATGGAATGGAATGGAATGGAAATTACTCGAGTGGAATGGCATGGAATTGAATGGACTCAAATGGAATGGAGTGGACTCGAATGGAATGGAAAGGATTGGACCCAATTGGAATGGAA	IIIIIIIIIIIIIIIIIIIIIIIIIIIIIIIIIIIIIIIIIIIIIIIIIIIIIIIIIIIIIIIIIIIIIIIIIIIIIIIIIIIIIIIIIIIIIIIIIIIIIIIIIIIIIIIIIIIIIIIIIIIIIIIIIIIIIIIIIIIIIIIIIII	HI:i:1	NH:i:1	NM:i:0
chr20	29810982	29811129	nucleosomal_sequence_1693	40	+	0	147M	*	0	0	AGTCGAATGGAATGGAATCGAATGGAATGAAATCAAAAGGAATGGACTTGAATGGAAAGGAATGAAATGGCATGGAAGGGAATTGAGTCGAATGGAATGGAATGGAATGGAATGGAAGGGAATGATATTGAATCGAGTGGAATGGAA	IIIIIIIIIIIIIIIIIIIIIIIIIIIIIIIIIIIIIIIIIIIIIIIIIIIIIIIIIIIIIIIIIIIIIIIIIIIIIIIIIIIIIIIIIIIIIIIIIIIIIIIIIIIIIIIIIIIIIIIIIIIIIIIIIIIIIIIIIIIIIIIIIII	HI:i:1	NH:i:1	NM:i:0
chr20	29811762	29811909	nucleosomal_sequence_697	40	+	0	147M	*	0	0	TTTGTACTCGAAAGGAATGGAATCAAAAGGAATGGAATCCAATGGAATGGAAACTTATGTAAGGTATTCGAATCGAATGAAATGGAATCGAATTGAAGGGGTATGAATGGAATGGAATGGAATGGAATCGAATCGAATTTAATGGAA	IIIIIIIIIIIIIIIIIIIIIIIIIIIIIIIIIIIIIIIIIIIIIIIIIIIIIIIIIIIIIIIIIIIIIIIIIIIIIIIIIIIIIIIIIIIIIIIIIIIIIIIIIIIIIIIIIIIIIIIIIIIIIIIIIIIIIIIIIIIIIIIIIII	HI:i:1	NH:i:1	NM:i:0
chr20	29812162	29812309	nucleosomal_sequence_2199	40	+	0	147M	*	0	0	AACAGAATCAAATTGAATCGAATGGAATGGAAGGGAATGGAATTGAATCACATGGAATTGAACGGAATCAAATGGAATATCATCAAATGGAATGGAAAGGAAAGTAATGGAATGGAATAGAAAGGAATGAAATCCAATGCAATGGCA	IIIIIIIIIIIIIIIIIIIIIIIIIIIIIIIIIIIIIIIIIIIIIIIIIIIIIIIIIIIIIIIIIIIIIIIIIIIIIIIIIIIIIIIIIIIIIIIIIIIIIIIIIIIIIIIIIIIIIIIIIIIIIIIIIIIIIIIIIIIIIIIIIII	HI:i:1	NH:i:1	NM:i:0
chr20	29813462	29813609	nucleosomal_sequence_123	40	+	0	147M	*	0	0	ATGCAGTGGACTAGAATGGAATGGATTCAAATCGAATGGTATTGAATGGAATGCTATACAGTGTAATGGAATCAAATGGGATAGAATCAAATGGACTGCACTGTAATAGAATGGATTCGAAAGGAATGGACTCGAATGGAATGGACT	IIIIIIIIIIIIIIIIIIIIIIIIIIIIIIIIIIIIIIIIIIIIIIIIIIIIIIIIIIIIIIIIIIIIIIIIIIIIIIIIIIIIIIIIIIIIIIIIIIIIIIIIIIIIIIIIIIIIIIIIIIIIIIIIIIIIIIIIIIIIIIIIIII	HI:i:1	NH:i:1	NM:i:0
chr20	29813632	29813779	nucleosomal_sequence_117	40	+	0	147M	*	0	0	AATGTAATGGAATGGAATGAACTCGAATGTTAAGGACTGGAATGGAGTGGACTGGAATGGAATTGACTCGAATGGAACGCAATCAAATGGAATGGAATGGAAAGGAATGGAATGGAAAGGAATGGAATGGAATGGACTGTAATGGAA	IIIIIIIIIIIIIIIIIIIIIIIIIIIIIIIIIIIIIIIIIIIIIIIIIIIIIIIIIIIIIIIIIIIIIIIIIIIIIIIIIIIIIIIIIIIIIIIIIIIIIIIIIIIIIIIIIIIIIIIIIIIIIIIIIIIIIIIIIIIIIIIIIII	HI:i:1	NH:i:1	NM:i:0
chr20	29813802	29813949	nucleosomal_sequence_15	40	+	0	147M	*	0	0	AATGGAATGGACTCGAATAGAATGGAATCAAATGGAATGGATTCGAATATAATGGAATGGAATGGAATGGAATGATACGGAATGAAATGGAATGGACTCAAAAGGAATGGACTGGAATAACATGGACTCGAACGTAATGGACTCAAA	IIIIIIIIIIIIIIIIIIIIIIIIIIIIIIIIIIIIIIIIIIIIIIIIIIIIIIIIIIIIIIIIIIIIIIIIIIIIIIIIIIIIIIIIIIIIIIIIIIIIIIIIIIIIIIIIIIIIIIIIIIIIIIIIIIIIIIIIIIIIIIIIIII	HI:i:1	NH:i:1	NM:i:0
chr20	29813982	29814129	nucleosomal_sequence_139	40	+	0	147M	*	0	0	AATGGAATTGAATGCAATGGACTGGAATGGAATAGACTTGAATAGAATGCAATCAAATAGAATGGAAACGAATAGAACGGATACGAATGGAATGGAAAGGAATCAAATGAAATGGAATCAATTAGAATGGAATGGGATGGAATGGGA	IIIIIIIIIIIIIIIIIIIIIIIIIIIIIIIIIIIIIIIIIIIIIIIIIIIIIIIIIIIIIIIIIIIIIIIIIIIIIIIIIIIIIIIIIIIIIIIIIIIIIIIIIIIIIIIIIIIIIIIIIIIIIIIIIIIIIIIIIIIIIIIIIII	HI:i:1	NH:i:1	NM:i:0
chr20	29814452	29814599	nucleosomal_sequence_109	40	+	0	147M	*	0	0	AAGGAAATGAGTCAAAAGGAATGTAGTCGAATGGAATGGACTTCAATGGAATGGAACAGAATGCAGTGGAATGGAATGGAATGTATTCGAATGTAAAGGACTGCAATGTAATTGACTTGAATGGAATTGACTCAAATGGAATGCAAT	IIIIIIIIIIIIIIIIIIIIIIIIIIIIIIIIIIIIIIIIIIIIIIIIIIIIIIIIIIIIIIIIIIIIIIIIIIIIIIIIIIIIIIIIIIIIIIIIIIIIIIIIIIIIIIIIIIIIIIIIIIIIIIIIIIIIIIIIIIIIIIIIIII	HI:i:1	NH:i:1	NM:i:0
chr20	29815172	29815319	nucleosomal_sequence_41	40	+	0	147M	*	0	0	ACTTGAATGTAAAAGCCTGGAATGGAAAGGACTCGAATGGAATGAACTCGAAAGTAATGGACTCAAATGGAATGAAATCGAATGGAATGGAATCGAATGGAATGGAATTGAATGGAAGGGAATGGGATTGAATGGAATGGCATAGAA	IIIIIIIIIIIIIIIIIIIIIIIIIIIIIIIIIIIIIIIIIIIIIIIIIIIIIIIIIIIIIIIIIIIIIIIIIIIIIIIIIIIIIIIIIIIIIIIIIIIIIIIIIIIIIIIIIIIIIIIIIIIIIIIIIIIIIIIIIIIIIIIIIII	HI:i:1	NH:i:1	NM:i:0
chr20	29815422	29815569	nucleosomal_sequence_508	40	+	0	147M	*	0	0	CGGAATGGACTTGAATGTAAATGATTCAAATGCAAGGGACTCGAAAGGAATGGATTCAAATGGAATGGTCTCGAATGGAATGCTGTAGTGTGGAATGGAATCAAATAGGATGGAATAGAATGGAATGGACTCTAATGGAATGCAGTC	IIIIIIIIIIIIIIIIIIIIIIIIIIIIIIIIIIIIIIIIIIIIIIIIIIIIIIIIIIIIIIIIIIIIIIIIIIIIIIIIIIIIIIIIIIIIIIIIIIIIIIIIIIIIIIIIIIIIIIIIIIIIIIIIIIIIIIIIIIIIIIIIIII	HI:i:1	NH:i:1	NM:i:0
chr20	29815732	29815879	nucleosomal_sequence_173	40	+	0	147M	*	0	0	TGGAATGGAATTGAATGGACTGTAATGGAATGGACTCGAATGGAATGGATTCGACTGGAAAGGACTCGAATAGAATGCAATCGAATGGAATGGAATTGAATAGAAAGAAATCGAATGGAATGTAATCAAAAGGAATTTACAGGAATG	IIIIIIIIIIIIIIIIIIIIIIIIIIIIIIIIIIIIIIIIIIIIIIIIIIIIIIIIIIIIIIIIIIIIIIIIIIIIIIIIIIIIIIIIIIIIIIIIIIIIIIIIIIIIIIIIIIIIIIIIIIIIIIIIIIIIIIIIIIIIIIIIIII	HI:i:1	NH:i:1	NM:i:0
chr20	29816042	29816189	nucleosomal_sequence_588	40	+	0	147M	*	0	0	TCGAATGGAATGGAATTGAATAGAACGGAATGGAATGGAATGGGATCCAATGGAATAGAATTGAATAGAATGGAATCAATCGGAGTGGAATCGAATACAATGGAATGGAATGCAGAGACTGGAATGGAATGGACTCGAATGGATTGT	IIIIIIIIIIIIIIIIIIIIIIIIIIIIIIIIIIIIIIIIIIIIIIIIIIIIIIIIIIIIIIIIIIIIIIIIIIIIIIIIIIIIIIIIIIIIIIIIIIIIIIIIIIIIIIIIIIIIIIIIIIIIIIIIIIIIIIIIIIIIIIIIIII	HI:i:1	NH:i:1	NM:i:0
chr20	29816372	29816519	nucleosomal_sequence_584	40	+	0	147M	*	0	0	GGAATGGAATCGAATGGAATGGAATCGACTGGAATGGAAAGGAATGGAAGGAACTGGAATGGAATGGAATCGAATCAAATCAAATGTAATGGAATGTACGAGTATGGAAAGGACTGGAATCGAATCAATATAAAAGGAATGGACTTG	IIIIIIIIIIIIIIIIIIIIIIIIIIIIIIIIIIIIIIIIIIIIIIIIIIIIIIIIIIIIIIIIIIIIIIIIIIIIIIIIIIIIIIIIIIIIIIIIIIIIIIIIIIIIIIIIIIIIIIIIIIIIIIIIIIIIIIIIIIIIIIIIIII	HI:i:1	NH:i:1	NM:i:0
[truncated: 1,223 more rows]
