# Supplementary material for: The importance of DNA sequence for nucleosome positioning in transcriptional regulation
Source: Life Sci Alliance. 2024 Jun 3;7(8):e202302380. doi: 10.26508/lsa.202302380 (PMC11147951; doi:10.26508/lsa.202302380)
Supplement: Supplemental Data 2. — BED Mapping of linker training sequences (hg19). [file LSA-2023-02380_Supplemental_Data_2.txt]

chr20	66833	66980	linker_sequence_1327	40	+	0	147M	*	0	0	TCTATGTGTCTGTTTTTATACTAGTACCATGCTGTTTTGGTTACTATAGCTTTGTAGTATAATTTGAAGTGAGGTAATGTGATTCCTCTAGTTTTGTTCTTTTTGCTTAGGATGGCTTTGGCCATCCTGCATTTTTAACCCTTTTCC	IIIIIIIIIIIIIIIIIIIIIIIIIIIIIIIIIIIIIIIIIIIIIIIIIIIIIIIIIIIIIIIIIIIIIIIIIIIIIIIIIIIIIIIIIIIIIIIIIIIIIIIIIIIIIIIIIIIIIIIIIIIIIIIIIIIIIIIIIIIIIIIIIII	HI:i:1	NH:i:1	NM:i:0
chr20	78393	78540	linker_sequence_412	40	+	0	147M	*	0	0	TATTTGTCTTAATGCTCTGCCTCCCCTTCCCCACACACCCTGACTGGCCCCCATGTGTCACGTTCCCCTCCCTGTGTCCATGTGTTCTTATTGTTCAATTCCCACTTATGAGTGAGAACACGTGGTGTTTGGTTTTCTGTTCCTGTG	IIIIIIIIIIIIIIIIIIIIIIIIIIIIIIIIIIIIIIIIIIIIIIIIIIIIIIIIIIIIIIIIIIIIIIIIIIIIIIIIIIIIIIIIIIIIIIIIIIIIIIIIIIIIIIIIIIIIIIIIIIIIIIIIIIIIIIIIIIIIIIIIIII	HI:i:1	NH:i:1	NM:i:0
chr20	101133	101280	linker_sequence_1821	40	+	0	147M	*	0	0	CTTGAAACTCCAGCCCCTAAATAATAGTTATTCTAATGTGCCTTTCTTCATTTATTTTCAGTCATGTTAAAGATTTTCTCAAATAGATAGCCAGCCTAGATTGTTTATTCATATTTTACATATATACTGAGCCATTTTATGTGTGCA	IIIIIIIIIIIIIIIIIIIIIIIIIIIIIIIIIIIIIIIIIIIIIIIIIIIIIIIIIIIIIIIIIIIIIIIIIIIIIIIIIIIIIIIIIIIIIIIIIIIIIIIIIIIIIIIIIIIIIIIIIIIIIIIIIIIIIIIIIIIIIIIIIII	HI:i:1	NH:i:1	NM:i:0
chr20	132423	132570	linker_sequence_1904	40	+	0	147M	*	0	0	AGATCATGCCACTGCACTCCAGCCTGGGTGACAGAGCGAGACTCCATCTCAAAAAAAGAAAAACAGAAAAAAGAAAAAGAAATAGAAGATATGAAAATAATCAAATGGAAATTATAAATTTATGAAATGTAATCAAAGTAAAAAAGA	IIIIIIIIIIIIIIIIIIIIIIIIIIIIIIIIIIIIIIIIIIIIIIIIIIIIIIIIIIIIIIIIIIIIIIIIIIIIIIIIIIIIIIIIIIIIIIIIIIIIIIIIIIIIIIIIIIIIIIIIIIIIIIIIIIIIIIIIIIIIIIIIIII	HI:i:1	NH:i:1	NM:i:0
chr20	132703	132850	linker_sequence_2276	40	+	0	147M	*	0	0	GGACATAAAAAGATCTAATGTTCATGTCATCAGAGTCCTCAAGGAGAGGGAGAGTGTGGAACTGAAAAAAATATTTGAAGGAATAATGCCTGAAAAATATCCCAAGTGTGGCAGAATACATACATCTGTAATTCAAGATCTTGAATT	IIIIIIIIIIIIIIIIIIIIIIIIIIIIIIIIIIIIIIIIIIIIIIIIIIIIIIIIIIIIIIIIIIIIIIIIIIIIIIIIIIIIIIIIIIIIIIIIIIIIIIIIIIIIIIIIIIIIIIIIIIIIIIIIIIIIIIIIIIIIIIIIIII	HI:i:1	NH:i:1	NM:i:0
chr20	173473	173620	linker_sequence_650	40	+	0	147M	*	0	0	GCCCTGGTGCCTTTGGATAATTTGAGCCCTAAGTATTTAACCTGCTGTGAGCAGAGCTGAGCCTTTGGTTTGGAAACCTTATAGCCACAGGTGGCGAGGAAATTTAAGAGTGCTTGGGTGGCTTGATTGCACAAGGTTTCTGAACGG	IIIIIIIIIIIIIIIIIIIIIIIIIIIIIIIIIIIIIIIIIIIIIIIIIIIIIIIIIIIIIIIIIIIIIIIIIIIIIIIIIIIIIIIIIIIIIIIIIIIIIIIIIIIIIIIIIIIIIIIIIIIIIIIIIIIIIIIIIIIIIIIIIII	HI:i:1	NH:i:1	NM:i:0
chr20	188133	188280	linker_sequence_241	40	+	0	147M	*	0	0	AATGGATAAGTTTCTTAAAAGATACAAATTACCAAAACTGACCTAAGAGGAAACATAAAGTTTAAACGATGCTGTATCAATTGGAGAAATTGAATCCATAGTTTAGTCTTCTCACAAAGAAACTTTCATGCCTTGATGGCTTCACTG	IIIIIIIIIIIIIIIIIIIIIIIIIIIIIIIIIIIIIIIIIIIIIIIIIIIIIIIIIIIIIIIIIIIIIIIIIIIIIIIIIIIIIIIIIIIIIIIIIIIIIIIIIIIIIIIIIIIIIIIIIIIIIIIIIIIIIIIIIIIIIIIIIII	HI:i:1	NH:i:1	NM:i:0
chr20	225503	225650	linker_sequence_1873	40	+	0	147M	*	0	0	GATGGAGGGGTAACATAAATTAAGAAACTCAGAAGACACATCTACAAATTACAATTTATGGATCATATTTGAATGCTGATTCTAAAAATTTGAAAAAATATGCATTTGAGAAAATGAATGCTGACTTCATAGTTTATAATATGAAGT	IIIIIIIIIIIIIIIIIIIIIIIIIIIIIIIIIIIIIIIIIIIIIIIIIIIIIIIIIIIIIIIIIIIIIIIIIIIIIIIIIIIIIIIIIIIIIIIIIIIIIIIIIIIIIIIIIIIIIIIIIIIIIIIIIIIIIIIIIIIIIIIIIII	HI:i:1	NH:i:1	NM:i:0
chr20	429293	429440	linker_sequence_69	40	+	0	147M	*	0	0	CTGCACTCCAGCCAGGATGACAGAGCGAGACTCCGTCTTGAAAAAAAAAAAAAAAAAGAGACATTGTCTCTCTAAGTTGCCCAGGCTGGCCTCAAACTCCTAGGCAAAACCGATCCTCCCACCTCAGCCTTCCAAACAGCTGGGACT	IIIIIIIIIIIIIIIIIIIIIIIIIIIIIIIIIIIIIIIIIIIIIIIIIIIIIIIIIIIIIIIIIIIIIIIIIIIIIIIIIIIIIIIIIIIIIIIIIIIIIIIIIIIIIIIIIIIIIIIIIIIIIIIIIIIIIIIIIIIIIIIIIII	HI:i:1	NH:i:1	NM:i:0
chr20	431363	431510	linker_sequence_427	40	+	0	147M	*	0	0	TTGTTCCTTTTCCACGCCCACTGCTTCACTTGACTAGCCTTCAAATAAATAAATAAATAACTTTTTTGGGAAATTGGTTGGGAATTTGTGGTTAGTAGCTATCATATCATTTTTCTATGTGAAATAACAGAGTATTGCTTTTTGGCC	IIIIIIIIIIIIIIIIIIIIIIIIIIIIIIIIIIIIIIIIIIIIIIIIIIIIIIIIIIIIIIIIIIIIIIIIIIIIIIIIIIIIIIIIIIIIIIIIIIIIIIIIIIIIIIIIIIIIIIIIIIIIIIIIIIIIIIIIIIIIIIIIIII	HI:i:1	NH:i:1	NM:i:0
chr20	432523	432670	linker_sequence_1596	40	+	0	147M	*	0	0	TGATTAGGACAATCAGCATAACCTGTAGAATCTTATTTGGAATTGAATTCTGTATTGTAATTTTGTTCCTGTTCATTTTTAAATTTTATTTTTCTTTCACTGTAAAGATGATACTCTGCTTTAAATGTTAAAAGTGTACAAGCAAAA	IIIIIIIIIIIIIIIIIIIIIIIIIIIIIIIIIIIIIIIIIIIIIIIIIIIIIIIIIIIIIIIIIIIIIIIIIIIIIIIIIIIIIIIIIIIIIIIIIIIIIIIIIIIIIIIIIIIIIIIIIIIIIIIIIIIIIIIIIIIIIIIIIII	HI:i:1	NH:i:1	NM:i:0
chr20	444583	444730	linker_sequence_747	40	+	0	147M	*	0	0	AAAGCTCTGGGATTACAGGCGTGAATCACAGTGCCAAGCTCTTGAAATTATCTTGAACATTATAGGAATTTAAAGTATCACATTTACACAGATGCCTTAATGCAAAATTATTAATACTAGAAGTTTGAAAACATTTCTAGTCTTTGT	IIIIIIIIIIIIIIIIIIIIIIIIIIIIIIIIIIIIIIIIIIIIIIIIIIIIIIIIIIIIIIIIIIIIIIIIIIIIIIIIIIIIIIIIIIIIIIIIIIIIIIIIIIIIIIIIIIIIIIIIIIIIIIIIIIIIIIIIIIIIIIIIIII	HI:i:1	NH:i:1	NM:i:0
chr20	457173	457320	linker_sequence_1131	40	+	0	147M	*	0	0	ATTACAGGCGTGAGCCACCATGCCCGGCACCTAGTGAGTTTTTCTGTTACTTTTTTTTTTGGAGGCGGGGTCTCCCTATGTTGCACAGGCTGGAGTGCAGTGGTGAAATCATGGCTCACTGCAGCCTCAACCTCCTGGGCTCAATTG	IIIIIIIIIIIIIIIIIIIIIIIIIIIIIIIIIIIIIIIIIIIIIIIIIIIIIIIIIIIIIIIIIIIIIIIIIIIIIIIIIIIIIIIIIIIIIIIIIIIIIIIIIIIIIIIIIIIIIIIIIIIIIIIIIIIIIIIIIIIIIIIIIII	HI:i:1	NH:i:1	NM:i:0
chr20	472523	472670	linker_sequence_1297	40	+	0	147M	*	0	0	TGCCACTGCACTGCAGCCTGGGCGACAGAGTGAGACTCCGTCTCAAAACAAAAACAAAAACAAAAACAAAACAGCTTACAATTCAAAACAGTTCTGGAACTGCTGATTATAGAACATATCTTTGGCTACTTTCCCTCAAGTCAGGAT	IIIIIIIIIIIIIIIIIIIIIIIIIIIIIIIIIIIIIIIIIIIIIIIIIIIIIIIIIIIIIIIIIIIIIIIIIIIIIIIIIIIIIIIIIIIIIIIIIIIIIIIIIIIIIIIIIIIIIIIIIIIIIIIIIIIIIIIIIIIIIIIIIII	HI:i:1	NH:i:1	NM:i:0
chr20	482883	483030	linker_sequence_1895	40	+	0	147M	*	0	0	TACCTAAGAAACAAGATAATATAAGTCTTCTCTTCCTGCTTCAACTATTCAGATCTTTATAAACTGTTATATTATCTGGGAGATCTTTCCACCCTGCAGAGACTAACCCAACAACTTACCTCCTGTTTTCCATTAACCCAACTGCTG	IIIIIIIIIIIIIIIIIIIIIIIIIIIIIIIIIIIIIIIIIIIIIIIIIIIIIIIIIIIIIIIIIIIIIIIIIIIIIIIIIIIIIIIIIIIIIIIIIIIIIIIIIIIIIIIIIIIIIIIIIIIIIIIIIIIIIIIIIIIIIIIIIII	HI:i:1	NH:i:1	NM:i:0
chr20	512653	512800	linker_sequence_1568	40	+	0	147M	*	0	0	GAGAATTACTTGTGGGTCAGAGAGGTACCTTAAAATGGCTTTAAAAACTTAAAACCAAGATTATTTTCAGATTGTTTACCCCCTTGAATCTTAAAACTGTTCAGATATCCAATTACTGAGCTTTCTAAATTAGTGCTCCCAGTTTTT	IIIIIIIIIIIIIIIIIIIIIIIIIIIIIIIIIIIIIIIIIIIIIIIIIIIIIIIIIIIIIIIIIIIIIIIIIIIIIIIIIIIIIIIIIIIIIIIIIIIIIIIIIIIIIIIIIIIIIIIIIIIIIIIIIIIIIIIIIIIIIIIIIII	HI:i:1	NH:i:1	NM:i:0
chr20	533213	533360	linker_sequence_1508	40	+	0	147M	*	0	0	AAGTGGAGGACATTGTTTTGACAGGAGAGAGTGTAGGTAGGTTGGTGGGAACAAAAGTCTGATTGGAGTGGGATTAAGAGAGAATAGGAGAAAATATAAATATAGACATAGAAAGGAAGGAAAAAAGGAAGGAAGGAAGGAAGGAGG	IIIIIIIIIIIIIIIIIIIIIIIIIIIIIIIIIIIIIIIIIIIIIIIIIIIIIIIIIIIIIIIIIIIIIIIIIIIIIIIIIIIIIIIIIIIIIIIIIIIIIIIIIIIIIIIIIIIIIIIIIIIIIIIIIIIIIIIIIIIIIIIIIII	HI:i:1	NH:i:1	NM:i:0
chr20	540763	540910	linker_sequence_1733	40	+	0	147M	*	0	0	CTGTGCAACACAAAGAGTGAACTGTAAGGTAACTGTGGATTTCAGTTAATAATTGTGTGTCAAAATTGGTTTATCAATTGTAACAGATGCACCATGCATTTGCACTAATGCAAAATGTTAATAACAGGAGAAACTGCATGTTTGGAG	IIIIIIIIIIIIIIIIIIIIIIIIIIIIIIIIIIIIIIIIIIIIIIIIIIIIIIIIIIIIIIIIIIIIIIIIIIIIIIIIIIIIIIIIIIIIIIIIIIIIIIIIIIIIIIIIIIIIIIIIIIIIIIIIIIIIIIIIIIIIIIIIIII	HI:i:1	NH:i:1	NM:i:0
chr20	585333	585480	linker_sequence_1628	40	+	0	147M	*	0	0	AAGAGGTTCGATTAGGCCAGTGTGAACACTGGAACTAACCTCTGTATCCCTCAAGAGGGATCCTGATCAATAAATCACAGTTCAGCCACACGATCAAGTTCTCTGCAACAGAAAGCAGAAGAAACCCTTTCTGGACTGATACAGACT	IIIIIIIIIIIIIIIIIIIIIIIIIIIIIIIIIIIIIIIIIIIIIIIIIIIIIIIIIIIIIIIIIIIIIIIIIIIIIIIIIIIIIIIIIIIIIIIIIIIIIIIIIIIIIIIIIIIIIIIIIIIIIIIIIIIIIIIIIIIIIIIIIII	HI:i:1	NH:i:1	NM:i:0
chr20	585773	585920	linker_sequence_1639	40	+	0	147M	*	0	0	ACAGGGGCCCACCGCCACACCCGGCTAATTTTTGTATTCACGCTATACTTTTTTACCTTTTCTACTTCTTTCCCATATGATCTGTTGCTTAAAAAAAATCCAATATATTTTAAAGCATAATATTTTACACGGGCAAAACAAGCACAC	IIIIIIIIIIIIIIIIIIIIIIIIIIIIIIIIIIIIIIIIIIIIIIIIIIIIIIIIIIIIIIIIIIIIIIIIIIIIIIIIIIIIIIIIIIIIIIIIIIIIIIIIIIIIIIIIIIIIIIIIIIIIIIIIIIIIIIIIIIIIIIIIIII	HI:i:1	NH:i:1	NM:i:0
chr20	604693	604840	linker_sequence_1458	40	+	0	147M	*	0	0	CTACTAAATAATTTTTTAAAAATTAGCTGGGTGTGGTAGTGTGCACCTGTAGTCCCAGCTACTTGGGAGGCTAAAGTGGGAGGATTGCTTGAGCCCAGAAATTCAAGGCTGCAGTGAGCTGTGGTTGTACCATTCCACTTCAGCCTG	IIIIIIIIIIIIIIIIIIIIIIIIIIIIIIIIIIIIIIIIIIIIIIIIIIIIIIIIIIIIIIIIIIIIIIIIIIIIIIIIIIIIIIIIIIIIIIIIIIIIIIIIIIIIIIIIIIIIIIIIIIIIIIIIIIIIIIIIIIIIIIIIIII	HI:i:1	NH:i:1	NM:i:0
chr20	674493	674640	linker_sequence_1879	40	+	0	147M	*	0	0	TGACTCCCATGCCTCAGCCTCCTGAGCAGCTGGGACTACAGGTGCACGCCACCATGCCCAGCTAATTTTTTTGCATTTTTGTTAGAGATGGAGTTTTGCCATGTTGCTCAGGCTGGTCTCGAACTCCTGAACTCAGGCAATCTGCCC	IIIIIIIIIIIIIIIIIIIIIIIIIIIIIIIIIIIIIIIIIIIIIIIIIIIIIIIIIIIIIIIIIIIIIIIIIIIIIIIIIIIIIIIIIIIIIIIIIIIIIIIIIIIIIIIIIIIIIIIIIIIIIIIIIIIIIIIIIIIIIIIIIII	HI:i:1	NH:i:1	NM:i:0
chr20	697473	697620	linker_sequence_2092	40	+	0	147M	*	0	0	CCAGTGCCCTGGGCTTCTCAGTTATATAAATTAATAATTACTTTTTTTTTTATTTCTTTCACTTCTAACTGAAGAGTCCAGACTGATACAACTTCTTCATATGTGTCCCCTGTCTGCACCATCCAATGGACCATCAACAGCAGCTAC	IIIIIIIIIIIIIIIIIIIIIIIIIIIIIIIIIIIIIIIIIIIIIIIIIIIIIIIIIIIIIIIIIIIIIIIIIIIIIIIIIIIIIIIIIIIIIIIIIIIIIIIIIIIIIIIIIIIIIIIIIIIIIIIIIIIIIIIIIIIIIIIIIII	HI:i:1	NH:i:1	NM:i:0
chr20	711103	711250	linker_sequence_390	40	+	0	147M	*	0	0	TCCTGACCTTGTGATCCACCCACCTCGGCCTCCCAAAGTGCTGGGGTTACAGGTGTGAGCCACCGCGCCCAGCCCCCAGATGGAGAGTCTTTTAGTCATTAGAAAGGAGAAAGGAGCCAAGGAGGGAGGGAGGTTCCCTTAAAGACT	IIIIIIIIIIIIIIIIIIIIIIIIIIIIIIIIIIIIIIIIIIIIIIIIIIIIIIIIIIIIIIIIIIIIIIIIIIIIIIIIIIIIIIIIIIIIIIIIIIIIIIIIIIIIIIIIIIIIIIIIIIIIIIIIIIIIIIIIIIIIIIIIIII	HI:i:1	NH:i:1	NM:i:0
chr20	738583	738730	linker_sequence_732	40	+	0	147M	*	0	0	GTGAGCCTCCTGCCAGTTTTACAAGCCAGGGATGTTTTCCCAAGGACCTAGGAGCCATCTCTTTGGAAGGTAAACATCAAGATTGCACCCTTCTCATCCAGTCTCCATGGGCAGATAGGAGCCTAACTTCAGTGCTTGGCTCCAAGT	IIIIIIIIIIIIIIIIIIIIIIIIIIIIIIIIIIIIIIIIIIIIIIIIIIIIIIIIIIIIIIIIIIIIIIIIIIIIIIIIIIIIIIIIIIIIIIIIIIIIIIIIIIIIIIIIIIIIIIIIIIIIIIIIIIIIIIIIIIIIIIIIIII	HI:i:1	NH:i:1	NM:i:0
chr20	757923	758070	linker_sequence_2056	40	+	0	147M	*	0	0	AACACCAACTGGAAAGATATCTCAAAAGGCCAACCTGCAACAGTGGTGTTATTTGCAGGAGTAATTGGGGAAGTTGCATATCTTATAACCTCCAGAATAATGGCTGGCAATCATTTATGTCTACACCTTAGGAGGACCCAGGCTCCT	IIIIIIIIIIIIIIIIIIIIIIIIIIIIIIIIIIIIIIIIIIIIIIIIIIIIIIIIIIIIIIIIIIIIIIIIIIIIIIIIIIIIIIIIIIIIIIIIIIIIIIIIIIIIIIIIIIIIIIIIIIIIIIIIIIIIIIIIIIIIIIIIIII	HI:i:1	NH:i:1	NM:i:0
chr20	761463	761610	linker_sequence_557	40	+	0	147M	*	0	0	TTTTTCCTGTATTCTGATGTCACAATCTCCAAATTTATCAGAAACCTGCATTCAAGAACACCTGTTAGAGCTTTATAGCTGAGTATAAAACCCTTCTAAAGAGGATCAAAACAAGACAACAATTGTTTATGGATGACCAAAAGTTTT	IIIIIIIIIIIIIIIIIIIIIIIIIIIIIIIIIIIIIIIIIIIIIIIIIIIIIIIIIIIIIIIIIIIIIIIIIIIIIIIIIIIIIIIIIIIIIIIIIIIIIIIIIIIIIIIIIIIIIIIIIIIIIIIIIIIIIIIIIIIIIIIIIII	HI:i:1	NH:i:1	NM:i:0
chr20	771413	771560	linker_sequence_378	40	+	0	147M	*	0	0	AGTAGCCATTCTTTTATTCCTTTACTTTACTAATAAATTTTCTTTTGCTTTGCACTGTGAACTTGCCCTGGATTCTTTCTTGTGTGAGATCCAAGAACCCTCTTGTGGGGTCTGGATTGGGACCCCTTTCCGGTAACGATTATACTT	IIIIIIIIIIIIIIIIIIIIIIIIIIIIIIIIIIIIIIIIIIIIIIIIIIIIIIIIIIIIIIIIIIIIIIIIIIIIIIIIIIIIIIIIIIIIIIIIIIIIIIIIIIIIIIIIIIIIIIIIIIIIIIIIIIIIIIIIIIIIIIIIIII	HI:i:1	NH:i:1	NM:i:0
chr20	778583	778730	linker_sequence_1627	40	+	0	147M	*	0	0	GCAGTCCGCACAGCAGAGAGAGGATGGACTCACCACACCCAAGTCAAGAAAGCACCGCCCCCTCCAGAGTCGTGGGCCATAGTCCCAGGGGAAAACCCTACTAAACTAAAGCTAAGAAGAATTTAACTCCCTTTCATCTATTCTATT	IIIIIIIIIIIIIIIIIIIIIIIIIIIIIIIIIIIIIIIIIIIIIIIIIIIIIIIIIIIIIIIIIIIIIIIIIIIIIIIIIIIIIIIIIIIIIIIIIIIIIIIIIIIIIIIIIIIIIIIIIIIIIIIIIIIIIIIIIIIIIIIIIII	HI:i:1	NH:i:1	NM:i:0
chr20	781543	781690	linker_sequence_2297	40	+	0	147M	*	0	0	TTCGAGTGCTATTTATTTTGAGGCACAGAAACTTTATATATAACAATATAAACCCGAGACCTTGGCGGGCACACACACAAGCAGCTGAATGTCAAGAGGAGTGGAGGAACGGAGTGGCAGAGAATGGCAGAGAGCGCTGGAGAGTGG	IIIIIIIIIIIIIIIIIIIIIIIIIIIIIIIIIIIIIIIIIIIIIIIIIIIIIIIIIIIIIIIIIIIIIIIIIIIIIIIIIIIIIIIIIIIIIIIIIIIIIIIIIIIIIIIIIIIIIIIIIIIIIIIIIIIIIIIIIIIIIIIIIII	HI:i:1	NH:i:1	NM:i:0
chr20	792993	793140	linker_sequence_1058	40	+	0	147M	*	0	0	AACTGCAAAGAGGCCTCCCTCTTTCACTCCTCCTCCTCAGCACAGACCCTTTATGGGTGTCGGGCTGGGGGATGGTAAGGTCTTTCCTTTCCCATGAGGCCATATCTCAGGCTGTCTCAGTTGGGGGAAACGTTGGACAATACCCAG	IIIIIIIIIIIIIIIIIIIIIIIIIIIIIIIIIIIIIIIIIIIIIIIIIIIIIIIIIIIIIIIIIIIIIIIIIIIIIIIIIIIIIIIIIIIIIIIIIIIIIIIIIIIIIIIIIIIIIIIIIIIIIIIIIIIIIIIIIIIIIIIIIII	HI:i:1	NH:i:1	NM:i:0
chr20	795303	795450	linker_sequence_813	40	+	0	147M	*	0	0	GACCACAGATGTGCACCACCACGCTGGGCTACTATTTTTATATTTTTAGTGCAGATGGGGTTTTGCCATGTTGCTCAGGCTGATCCTGAACTCCTGAGCTCAAGCAATCTGCCTGCCTTGGCCTCCCAAAGTTCTGGAATTACATGC	IIIIIIIIIIIIIIIIIIIIIIIIIIIIIIIIIIIIIIIIIIIIIIIIIIIIIIIIIIIIIIIIIIIIIIIIIIIIIIIIIIIIIIIIIIIIIIIIIIIIIIIIIIIIIIIIIIIIIIIIIIIIIIIIIIIIIIIIIIIIIIIIIII	HI:i:1	NH:i:1	NM:i:0
chr20	842793	842940	linker_sequence_519	40	+	0	147M	*	0	0	ATGATAAGGATGAAGCAACATGAGGCTGGAAGGAACCTGAAACATTGATGATACCATAGAGACTGCAGCAGCCCTGGGCTGACTCTTCCCTGACTTTTTTTTTTTTTTTTTTTTTTTTTTAAGTCAGCCTTTTATTTTAGGACAATT	IIIIIIIIIIIIIIIIIIIIIIIIIIIIIIIIIIIIIIIIIIIIIIIIIIIIIIIIIIIIIIIIIIIIIIIIIIIIIIIIIIIIIIIIIIIIIIIIIIIIIIIIIIIIIIIIIIIIIIIIIIIIIIIIIIIIIIIIIIIIIIIIIII	HI:i:1	NH:i:1	NM:i:0
chr20	847993	848140	linker_sequence_1602	40	+	0	147M	*	0	0	AAAGAAGCATATATAGTACAATATCAAAACTGTGTTCTTTAAAAAAAAAAAAAGTATATATATATATATGTATATGTGTGTGTGTGTGTGTGTGTGTGTGTGTGTGTGTGTGTGTGTGTGATGAAGTCTTGCTATGTTGCCCAAGGT	IIIIIIIIIIIIIIIIIIIIIIIIIIIIIIIIIIIIIIIIIIIIIIIIIIIIIIIIIIIIIIIIIIIIIIIIIIIIIIIIIIIIIIIIIIIIIIIIIIIIIIIIIIIIIIIIIIIIIIIIIIIIIIIIIIIIIIIIIIIIIIIIIII	HI:i:1	NH:i:1	NM:i:0
chr20	857603	857750	linker_sequence_1527	40	+	0	147M	*	0	0	CACTGGAGCCTGGGAGGTCTGGGAGGTCAAGGCTACAGTGAGCTGTGATCATGCCACTGCACTCCAGCCTGGGCAACAGAGTGAGACCCTGCCTCAAAAAAGCCTTTGCTTTGGTGGCCAGTGGCTTAAATGGGACTCAGCTGGAGG	IIIIIIIIIIIIIIIIIIIIIIIIIIIIIIIIIIIIIIIIIIIIIIIIIIIIIIIIIIIIIIIIIIIIIIIIIIIIIIIIIIIIIIIIIIIIIIIIIIIIIIIIIIIIIIIIIIIIIIIIIIIIIIIIIIIIIIIIIIIIIIIIIII	HI:i:1	NH:i:1	NM:i:0
chr20	866353	866500	linker_sequence_1083	40	+	0	147M	*	0	0	ATAGCCTAGATGCCCAAAAGCCAGGACTGGCTGAATCCGTTGCGTTTTGGCGTCCCTGGAAATGTTCCGCAGTCATGAAGGAGGAGGCATTTGCACAGAATTGGAAAGATGCCCAGGACTTGGGGCACATCAAGCCTAACCCCATGT	IIIIIIIIIIIIIIIIIIIIIIIIIIIIIIIIIIIIIIIIIIIIIIIIIIIIIIIIIIIIIIIIIIIIIIIIIIIIIIIIIIIIIIIIIIIIIIIIIIIIIIIIIIIIIIIIIIIIIIIIIIIIIIIIIIIIIIIIIIIIIIIIIII	HI:i:1	NH:i:1	NM:i:0
chr20	878363	878510	linker_sequence_2285	40	+	0	147M	*	0	0	GCTTCTCCGTGTCTCTAGCTTTCTCTTTAAACTTACCTCTTCACTGTGGTCAACCTTCCACCCTGCATTCCCCCTTCTTCTCCCTTAGCCTGTGTTCTCAAGAACTTAAAACCTCTTCAACTCACACCTGAACTAAAACCTAAATGC	IIIIIIIIIIIIIIIIIIIIIIIIIIIIIIIIIIIIIIIIIIIIIIIIIIIIIIIIIIIIIIIIIIIIIIIIIIIIIIIIIIIIIIIIIIIIIIIIIIIIIIIIIIIIIIIIIIIIIIIIIIIIIIIIIIIIIIIIIIIIIIIIIII	HI:i:1	NH:i:1	NM:i:0
chr20	910623	910770	linker_sequence_439	40	+	0	147M	*	0	0	GAATACAGGACTGCCTCTGTGTCTTATGGAAGCAGTTTATTTTGATTGTCACTTTTGTCTAGGTCTAAAGATGAGACTTTGGTCAACTTGAGTTTGGTGTCAGATACTGGCAGAAGTCAGTGCCTTCTTCTTTTTTGGGACAGAGTC	IIIIIIIIIIIIIIIIIIIIIIIIIIIIIIIIIIIIIIIIIIIIIIIIIIIIIIIIIIIIIIIIIIIIIIIIIIIIIIIIIIIIIIIIIIIIIIIIIIIIIIIIIIIIIIIIIIIIIIIIIIIIIIIIIIIIIIIIIIIIIIIIIII	HI:i:1	NH:i:1	NM:i:0
chr20	954253	954400	linker_sequence_1009	40	+	0	147M	*	0	0	TTACAGGCACCCCCACCAAGCCTAGCTAAATTTTTTTGTATTTTTAGTAGAGACGGGGTTTCGCCATGTTGGCCAGGCTGGTCTCGACCTCCTGACCTCAAAAAGCTACAGTATATGCTGAAGGCCAAAGAACCCAACAAGCCCCTC	IIIIIIIIIIIIIIIIIIIIIIIIIIIIIIIIIIIIIIIIIIIIIIIIIIIIIIIIIIIIIIIIIIIIIIIIIIIIIIIIIIIIIIIIIIIIIIIIIIIIIIIIIIIIIIIIIIIIIIIIIIIIIIIIIIIIIIIIIIIIIIIIIII	HI:i:1	NH:i:1	NM:i:0
chr20	1063673	1063820	linker_sequence_2132	40	+	0	147M	*	0	0	CAGTGAGCCGAGATCACGCCACTGCACTCTGGCCTGGGTGACAGAGTGAGACCCTGTCTCAAAAAAAAAAAAAAGAAAAAAATGAGAGAATAATCAAAATAGCAACTTAGCAACTTAGAGAGTTTCTGGAGAATTAAATATACTTCA	IIIIIIIIIIIIIIIIIIIIIIIIIIIIIIIIIIIIIIIIIIIIIIIIIIIIIIIIIIIIIIIIIIIIIIIIIIIIIIIIIIIIIIIIIIIIIIIIIIIIIIIIIIIIIIIIIIIIIIIIIIIIIIIIIIIIIIIIIIIIIIIIIII	HI:i:1	NH:i:1	NM:i:0
chr20	1098713	1098860	linker_sequence_1940	40	+	0	147M	*	0	0	CACAATAAACACTTAATAAATGTTATCTTAGAAGCCAGACTGCCAGGTTCCCATAACCATTTCAGCCGTTCACCGGCTGGCTGTTGTCATCTTGGTCAAATTATCCCTCTGCGCCTCAGTTTCCTCATCTGTGCAATGAGGCACATT	IIIIIIIIIIIIIIIIIIIIIIIIIIIIIIIIIIIIIIIIIIIIIIIIIIIIIIIIIIIIIIIIIIIIIIIIIIIIIIIIIIIIIIIIIIIIIIIIIIIIIIIIIIIIIIIIIIIIIIIIIIIIIIIIIIIIIIIIIIIIIIIIIII	HI:i:1	NH:i:1	NM:i:0
chr20	1109783	1109930	linker_sequence_1754	40	+	0	147M	*	0	0	AGTGCTGGGATTACAGGCGTGAGCCACTGCACCCAGCCAATTTTTGCGTTTTTAATAGAGACAGGGTTTTGCTGTTGGCCAGGCTGGTGTCGAACTCCTGACCTCAAGTGATGGGATTACAGGTGTGAGCTACCGCACCTAGCCACC	IIIIIIIIIIIIIIIIIIIIIIIIIIIIIIIIIIIIIIIIIIIIIIIIIIIIIIIIIIIIIIIIIIIIIIIIIIIIIIIIIIIIIIIIIIIIIIIIIIIIIIIIIIIIIIIIIIIIIIIIIIIIIIIIIIIIIIIIIIIIIIIIIII	HI:i:1	NH:i:1	NM:i:0
chr20	1177743	1177890	linker_sequence_1001	40	+	0	147M	*	0	0	TAGCCTCATTTATGTATTTTATAATTTTATACTTATATAAAATTTTATATATATGTTTATTTCTTTTGAGACTGTTGCCCAGTGTGAGGTGCAGTGGCTTGATCTTGGCTCACTGCAACCTCCGCTTCCTGGGTTCAAGCAATTCTC	IIIIIIIIIIIIIIIIIIIIIIIIIIIIIIIIIIIIIIIIIIIIIIIIIIIIIIIIIIIIIIIIIIIIIIIIIIIIIIIIIIIIIIIIIIIIIIIIIIIIIIIIIIIIIIIIIIIIIIIIIIIIIIIIIIIIIIIIIIIIIIIIIII	HI:i:1	NH:i:1	NM:i:0
chr20	1215473	1215620	linker_sequence_1157	40	+	0	147M	*	0	0	GACCTGGGCTCACAATCTTCCCGCCTCAGCCTCCTGAGTAGCTGGGACTGCAAGTGCATGCCACCACACTCAGCTAATTTTTTAAAACTTTTTTGTAAAGACAGGGTCTTGCTATGTTGCCCAGGCTGGTCTTGAACCTCTAGGCTC	IIIIIIIIIIIIIIIIIIIIIIIIIIIIIIIIIIIIIIIIIIIIIIIIIIIIIIIIIIIIIIIIIIIIIIIIIIIIIIIIIIIIIIIIIIIIIIIIIIIIIIIIIIIIIIIIIIIIIIIIIIIIIIIIIIIIIIIIIIIIIIIIIII	HI:i:1	NH:i:1	NM:i:0
chr20	1234033	1234180	linker_sequence_2018	40	+	0	147M	*	0	0	GGTTTCAAGCGATTCTTCTGCCTCAGCCTCCCGAATAGCTGGGATTAGAGGCGCGTGCCACCATGCCCAGCTAATTTTTGTATTTTTAGTACAGACAAGGTTTCACCATGTTTGCCAGACTGGTCTCGAACTCTTGACTGCAAGCGA	IIIIIIIIIIIIIIIIIIIIIIIIIIIIIIIIIIIIIIIIIIIIIIIIIIIIIIIIIIIIIIIIIIIIIIIIIIIIIIIIIIIIIIIIIIIIIIIIIIIIIIIIIIIIIIIIIIIIIIIIIIIIIIIIIIIIIIIIIIIIIIIIIII	HI:i:1	NH:i:1	NM:i:0
chr20	1305763	1305910	linker_sequence_1828	40	+	0	147M	*	0	0	ATCCACCGCGCCACAGGAGCGAGGTCCAACGCAACGGTCCCTAGGGCCTGCCTCCAACCCAGCCTCAGTTTCCTATCTGTCACATCGTTCTATGATCTCGAAATGACTATAACCCCTTTCTTAGCCCCAAACCAGCCGGAAGCGACA	IIIIIIIIIIIIIIIIIIIIIIIIIIIIIIIIIIIIIIIIIIIIIIIIIIIIIIIIIIIIIIIIIIIIIIIIIIIIIIIIIIIIIIIIIIIIIIIIIIIIIIIIIIIIIIIIIIIIIIIIIIIIIIIIIIIIIIIIIIIIIIIIIII	HI:i:1	NH:i:1	NM:i:0
chr20	1315253	1315400	linker_sequence_1101	40	+	0	147M	*	0	0	GGAGGCAGTCAGTTTGGCGGGGGCATATTGTAAGACTGTGTGCTTACAAAAGCACAATATATTCCTAAGATTTCTTTGGGGTGACTTTATTTGGGACAGTTTTGGGGGAGTTGACGGAGGTGGGGGCACTCTGGCCCCTGATGCCTT	IIIIIIIIIIIIIIIIIIIIIIIIIIIIIIIIIIIIIIIIIIIIIIIIIIIIIIIIIIIIIIIIIIIIIIIIIIIIIIIIIIIIIIIIIIIIIIIIIIIIIIIIIIIIIIIIIIIIIIIIIIIIIIIIIIIIIIIIIIIIIIIIIII	HI:i:1	NH:i:1	NM:i:0
chr20	1321613	1321760	linker_sequence_1431	40	+	0	147M	*	0	0	TTCTCGGGCACACCCTCATTCAAGAAACTTTAAGATGGTGCTGATGGGGAGGTAGTGTGTGAGAATGAGTTACGATCATCGTTACCATTTCTTTGAAGCATTCCAAATTGCTAGCAAACTTGAAACAAATGCCCCTGGCTGAGTCTG	IIIIIIIIIIIIIIIIIIIIIIIIIIIIIIIIIIIIIIIIIIIIIIIIIIIIIIIIIIIIIIIIIIIIIIIIIIIIIIIIIIIIIIIIIIIIIIIIIIIIIIIIIIIIIIIIIIIIIIIIIIIIIIIIIIIIIIIIIIIIIIIIIII	HI:i:1	NH:i:1	NM:i:0
chr20	1390183	1390330	linker_sequence_486	40	+	0	147M	*	0	0	TGACATGCCCAGCTTGCTTACATTCTCCAGCCATGTCAGGTATGGCCATGTGACTAGGTTTTGACAATGGAACTGGAGCGGAAGTGTCCTGGGACTCAAGCTGAAGACACTGGACCAGTGTCTTCCACTACTTCCTCCTCCTTCTAG	IIIIIIIIIIIIIIIIIIIIIIIIIIIIIIIIIIIIIIIIIIIIIIIIIIIIIIIIIIIIIIIIIIIIIIIIIIIIIIIIIIIIIIIIIIIIIIIIIIIIIIIIIIIIIIIIIIIIIIIIIIIIIIIIIIIIIIIIIIIIIIIIIII	HI:i:1	NH:i:1	NM:i:0
chr20	1392293	1392440	linker_sequence_1608	40	+	0	147M	*	0	0	ACAAAAGAAATGCAAGACTTGTACACTGAAAACTACAAAACATTGCTGGAAAACATGAAAATGTATAAATAAATGTAGACATATACTATGTTCATGGATTAGAAGACCTAATATTTTTTAAATGACAACACTCTTCAAACTGATCTA	IIIIIIIIIIIIIIIIIIIIIIIIIIIIIIIIIIIIIIIIIIIIIIIIIIIIIIIIIIIIIIIIIIIIIIIIIIIIIIIIIIIIIIIIIIIIIIIIIIIIIIIIIIIIIIIIIIIIIIIIIIIIIIIIIIIIIIIIIIIIIIIIIII	HI:i:1	NH:i:1	NM:i:0
chr20	1431633	1431780	linker_sequence_1866	40	+	0	147M	*	0	0	AGAAAGATACACTTGCCAGATATTTCTGGGTGTTAGCTTCAGGACAGCTTTTATTCTTTACCTGCACTTTCTATTAAGATGAACATGTATTATTTTAATAATCAAAGAAAAAAAAAATTAGGTGCCCTATAAAGCTCATCACAACTG	IIIIIIIIIIIIIIIIIIIIIIIIIIIIIIIIIIIIIIIIIIIIIIIIIIIIIIIIIIIIIIIIIIIIIIIIIIIIIIIIIIIIIIIIIIIIIIIIIIIIIIIIIIIIIIIIIIIIIIIIIIIIIIIIIIIIIIIIIIIIIIIIIII	HI:i:1	NH:i:1	NM:i:0
chr20	1454433	1454580	linker_sequence_556	40	+	0	147M	*	0	0	CACCTCCAGTTAGTGGAGAACCACCTCCATGCTTTCCTGCTGTTTCAGCTTCCCGTGGCCGCTGTAACAGATCACTGCAAACCTGATAATTTAAAACAACAGAAATTTATTTTCTCATATTTCTGAAGTCCCGAAGTCTGAAATCAA	IIIIIIIIIIIIIIIIIIIIIIIIIIIIIIIIIIIIIIIIIIIIIIIIIIIIIIIIIIIIIIIIIIIIIIIIIIIIIIIIIIIIIIIIIIIIIIIIIIIIIIIIIIIIIIIIIIIIIIIIIIIIIIIIIIIIIIIIIIIIIIIIIII	HI:i:1	NH:i:1	NM:i:0
chr20	1476743	1476890	linker_sequence_858	40	+	0	147M	*	0	0	GTTGTGATGTCTCTTTTTTCATTGCTGATTTTATTTGGATCTTCTTGCTTTTTTTCTTAGTCTGGCTAAAGGTTTGTAAATTTTGTTTAACTTTTCAAAAAGCCAACTTTTTGTTTCATTGATCCTTTGTGTTGTTTTATTTCCATT	IIIIIIIIIIIIIIIIIIIIIIIIIIIIIIIIIIIIIIIIIIIIIIIIIIIIIIIIIIIIIIIIIIIIIIIIIIIIIIIIIIIIIIIIIIIIIIIIIIIIIIIIIIIIIIIIIIIIIIIIIIIIIIIIIIIIIIIIIIIIIIIIIII	HI:i:1	NH:i:1	NM:i:0
chr20	1479803	1479950	linker_sequence_1664	40	+	0	147M	*	0	0	CTTGTAAATGCATCTTCGGTGTCTGGGCATTAAAGAGTTAGGTATTTATTGCAGTCTTCTTAGTCTGAGCTTGTTTGTATCCATCCTTCTTGGGAAGGCTTTCCAGATATTAAAAAAGACTTGGTGTTGTAATTGCATCTATTTCTG	IIIIIIIIIIIIIIIIIIIIIIIIIIIIIIIIIIIIIIIIIIIIIIIIIIIIIIIIIIIIIIIIIIIIIIIIIIIIIIIIIIIIIIIIIIIIIIIIIIIIIIIIIIIIIIIIIIIIIIIIIIIIIIIIIIIIIIIIIIIIIIIIIII	HI:i:1	NH:i:1	NM:i:0
chr20	1522173	1522320	linker_sequence_225	40	+	0	147M	*	0	0	CTGGATGTTAGCCCTTTGCCAGATGGATAGATTGCAAAAATTTTCTCCCATTCTGTAGCTTGCCTGTTCACTCTGATAATAGTTTCTTTTGCTGTGCAGAAGCTCTTTAGTTTACTTAGATCCCATTTGTCAATTTTGGCATTTGTT	IIIIIIIIIIIIIIIIIIIIIIIIIIIIIIIIIIIIIIIIIIIIIIIIIIIIIIIIIIIIIIIIIIIIIIIIIIIIIIIIIIIIIIIIIIIIIIIIIIIIIIIIIIIIIIIIIIIIIIIIIIIIIIIIIIIIIIIIIIIIIIIIIII	HI:i:1	NH:i:1	NM:i:0
chr20	1537633	1537780	linker_sequence_1777	40	+	0	147M	*	0	0	CACGCCTATAATGCGAGCACTTTGGGAGGCCGAGGCAGGTGGAACTCTTGAGCTCATAAGTTTGAGACCAGCCTGGGCAACATGGTGAAACCCCATCTCTACAAAAAAGACAAAAATTAGCTGGGCATGGTGGCGCGTGCTTGTAGT	IIIIIIIIIIIIIIIIIIIIIIIIIIIIIIIIIIIIIIIIIIIIIIIIIIIIIIIIIIIIIIIIIIIIIIIIIIIIIIIIIIIIIIIIIIIIIIIIIIIIIIIIIIIIIIIIIIIIIIIIIIIIIIIIIIIIIIIIIIIIIIIIIII	HI:i:1	NH:i:1	NM:i:0
chr20	1542123	1542270	linker_sequence_454	40	+	0	147M	*	0	0	TTACTTGTCATATCTCCTCAAGCTTCTCTTGGCTATGACAGTTTTTTAGACTTTCCTTGATTTTGATGACCTTGACAGTTTTGAGGAGTTCTGGGCCCGATGTTGCAGAATGCCTCCTTATTGAAATTTGTCTGATGTTTTCCTCAT	IIIIIIIIIIIIIIIIIIIIIIIIIIIIIIIIIIIIIIIIIIIIIIIIIIIIIIIIIIIIIIIIIIIIIIIIIIIIIIIIIIIIIIIIIIIIIIIIIIIIIIIIIIIIIIIIIIIIIIIIIIIIIIIIIIIIIIIIIIIIIIIIIII	HI:i:1	NH:i:1	NM:i:0
chr20	1548683	1548830	linker_sequence_1983	40	+	0	147M	*	0	0	GGGACCCTGAAATGTGGAAGGAGACATTTGGGTCAAACCACTCAAAGATTGTCAGTTGACTTCAGAGTTACTGGGGACAATTGCAGTGGCATCGCTACTTGTCGCTATAAATATCCTCCCCAAGCCAAAAGAAGAAACAGAAAAGGA	IIIIIIIIIIIIIIIIIIIIIIIIIIIIIIIIIIIIIIIIIIIIIIIIIIIIIIIIIIIIIIIIIIIIIIIIIIIIIIIIIIIIIIIIIIIIIIIIIIIIIIIIIIIIIIIIIIIIIIIIIIIIIIIIIIIIIIIIIIIIIIIIIII	HI:i:1	NH:i:1	NM:i:0
chr20	1565673	1565820	linker_sequence_2268	40	+	0	147M	*	0	0	GTGTTGGGAAACCTGAATATCCATGTGTAGAGAAATGAAATTAGACCTCTGTCTCATACCACATACAAAAATCAACTCCAAATGTATTAAAGACTTAAATGTAAGATCTGAAACTGTAAAAGTACTAGAAGAAAAGTTCCATGACAT	IIIIIIIIIIIIIIIIIIIIIIIIIIIIIIIIIIIIIIIIIIIIIIIIIIIIIIIIIIIIIIIIIIIIIIIIIIIIIIIIIIIIIIIIIIIIIIIIIIIIIIIIIIIIIIIIIIIIIIIIIIIIIIIIIIIIIIIIIIIIIIIIIII	HI:i:1	NH:i:1	NM:i:0
chr20	1569083	1569230	linker_sequence_1291	40	+	0	147M	*	0	0	TTAGGCCCCATCTCTGGCCTTCCTTGGCAGCACTTGTGGTTGTCTGGAATCCCCAAAGGTCCAGGGACAGGATATAGCCCTGCCAGCGGAGAGAAAGGGTTCTAGCCCAAGGCAATGCTTACCTGTGAGTCCCAGCAATAGAGTCAG	IIIIIIIIIIIIIIIIIIIIIIIIIIIIIIIIIIIIIIIIIIIIIIIIIIIIIIIIIIIIIIIIIIIIIIIIIIIIIIIIIIIIIIIIIIIIIIIIIIIIIIIIIIIIIIIIIIIIIIIIIIIIIIIIIIIIIIIIIIIIIIIIIII	HI:i:1	NH:i:1	NM:i:0
chr20	1574513	1574660	linker_sequence_1857	40	+	0	147M	*	0	0	TTCATGCCTCCAAAAATCATAGTTTGGAATACAGGACTCCAAAATTGATGCAATAGGCCAGGTGCGGTGGCTCACACTTGTAACCCCAACATTTTGGGAGGCTGAGGCAGGTGGATCACCTGAGGTCAGGAGTTCAAGATCAGCCTG	IIIIIIIIIIIIIIIIIIIIIIIIIIIIIIIIIIIIIIIIIIIIIIIIIIIIIIIIIIIIIIIIIIIIIIIIIIIIIIIIIIIIIIIIIIIIIIIIIIIIIIIIIIIIIIIIIIIIIIIIIIIIIIIIIIIIIIIIIIIIIIIIIII	HI:i:1	NH:i:1	NM:i:0
chr20	1577513	1577660	linker_sequence_573	40	+	0	147M	*	0	0	AGATGTGCAGGTTATGAGTACAACTCCTTTGTGTGCCGGAGCAGGCTTGGACTGGCTCAGGAGAACCAACTGTTAAATTTTCAGGAATTGTGTATTCTAGTTGTTAAAGTGTTAGAAGCTTGAAATGGGCCATGTTGGGGATATTCA	IIIIIIIIIIIIIIIIIIIIIIIIIIIIIIIIIIIIIIIIIIIIIIIIIIIIIIIIIIIIIIIIIIIIIIIIIIIIIIIIIIIIIIIIIIIIIIIIIIIIIIIIIIIIIIIIIIIIIIIIIIIIIIIIIIIIIIIIIIIIIIIIIII	HI:i:1	NH:i:1	NM:i:0
chr20	1584653	1584800	linker_sequence_2033	20	+	0	147M	*	0	0	CTGTCCTGGACACGTTTCCATTCTCCAACCAGGTCAGCTGTAGTCTCTGGGGGTAGAACTTCCTCACCTGGCAGGTGACATTCACCTGGTTCTCTGCCCTCACGGGCTGTTGAGTAACCTCCAAGGTGGGTGGAACTGAAACAGCAC	IIIIIIIIIIIIIIIIIIIIIIIIIIIIIIIIIIIIIIIIIIIIIIIIIIIIIIIIIIIIIIIIIIIIIIIIIIIIIIIIIIIIIIIIIIIIIIIIIIIIIIIIIIIIIIIIIIIIIIIIIIIIIIIIIIIIIIIIIIIIIIIIIII	HI:i:1	NH:i:1	NM:i:0
chr20	1602703	1602850	linker_sequence_2108	40	+	0	147M	*	0	0	TAAAGTGCTGACAGCCCATGATCACTCAGGGCATTATTCCTGTAAAGATTACAGTGAAAGCAGTAATCACTAAAGATTTGGGGAAAAGCGACATCATAATAAATTCAAAAACAATAACTAAAAAACAAAAACAGCAATGAAAATAAC	IIIIIIIIIIIIIIIIIIIIIIIIIIIIIIIIIIIIIIIIIIIIIIIIIIIIIIIIIIIIIIIIIIIIIIIIIIIIIIIIIIIIIIIIIIIIIIIIIIIIIIIIIIIIIIIIIIIIIIIIIIIIIIIIIIIIIIIIIIIIIIIIIII	HI:i:1	NH:i:1	NM:i:0
chr20	1622293	1622440	linker_sequence_1607	40	+	0	147M	*	0	0	TGCTCTTGCTTCTCTAGATCTTTTAATTGTGATGTTACGGTGTTGATTTCAGATCTTTCTAGCTTTCTGATGTGGGCATTTCGTGCTATAAATTTCCCTCTAAACACTGCTTTAGCTGTGTCCCAGAGATTCTGGTATGTTGTCTCT	IIIIIIIIIIIIIIIIIIIIIIIIIIIIIIIIIIIIIIIIIIIIIIIIIIIIIIIIIIIIIIIIIIIIIIIIIIIIIIIIIIIIIIIIIIIIIIIIIIIIIIIIIIIIIIIIIIIIIIIIIIIIIIIIIIIIIIIIIIIIIIIIIII	HI:i:1	NH:i:1	NM:i:0
chr20	1634103	1634250	linker_sequence_505	40	+	0	147M	*	0	0	CATTAGATGACAAGGATAAGGATAAGGGTATGGATATGGATATAAATATAACTATAGTTATAGGTAATATAGGCAGACCTGTGTCACCTGTATCCCCACATTTTTTTCCTCATTTCTACCTTCATGGAAGAGGGAATTTCAGGATAA	IIIIIIIIIIIIIIIIIIIIIIIIIIIIIIIIIIIIIIIIIIIIIIIIIIIIIIIIIIIIIIIIIIIIIIIIIIIIIIIIIIIIIIIIIIIIIIIIIIIIIIIIIIIIIIIIIIIIIIIIIIIIIIIIIIIIIIIIIIIIIIIIIII	HI:i:1	NH:i:1	NM:i:0
chr20	1708923	1709070	linker_sequence_2053	40	+	0	147M	*	0	0	GAGATTGATAGTGTGGTGGAGATAGCTGGGGAGAGGTAGAGGGTGGCATAAGAATGGAAACAAGAGTAAGAGTGAGTATAAAAGTAAAGAATAAGACTTCATCAGGGTGAAAGTATTGGAGTGTACCCTGTCAGCAAAGATCATTTA	IIIIIIIIIIIIIIIIIIIIIIIIIIIIIIIIIIIIIIIIIIIIIIIIIIIIIIIIIIIIIIIIIIIIIIIIIIIIIIIIIIIIIIIIIIIIIIIIIIIIIIIIIIIIIIIIIIIIIIIIIIIIIIIIIIIIIIIIIIIIIIIIIII	HI:i:1	NH:i:1	NM:i:0
chr20	1710643	1710790	linker_sequence_2098	40	+	0	147M	*	0	0	ACATGCTCAGCAGGGAGAGCATGTGTGTTTTCATGAAGAATTATGCTGAGATAGGTAATGGATGAGGAAGAAATTTGGACTTGACTGAAGTAATGGGGGCTGTCCATGAAGCCTTGCAGTAGTATAGCCCAGGTAATTTGCTGAGCC	IIIIIIIIIIIIIIIIIIIIIIIIIIIIIIIIIIIIIIIIIIIIIIIIIIIIIIIIIIIIIIIIIIIIIIIIIIIIIIIIIIIIIIIIIIIIIIIIIIIIIIIIIIIIIIIIIIIIIIIIIIIIIIIIIIIIIIIIIIIIIIIIIII	HI:i:1	NH:i:1	NM:i:0
chr20	1713643	1713790	linker_sequence_86	40	+	0	147M	*	0	0	TAAAATTGGTGAGATGTTCCTTGGGCTGCTTGGTCTGAGGACCCGAGGTCATAGGTGGATCTTTCTCACAGAGCAAAGAGCAGGAGGACAGGGGATTGATCTCCCAAGGGAGGTCCCCCGATCAGAGTCATGGCACCAAATGTCACG	IIIIIIIIIIIIIIIIIIIIIIIIIIIIIIIIIIIIIIIIIIIIIIIIIIIIIIIIIIIIIIIIIIIIIIIIIIIIIIIIIIIIIIIIIIIIIIIIIIIIIIIIIIIIIIIIIIIIIIIIIIIIIIIIIIIIIIIIIIIIIIIIIII	HI:i:1	NH:i:1	NM:i:0
chr20	1734373	1734520	linker_sequence_1304	40	+	0	147M	*	0	0	TCAAAGCAATGCTGAGCAAAAAAAACAAAGCTAGAGGTATCACACTACCTTACTTCAAAACATACTATAAAGCTGCAGTTACCAAGACAGCATGGTATTGGTATATAGACACATAAAAAAAATGAAACAGAATAGAAAACCCAGAAA	IIIIIIIIIIIIIIIIIIIIIIIIIIIIIIIIIIIIIIIIIIIIIIIIIIIIIIIIIIIIIIIIIIIIIIIIIIIIIIIIIIIIIIIIIIIIIIIIIIIIIIIIIIIIIIIIIIIIIIIIIIIIIIIIIIIIIIIIIIIIIIIIIII	HI:i:1	NH:i:1	NM:i:0
chr20	1854633	1854780	linker_sequence_2019	40	+	0	147M	*	0	0	GAGAGAATCTGCATTTTAACCACTGTCCTCTCCAAAACCTTTCACCCTGTGACCTCCCAGGCTGGCTCTTGAACTATACTTTGAGAAGCACTGCATTTGCCCTCAGTTTCCTCATCTGTCAATTTGGAGTAAACAGAAACTACCTCC	IIIIIIIIIIIIIIIIIIIIIIIIIIIIIIIIIIIIIIIIIIIIIIIIIIIIIIIIIIIIIIIIIIIIIIIIIIIIIIIIIIIIIIIIIIIIIIIIIIIIIIIIIIIIIIIIIIIIIIIIIIIIIIIIIIIIIIIIIIIIIIIIIII	HI:i:1	NH:i:1	NM:i:0
chr20	1879543	1879690	linker_sequence_805	40	+	0	147M	*	0	0	TGAGCTCTGGAGCCCCCAGAGCTGGAATATTCCTCCCTGCATCTTCCTGGTGCCCTTTGCGACAGATGGAGAGGGGGTGTGCGAGAGGAAGGGAGTCTAAAAGTGTTGTACGGATCCCACACGCGCTCGCTTGCTGCTTCCAATGGC	IIIIIIIIIIIIIIIIIIIIIIIIIIIIIIIIIIIIIIIIIIIIIIIIIIIIIIIIIIIIIIIIIIIIIIIIIIIIIIIIIIIIIIIIIIIIIIIIIIIIIIIIIIIIIIIIIIIIIIIIIIIIIIIIIIIIIIIIIIIIIIIIIII	HI:i:1	NH:i:1	NM:i:0
chr20	1984463	1984610	linker_sequence_1864	40	+	0	147M	*	0	0	CTGGTTTTGAACGGACACACATATGCATGGTCAAATACACAGACCCTCACTAGTACTCAGATTCACACACAAACTTATAGAAGCACTACCTCACCCAAATACATATAGACACACACACAGAGAAACAACAGCAGCACTCATGCAAAC	IIIIIIIIIIIIIIIIIIIIIIIIIIIIIIIIIIIIIIIIIIIIIIIIIIIIIIIIIIIIIIIIIIIIIIIIIIIIIIIIIIIIIIIIIIIIIIIIIIIIIIIIIIIIIIIIIIIIIIIIIIIIIIIIIIIIIIIIIIIIIIIIIII	HI:i:1	NH:i:1	NM:i:0
chr20	1987453	1987600	linker_sequence_475	40	+	0	147M	*	0	0	CCCCACAAATGGCTTATAAGGGGCTCCCCGGAAGGCTTGGATCATGCGTTTGTTGCAGCTGGACCACGCGACCAGCAGGGGGCGCTATAAAATGAATTAAAACATCCTTCCCTTGCCTCCGCAGGGCGTCAAATGAGAAGCGTATTG	IIIIIIIIIIIIIIIIIIIIIIIIIIIIIIIIIIIIIIIIIIIIIIIIIIIIIIIIIIIIIIIIIIIIIIIIIIIIIIIIIIIIIIIIIIIIIIIIIIIIIIIIIIIIIIIIIIIIIIIIIIIIIIIIIIIIIIIIIIIIIIIIIII	HI:i:1	NH:i:1	NM:i:0
chr20	2000233	2000380	linker_sequence_2161	40	+	0	147M	*	0	0	GGTAAGAGGATCACTTGAGCCCAGGAGGTCAAGGCTGCAGTGAGCCATGATCACACCACAGCACTCCAACCTGGGTGACAGAGAGAGAGTATCTATATCTATTGTCTAATAGTAATAATAATAATAATTAACAGAAATTGACAAGTT	IIIIIIIIIIIIIIIIIIIIIIIIIIIIIIIIIIIIIIIIIIIIIIIIIIIIIIIIIIIIIIIIIIIIIIIIIIIIIIIIIIIIIIIIIIIIIIIIIIIIIIIIIIIIIIIIIIIIIIIIIIIIIIIIIIIIIIIIIIIIIIIIIII	HI:i:1	NH:i:1	NM:i:0
chr20	2000623	2000770	linker_sequence_137	40	+	0	147M	*	0	0	ATCACTTCCCCTAATGTTAACAATTTACATGACCATAGTAAAATTATCAGAACCAGGAAATCAACATTGACACAGTACCATTAACTAAACTACAGATCTTATTAAAATATTGCCAAATCTCCCATGGATGTCTGTTTTCTGGCCTAG	IIIIIIIIIIIIIIIIIIIIIIIIIIIIIIIIIIIIIIIIIIIIIIIIIIIIIIIIIIIIIIIIIIIIIIIIIIIIIIIIIIIIIIIIIIIIIIIIIIIIIIIIIIIIIIIIIIIIIIIIIIIIIIIIIIIIIIIIIIIIIIIIIII	HI:i:1	NH:i:1	NM:i:0
chr20	2041443	2041590	linker_sequence_808	40	+	0	147M	*	0	0	TAGTGGCATGCGCCTATAGTCCCAGCTATGTGGGGGGCTGAGGCAGGAGGATTGCTTGAGCTCAGGAGTTTGAAGCTGCAGTGAGTTATGATCGTGCCACTGCACTCCAGCCTGGGGGACAAAACCAGATCCTATCTCAAAAATAAA	IIIIIIIIIIIIIIIIIIIIIIIIIIIIIIIIIIIIIIIIIIIIIIIIIIIIIIIIIIIIIIIIIIIIIIIIIIIIIIIIIIIIIIIIIIIIIIIIIIIIIIIIIIIIIIIIIIIIIIIIIIIIIIIIIIIIIIIIIIIIIIIIIII	HI:i:1	NH:i:1	NM:i:0
chr20	2063753	2063900	linker_sequence_1836	40	+	0	147M	*	0	0	AAAAATAATTAACATTCACAGGCAAATATAAACTTTGACTTAAACCTCACACAAGAAAATTAATTCAAAATGGATCAAAGGTTAAATATAAAACACAACACTATAAAACTTTAAATTTTTCATTTTTATTTTTAAGAGACAGGTTCT	IIIIIIIIIIIIIIIIIIIIIIIIIIIIIIIIIIIIIIIIIIIIIIIIIIIIIIIIIIIIIIIIIIIIIIIIIIIIIIIIIIIIIIIIIIIIIIIIIIIIIIIIIIIIIIIIIIIIIIIIIIIIIIIIIIIIIIIIIIIIIIIIIII	HI:i:1	NH:i:1	NM:i:0
chr20	2073323	2073470	linker_sequence_1444	40	+	0	147M	*	0	0	TAAAATCCTTGTTGCACATATATTTTTCCACACCATGTGAGTACTTCTATAGGATAAATTCCTAGAAACGGAATAGCTGATCAAAGTGTATTAATTTTTAATTATATTAATAAACAATGAGTTATCAATTTGCCTTTCTAAAAGACT	IIIIIIIIIIIIIIIIIIIIIIIIIIIIIIIIIIIIIIIIIIIIIIIIIIIIIIIIIIIIIIIIIIIIIIIIIIIIIIIIIIIIIIIIIIIIIIIIIIIIIIIIIIIIIIIIIIIIIIIIIIIIIIIIIIIIIIIIIIIIIIIIIII	HI:i:1	NH:i:1	NM:i:0
chr20	2155823	2155970	linker_sequence_1619	40	+	0	147M	*	0	0	GAGATAAATATTATTATGTCCATTTTACAGATGTGAAAACTGAGGCACACAGGTTAAGTAATTTTTTAAAAAACAGGTGTGCACCACCATGCCTAGCTAATTAAAAAACATATATATATATATTTTGTACATATGGGATCTTGCTAT	IIIIIIIIIIIIIIIIIIIIIIIIIIIIIIIIIIIIIIIIIIIIIIIIIIIIIIIIIIIIIIIIIIIIIIIIIIIIIIIIIIIIIIIIIIIIIIIIIIIIIIIIIIIIIIIIIIIIIIIIIIIIIIIIIIIIIIIIIIIIIIIIIII	HI:i:1	NH:i:1	NM:i:0
chr20	2174003	2174150	linker_sequence_2217	40	+	0	147M	*	0	0	GAGATTGCAGTGAGCCGAGATCGTGCCACTCCACTCCAGCCTGGGCGACAGAGCAAGGCTCTGTCTCAAAAAAAAAAAAAAGGAAGAAAAAGAAACAGATAAGTAGGTTGAATAATGTCAAGAGGGAGAAAACTAAAATAGATTGAG	IIIIIIIIIIIIIIIIIIIIIIIIIIIIIIIIIIIIIIIIIIIIIIIIIIIIIIIIIIIIIIIIIIIIIIIIIIIIIIIIIIIIIIIIIIIIIIIIIIIIIIIIIIIIIIIIIIIIIIIIIIIIIIIIIIIIIIIIIIIIIIIIIII	HI:i:1	NH:i:1	NM:i:0
chr20	2183153	2183300	linker_sequence_424	40	+	0	147M	*	0	0	CAGATCACTTGAGGCCAGGAGTTCAAGACCAGCCTGGCCAACATGGCAAAATCCCATCTGTATAAAAAATACATAAATTAGCTGGGCGTGGTAGCATGCGCCTGTAGTCCCAGCTACTTGGGAGGCTGAGGTAAGAGGATCGCTTGA	IIIIIIIIIIIIIIIIIIIIIIIIIIIIIIIIIIIIIIIIIIIIIIIIIIIIIIIIIIIIIIIIIIIIIIIIIIIIIIIIIIIIIIIIIIIIIIIIIIIIIIIIIIIIIIIIIIIIIIIIIIIIIIIIIIIIIIIIIIIIIIIIIII	HI:i:1	NH:i:1	NM:i:0
chr20	2196303	2196450	linker_sequence_1141	40	+	0	147M	*	0	0	GAGCTGAGGTTGTGCCATTGCACTCCAGGCTGGGCAACAGAGCAAGACTCCATCTCAAATAAATAAATAAAGCTTTCAAAATATGATGCATATTTTGCACATACAGCACATCTCAGTTTGGACCAGGTACATTTCGAGTGCTCAGTA	IIIIIIIIIIIIIIIIIIIIIIIIIIIIIIIIIIIIIIIIIIIIIIIIIIIIIIIIIIIIIIIIIIIIIIIIIIIIIIIIIIIIIIIIIIIIIIIIIIIIIIIIIIIIIIIIIIIIIIIIIIIIIIIIIIIIIIIIIIIIIIIIIII	HI:i:1	NH:i:1	NM:i:0
chr20	2333173	2333320	linker_sequence_1819	40	+	0	147M	*	0	0	AGAGGCGCACAGCCCTGAAAAGCAGCTTATAATGACTTATCGAAGGCAATCATTTGGGAGTTTGGGCGCACTGGCTCACACCTGTAATCTCACATTTTGGGAGGTCAAGACAGGTGGATCACTTGAGGTCAGGAGTTCGAGACCAGC	IIIIIIIIIIIIIIIIIIIIIIIIIIIIIIIIIIIIIIIIIIIIIIIIIIIIIIIIIIIIIIIIIIIIIIIIIIIIIIIIIIIIIIIIIIIIIIIIIIIIIIIIIIIIIIIIIIIIIIIIIIIIIIIIIIIIIIIIIIIIIIIIIII	HI:i:1	NH:i:1	NM:i:0
chr20	2350133	2350280	linker_sequence_902	40	+	0	147M	*	0	0	CTGAAAACATCAAGAATAGTTTATTTTCCTGAATGTTCTTCTCCTCAAATAGGCTGATCCCTCTGAGCTTCTTATTTTAGTATGTTTATTTTTTTTCCTTTCTCTTTCATGTTAGAAATTTTCTTTAGATGTCTGGCAAATCTTTTC	IIIIIIIIIIIIIIIIIIIIIIIIIIIIIIIIIIIIIIIIIIIIIIIIIIIIIIIIIIIIIIIIIIIIIIIIIIIIIIIIIIIIIIIIIIIIIIIIIIIIIIIIIIIIIIIIIIIIIIIIIIIIIIIIIIIIIIIIIIIIIIIIIII	HI:i:1	NH:i:1	NM:i:0
chr20	2358353	2358500	linker_sequence_684	40	+	0	147M	*	0	0	CCTCAGCCTCCCAAGTAGCTGGGACTACAGGTGCACACCACCATGCCTGGCTTGTTATTTTAAATAATAATAATAATAATGTTTTTGAAAGGTAGTATATACCCACAGTCAAACATTTCTAAGAGTTCAAAAATTAGGTTTCTCCCT	IIIIIIIIIIIIIIIIIIIIIIIIIIIIIIIIIIIIIIIIIIIIIIIIIIIIIIIIIIIIIIIIIIIIIIIIIIIIIIIIIIIIIIIIIIIIIIIIIIIIIIIIIIIIIIIIIIIIIIIIIIIIIIIIIIIIIIIIIIIIIIIIIII	HI:i:1	NH:i:1	NM:i:0
chr20	2381773	2381920	linker_sequence_1461	40	+	0	147M	*	0	0	CTGGAAGGCAGAGGTTGCCTCTGTGAGCCAAGATCATGCCACTGCGCTCCAGCCTGGGTGACAGAGTGAGACTTCGTCTCAAAAAAAAAAAAATTCATTCTAACTTACTTAATTTTCTGAAATAGGAAAAACATTCATGTGGTTTAA	IIIIIIIIIIIIIIIIIIIIIIIIIIIIIIIIIIIIIIIIIIIIIIIIIIIIIIIIIIIIIIIIIIIIIIIIIIIIIIIIIIIIIIIIIIIIIIIIIIIIIIIIIIIIIIIIIIIIIIIIIIIIIIIIIIIIIIIIIIIIIIIIIII	HI:i:1	NH:i:1	NM:i:0
chr20	2389913	2390060	linker_sequence_1601	40	+	0	147M	*	0	0	AAATACTCTGCAGTGAAAGAAAATGAAAATGCAATATGCCAAAATTTATAAGATGCAGCTAAAGCAGTACACAGTGGGGAATTTATAGCCGTAAAACCTATATTAAAGAAGAAAGATTTCAAATCAATAGCCTAATCTTCTACCTTA	IIIIIIIIIIIIIIIIIIIIIIIIIIIIIIIIIIIIIIIIIIIIIIIIIIIIIIIIIIIIIIIIIIIIIIIIIIIIIIIIIIIIIIIIIIIIIIIIIIIIIIIIIIIIIIIIIIIIIIIIIIIIIIIIIIIIIIIIIIIIIIIIIII	HI:i:1	NH:i:1	NM:i:0
chr20	2403243	2403390	linker_sequence_647	40	+	0	147M	*	0	0	TATACACCTTAATTTTAAAATACTTTACGGCTATAAAATGCTAACAATCGGGGCCAGGCACAGGCGGTGCATACCTGTAATCCCAGCACTTTGGGAGGCTGAGGCAGAAGGATCACTTGAGCTCAAGAGCTCAAGACCAACCTGGGC	IIIIIIIIIIIIIIIIIIIIIIIIIIIIIIIIIIIIIIIIIIIIIIIIIIIIIIIIIIIIIIIIIIIIIIIIIIIIIIIIIIIIIIIIIIIIIIIIIIIIIIIIIIIIIIIIIIIIIIIIIIIIIIIIIIIIIIIIIIIIIIIIIII	HI:i:1	NH:i:1	NM:i:0
chr20	2406303	2406450	linker_sequence_1722	40	+	0	147M	*	0	0	CTGACTACTCTGGGTCTTTTGCCTCTTGACATAAACTTTTTTATGTCATGGTTCTTTAAAAAAATCTTAATTGATATATATTAGTAATACATATTTTGTGGGTACACATATTTTGATACATGTATAGAATGTGTAACAATCGAATCA	IIIIIIIIIIIIIIIIIIIIIIIIIIIIIIIIIIIIIIIIIIIIIIIIIIIIIIIIIIIIIIIIIIIIIIIIIIIIIIIIIIIIIIIIIIIIIIIIIIIIIIIIIIIIIIIIIIIIIIIIIIIIIIIIIIIIIIIIIIIIIIIIIII	HI:i:1	NH:i:1	NM:i:0
chr20	2427103	2427250	linker_sequence_1786	40	+	0	147M	*	0	0	ACTCTGGCTTCCAGAGTTGCCACATTATTTTCAATGTCCAGTTTTCAAAAAATATACGAGACATACAGTGAACTAAGAAAATATAGCCTATACCCAAGAAAATTTTAAAAACTCAATGATAACTGTTCCTGAGGAAGCCCAGATATA	IIIIIIIIIIIIIIIIIIIIIIIIIIIIIIIIIIIIIIIIIIIIIIIIIIIIIIIIIIIIIIIIIIIIIIIIIIIIIIIIIIIIIIIIIIIIIIIIIIIIIIIIIIIIIIIIIIIIIIIIIIIIIIIIIIIIIIIIIIIIIIIIIII	HI:i:1	NH:i:1	NM:i:0
chr20	2428323	2428470	linker_sequence_2037	40	+	0	147M	*	0	0	AACAGGCTGAGTGAGGTGGCTCATGCCTATAATCCCAGCACTTTGGGAGGCCGAGGCAAGCAGATAACTTGAGGTCAAGGGTTCGAGACCAGCCTGGCCAACATGGTGAAACTATGTTTCCACAAAAAACGCAGAAATTAGCCGGGC	IIIIIIIIIIIIIIIIIIIIIIIIIIIIIIIIIIIIIIIIIIIIIIIIIIIIIIIIIIIIIIIIIIIIIIIIIIIIIIIIIIIIIIIIIIIIIIIIIIIIIIIIIIIIIIIIIIIIIIIIIIIIIIIIIIIIIIIIIIIIIIIIIII	HI:i:1	NH:i:1	NM:i:0
chr20	2498203	2498350	linker_sequence_2103	40	+	0	147M	*	0	0	GTGGCATCATCATGGCTCACTGCAGCCTCGACCTCCTGGGCTCAAGCAGTCCTCCCACCTCAGCCTTCCAAGTAACTGGGACTACAGGCACACACCACCATGCCTGGCTAGTTATTAATTTTTTTTTTTTGTAGAGATGGGGTCCCC	IIIIIIIIIIIIIIIIIIIIIIIIIIIIIIIIIIIIIIIIIIIIIIIIIIIIIIIIIIIIIIIIIIIIIIIIIIIIIIIIIIIIIIIIIIIIIIIIIIIIIIIIIIIIIIIIIIIIIIIIIIIIIIIIIIIIIIIIIIIIIIIIIII	HI:i:1	NH:i:1	NM:i:0
chr20	2504253	2504400	linker_sequence_1509	40	+	0	147M	*	0	0	GAGCCAGAAGTTGACTTGAAGTTGCAAGGTCACCTTTTCCAGCTAAACCCCACTCCATAGCTATGTGTACTTTTTTTTTTTTTTTTTTTTTGAGACGGAATCTCGCACTCTGGCCTGGGCTAGGATGCAATGGTGCGATCTTGGCTC	IIIIIIIIIIIIIIIIIIIIIIIIIIIIIIIIIIIIIIIIIIIIIIIIIIIIIIIIIIIIIIIIIIIIIIIIIIIIIIIIIIIIIIIIIIIIIIIIIIIIIIIIIIIIIIIIIIIIIIIIIIIIIIIIIIIIIIIIIIIIIIIIIII	HI:i:1	NH:i:1	NM:i:0
chr20	2511503	2511650	linker_sequence_363	40	+	0	147M	*	0	0	TGATCCACCTGCCTCGGCCTCCCAAAGTGCTGGGATGAGAGGCGTGAGCCACCGCGTCCAGCCTATAGTGAAATTCTTAAGAATTTTATCTTTTGGGCTGGACATGGTGGTTCACGCCTGTCATCCCAACACTTTGGGAGGCTGAGG	IIIIIIIIIIIIIIIIIIIIIIIIIIIIIIIIIIIIIIIIIIIIIIIIIIIIIIIIIIIIIIIIIIIIIIIIIIIIIIIIIIIIIIIIIIIIIIIIIIIIIIIIIIIIIIIIIIIIIIIIIIIIIIIIIIIIIIIIIIIIIIIIIII	HI:i:1	NH:i:1	NM:i:0
chr20	2538113	2538260	linker_sequence_1361	40	+	0	147M	*	0	0	CTGTTCTTGCATGTTGTCCATTTTATCCATTAGATCTGTTAACATATTAATCAGTTATTTTTATTTTATTTTGTTTTCTTCAGATGGAGTCTCGCTCTTGTCGCTTAGGCTGGAGTGCACTGGTGTGATCTCAGCTCACTGCAACCT	IIIIIIIIIIIIIIIIIIIIIIIIIIIIIIIIIIIIIIIIIIIIIIIIIIIIIIIIIIIIIIIIIIIIIIIIIIIIIIIIIIIIIIIIIIIIIIIIIIIIIIIIIIIIIIIIIIIIIIIIIIIIIIIIIIIIIIIIIIIIIIIIIII	HI:i:1	NH:i:1	NM:i:0
chr20	2543543	2543690	linker_sequence_1765	40	+	0	147M	*	0	0	ATCATGCCACTGAACTCCAGCCTGGGCAACAGAGGGAGACTCTGTATCAAAAAAAAAAGAAAGAAAAGAAAAGAAATAACAGCAGTAGTCATATTACATACTTTTTGAGTTTCTGCTAAAAAGTTCCTATCCAACATGACCGTTTTC	IIIIIIIIIIIIIIIIIIIIIIIIIIIIIIIIIIIIIIIIIIIIIIIIIIIIIIIIIIIIIIIIIIIIIIIIIIIIIIIIIIIIIIIIIIIIIIIIIIIIIIIIIIIIIIIIIIIIIIIIIIIIIIIIIIIIIIIIIIIIIIIIIII	HI:i:1	NH:i:1	NM:i:0
chr20	2609213	2609360	linker_sequence_608	40	+	0	147M	*	0	0	GTGCCGTTCTTGTGATAGTGAGTGAGTTCTCACAAGATCTGATGGTTTTATAAGGGGCTCTTCCCACTTTGCTCGGCACTTCTCCTTCCCGCCACTTTGTGAAGAAGGTGCCTTGCTTCCCCTTCACCTTCCACCTGTAAGTTTCCT	IIIIIIIIIIIIIIIIIIIIIIIIIIIIIIIIIIIIIIIIIIIIIIIIIIIIIIIIIIIIIIIIIIIIIIIIIIIIIIIIIIIIIIIIIIIIIIIIIIIIIIIIIIIIIIIIIIIIIIIIIIIIIIIIIIIIIIIIIIIIIIIIIII	HI:i:1	NH:i:1	NM:i:0
chr20	2621303	2621450	linker_sequence_791	40	+	0	147M	*	0	0	TCTGTGTCCCAGAACAAGAGGGACTGGGTTTAGTAAAGAGCAGTCATTTTCCCTAACTTGGAGTTAGAGGAGGGGAAGGAAACAAGTTAATGAAGGATTGGAAAGTAGATCTGATTCCAAACAATTCCCACAGCCCCTCCCCTTCCG	IIIIIIIIIIIIIIIIIIIIIIIIIIIIIIIIIIIIIIIIIIIIIIIIIIIIIIIIIIIIIIIIIIIIIIIIIIIIIIIIIIIIIIIIIIIIIIIIIIIIIIIIIIIIIIIIIIIIIIIIIIIIIIIIIIIIIIIIIIIIIIIIIII	HI:i:1	NH:i:1	NM:i:0
chr20	2669673	2669820	linker_sequence_725	40	+	0	147M	*	0	0	TAGCAAGACCTCTGTCTCAAAAAAAAAAAATATATATTAGCCAGGCATGGTGGTGCACACCTGCAATCCCAGCTACTTGAGAGGCTAAGGAGGGAGGACTTGAGCCCAGGAGTTTGAGGATGCAGTGAGCTATTATCGCGCGACTGC	IIIIIIIIIIIIIIIIIIIIIIIIIIIIIIIIIIIIIIIIIIIIIIIIIIIIIIIIIIIIIIIIIIIIIIIIIIIIIIIIIIIIIIIIIIIIIIIIIIIIIIIIIIIIIIIIIIIIIIIIIIIIIIIIIIIIIIIIIIIIIIIIIII	HI:i:1	NH:i:1	NM:i:0
chr20	2751413	2751560	linker_sequence_31	40	+	0	147M	*	0	0	CCTCTGGGAGGGTGAGCCCCAGAAAGAGGCACCCCACTGGAAATATGACAGGAGGTGGAGGAAGCTGAAGAGAAAAGAAAACGTGTGAAAAGCACCTCATGCTCCAAAGACAAACAAAACAAGAAAAGTAGAGACTTCCCAGAAGAT	IIIIIIIIIIIIIIIIIIIIIIIIIIIIIIIIIIIIIIIIIIIIIIIIIIIIIIIIIIIIIIIIIIIIIIIIIIIIIIIIIIIIIIIIIIIIIIIIIIIIIIIIIIIIIIIIIIIIIIIIIIIIIIIIIIIIIIIIIIIIIIIIIII	HI:i:1	NH:i:1	NM:i:0
chr20	2803873	2804020	linker_sequence_492	13	+	0	147M	*	0	0	ACTGGTTTTCGGTTTTTTTTTGGTGGAGACGGGGTTTCGCTGTGTTGGCCGGGCTGCTCTCCAGCTCCTAACCGCGAGTGATCTGCCAGCCTCGGCATCCTGAGGTGCCGGGATTGCAGACGGAGTCTCGTTCACTCAGTGCTCAGT	IIIIIIIIIIIIIIIIIIIIIIIIIIIIIIIIIIIIIIIIIIIIIIIIIIIIIIIIIIIIIIIIIIIIIIIIIIIIIIIIIIIIIIIIIIIIIIIIIIIIIIIIIIIIIIIIIIIIIIIIIIIIIIIIIIIIIIIIIIIIIIIIIII	HI:i:1	NH:i:1	NM:i:0
chr20	2831343	2831490	linker_sequence_2135	40	+	0	147M	*	0	0	TAGCTCACGCCTGTAATCCCAATACTTTGGGAGGCCGTGGCAGGCAGATCACACAAGCCCAGGAGTTTGAGACCAGCCTGGGCAACATGGTGAAACCCCATCTCTACAAAAAAAAAACAAAAAAAACAGCTGGGCATGGTGGTGCAC	IIIIIIIIIIIIIIIIIIIIIIIIIIIIIIIIIIIIIIIIIIIIIIIIIIIIIIIIIIIIIIIIIIIIIIIIIIIIIIIIIIIIIIIIIIIIIIIIIIIIIIIIIIIIIIIIIIIIIIIIIIIIIIIIIIIIIIIIIIIIIIIIIII	HI:i:1	NH:i:1	NM:i:0
chr20	2871073	2871220	linker_sequence_1851	40	+	0	147M	*	0	0	ATGTATTTGTTTGTTTTAAGCATTAGATAGTGCGTGGTAAATGCTTAGCACAGTTCTTAGCACATAGTAAATCTTTAATAAATGTTAGAAAATATAATGATCTTGATTCTCTGTCTTCCCTCCCTAGTAGTTGATTTGGGGCACAGT	IIIIIIIIIIIIIIIIIIIIIIIIIIIIIIIIIIIIIIIIIIIIIIIIIIIIIIIIIIIIIIIIIIIIIIIIIIIIIIIIIIIIIIIIIIIIIIIIIIIIIIIIIIIIIIIIIIIIIIIIIIIIIIIIIIIIIIIIIIIIIIIIIII	HI:i:1	NH:i:1	NM:i:0
chr20	2895603	2895750	linker_sequence_303	40	+	0	147M	*	0	0	AAATAGTTGTCCCTTTTGCAGTTTACTTAGCGCCACATATTTTGCATTTTGACTTCTTTTACTTAGCATGTGTTTTCAAGTTCCATCCATGTTTATAGCATGTATCAGTACTTCATTCTTCTTCTTTTTTTTTTTTAAAGAGTTGGG	IIIIIIIIIIIIIIIIIIIIIIIIIIIIIIIIIIIIIIIIIIIIIIIIIIIIIIIIIIIIIIIIIIIIIIIIIIIIIIIIIIIIIIIIIIIIIIIIIIIIIIIIIIIIIIIIIIIIIIIIIIIIIIIIIIIIIIIIIIIIIIIIIII	HI:i:1	NH:i:1	NM:i:0
chr20	2898663	2898810	linker_sequence_1449	40	+	0	147M	*	0	0	GCAGAGGTTTCAGTGAGCCGAGATTGCACCACTGCACTCCAGCCTGGGCGATAGAGTGAGACTCTGTCTCAAAAAAAAAAAAAAAAAAAAAGACAGTGTTTTTTAAAGATGGAGTTTAGTATACAGAAATATTGGGTGTCAGGCAAA	IIIIIIIIIIIIIIIIIIIIIIIIIIIIIIIIIIIIIIIIIIIIIIIIIIIIIIIIIIIIIIIIIIIIIIIIIIIIIIIIIIIIIIIIIIIIIIIIIIIIIIIIIIIIIIIIIIIIIIIIIIIIIIIIIIIIIIIIIIIIIIIIIII	HI:i:1	NH:i:1	NM:i:0
chr20	2930023	2930170	linker_sequence_589	40	+	0	147M	*	0	0	CGTAGGTTTTCTATGTAAACAATCAGATTTTCTGCAAGTATTAGTCTCCTTTCTAATTGTTATAATTTTAATTTCTTTTTCTTTTTAAAATTTTTCGTAGAGACAAGGTTTTGCTATGTTGTCCAGCCTGGTCTTGAACTCCTGGGC	IIIIIIIIIIIIIIIIIIIIIIIIIIIIIIIIIIIIIIIIIIIIIIIIIIIIIIIIIIIIIIIIIIIIIIIIIIIIIIIIIIIIIIIIIIIIIIIIIIIIIIIIIIIIIIIIIIIIIIIIIIIIIIIIIIIIIIIIIIIIIIIIIII	HI:i:1	NH:i:1	NM:i:0
chr20	2949883	2950030	linker_sequence_465	40	+	0	147M	*	0	0	AAAAGGTAGAATACCTTTTTTTTTTTCTTTGAGACAGTCTCACCCTGTCGCCCAGTCTGGAGTGCAATGGCGCAGTCTCGGCATACTGCAAACTCTGCCTTCAGGGTTCAAACAATTCTCCTGCCTCAGCCTCCTGAGTAGCTGGGA	IIIIIIIIIIIIIIIIIIIIIIIIIIIIIIIIIIIIIIIIIIIIIIIIIIIIIIIIIIIIIIIIIIIIIIIIIIIIIIIIIIIIIIIIIIIIIIIIIIIIIIIIIIIIIIIIIIIIIIIIIIIIIIIIIIIIIIIIIIIIIIIIIII	HI:i:1	NH:i:1	NM:i:0
chr20	2960973	2961120	linker_sequence_1106	40	+	0	147M	*	0	0	GAGGCTGAGGCAGGCTGATCACCTGAGGTCAGGAGTTCAAGACCAGGCTGGCCAACATAGTGAAACCCTGTCTCTACTAAAAATACAAAACTTAGCCAGGCCTGCAGTTCCAGCTACTAGGGAGGCTAAGGTGTGAGGATCGCTCGA	IIIIIIIIIIIIIIIIIIIIIIIIIIIIIIIIIIIIIIIIIIIIIIIIIIIIIIIIIIIIIIIIIIIIIIIIIIIIIIIIIIIIIIIIIIIIIIIIIIIIIIIIIIIIIIIIIIIIIIIIIIIIIIIIIIIIIIIIIIIIIIIIIII	HI:i:1	NH:i:1	NM:i:0
chr20	2982283	2982430	linker_sequence_2215	40	+	0	147M	*	0	0	AGAAATTCTGATCTAAAATAATGGTCTCTACTGCGTGTGTAAGAGTCCAGCCCAGGAAAATCTTTTCTTCCTTTTGTGGTATTCACAGCATAGGGTCAGGGGTAATTGCCTCTGTTAGTAAAATAACATGCAGAACCTCCAGGGTTT	IIIIIIIIIIIIIIIIIIIIIIIIIIIIIIIIIIIIIIIIIIIIIIIIIIIIIIIIIIIIIIIIIIIIIIIIIIIIIIIIIIIIIIIIIIIIIIIIIIIIIIIIIIIIIIIIIIIIIIIIIIIIIIIIIIIIIIIIIIIIIIIIIII	HI:i:1	NH:i:1	NM:i:0
chr20	2989503	2989650	linker_sequence_410	40	+	0	147M	*	0	0	GCCGAGATGGCGCCACTGCACTCCAGCCTGGGCGACAGGGTGAGACTGTCTCAAAAAAAAAGAAGAGTCAAAATGGCTAAAATCGTAAATTTTATGTTGTATTTTACCACAAGAAAAAAAAAGGACACTGATGGAGAGATTAGTGTG	IIIIIIIIIIIIIIIIIIIIIIIIIIIIIIIIIIIIIIIIIIIIIIIIIIIIIIIIIIIIIIIIIIIIIIIIIIIIIIIIIIIIIIIIIIIIIIIIIIIIIIIIIIIIIIIIIIIIIIIIIIIIIIIIIIIIIIIIIIIIIIIIIII	HI:i:1	NH:i:1	NM:i:0
chr20	2999783	2999930	linker_sequence_1368	40	+	0	147M	*	0	0	CTGGCCGGGCGGGGGGCTGATCCCCCAACCTCCCTCCCGGACGGGGCGGCCGGCCGGGCGTGGGGCTGACCCCCCCACCTCCCTCCCGGACGGGGCGGCTGGCCGGGCGGGGGGCTGACCCCCCCACCTCCCTCCCGGACGAGGTGG	IIIIIIIIIIIIIIIIIIIIIIIIIIIIIIIIIIIIIIIIIIIIIIIIIIIIIIIIIIIIIIIIIIIIIIIIIIIIIIIIIIIIIIIIIIIIIIIIIIIIIIIIIIIIIIIIIIIIIIIIIIIIIIIIIIIIIIIIIIIIIIIIIII	HI:i:1	NH:i:1	NM:i:0
chr20	3079513	3079660	linker_sequence_1541	40	+	0	147M	*	0	0	AACCCCATCTCTACTAAAAATATAAAAATTAGGCCGGGCACCAGGACTCACGTCTGTAATCCCAGCACTTTGGGAGGCCGAGGCAGGCGGATCATGAGGTCAGGAGATCCAGACCATCCTGGCTAACATGCTGAAACCCCGTCTCTA	IIIIIIIIIIIIIIIIIIIIIIIIIIIIIIIIIIIIIIIIIIIIIIIIIIIIIIIIIIIIIIIIIIIIIIIIIIIIIIIIIIIIIIIIIIIIIIIIIIIIIIIIIIIIIIIIIIIIIIIIIIIIIIIIIIIIIIIIIIIIIIIIIII	HI:i:1	NH:i:1	NM:i:0
chr20	3081623	3081770	linker_sequence_1792	40	+	0	147M	*	0	0	ACATGCTTTATTCACGTGTTTCCCTGTCTTTCTGCCCTACTAGAGAGTGGTCCTTTCGGTCACTACATCCCCCGGACCCGCCATGGACCCAACCCTGGGTCTTGGGTAAATGACCAGTCGAGTTGGTGTGTCCTCTGCCTGCCCAGG	IIIIIIIIIIIIIIIIIIIIIIIIIIIIIIIIIIIIIIIIIIIIIIIIIIIIIIIIIIIIIIIIIIIIIIIIIIIIIIIIIIIIIIIIIIIIIIIIIIIIIIIIIIIIIIIIIIIIIIIIIIIIIIIIIIIIIIIIIIIIIIIIIII	HI:i:1	NH:i:1	NM:i:0
chr20	3113003	3113150	linker_sequence_471	40	+	0	147M	*	0	0	GAATGAACCTTAAATTATAAACTTAATAATAATTAATCAATATTGGCTCATTAGTTATAAGAAATGTACCGCACTAAGATGTTAATAGCATTAATAATACTCAATTTTTAGGTAAATCTAAACTGCTCTAAATTATAAGGTGTATTA	IIIIIIIIIIIIIIIIIIIIIIIIIIIIIIIIIIIIIIIIIIIIIIIIIIIIIIIIIIIIIIIIIIIIIIIIIIIIIIIIIIIIIIIIIIIIIIIIIIIIIIIIIIIIIIIIIIIIIIIIIIIIIIIIIIIIIIIIIIIIIIIIIII	HI:i:1	NH:i:1	NM:i:0
chr20	3118703	3118850	linker_sequence_907	40	+	0	147M	*	0	0	AGGTCAAGAGTTTGAGATAAGCCTGGCCAACATGGTGAAATGCTGTTTCAACTAAAAACACAAAAATTAGCCAGCCATGGTGGCGCATGCCTGTAGTCCCAGCTACTCAGGAGGCTGAGGTGAGAGAATGGCTTGAACCTGGGAGGC	IIIIIIIIIIIIIIIIIIIIIIIIIIIIIIIIIIIIIIIIIIIIIIIIIIIIIIIIIIIIIIIIIIIIIIIIIIIIIIIIIIIIIIIIIIIIIIIIIIIIIIIIIIIIIIIIIIIIIIIIIIIIIIIIIIIIIIIIIIIIIIIIIII	HI:i:1	NH:i:1	NM:i:0
chr20	3138723	3138870	linker_sequence_496	40	+	0	147M	*	0	0	GACTACAAGCCCACCACCACGCCTGGCTACATTTTGTTTTTTTGTGTGTTTTTTTTGTTTTTTGTTTTTTTCGTAGAGACAGAGTTTCCCTATGTTGCCCCCAGGTTGGTCTCGAACTCCTGGGCTCAAGTAATCCTTCCACTTCGG	IIIIIIIIIIIIIIIIIIIIIIIIIIIIIIIIIIIIIIIIIIIIIIIIIIIIIIIIIIIIIIIIIIIIIIIIIIIIIIIIIIIIIIIIIIIIIIIIIIIIIIIIIIIIIIIIIIIIIIIIIIIIIIIIIIIIIIIIIIIIIIIIIII	HI:i:1	NH:i:1	NM:i:0
chr20	3152523	3152670	linker_sequence_1211	40	+	0	147M	*	0	0	TCAGTGCCTGGGGCATTATACACAGTATTAGCGTCATGAGGGGGCCAAACGGACTCTACCTGACAGTTACATGTACAGGTACCTCCAACCCACCCCTCAACCTGTGTCTCTCCCAAAGCTAGGAACACTTGGGGTCTCAGAGGCCCC	IIIIIIIIIIIIIIIIIIIIIIIIIIIIIIIIIIIIIIIIIIIIIIIIIIIIIIIIIIIIIIIIIIIIIIIIIIIIIIIIIIIIIIIIIIIIIIIIIIIIIIIIIIIIIIIIIIIIIIIIIIIIIIIIIIIIIIIIIIIIIIIIIII	HI:i:1	NH:i:1	NM:i:0
chr20	3283913	3284060	linker_sequence_1691	40	+	0	147M	*	0	0	GGTCAAATTTGACAAACTTTTCCTTTAGAATTTCTTGTATTGTTTCTAAGCTTCAGAAGTCTTCTAACCCCTAGAGGTTTAATAAATATTCATTTTTATATTCTATTTGTGAAATTTAAATATATTTAATTTTAATCCCTCAGAAGT	IIIIIIIIIIIIIIIIIIIIIIIIIIIIIIIIIIIIIIIIIIIIIIIIIIIIIIIIIIIIIIIIIIIIIIIIIIIIIIIIIIIIIIIIIIIIIIIIIIIIIIIIIIIIIIIIIIIIIIIIIIIIIIIIIIIIIIIIIIIIIIIIIII	HI:i:1	NH:i:1	NM:i:0
chr20	3313193	3313340	linker_sequence_901	40	+	0	147M	*	0	0	GGGTTCAAGTGATTCTCCTGCCTCAGCACCCCCAGCAGCTGGGAGTACAGGCACATGCCATCACACCCAGCTAATTTTTTTTTTTTTTTGTATTTTTAGTAGATACAGAGTTTTGCCATGTTGGCCAGGCTGGTCTCAAACTCCCGA	IIIIIIIIIIIIIIIIIIIIIIIIIIIIIIIIIIIIIIIIIIIIIIIIIIIIIIIIIIIIIIIIIIIIIIIIIIIIIIIIIIIIIIIIIIIIIIIIIIIIIIIIIIIIIIIIIIIIIIIIIIIIIIIIIIIIIIIIIIIIIIIIIII	HI:i:1	NH:i:1	NM:i:0
chr20	3330843	3330990	linker_sequence_1314	40	+	0	147M	*	0	0	TGGCCAGGTATGGTGGCTCATGCCTGCAATCCCAGCACTTTGGGAGGCTGAGGGGGAGGATCATTTGGGCCCAGGAGTTCGAGATCAGCCTGGGCAACATAGTGACACCCCATCTCTACCAAAAAAATTCCTTTTAGTCATCATGTA	IIIIIIIIIIIIIIIIIIIIIIIIIIIIIIIIIIIIIIIIIIIIIIIIIIIIIIIIIIIIIIIIIIIIIIIIIIIIIIIIIIIIIIIIIIIIIIIIIIIIIIIIIIIIIIIIIIIIIIIIIIIIIIIIIIIIIIIIIIIIIIIIIII	HI:i:1	NH:i:1	NM:i:0
chr20	3367013	3367160	linker_sequence_2087	40	+	0	147M	*	0	0	CAATTCAATGTTGGATGGATAGTCTTTTCAATAAGTAGGGCTAGAATAACTGGATATCTACGGGCAAAAATGTAAACCTCAACCTTACACATTATATACAAATTAAAGCATAGATCTAAATGGAAAATGTAAAATCATAAAATCTTT	IIIIIIIIIIIIIIIIIIIIIIIIIIIIIIIIIIIIIIIIIIIIIIIIIIIIIIIIIIIIIIIIIIIIIIIIIIIIIIIIIIIIIIIIIIIIIIIIIIIIIIIIIIIIIIIIIIIIIIIIIIIIIIIIIIIIIIIIIIIIIIIIIII	HI:i:1	NH:i:1	NM:i:0
chr20	3390673	3390820	linker_sequence_1734	40	+	0	147M	*	0	0	TGGATTTCTTGAGCCCAAGAGTTTGAGACCAGCCTGGGCAACGTGGCAAAACCTCATCTCTCTGTCTCTCTCTCTCTATATATATATAGTTTATTTATAAAAATATATATTTATATTATAATTTATGTATACAAATATATTTCATAT	IIIIIIIIIIIIIIIIIIIIIIIIIIIIIIIIIIIIIIIIIIIIIIIIIIIIIIIIIIIIIIIIIIIIIIIIIIIIIIIIIIIIIIIIIIIIIIIIIIIIIIIIIIIIIIIIIIIIIIIIIIIIIIIIIIIIIIIIIIIIIIIIIII	HI:i:1	NH:i:1	NM:i:0
chr20	3394853	3395000	linker_sequence_2042	40	+	0	147M	*	0	0	ACCGTGCCTGGTCAAGAATTTTATTCTTTTATATGGATATTAATGAATACTCTTCTAGCATGGGAACAAGTGGAATCCTCATATTTAGTGTTGAAGAAGAAAGGAATAAAAAATGATGATAATGCTCTTTTTTGTTGGGGGGGGCAG	IIIIIIIIIIIIIIIIIIIIIIIIIIIIIIIIIIIIIIIIIIIIIIIIIIIIIIIIIIIIIIIIIIIIIIIIIIIIIIIIIIIIIIIIIIIIIIIIIIIIIIIIIIIIIIIIIIIIIIIIIIIIIIIIIIIIIIIIIIIIIIIIIII	HI:i:1	NH:i:1	NM:i:0
chr20	3421033	3421180	linker_sequence_832	20	+	0	147M	*	0	0	AAAAAGAAAGCAAACAGTCCAGTTAAGATACCACTGCAGAGTCCACATGATGGATCATAATGGTTTCTTTTTTTTTTTTTTTTTAATTGATCATTCTTGGGTGTTTCTCACAGAGGGGGATTTGGCAGGGTCACAGGACAATAGCGG	IIIIIIIIIIIIIIIIIIIIIIIIIIIIIIIIIIIIIIIIIIIIIIIIIIIIIIIIIIIIIIIIIIIIIIIIIIIIIIIIIIIIIIIIIIIIIIIIIIIIIIIIIIIIIIIIIIIIIIIIIIIIIIIIIIIIIIIIIIIIIIIIIII	HI:i:1	NH:i:1	NM:i:0
chr20	3429233	3429380	linker_sequence_793	40	+	0	147M	*	0	0	TTTTTTTTTTTTAAGAGAAAGGTTCTCATGTTGCCCAGGCTGATCTTGAGCTCCTGGGCTCAAGCAATCCGCCTGCCTCAGCCTCTCAAAGTGCTAGGATTACGGTGTAAGCCACTGCACCTGGCCCTGAAAATTAAAAACTTATGT	IIIIIIIIIIIIIIIIIIIIIIIIIIIIIIIIIIIIIIIIIIIIIIIIIIIIIIIIIIIIIIIIIIIIIIIIIIIIIIIIIIIIIIIIIIIIIIIIIIIIIIIIIIIIIIIIIIIIIIIIIIIIIIIIIIIIIIIIIIIIIIIIIII	HI:i:1	NH:i:1	NM:i:0
chr20	3429723	3429870	linker_sequence_1429	40	+	0	147M	*	0	0	TTTTAGTAGAGACAGGGTTTCACCATGTTGGCCAGGCTGGTCTTGAACTCCTGACCTCAAGTGATCCACCCACCTCAGCCTCCCAAAGTGCTGGGATTACAGACATAAGCCACTGCACCCAGCCAATTTGTTAATGTATTTAAAAGT	IIIIIIIIIIIIIIIIIIIIIIIIIIIIIIIIIIIIIIIIIIIIIIIIIIIIIIIIIIIIIIIIIIIIIIIIIIIIIIIIIIIIIIIIIIIIIIIIIIIIIIIIIIIIIIIIIIIIIIIIIIIIIIIIIIIIIIIIIIIIIIIIIII	HI:i:1	NH:i:1	NM:i:0
chr20	3434973	3435120	linker_sequence_1335	40	+	0	147M	*	0	0	ACTGCAGCCTTGACCTCCTGGGCTCAAGTGGTCCTCCCACCCCAGTCTCCTGAGTAGATGGGACTATAGGCATGCGTGGCCACATCCAGTTAATTTTTTAATTTTTTCGTAGAGATCAAGTTTCACCATGTTGCCTGGGCTGGTCTC	IIIIIIIIIIIIIIIIIIIIIIIIIIIIIIIIIIIIIIIIIIIIIIIIIIIIIIIIIIIIIIIIIIIIIIIIIIIIIIIIIIIIIIIIIIIIIIIIIIIIIIIIIIIIIIIIIIIIIIIIIIIIIIIIIIIIIIIIIIIIIIIIIII	HI:i:1	NH:i:1	NM:i:0
chr20	3450963	3451110	linker_sequence_374	40	+	0	147M	*	0	0	GAGTGCAGTGCTGCGACTGCGGCTCACTGCAGCCTTGACCTCTCCAGACTCAAGCGATCCTCCTGCCTCAGCCTCTGGAGTAGCTGGGGATACAGGCGCGCACCACCATGCTCGGCTAATTTTTGTATTTTTAGTAGAGACAGTGTC	IIIIIIIIIIIIIIIIIIIIIIIIIIIIIIIIIIIIIIIIIIIIIIIIIIIIIIIIIIIIIIIIIIIIIIIIIIIIIIIIIIIIIIIIIIIIIIIIIIIIIIIIIIIIIIIIIIIIIIIIIIIIIIIIIIIIIIIIIIIIIIIIIII	HI:i:1	NH:i:1	NM:i:0
chr20	3509603	3509750	linker_sequence_1640	40	+	0	147M	*	0	0	CGCATACCACCACACTTGGCTAAGTTTTTTGTGTTTTTGTAGAGACTAGGTTTCACTATGTTGCTTAGGCTGGTCTTGAACTCCTGGGCTTAAATGATCCACCTGCCTTGGCCTCCCAAAGTGCTGAGATTATAGACATAAGCCACT	IIIIIIIIIIIIIIIIIIIIIIIIIIIIIIIIIIIIIIIIIIIIIIIIIIIIIIIIIIIIIIIIIIIIIIIIIIIIIIIIIIIIIIIIIIIIIIIIIIIIIIIIIIIIIIIIIIIIIIIIIIIIIIIIIIIIIIIIIIIIIIIIIII	HI:i:1	NH:i:1	NM:i:0
chr20	3510673	3510820	linker_sequence_1012	40	+	0	147M	*	0	0	AAAAGATCAATAATTATAATAATATTAGACAAGGTGAAATTTAAATATCAAACTAGGTAAGTGGATTGTTAACATCATAAAAGGCATATTTTATGAAAATCCAATAGCCATAATCTTGTATGGCTAAAAAGCTTAACACATAAAGCA	IIIIIIIIIIIIIIIIIIIIIIIIIIIIIIIIIIIIIIIIIIIIIIIIIIIIIIIIIIIIIIIIIIIIIIIIIIIIIIIIIIIIIIIIIIIIIIIIIIIIIIIIIIIIIIIIIIIIIIIIIIIIIIIIIIIIIIIIIIIIIIIIIII	HI:i:1	NH:i:1	NM:i:0
chr20	3569833	3569980	linker_sequence_1970	40	+	0	147M	*	0	0	ACAGGGTTTTACCATGTAGACCAGGATGGTCTCGATCTCCTGACCTCGTGATCTGCCTGCCTTGGCCTCCCAAAGTGCTGGGATTACAGGCGTGAGCCACCACGCCCGGCCAGTTCATAGTATTTTCTTGCAGGTTGCTCTTTAGCA	IIIIIIIIIIIIIIIIIIIIIIIIIIIIIIIIIIIIIIIIIIIIIIIIIIIIIIIIIIIIIIIIIIIIIIIIIIIIIIIIIIIIIIIIIIIIIIIIIIIIIIIIIIIIIIIIIIIIIIIIIIIIIIIIIIIIIIIIIIIIIIIIIII	HI:i:1	NH:i:1	NM:i:0
chr20	3589453	3589600	linker_sequence_1489	40	+	0	147M	*	0	0	AAATACAAAAATTAGCCATGTGCAGTGGTGGGTGCCTGTAATCCCAGCTACTTGGGAGGCTGGGGCAGGAGAATCTCTTGAACCCGGGAGGAGGAGGCTGCAGTGAGCCAAGATTACGCCACTACATTCTACCCTGGGCAAACAAAG	IIIIIIIIIIIIIIIIIIIIIIIIIIIIIIIIIIIIIIIIIIIIIIIIIIIIIIIIIIIIIIIIIIIIIIIIIIIIIIIIIIIIIIIIIIIIIIIIIIIIIIIIIIIIIIIIIIIIIIIIIIIIIIIIIIIIIIIIIIIIIIIIIII	HI:i:1	NH:i:1	NM:i:0
chr20	3600203	3600350	linker_sequence_1363	40	+	0	147M	*	0	0	GTGGATGGCACATAGTAGATGCAAAAATACAATCATTTTTAAAATGGAAAGCATTTGTTATGTGGTAGTGGAATATAAGAAATGCCATGCTTCCATATTTTTATGGTAATCTTGGACTCAGGTTCTACCCACCATACTTAATTAGAA	IIIIIIIIIIIIIIIIIIIIIIIIIIIIIIIIIIIIIIIIIIIIIIIIIIIIIIIIIIIIIIIIIIIIIIIIIIIIIIIIIIIIIIIIIIIIIIIIIIIIIIIIIIIIIIIIIIIIIIIIIIIIIIIIIIIIIIIIIIIIIIIIIII	HI:i:1	NH:i:1	NM:i:0
chr20	3663723	3663870	linker_sequence_2112	40	+	0	147M	*	0	0	AGGCATGAGCCACCGCGCCCGGCCGGAGATGTTAACTTTTAAGCAAATCTTTTTTTTTTTTTTTTTTTTTTGAGACAGAGTTTCTCTCTTGTTACCCAGACTGGAGTGCAATGGCATGATCTGGGCTCACTGCAACCTCTGCCTCCC	IIIIIIIIIIIIIIIIIIIIIIIIIIIIIIIIIIIIIIIIIIIIIIIIIIIIIIIIIIIIIIIIIIIIIIIIIIIIIIIIIIIIIIIIIIIIIIIIIIIIIIIIIIIIIIIIIIIIIIIIIIIIIIIIIIIIIIIIIIIIIIIIIII	HI:i:1	NH:i:1	NM:i:0
chr20	3692923	3693070	linker_sequence_1236	40	+	0	147M	*	0	0	GGTGGTGGAAGGGTTTCAGTTGAGTCCATCTTTGATTAGTGTCTTGGACTTGGGTTGGTTTGGGGTCCACCACTCGCACCCAGATGGAGCCCCCCCCCGACCCCTGCCCCTATCCCGCTCAGCCAGTTTCAGCCCAGCCCCGCTCCT	IIIIIIIIIIIIIIIIIIIIIIIIIIIIIIIIIIIIIIIIIIIIIIIIIIIIIIIIIIIIIIIIIIIIIIIIIIIIIIIIIIIIIIIIIIIIIIIIIIIIIIIIIIIIIIIIIIIIIIIIIIIIIIIIIIIIIIIIIIIIIIIIIII	HI:i:1	NH:i:1	NM:i:0
chr20	3801603	3801750	linker_sequence_888	40	+	0	147M	*	0	0	CACTGACTGTGTACCCGCCGCCTTTCAACCCCCGGGCCGGCCACTGAGCCAGCCAGATAACCATTACTATTATTTAGTTTCTATTTTGAAACAGTTTCAGGTAACTCCTGTATGCACTTGGATGAGATTCACAAGTTGTAACCTCAT	IIIIIIIIIIIIIIIIIIIIIIIIIIIIIIIIIIIIIIIIIIIIIIIIIIIIIIIIIIIIIIIIIIIIIIIIIIIIIIIIIIIIIIIIIIIIIIIIIIIIIIIIIIIIIIIIIIIIIIIIIIIIIIIIIIIIIIIIIIIIIIIIIII	HI:i:1	NH:i:1	NM:i:0
chr20	3888313	3888460	linker_sequence_843	40	+	0	147M	*	0	0	TGCGGTTTGCGCTTGTCTGACAGAATGGTTGGGTTGGCTCAATACTTTGATATTTTTCTTTTTCGTCTTTGCCGTAGTATTTTTTTTTTAAGTTATGCATCTAAATCAAGACAGAATCACATTTCTTTGCCCCAAAACCCTTTTGCC	IIIIIIIIIIIIIIIIIIIIIIIIIIIIIIIIIIIIIIIIIIIIIIIIIIIIIIIIIIIIIIIIIIIIIIIIIIIIIIIIIIIIIIIIIIIIIIIIIIIIIIIIIIIIIIIIIIIIIIIIIIIIIIIIIIIIIIIIIIIIIIIIIII	HI:i:1	NH:i:1	NM:i:0
chr20	3936103	3936250	linker_sequence_1044	40	+	0	147M	*	0	0	TTTCTGGACTCTCAATTCTATTTTATTGGTTTATATGTCTATCTTTATACCAGTACCACAATTTTTTGATTACAGTAGCTTTCTGAAGTTTTGAAATCAGGAAGTGTGAGTCCTTCTATTTGTTTTTCTTTTTCAAAACTGCTTTGG	IIIIIIIIIIIIIIIIIIIIIIIIIIIIIIIIIIIIIIIIIIIIIIIIIIIIIIIIIIIIIIIIIIIIIIIIIIIIIIIIIIIIIIIIIIIIIIIIIIIIIIIIIIIIIIIIIIIIIIIIIIIIIIIIIIIIIIIIIIIIIIIIIII	HI:i:1	NH:i:1	NM:i:0
chr20	3952833	3952980	linker_sequence_1984	40	+	0	147M	*	0	0	TCTATAATTATACTCAAATACTTCAAAACCTTCTCCCAACAGCTGATGAAACAACTAGATAGAAAACCAGCAAGGATAAAGAAAAATTCAACAACACAATTAGACAACAGGATCTACTCAAAATATATAGAGCACTCTACCTAGCAA	IIIIIIIIIIIIIIIIIIIIIIIIIIIIIIIIIIIIIIIIIIIIIIIIIIIIIIIIIIIIIIIIIIIIIIIIIIIIIIIIIIIIIIIIIIIIIIIIIIIIIIIIIIIIIIIIIIIIIIIIIIIIIIIIIIIIIIIIIIIIIIIIIII	HI:i:1	NH:i:1	NM:i:0
chr20	3960223	3960370	linker_sequence_718	40	+	0	147M	*	0	0	AGGCAGGAGAATCCCTTGAACCCAGGAAGCAGAGGTTGCAGTGAGCAGAGATTACGCCATTGCACTCCAACCTAGGTGACAAGAGTGAAACTCCACCTCAAAAAAATAAATAAAATAAAATAAAATAAAATGACTTCTGTCTAGTAA	IIIIIIIIIIIIIIIIIIIIIIIIIIIIIIIIIIIIIIIIIIIIIIIIIIIIIIIIIIIIIIIIIIIIIIIIIIIIIIIIIIIIIIIIIIIIIIIIIIIIIIIIIIIIIIIIIIIIIIIIIIIIIIIIIIIIIIIIIIIIIIIIIII	HI:i:1	NH:i:1	NM:i:0
chr20	3979693	3979840	linker_sequence_8	40	+	0	147M	*	0	0	TCAGGCCTGGGTGACAGAGCAAGACTCTGTCTCAAAAAACAAAACAAAACAAAAAACAAAAATGTAGCATGTAACCATAGATATCATATAAGAATGTCTGAGTTATGCAGGATAGTCAGCTGGAAAATTAGTTACAAGAGAACAGCA	IIIIIIIIIIIIIIIIIIIIIIIIIIIIIIIIIIIIIIIIIIIIIIIIIIIIIIIIIIIIIIIIIIIIIIIIIIIIIIIIIIIIIIIIIIIIIIIIIIIIIIIIIIIIIIIIIIIIIIIIIIIIIIIIIIIIIIIIIIIIIIIIIII	HI:i:1	NH:i:1	NM:i:0
chr20	4013043	4013190	linker_sequence_1042	13	+	0	147M	*	0	0	GCGAGGAGCGTCTCTGCCCGGCCGCCATCCCATCTAGGAAGCGAGGAGCGCCTCTTCCCGGCTGCCATCCCATCTAGGAACTGAGGAGCGTCTCTGCCCGGCCGCCCATCGTCTGAGATGTGGGGAGCACCTCTGCCCCACCGCCCT	IIIIIIIIIIIIIIIIIIIIIIIIIIIIIIIIIIIIIIIIIIIIIIIIIIIIIIIIIIIIIIIIIIIIIIIIIIIIIIIIIIIIIIIIIIIIIIIIIIIIIIIIIIIIIIIIIIIIIIIIIIIIIIIIIIIIIIIIIIIIIIIIIII	HI:i:1	NH:i:1	NM:i:0
chr20	4062293	4062440	linker_sequence_1376	40	+	0	147M	*	0	0	AATTATTTTTCTCCTGTAGGCAATGCGTCATTTCTCTCTGCTTTCAAGACTTTTTTTTTTTTTTTTGGCTTTAGTTTTTAGAAGTTTGGCCAAGATATGTTTTGATTTGAACTTCTTGGGGTTTATCCTGTTTGAGTTTCACTTAGC	IIIIIIIIIIIIIIIIIIIIIIIIIIIIIIIIIIIIIIIIIIIIIIIIIIIIIIIIIIIIIIIIIIIIIIIIIIIIIIIIIIIIIIIIIIIIIIIIIIIIIIIIIIIIIIIIIIIIIIIIIIIIIIIIIIIIIIIIIIIIIIIIIII	HI:i:1	NH:i:1	NM:i:0
chr20	4093843	4093990	linker_sequence_207	40	+	0	147M	*	0	0	CCGGGTGATTCTGATTCTCACTCAAGTGTGCGAACCACCTGCTTGGAGCTTTTGCTGGTTCAAAAGGTGCACATAGAGGATGATCTGGCACTGCCTGGATCTCCTTTGGCTGCAGATGGGCTGTTCCCCAGCAGCAGCGAATGAGTA	IIIIIIIIIIIIIIIIIIIIIIIIIIIIIIIIIIIIIIIIIIIIIIIIIIIIIIIIIIIIIIIIIIIIIIIIIIIIIIIIIIIIIIIIIIIIIIIIIIIIIIIIIIIIIIIIIIIIIIIIIIIIIIIIIIIIIIIIIIIIIIIIIII	HI:i:1	NH:i:1	NM:i:0
chr20	4113053	4113200	linker_sequence_2024	40	+	0	147M	*	0	0	ATGGTAAAAAAGTATGATAAAATATGTATGTTTAAGATTTCTTTCAATAAGTATAAAATAAAAATCTAAGATTATAAAGTATTGTGTCGGAATGATAAAGGATTGTGTCAGAATTTAATTGGCAATATTTTTCCTTTTAAGTGGGGG	IIIIIIIIIIIIIIIIIIIIIIIIIIIIIIIIIIIIIIIIIIIIIIIIIIIIIIIIIIIIIIIIIIIIIIIIIIIIIIIIIIIIIIIIIIIIIIIIIIIIIIIIIIIIIIIIIIIIIIIIIIIIIIIIIIIIIIIIIIIIIIIIIII	HI:i:1	NH:i:1	NM:i:0
chr20	4157843	4157990	linker_sequence_1407	40	+	0	147M	*	0	0	AGGACCTTCGTTGGTTGCCAGCAGTGGAAGTTCAAGCTCTTTCCTGCCCTGTTGTAGGGTGGAAAGACCCTCTTGGAGGAAGGAGGGGGAAGCAGTGCTGGCCCTCTCTGGAGAAGTCCCTAAGCCTCTAAGGGCCTGCTGTTGTCA	IIIIIIIIIIIIIIIIIIIIIIIIIIIIIIIIIIIIIIIIIIIIIIIIIIIIIIIIIIIIIIIIIIIIIIIIIIIIIIIIIIIIIIIIIIIIIIIIIIIIIIIIIIIIIIIIIIIIIIIIIIIIIIIIIIIIIIIIIIIIIIIIIII	HI:i:1	NH:i:1	NM:i:0
chr20	4248743	4248890	linker_sequence_2143	40	+	0	147M	*	0	0	TATCTTCACATGATGAGGACAGAGATCATCTCTCATCTCTTCTTATTTTTTATAATATTTTATTTATTTATTTTTTGAGACAGGGTCTCACTCTGTCACCCAGGCTGGAGTGCAGTGGTGCAATCATAGCTGACTGCAGCCTCAACC	IIIIIIIIIIIIIIIIIIIIIIIIIIIIIIIIIIIIIIIIIIIIIIIIIIIIIIIIIIIIIIIIIIIIIIIIIIIIIIIIIIIIIIIIIIIIIIIIIIIIIIIIIIIIIIIIIIIIIIIIIIIIIIIIIIIIIIIIIIIIIIIIIII	HI:i:1	NH:i:1	NM:i:0
chr20	4255493	4255640	linker_sequence_914	40	+	0	147M	*	0	0	TTGGGTGAATACTACAGCATCAATTCTTAAGTAGATTTTATGCCCATCATTGTTTTGGGAGACCGAGAGGTATGCTCTGAAAGGAAGATATCTTTTTTTTTTTTTTTTTGAGACAGAGTCTCACTCTGTCACCCAGGCTGGAGTGCA	IIIIIIIIIIIIIIIIIIIIIIIIIIIIIIIIIIIIIIIIIIIIIIIIIIIIIIIIIIIIIIIIIIIIIIIIIIIIIIIIIIIIIIIIIIIIIIIIIIIIIIIIIIIIIIIIIIIIIIIIIIIIIIIIIIIIIIIIIIIIIIIIIII	HI:i:1	NH:i:1	NM:i:0
chr20	4292243	4292390	linker_sequence_646	40	+	0	147M	*	0	0	AGTTAGGTCATTTAAAAATGCATTCTGTTATTGTCTGTGTTTTAACTGGTATATTTAGACCATTTACATTTAATGTAATTTTTGATATGTTATGGCTTATGTCTGCCATTTTATTTTTTTGTTTTCTGTTTGTTCTCTTGGCTTTTT	IIIIIIIIIIIIIIIIIIIIIIIIIIIIIIIIIIIIIIIIIIIIIIIIIIIIIIIIIIIIIIIIIIIIIIIIIIIIIIIIIIIIIIIIIIIIIIIIIIIIIIIIIIIIIIIIIIIIIIIIIIIIIIIIIIIIIIIIIIIIIIIIIII	HI:i:1	NH:i:1	NM:i:0
chr20	4394953	4395100	linker_sequence_1877	40	+	0	147M	*	0	0	CTACCACCATTGTAATCAAGATATAAAATGGTTCTACATCCCCCCAAATTTTTCATGGCACCCTTTTTTTATTCCCTCTCCCCATCCACCCCTGGCAATAGTGAATCTGCTTTCTGTTCCTGTAGTTTCATCTTCTGGAGAATGTCA	IIIIIIIIIIIIIIIIIIIIIIIIIIIIIIIIIIIIIIIIIIIIIIIIIIIIIIIIIIIIIIIIIIIIIIIIIIIIIIIIIIIIIIIIIIIIIIIIIIIIIIIIIIIIIIIIIIIIIIIIIIIIIIIIIIIIIIIIIIIIIIIIIII	HI:i:1	NH:i:1	NM:i:0
chr20	4399923	4400070	linker_sequence_816	40	+	0	147M	*	0	0	AAATGTCTTCTTTTGAGAAGTGTCTGTTCATATCCTTTACCCACTTTTTGATGGGATTTTTTTTCTTGTAAATTTGTTTAAATTCCTTGTAGATTCTGGATATTAGCCCTTTGTCAGATGGATAGATTACAAAAATTTTCCCCCATT	IIIIIIIIIIIIIIIIIIIIIIIIIIIIIIIIIIIIIIIIIIIIIIIIIIIIIIIIIIIIIIIIIIIIIIIIIIIIIIIIIIIIIIIIIIIIIIIIIIIIIIIIIIIIIIIIIIIIIIIIIIIIIIIIIIIIIIIIIIIIIIIIIII	HI:i:1	NH:i:1	NM:i:0
chr20	4430063	4430210	linker_sequence_2259	40	+	0	147M	*	0	0	GCAAGACTCCTCAAAAAAAAAAAAAAAAAAAAAAGCAAATAGTTAATGCTGTTATCTCTGAATAGTGGCCATAGGTTATTTTTATTTTCTACTCTTTGTTTACAACTTTCCAATTTTTTTAGAAAATCTTGATTTTTAAAAACTTAC	IIIIIIIIIIIIIIIIIIIIIIIIIIIIIIIIIIIIIIIIIIIIIIIIIIIIIIIIIIIIIIIIIIIIIIIIIIIIIIIIIIIIIIIIIIIIIIIIIIIIIIIIIIIIIIIIIIIIIIIIIIIIIIIIIIIIIIIIIIIIIIIIIII	HI:i:1	NH:i:1	NM:i:0
chr20	4477503	4477650	linker_sequence_57	20	+	0	147M	*	0	0	GTTTTAGTCATGAAGTCTTTGCCCATGCCTATGTCCTGAATGGTAGTGCCTAGGTTTTCTTCTAGGGTTTTTATGGTTTTAGGTCTAACATTTAAGTCTTTTATCTATCTTGAATTAATTTTCGTATAAGGTGTAAGGAAGGGATCC	IIIIIIIIIIIIIIIIIIIIIIIIIIIIIIIIIIIIIIIIIIIIIIIIIIIIIIIIIIIIIIIIIIIIIIIIIIIIIIIIIIIIIIIIIIIIIIIIIIIIIIIIIIIIIIIIIIIIIIIIIIIIIIIIIIIIIIIIIIIIIIIIIII	HI:i:1	NH:i:1	NM:i:0
chr20	4504853	4505000	linker_sequence_1900	40	+	0	147M	*	0	0	CAAATTAGTGGATTTTGGGGACCATAGGGAGGAAATCATGGGGAGAAACAACTTATTGGGTAAGAGGTTTTACTTTGGAGTGATGGAAATGTTTCAAACTAGGCAAAGGTGGTAGTTGCATAATATCATGAATAAACTAACTGCCGC	IIIIIIIIIIIIIIIIIIIIIIIIIIIIIIIIIIIIIIIIIIIIIIIIIIIIIIIIIIIIIIIIIIIIIIIIIIIIIIIIIIIIIIIIIIIIIIIIIIIIIIIIIIIIIIIIIIIIIIIIIIIIIIIIIIIIIIIIIIIIIIIIIII	HI:i:1	NH:i:1	NM:i:0
chr20	4511173	4511320	linker_sequence_180	40	+	0	147M	*	0	0	GAGGAAATGTGCATTGGTACAGCCACTATGGAGAACTCTACGGTGGTTCCTTAATAAATTGAAAACAGAACTACTATATGATCCAGCAATCCCACTTCTGGGCATATATCCACAGGGAAATGAACTCAGTATCTCAAAGAGTTATCT	IIIIIIIIIIIIIIIIIIIIIIIIIIIIIIIIIIIIIIIIIIIIIIIIIIIIIIIIIIIIIIIIIIIIIIIIIIIIIIIIIIIIIIIIIIIIIIIIIIIIIIIIIIIIIIIIIIIIIIIIIIIIIIIIIIIIIIIIIIIIIIIIIII	HI:i:1	NH:i:1	NM:i:0
chr20	4518443	4518590	linker_sequence_1081	40	+	0	147M	*	0	0	AGAGAAACAATCAACAAAATGAAAAGACAACATATGATATAAGAAAAGTATTTGCAAACCTACATCCAATAAGGGATTAGTATCCAAAATATAGAAGGAGCCACTACAACTCAATAGCAAAAATAAGCAAAAAGCATGATTTTAAAA	IIIIIIIIIIIIIIIIIIIIIIIIIIIIIIIIIIIIIIIIIIIIIIIIIIIIIIIIIIIIIIIIIIIIIIIIIIIIIIIIIIIIIIIIIIIIIIIIIIIIIIIIIIIIIIIIIIIIIIIIIIIIIIIIIIIIIIIIIIIIIIIIIII	HI:i:1	NH:i:1	NM:i:0
chr20	4675923	4676070	linker_sequence_961	40	+	0	147M	*	0	0	CCTCTCCCTCCCTTAGCCCTCCGATAGGCCCTAGTATGTGTTGTTCCTCTGCATGCGTCCATGTGTTCTTATCATTTAGGTCCCACTTATAAATGAGAACATGTAGAATTGGGTTTTCTGTTCCTGTGTCAGTTTGCATATCCCTGC	IIIIIIIIIIIIIIIIIIIIIIIIIIIIIIIIIIIIIIIIIIIIIIIIIIIIIIIIIIIIIIIIIIIIIIIIIIIIIIIIIIIIIIIIIIIIIIIIIIIIIIIIIIIIIIIIIIIIIIIIIIIIIIIIIIIIIIIIIIIIIIIIIII	HI:i:1	NH:i:1	NM:i:0
chr20	4704303	4704450	linker_sequence_2061	40	+	0	147M	*	0	0	TACAATCTAAAGTCGGCACAGTGGCTCGTGCCTGTAATCTCAGCACTTTGGGAGGCTGAGGTGGGAGGATCACTTGAGCCTGGGCAACATAGTGAGACCCCGTTTCTACAACATGTATTTAAAAATTAGCTGGGTGTGGTAGTGTGT	IIIIIIIIIIIIIIIIIIIIIIIIIIIIIIIIIIIIIIIIIIIIIIIIIIIIIIIIIIIIIIIIIIIIIIIIIIIIIIIIIIIIIIIIIIIIIIIIIIIIIIIIIIIIIIIIIIIIIIIIIIIIIIIIIIIIIIIIIIIIIIIIIII	HI:i:1	NH:i:1	NM:i:0
chr20	4743633	4743780	linker_sequence_1787	40	+	0	147M	*	0	0	ATGCCTGTAGTCCCAACTACTCAGGTGGCTGAGGCAGGAGGATAGCCTGAGCCCAGGAGGTTAAGTCTGCAGTGAACCGACATTCTGCCACTCCACTCCAGCCTATATGACAGAGCAAGACCCTGTCTCAAAAAGGAGAAAAAATAA	IIIIIIIIIIIIIIIIIIIIIIIIIIIIIIIIIIIIIIIIIIIIIIIIIIIIIIIIIIIIIIIIIIIIIIIIIIIIIIIIIIIIIIIIIIIIIIIIIIIIIIIIIIIIIIIIIIIIIIIIIIIIIIIIIIIIIIIIIIIIIIIIIII	HI:i:1	NH:i:1	NM:i:0
chr20	4951163	4951310	linker_sequence_1495	40	+	0	147M	*	0	0	AGCCCAGGAGTTGGAAACCAGCCTAGATAATATAGTGAGACCCCATCTCTAAGAAAAAAAAATTTAAAAATTAGCCAGGCACCATGGCTCACGTCTGTAGTCCCAGCTACTTGGGAAGCTGAGGTAGAAGGATCACATAAGCCCAGT	IIIIIIIIIIIIIIIIIIIIIIIIIIIIIIIIIIIIIIIIIIIIIIIIIIIIIIIIIIIIIIIIIIIIIIIIIIIIIIIIIIIIIIIIIIIIIIIIIIIIIIIIIIIIIIIIIIIIIIIIIIIIIIIIIIIIIIIIIIIIIIIIIII	HI:i:1	NH:i:1	NM:i:0
chr20	5020233	5020380	linker_sequence_1269	40	+	0	147M	*	0	0	GTAGCTGATGTGCTCCCTGACATCTCACCCATTTTAAAGCCATAATCAGAGAAGAGCAAGACTAAGGCATCAGCATGCTTTGTCAGAAAAGCAAAAGCTTTAAATGGCTTCCAGCCAACTTTTGCTATACAAAATACTTCAAACATC	IIIIIIIIIIIIIIIIIIIIIIIIIIIIIIIIIIIIIIIIIIIIIIIIIIIIIIIIIIIIIIIIIIIIIIIIIIIIIIIIIIIIIIIIIIIIIIIIIIIIIIIIIIIIIIIIIIIIIIIIIIIIIIIIIIIIIIIIIIIIIIIIIII	HI:i:1	NH:i:1	NM:i:0
chr20	5026903	5027050	linker_sequence_1088	40	+	0	147M	*	0	0	AGAAGAAAGAAAGAAAATGCATCCAAATTGGAAAGGAAGAAGGAAAATTATTATTCATAGATTATATGATCTTAGAAAACCCTAAAGATTCCACAAAAAACCCTTTGGAACTACTAAACAAATTTGGCAAAGCAGCAGGACACAAAA	IIIIIIIIIIIIIIIIIIIIIIIIIIIIIIIIIIIIIIIIIIIIIIIIIIIIIIIIIIIIIIIIIIIIIIIIIIIIIIIIIIIIIIIIIIIIIIIIIIIIIIIIIIIIIIIIIIIIIIIIIIIIIIIIIIIIIIIIIIIIIIIIIII	HI:i:1	NH:i:1	NM:i:0
chr20	5028203	5028350	linker_sequence_1995	40	+	0	147M	*	0	0	CGGGGTTTCATCATGTTGGCCAGGCTGATTTCAAATTCCTGACCTCAAGTGATCTGCCTGCCTCGTCCTCCCAAAGTGTTGGGATTACAGGCGTGAGCCTGTAAAGCACTTTTTGCAGGCAGATGTTAAACAAATAACTATATGTAT	IIIIIIIIIIIIIIIIIIIIIIIIIIIIIIIIIIIIIIIIIIIIIIIIIIIIIIIIIIIIIIIIIIIIIIIIIIIIIIIIIIIIIIIIIIIIIIIIIIIIIIIIIIIIIIIIIIIIIIIIIIIIIIIIIIIIIIIIIIIIIIIIIII	HI:i:1	NH:i:1	NM:i:0
chr20	5033243	5033390	linker_sequence_1878	40	+	0	147M	*	0	0	ATATCAGAAAAATTTATAATAAACGTGTATATTAATATATATGCATTTTTTTTTCTGGAAAGTTGGCTGTAAAAACATCTGTTAAACATCACTGGATGGCTACCTCACATTCCCAAATAACATGCCTCTCATTTCCACGCAGATTAA	IIIIIIIIIIIIIIIIIIIIIIIIIIIIIIIIIIIIIIIIIIIIIIIIIIIIIIIIIIIIIIIIIIIIIIIIIIIIIIIIIIIIIIIIIIIIIIIIIIIIIIIIIIIIIIIIIIIIIIIIIIIIIIIIIIIIIIIIIIIIIIIIIII	HI:i:1	NH:i:1	NM:i:0
chr20	5099193	5099340	linker_sequence_1847	40	+	0	147M	*	0	0	TTCTATGACATAACTATCGTGCCTGTGTACAGCACTCTCTACAATGAGAAACTGATACTCACTGGAATTCCAAGTTGTTCAACATCTAAATCCATCAACTTCATTTCATAGTCTGAAACTTTCTCCTGGTCTACCAAAAGAAAGCAG	IIIIIIIIIIIIIIIIIIIIIIIIIIIIIIIIIIIIIIIIIIIIIIIIIIIIIIIIIIIIIIIIIIIIIIIIIIIIIIIIIIIIIIIIIIIIIIIIIIIIIIIIIIIIIIIIIIIIIIIIIIIIIIIIIIIIIIIIIIIIIIIIIII	HI:i:1	NH:i:1	NM:i:0
chr20	5101923	5102070	linker_sequence_1420	40	+	0	147M	*	0	0	GTTGAGGGAACTGAAGATTCATTTCAAGTCTGACATATTCTCAATCATTATGGCTTCAAATATCTCCTCTCCTTAGTCTATTCTTTATCTCTGGAATGCCTTTCTTTCCTTTTTTTTTTTTTTTTTTTTTTCCTAGTTCAGCTGTGA	IIIIIIIIIIIIIIIIIIIIIIIIIIIIIIIIIIIIIIIIIIIIIIIIIIIIIIIIIIIIIIIIIIIIIIIIIIIIIIIIIIIIIIIIIIIIIIIIIIIIIIIIIIIIIIIIIIIIIIIIIIIIIIIIIIIIIIIIIIIIIIIIIII	HI:i:1	NH:i:1	NM:i:0
chr20	5122533	5122680	linker_sequence_1989	40	+	0	147M	*	0	0	TTGTTACAGTGTGAGAACAGAGGGAAAAAAAACGAGTTTGAGTTTTACCACTTTCACACACTACTCTCTCTGATTTCAAAAAACATGGAAGAGTGGGGAGTGATAGAGATAGATATGAAAGGTAAAACATATAGATTAAAAGACTTT	IIIIIIIIIIIIIIIIIIIIIIIIIIIIIIIIIIIIIIIIIIIIIIIIIIIIIIIIIIIIIIIIIIIIIIIIIIIIIIIIIIIIIIIIIIIIIIIIIIIIIIIIIIIIIIIIIIIIIIIIIIIIIIIIIIIIIIIIIIIIIIIIIII	HI:i:1	NH:i:1	NM:i:0
chr20	5210363	5210510	linker_sequence_85	40	+	0	147M	*	0	0	AAAGATGAACCAGATAAGATATAATCTCAATAATAATGACTTACGGAAAAAAACCAGTGTTTGATGTTCCACATCATCTAGTGGTTAGAAAAAAAGAAAAAAACAAAACAAAGAAAAAACAGTGTTTGATGAAAAGTGAAACACAAA	IIIIIIIIIIIIIIIIIIIIIIIIIIIIIIIIIIIIIIIIIIIIIIIIIIIIIIIIIIIIIIIIIIIIIIIIIIIIIIIIIIIIIIIIIIIIIIIIIIIIIIIIIIIIIIIIIIIIIIIIIIIIIIIIIIIIIIIIIIIIIIIIIII	HI:i:1	NH:i:1	NM:i:0
chr20	5235723	5235870	linker_sequence_109	40	+	0	147M	*	0	0	ATCTCAAAGAAAAAAGACAATCAATTGATGCCTACACTGAGATTATAGAGATATTAAAATGATCTGACAAAGATTTTAAAGCAGTCATTAGACAAATGCTTCAGTAAGCAATTATGAACGTACTTAAAAAAGGTTTTTAAAAAAGAT	IIIIIIIIIIIIIIIIIIIIIIIIIIIIIIIIIIIIIIIIIIIIIIIIIIIIIIIIIIIIIIIIIIIIIIIIIIIIIIIIIIIIIIIIIIIIIIIIIIIIIIIIIIIIIIIIIIIIIIIIIIIIIIIIIIIIIIIIIIIIIIIIIII	HI:i:1	NH:i:1	NM:i:0
chr20	5238833	5238980	linker_sequence_1780	40	+	0	147M	*	0	0	GCTAGACTTGATACCAAAAATACAATCTATAAAGTTAAAAATTGATAAATTTTACCTCTTTGAAATTAATAACTTTTGCTCTGCAAAAGACCTGTTAAGAGTATGAAAAGACAAACTAGAAACTAGAAGAAAATAATTGCAAAACAA	IIIIIIIIIIIIIIIIIIIIIIIIIIIIIIIIIIIIIIIIIIIIIIIIIIIIIIIIIIIIIIIIIIIIIIIIIIIIIIIIIIIIIIIIIIIIIIIIIIIIIIIIIIIIIIIIIIIIIIIIIIIIIIIIIIIIIIIIIIIIIIIIIII	HI:i:1	NH:i:1	NM:i:0
chr20	5240893	5241040	linker_sequence_2011	40	+	0	147M	*	0	0	GAACCAGGGAGGCGGAGGTTGCAGTGAGCTGAGATTGTGCCATTGCACTCCAGCCAGGGCTACAGGGCGAGACTCCGTCTCAAAAAATAAATAAATAAATAAATTTAAATAAAAAGCAGTGCCATTATCTATTTTAAAATATTTTTA	IIIIIIIIIIIIIIIIIIIIIIIIIIIIIIIIIIIIIIIIIIIIIIIIIIIIIIIIIIIIIIIIIIIIIIIIIIIIIIIIIIIIIIIIIIIIIIIIIIIIIIIIIIIIIIIIIIIIIIIIIIIIIIIIIIIIIIIIIIIIIIIIIII	HI:i:1	NH:i:1	NM:i:0
chr20	5259723	5259870	linker_sequence_101	40	+	0	147M	*	0	0	AATCCAGCATATAAACAGAACCAAAGATAAAAACCACATGATTATCTCAATAGATGCAGAAAAGGCCTTTGACAAAATTCAACAACCCTTCATGCTAAAAACTCTCAACTCACTTTTTTAGAAACTCCACTGCCTATCCCAGCAATT	IIIIIIIIIIIIIIIIIIIIIIIIIIIIIIIIIIIIIIIIIIIIIIIIIIIIIIIIIIIIIIIIIIIIIIIIIIIIIIIIIIIIIIIIIIIIIIIIIIIIIIIIIIIIIIIIIIIIIIIIIIIIIIIIIIIIIIIIIIIIIIIIIII	HI:i:1	NH:i:1	NM:i:0
chr20	5362223	5362370	linker_sequence_162	40	+	0	147M	*	0	0	GATCTTGTGTGAACTGAGTGAGAGCTCACTCATCACCAAGGTGATGGTGCTAAGCCATTCATGAGGGATCCGCCCCCATGATCCAATCACCTCCCACCGCTAAGCCATTCATGAGGGATCCGCCCCCATGATCCAATCACCTCCCAC	IIIIIIIIIIIIIIIIIIIIIIIIIIIIIIIIIIIIIIIIIIIIIIIIIIIIIIIIIIIIIIIIIIIIIIIIIIIIIIIIIIIIIIIIIIIIIIIIIIIIIIIIIIIIIIIIIIIIIIIIIIIIIIIIIIIIIIIIIIIIIIIIIII	HI:i:1	NH:i:1	NM:i:0
chr20	5434273	5434420	linker_sequence_1803	13	+	0	147M	*	0	0	CCCGTCTGGGAAGTGTACCCAACAGCTCCGAAGAGACAGCGACCATCAAGAACGGGCCATGATGACGATGGCGGTTTTGTTGAAAAGAAAAGGGGGAAATGTGGGGAAAAGAAAGAGAGATCAGACTGTTACTGTGTCTGTGTAGAA	IIIIIIIIIIIIIIIIIIIIIIIIIIIIIIIIIIIIIIIIIIIIIIIIIIIIIIIIIIIIIIIIIIIIIIIIIIIIIIIIIIIIIIIIIIIIIIIIIIIIIIIIIIIIIIIIIIIIIIIIIIIIIIIIIIIIIIIIIIIIIIIIIII	HI:i:1	NH:i:1	NM:i:0
chr20	5437283	5437430	linker_sequence_474	40	+	0	147M	*	0	0	TCTATTAGTTTAGTCCCATGTAATTAACTCTTGTTCTGCTCGATATTGAGTTAGCAATCCTCATGAATGCATCAGCTTTTTTTGTTTGTTTGTTTTGATACAGGGTCTTGCTGTTGCCCTGGCTGCAGTGCAGTGGCATGAACACAG	IIIIIIIIIIIIIIIIIIIIIIIIIIIIIIIIIIIIIIIIIIIIIIIIIIIIIIIIIIIIIIIIIIIIIIIIIIIIIIIIIIIIIIIIIIIIIIIIIIIIIIIIIIIIIIIIIIIIIIIIIIIIIIIIIIIIIIIIIIIIIIIIIII	HI:i:1	NH:i:1	NM:i:0
chr20	5440823	5440970	linker_sequence_237	40	+	0	147M	*	0	0	TTATCCATTTCTTCTACATTTTCTAGTTTACTGGCTTAGAGGTGTTTATAGTATTCTCTGATGGTAGTTTGTATTTCTGTGGGATCAGTGGTGATATCCCCTTTATCATTTTTTATTGTGTCTATTTGATTTTCTCTCTTTTCTTCT	IIIIIIIIIIIIIIIIIIIIIIIIIIIIIIIIIIIIIIIIIIIIIIIIIIIIIIIIIIIIIIIIIIIIIIIIIIIIIIIIIIIIIIIIIIIIIIIIIIIIIIIIIIIIIIIIIIIIIIIIIIIIIIIIIIIIIIIIIIIIIIIIIII	HI:i:1	NH:i:1	NM:i:0
chr20	5504743	5504890	linker_sequence_1554	40	+	0	147M	*	0	0	CATTTGCCTTGGCCTCCCAAAGCGCTGGGATTACAGGCATGAGCCACCATGCCCAGCCTCATTTTTTTTTAACCTTTATTTTGTAGAGACAGGGTCTCCCTATGTTGCCCAGGCTGGTCTCAAACTTTTGGGCTCAAGTGATCCTCC	IIIIIIIIIIIIIIIIIIIIIIIIIIIIIIIIIIIIIIIIIIIIIIIIIIIIIIIIIIIIIIIIIIIIIIIIIIIIIIIIIIIIIIIIIIIIIIIIIIIIIIIIIIIIIIIIIIIIIIIIIIIIIIIIIIIIIIIIIIIIIIIIIII	HI:i:1	NH:i:1	NM:i:0
chr20	5508913	5509060	linker_sequence_1615	40	+	0	147M	*	0	0	TCTGGAGGCTGAGGAAGGAGGATTACTTGAGCCCACGAATTAGAGACAACCGTGAGCTATGATCATGTCACTGCACTCCAGCCTGGGCAACAAAGCAAGAACCCATCTCAGAAAGAAAAAAAAAAAAATAAAAGCTAAACATGCAAC	IIIIIIIIIIIIIIIIIIIIIIIIIIIIIIIIIIIIIIIIIIIIIIIIIIIIIIIIIIIIIIIIIIIIIIIIIIIIIIIIIIIIIIIIIIIIIIIIIIIIIIIIIIIIIIIIIIIIIIIIIIIIIIIIIIIIIIIIIIIIIIIIIII	HI:i:1	NH:i:1	NM:i:0
chr20	5513193	5513340	linker_sequence_1025	40	+	0	147M	*	0	0	CCACTGCACTCCAGACTGGGCTACATAGTGAGACCCCATCTCAAAAATAAATAAATAAATAAATAAAATAAAACTAATAATAATAAATAAATAATTAGTTGGGCATGGTGGCATGCTTCTGTAGTCCCAGCTACTCAGGAGGCCGAG	IIIIIIIIIIIIIIIIIIIIIIIIIIIIIIIIIIIIIIIIIIIIIIIIIIIIIIIIIIIIIIIIIIIIIIIIIIIIIIIIIIIIIIIIIIIIIIIIIIIIIIIIIIIIIIIIIIIIIIIIIIIIIIIIIIIIIIIIIIIIIIIIIII	HI:i:1	NH:i:1	NM:i:0
chr20	5575903	5576050	linker_sequence_535	40	+	0	147M	*	0	0	GCACGTTCTGCACATGTACCCTAGAACTTAAAGTATAATAATAAAAAATAAATAAATAATAAATAAGTAAAAATCACTGCTTTAAAGCAAGAATAGCAAATGCTGCCAGGCGTGGTGGCTCACGCCTGTAATCCCAACTCTTTGGGA	IIIIIIIIIIIIIIIIIIIIIIIIIIIIIIIIIIIIIIIIIIIIIIIIIIIIIIIIIIIIIIIIIIIIIIIIIIIIIIIIIIIIIIIIIIIIIIIIIIIIIIIIIIIIIIIIIIIIIIIIIIIIIIIIIIIIIIIIIIIIIIIIIII	HI:i:1	NH:i:1	NM:i:0
chr20	5631633	5631780	linker_sequence_1023	40	+	0	147M	*	0	0	TTGAACCCCGTCTCGGCCTCCCAAAGTGCTGGGACTACAGGCCTGAGCCATCACAACTGGTTTTGCTTTAATATTATTATTATTGTTGTTATTATTATTTTTGAGACGGAGTCTCACTCTGTTGCCCAGGAGGGAGTGCAGTGGCAC	IIIIIIIIIIIIIIIIIIIIIIIIIIIIIIIIIIIIIIIIIIIIIIIIIIIIIIIIIIIIIIIIIIIIIIIIIIIIIIIIIIIIIIIIIIIIIIIIIIIIIIIIIIIIIIIIIIIIIIIIIIIIIIIIIIIIIIIIIIIIIIIIIII	HI:i:1	NH:i:1	NM:i:0
chr20	5661213	5661360	linker_sequence_1464	40	+	0	147M	*	0	0	AAGCAACTATCCAGATCAATCAAATTCTTTTCCCCATGGACTCAAATACACATTTCCTACCTAACAAGTTTTTTTTTTTTTTTTTTTTTTTTTTTTGAGACGGAGTCTCACTCTGTCACCCAGGCTGAATGGAGTGAAGTGGCATGA	IIIIIIIIIIIIIIIIIIIIIIIIIIIIIIIIIIIIIIIIIIIIIIIIIIIIIIIIIIIIIIIIIIIIIIIIIIIIIIIIIIIIIIIIIIIIIIIIIIIIIIIIIIIIIIIIIIIIIIIIIIIIIIIIIIIIIIIIIIIIIIIIIII	HI:i:1	NH:i:1	NM:i:0
chr20	5687793	5687940	linker_sequence_859	40	+	0	147M	*	0	0	TGTTACTCTTTTTTACACTCTAGGGTTGATATTGTCATAATTTTATTTTATTTTATTATTTTTTTTTTGAGACGGAGTTTTGCTCTTGTTGCCCAGGCTAGAGTGCAATGGCATGATCTTGGCTCACTGCAACCTCCACCTCCCAGG	IIIIIIIIIIIIIIIIIIIIIIIIIIIIIIIIIIIIIIIIIIIIIIIIIIIIIIIIIIIIIIIIIIIIIIIIIIIIIIIIIIIIIIIIIIIIIIIIIIIIIIIIIIIIIIIIIIIIIIIIIIIIIIIIIIIIIIIIIIIIIIIIIII	HI:i:1	NH:i:1	NM:i:0
chr20	5688793	5688940	linker_sequence_806	40	+	0	147M	*	0	0	CATGAGCCACCATACCCAGTAAAATTCTTTACCTTGTGAGGTTTATGTGTTTATTTTGTGTTCAGACACTTTAGTCTTTGGAGAAAAAAACCCTGAAAAACAAAGAGTTGCATTAGCATTAGAATATGAGAAAAAGAAGGGTCACAT	IIIIIIIIIIIIIIIIIIIIIIIIIIIIIIIIIIIIIIIIIIIIIIIIIIIIIIIIIIIIIIIIIIIIIIIIIIIIIIIIIIIIIIIIIIIIIIIIIIIIIIIIIIIIIIIIIIIIIIIIIIIIIIIIIIIIIIIIIIIIIIIIIII	HI:i:1	NH:i:1	NM:i:0
chr20	5698273	5698420	linker_sequence_1094	40	+	0	147M	*	0	0	ACAAATTGTGATTGAAAAGTTAGATTTAGAGAATTACAACCATATCTGTTCTGACTTTTTTTTTTTTTTTTTTTTTTTTTGAGACGGAGTCTCGCTCTGTCACCCAGGCTGGAGTGCAGTGGCGCGATCTCGACTCACTGCAAGCTC	IIIIIIIIIIIIIIIIIIIIIIIIIIIIIIIIIIIIIIIIIIIIIIIIIIIIIIIIIIIIIIIIIIIIIIIIIIIIIIIIIIIIIIIIIIIIIIIIIIIIIIIIIIIIIIIIIIIIIIIIIIIIIIIIIIIIIIIIIIIIIIIIIII	HI:i:1	NH:i:1	NM:i:0
chr20	5702143	5702290	linker_sequence_1663	40	+	0	147M	*	0	0	CTTTTTTTGAGAAAGGGTCTTGCTCTGTCGCCCAGTCTGTAGTACAGTGGCACAATCACTGCTCACTGTAGCCTCAACCTCCTGGGCTCAGGTGATCCTCACACCTCAGCCTCCCAAGTAGCTGGGACTAGAGGTGCTGGCTAACTA	IIIIIIIIIIIIIIIIIIIIIIIIIIIIIIIIIIIIIIIIIIIIIIIIIIIIIIIIIIIIIIIIIIIIIIIIIIIIIIIIIIIIIIIIIIIIIIIIIIIIIIIIIIIIIIIIIIIIIIIIIIIIIIIIIIIIIIIIIIIIIIIIIII	HI:i:1	NH:i:1	NM:i:0
chr20	5703283	5703430	linker_sequence_1677	40	+	0	147M	*	0	0	CTCCAGCCTGGGTGGCAGAGTGAGACTCTGTCTCAAAAACTAACTAACTACATAAATATTTCTAAAGTTCTGATCTCTACTTAAGATAGAATCAATTAGACAAAATTTGAAGCATTCTTTTTTTTTTTTTTGAGATGGAGTCTCGAT	IIIIIIIIIIIIIIIIIIIIIIIIIIIIIIIIIIIIIIIIIIIIIIIIIIIIIIIIIIIIIIIIIIIIIIIIIIIIIIIIIIIIIIIIIIIIIIIIIIIIIIIIIIIIIIIIIIIIIIIIIIIIIIIIIIIIIIIIIIIIIIIIIII	HI:i:1	NH:i:1	NM:i:0
chr20	5746363	5746510	linker_sequence_776	40	+	0	147M	*	0	0	TTCCGTACAAATTCACTGAGTCCCAAATAATGTATTTTATACGCACAAATCCTTTTTTTTTTTTTTTTTTTTTTTTTTTAAGTAGAGGACAGGGTTTCACTATGTTGGCCAGGCTGGTCTCAAACTCCTGACCTCACGTGATCCACC	IIIIIIIIIIIIIIIIIIIIIIIIIIIIIIIIIIIIIIIIIIIIIIIIIIIIIIIIIIIIIIIIIIIIIIIIIIIIIIIIIIIIIIIIIIIIIIIIIIIIIIIIIIIIIIIIIIIIIIIIIIIIIIIIIIIIIIIIIIIIIIIIIII	HI:i:1	NH:i:1	NM:i:0
chr20	5805353	5805500	linker_sequence_457	40	+	0	147M	*	0	0	TACCCAAGGAACAATTTGATGACAAAATCTCCAATTTTCTGTAACATGGATTGAAGTTTGTGTCTTCCCAGTTTTATTCGAAGATCCTAAAATTCATACTGCTTTTTCCAAATCCTAACATTTAGATTGTTTTTCAAATCTAAAGTT	IIIIIIIIIIIIIIIIIIIIIIIIIIIIIIIIIIIIIIIIIIIIIIIIIIIIIIIIIIIIIIIIIIIIIIIIIIIIIIIIIIIIIIIIIIIIIIIIIIIIIIIIIIIIIIIIIIIIIIIIIIIIIIIIIIIIIIIIIIIIIIIIIII	HI:i:1	NH:i:1	NM:i:0
chr20	5850933	5851080	linker_sequence_527	40	+	0	147M	*	0	0	GCTACCACGCCCTGCTAATTTTTTTTTTTTTTTTTTTTTTTTTTTTTTTTAGAGAGAGAGAGAGAGATAGGGTCTGCTTTGTTGCCTTGGCTGGTCTTGAACTCCTGGTCTCAAAAGTAATCTTCCTGCTTTGGTCTCCCACAGTGC	IIIIIIIIIIIIIIIIIIIIIIIIIIIIIIIIIIIIIIIIIIIIIIIIIIIIIIIIIIIIIIIIIIIIIIIIIIIIIIIIIIIIIIIIIIIIIIIIIIIIIIIIIIIIIIIIIIIIIIIIIIIIIIIIIIIIIIIIIIIIIIIIIII	HI:i:1	NH:i:1	NM:i:0
chr20	5868353	5868500	linker_sequence_962	40	+	0	147M	*	0	0	TCCTGTTCATCATTCATTCAAAGCCCAGCATAAATCTTCCCAGAATCATCCGGGCGTGGTAGCTCACGCCTGTAATCCCAGCACTTTGGGAGGCCAAGGCAGGCGAATCACCTGAGGTCGGGAGTTCAAGACGAGCCTGACCAACAT	IIIIIIIIIIIIIIIIIIIIIIIIIIIIIIIIIIIIIIIIIIIIIIIIIIIIIIIIIIIIIIIIIIIIIIIIIIIIIIIIIIIIIIIIIIIIIIIIIIIIIIIIIIIIIIIIIIIIIIIIIIIIIIIIIIIIIIIIIIIIIIIIIII	HI:i:1	NH:i:1	NM:i:0
chr20	5901683	5901830	linker_sequence_891	40	+	0	147M	*	0	0	AATTTTATAGTAACCACATTTAAAAAGTAAAAAGAGACAGGTGGAAATTAATTTCAATAATATATTTTATTTTTATCCAATTTTTTTCTGATATATAATTTTATAAATCTGATCTATTTGAAATATATATTATCCAATACATCCAAA	IIIIIIIIIIIIIIIIIIIIIIIIIIIIIIIIIIIIIIIIIIIIIIIIIIIIIIIIIIIIIIIIIIIIIIIIIIIIIIIIIIIIIIIIIIIIIIIIIIIIIIIIIIIIIIIIIIIIIIIIIIIIIIIIIIIIIIIIIIIIIIIIIII	HI:i:1	NH:i:1	NM:i:0
chr20	5915673	5915820	linker_sequence_1261	40	+	0	147M	*	0	0	CTCAAGTGAGCCACCCTCCTTGGTCTCCCAAAGGGCTGGGATTACAGGTGTGAGCCACCAAGTCTGGTCTATATAATTATTTAATTTAATTTAATCTAGTTTATAGCTCCTATTTTGTGTCACTCACAGGTGACAGGAGAGCACTGA	IIIIIIIIIIIIIIIIIIIIIIIIIIIIIIIIIIIIIIIIIIIIIIIIIIIIIIIIIIIIIIIIIIIIIIIIIIIIIIIIIIIIIIIIIIIIIIIIIIIIIIIIIIIIIIIIIIIIIIIIIIIIIIIIIIIIIIIIIIIIIIIIIII	HI:i:1	NH:i:1	NM:i:0
chr20	5983263	5983410	linker_sequence_585	40	+	0	147M	*	0	0	TGGGGGGGTGGTCCTCACAGTGCCCAGGCTGGTTTCGAACTCCTGAGTTCAAGCAGTCCACCCACCTCGGCCTCCCAAAGTGCTGGGATTACAGGTATCAGCCACCATATCCAGCTGTTTTAATTTGATTTAACTTCCAATCAATAT	IIIIIIIIIIIIIIIIIIIIIIIIIIIIIIIIIIIIIIIIIIIIIIIIIIIIIIIIIIIIIIIIIIIIIIIIIIIIIIIIIIIIIIIIIIIIIIIIIIIIIIIIIIIIIIIIIIIIIIIIIIIIIIIIIIIIIIIIIIIIIIIIIII	HI:i:1	NH:i:1	NM:i:0
chr20	5988703	5988850	linker_sequence_480	40	+	0	147M	*	0	0	TATAAACACAGACATAGTGTCTTTAGAGAATACTTTTTTTTTTTTTTTTTTACAGGATAGTTCATAGAATTTTAAAAGAATCTTCAGAAATGGAATTTTAAAAGAATCTTCAGAAATGGCCTTTGCCACCTTTTTTACAACCAAAAT	IIIIIIIIIIIIIIIIIIIIIIIIIIIIIIIIIIIIIIIIIIIIIIIIIIIIIIIIIIIIIIIIIIIIIIIIIIIIIIIIIIIIIIIIIIIIIIIIIIIIIIIIIIIIIIIIIIIIIIIIIIIIIIIIIIIIIIIIIIIIIIIIIII	HI:i:1	NH:i:1	NM:i:0
chr20	6002903	6003050	linker_sequence_823	40	+	0	147M	*	0	0	TTTCTTAGCATGTTTAAGGTATTGCTCAGTCATCTTCTTCCATTGTTGATAATAAGAAATCAGCTGTTAATCCATTGCTTTTTTTTTTTTTTTTTTTTCAAGACAGGGTCTTGCTCTGTCACCCAGGCTGGAGTGCAGTGGTGTGAT	IIIIIIIIIIIIIIIIIIIIIIIIIIIIIIIIIIIIIIIIIIIIIIIIIIIIIIIIIIIIIIIIIIIIIIIIIIIIIIIIIIIIIIIIIIIIIIIIIIIIIIIIIIIIIIIIIIIIIIIIIIIIIIIIIIIIIIIIIIIIIIIIIII	HI:i:1	NH:i:1	NM:i:0
chr20	6011313	6011460	linker_sequence_266	40	+	0	147M	*	0	0	GATACCGTGCCACTGCACTCCAGCCTGGGCAACAAAGCAAGGCTCTGTCTCAAAAAAAAAAAAATTCTGTTTCTCTACTAGTTGCACATAACAGCAAATTTTACTCTTCAGAGAATAGTCTAAAATGCAGAACAAGCAATCAAAGCT	IIIIIIIIIIIIIIIIIIIIIIIIIIIIIIIIIIIIIIIIIIIIIIIIIIIIIIIIIIIIIIIIIIIIIIIIIIIIIIIIIIIIIIIIIIIIIIIIIIIIIIIIIIIIIIIIIIIIIIIIIIIIIIIIIIIIIIIIIIIIIIIIIII	HI:i:1	NH:i:1	NM:i:0
chr20	6043123	6043270	linker_sequence_1577	40	+	0	147M	*	0	0	AGTAAAGGCGAAGACAAGTACACGGATTTGAAATATGTTTTGAAAGTAGAATCAACAGGATCTGTTGGTGGATTGGAAGTGAGGTGTGTTAGGCTGAATAATAGTCCCCAAAGACATCCATGTGTTAGTCCCTGGAACATGTAAATG	IIIIIIIIIIIIIIIIIIIIIIIIIIIIIIIIIIIIIIIIIIIIIIIIIIIIIIIIIIIIIIIIIIIIIIIIIIIIIIIIIIIIIIIIIIIIIIIIIIIIIIIIIIIIIIIIIIIIIIIIIIIIIIIIIIIIIIIIIIIIIIIIIII	HI:i:1	NH:i:1	NM:i:0
chr20	6068673	6068820	linker_sequence_980	40	+	0	147M	*	0	0	TTAATTAATGGATAATTAGATAAATCTTATGAACAATTAACATAGATAAAGAAAAATGCTTTTCTTTTACAGTTTTCTTAAAAAGTCAATTTAGTTCATTTTCAGGTTAATGCTGGCTCTCCAAACTCATAGAAAAAATTGTGGATA	IIIIIIIIIIIIIIIIIIIIIIIIIIIIIIIIIIIIIIIIIIIIIIIIIIIIIIIIIIIIIIIIIIIIIIIIIIIIIIIIIIIIIIIIIIIIIIIIIIIIIIIIIIIIIIIIIIIIIIIIIIIIIIIIIIIIIIIIIIIIIIIIIII	HI:i:1	NH:i:1	NM:i:0
chr20	6084383	6084530	linker_sequence_1379	40	+	0	147M	*	0	0	ATGTGTTGTAAAGACTTTTACTTTGTTATAGTTTTTTTTTTTTTTTTTTGGCCAGATGTACAATTTTCATTTTTTATTAAAATGTACCAATCTTTTCTGGATTCTTCATTTTTTGAGTCTATTATTATTATTATTATTTTATTTATT	IIIIIIIIIIIIIIIIIIIIIIIIIIIIIIIIIIIIIIIIIIIIIIIIIIIIIIIIIIIIIIIIIIIIIIIIIIIIIIIIIIIIIIIIIIIIIIIIIIIIIIIIIIIIIIIIIIIIIIIIIIIIIIIIIIIIIIIIIIIIIIIIIII	HI:i:1	NH:i:1	NM:i:0
chr20	6148483	6148630	linker_sequence_1237	40	+	0	147M	*	0	0	ATATATATATATATATAAAAAAAAATATATATATAAATAAATATATGAAGTGCACATATCATTAATAAGCAGCTCAACAAATTTCACAAACTGAACATATCCATGAAGCCAGCACCCAGATTATGAAACAGAACATTATCAGCCTTT	IIIIIIIIIIIIIIIIIIIIIIIIIIIIIIIIIIIIIIIIIIIIIIIIIIIIIIIIIIIIIIIIIIIIIIIIIIIIIIIIIIIIIIIIIIIIIIIIIIIIIIIIIIIIIIIIIIIIIIIIIIIIIIIIIIIIIIIIIIIIIIIIIII	HI:i:1	NH:i:1	NM:i:0
chr20	6177753	6177900	linker_sequence_664	40	+	0	147M	*	0	0	AATGTAAGTGAGGTCATATAGTATTTCTCTTTCTATATCTCACTTATTTCGCTTGGCATAATGTCCCTCAGTTCCATCTATGTTGTTGCAAATGGTAGGATTTCCTTCTTTTTTTCAGGTAGAATCATATTTCATTGTGTATATAAA	IIIIIIIIIIIIIIIIIIIIIIIIIIIIIIIIIIIIIIIIIIIIIIIIIIIIIIIIIIIIIIIIIIIIIIIIIIIIIIIIIIIIIIIIIIIIIIIIIIIIIIIIIIIIIIIIIIIIIIIIIIIIIIIIIIIIIIIIIIIIIIIIIII	HI:i:1	NH:i:1	NM:i:0
chr20	6191273	6191420	linker_sequence_622	40	+	0	147M	*	0	0	TAGCATCTTCATTTTTAACATTTTTCTTCTTTCTAAGTATATTAGTCCATTCTCACATTGCTACAAAGAAATACCTGAGACAAGGTAATTTATAAAGAAAAGAGGTTTAATTGGCTCATTTCTGCAGGCTGTACAGGAAGCATAGTG	IIIIIIIIIIIIIIIIIIIIIIIIIIIIIIIIIIIIIIIIIIIIIIIIIIIIIIIIIIIIIIIIIIIIIIIIIIIIIIIIIIIIIIIIIIIIIIIIIIIIIIIIIIIIIIIIIIIIIIIIIIIIIIIIIIIIIIIIIIIIIIIIIII	HI:i:1	NH:i:1	NM:i:0
chr20	6246813	6246960	linker_sequence_134	40	+	0	147M	*	0	0	AATCTGGTCTCAAGCCCCACAAAGAAATAATATATGTGTGTGTGTATATATATATATATATATATATATGTATATATATATATATATATATATATACATACTAGCCCATATATATGGAGAGAGAGGGAAAGAGAGATACCTTCACAG	IIIIIIIIIIIIIIIIIIIIIIIIIIIIIIIIIIIIIIIIIIIIIIIIIIIIIIIIIIIIIIIIIIIIIIIIIIIIIIIIIIIIIIIIIIIIIIIIIIIIIIIIIIIIIIIIIIIIIIIIIIIIIIIIIIIIIIIIIIIIIIIIIII	HI:i:1	NH:i:1	NM:i:0
chr20	6251193	6251340	linker_sequence_196	13	+	0	147M	*	0	0	ATATTTAAAATATTAAATAATGTTTAAAATATTTAAAATATTAAATAATGTTTAAAATATTTAAAATATTAAATAATGTTTAAAATATTTAAAATATTAATGTTTAAAATATTTAAAATATTAAATAATGTTTAAAATATTTAAAAT	IIIIIIIIIIIIIIIIIIIIIIIIIIIIIIIIIIIIIIIIIIIIIIIIIIIIIIIIIIIIIIIIIIIIIIIIIIIIIIIIIIIIIIIIIIIIIIIIIIIIIIIIIIIIIIIIIIIIIIIIIIIIIIIIIIIIIIIIIIIIIIIIIII	HI:i:1	NH:i:1	NM:i:0
chr20	6266683	6266830	linker_sequence_154	40	+	0	147M	*	0	0	TTCCCTACCTTCTCCTGCTGGCCAAGTTAAATGATATTCTTTGCATTTCCATGTCCCCCATGCATATCTTTTCCTAACTTATCATACTGTTCCAATTTTTTTGTTTACTTGGTCACTGTTTCACTAGATTCTAAGATCCTGGAAGGC	IIIIIIIIIIIIIIIIIIIIIIIIIIIIIIIIIIIIIIIIIIIIIIIIIIIIIIIIIIIIIIIIIIIIIIIIIIIIIIIIIIIIIIIIIIIIIIIIIIIIIIIIIIIIIIIIIIIIIIIIIIIIIIIIIIIIIIIIIIIIIIIIIII	HI:i:1	NH:i:1	NM:i:0
chr20	6307793	6307940	linker_sequence_2075	13	+	0	147M	*	0	0	TATATATATCATATATATGGTGTATATATATGGTATATATATCATATATATGGTGTATATATATGGTATATATATCATATATATGGTGTATATATATGGTATATATATCATATATGGTGTATATATATGGTATATATATCATATATA	IIIIIIIIIIIIIIIIIIIIIIIIIIIIIIIIIIIIIIIIIIIIIIIIIIIIIIIIIIIIIIIIIIIIIIIIIIIIIIIIIIIIIIIIIIIIIIIIIIIIIIIIIIIIIIIIIIIIIIIIIIIIIIIIIIIIIIIIIIIIIIIIIII	HI:i:1	NH:i:1	NM:i:0
chr20	6309513	6309660	linker_sequence_1288	40	+	0	147M	*	0	0	AATGCTTTTTCTAATTCTGTGAAGAATGATGGTGGTATTCTGATGGGGATTGCAATGAATTTGTAGATTGCTTTTGGCAGTATGGTCATTTTCACAATATTGATTCTACCCATCCATGAGCATGGGATATATTTCCATTTGTTTGTA	IIIIIIIIIIIIIIIIIIIIIIIIIIIIIIIIIIIIIIIIIIIIIIIIIIIIIIIIIIIIIIIIIIIIIIIIIIIIIIIIIIIIIIIIIIIIIIIIIIIIIIIIIIIIIIIIIIIIIIIIIIIIIIIIIIIIIIIIIIIIIIIIIII	HI:i:1	NH:i:1	NM:i:0
chr20	6332963	6333110	linker_sequence_1753	40	+	0	147M	*	0	0	CTCACCAGCACCCGACCATATTGGCACCGTGATCCCAGACTTTCAACCTCCAGAACTGTGAGAAAATAAATTTCTGTTATATAAATCACCTAGTTAGAGGAGTGATTTCATTGTCCTTCCTGCTGAATAACCTCATGTGGTCATCAG	IIIIIIIIIIIIIIIIIIIIIIIIIIIIIIIIIIIIIIIIIIIIIIIIIIIIIIIIIIIIIIIIIIIIIIIIIIIIIIIIIIIIIIIIIIIIIIIIIIIIIIIIIIIIIIIIIIIIIIIIIIIIIIIIIIIIIIIIIIIIIIIIIII	HI:i:1	NH:i:1	NM:i:0
chr20	6424073	6424220	linker_sequence_1360	20	+	0	147M	*	0	0	ATTTGACTGGAGTTCTAACATACTAGCATGGCTTGGTGATCCCTACATATTGAAGAGTTTAAGTCAAGACTATGCGAGTTTTCATTATGGGCATTATTCATCCTAGAGTCCAAGTATTTTCCTTCCAGTTTCATTGATATTTCTTTC	IIIIIIIIIIIIIIIIIIIIIIIIIIIIIIIIIIIIIIIIIIIIIIIIIIIIIIIIIIIIIIIIIIIIIIIIIIIIIIIIIIIIIIIIIIIIIIIIIIIIIIIIIIIIIIIIIIIIIIIIIIIIIIIIIIIIIIIIIIIIIIIIIII	HI:i:1	NH:i:1	NM:i:0
chr20	6443133	6443280	linker_sequence_1935	13	+	0	147M	*	0	0	ACATATATATAAAACAGTTTTTTATATATATATACATATATATAAAACAGTTTTTTATATATATATACATATATATAAAACAGTTTTTTATATATATACATATATATAAAACAGTTTTTTATATATATACATATATATAAAACAGTT	IIIIIIIIIIIIIIIIIIIIIIIIIIIIIIIIIIIIIIIIIIIIIIIIIIIIIIIIIIIIIIIIIIIIIIIIIIIIIIIIIIIIIIIIIIIIIIIIIIIIIIIIIIIIIIIIIIIIIIIIIIIIIIIIIIIIIIIIIIIIIIIIIII	HI:i:1	NH:i:1	NM:i:0
chr20	6497653	6497800	linker_sequence_1749	40	+	0	147M	*	0	0	TAAAAATAAAATTAAGAATAATGCTTGCATCAGTGTCGTTAGGAAGCAAGGACAAATCTTAGTTGCTGCCTTGAGCTGATATAGAAATGAAAGTTAGATATATGTTTTATAAATTACTTGAGTTTTAAACTTTTTGTCTTTTAACTT	IIIIIIIIIIIIIIIIIIIIIIIIIIIIIIIIIIIIIIIIIIIIIIIIIIIIIIIIIIIIIIIIIIIIIIIIIIIIIIIIIIIIIIIIIIIIIIIIIIIIIIIIIIIIIIIIIIIIIIIIIIIIIIIIIIIIIIIIIIIIIIIIIII	HI:i:1	NH:i:1	NM:i:0
chr20	6525403	6525550	linker_sequence_2054	40	+	0	147M	*	0	0	CTCCAGTTCCCCAGATCCTCATCAACAATTGTTTTCTCATTTTAAAATATATGTGTATAATATAATACAATTATATTTTATATATGTAATATATATACAATATATATTATATAGTAGCAATTCTCATGGGTATAAGGTGATATCTCC	IIIIIIIIIIIIIIIIIIIIIIIIIIIIIIIIIIIIIIIIIIIIIIIIIIIIIIIIIIIIIIIIIIIIIIIIIIIIIIIIIIIIIIIIIIIIIIIIIIIIIIIIIIIIIIIIIIIIIIIIIIIIIIIIIIIIIIIIIIIIIIIIIII	HI:i:1	NH:i:1	NM:i:0
chr20	6587033	6587180	linker_sequence_512	40	+	0	147M	*	0	0	GCAGTGGCAGGATCTTGGCTCACTGCAATCTCTGCCTCCCGGGTTCAGGTGATTCTCCTTGAGCAGAATCTCCTTCAGCCTCCCAAGCAACTGGGATTACAGGTGTGTGCCATTATGCCTGGCTAATTTTTTTGTATTTTTAGTAGA	IIIIIIIIIIIIIIIIIIIIIIIIIIIIIIIIIIIIIIIIIIIIIIIIIIIIIIIIIIIIIIIIIIIIIIIIIIIIIIIIIIIIIIIIIIIIIIIIIIIIIIIIIIIIIIIIIIIIIIIIIIIIIIIIIIIIIIIIIIIIIIIIIII	HI:i:1	NH:i:1	NM:i:0
chr20	6622483	6622630	linker_sequence_1842	40	+	0	147M	*	0	0	CCCAAAGATACGTAATAATCACCTCGAGAAATAGACAAAAGAATAGATTCCAAAATCCCATATTACAAAATCCCATTCTGAAAAACCCTGAATTTAGTACATTTAAAAAGGAAACCAAGAATCTGCCTTTTTAAAACAAGCTCCTTG	IIIIIIIIIIIIIIIIIIIIIIIIIIIIIIIIIIIIIIIIIIIIIIIIIIIIIIIIIIIIIIIIIIIIIIIIIIIIIIIIIIIIIIIIIIIIIIIIIIIIIIIIIIIIIIIIIIIIIIIIIIIIIIIIIIIIIIIIIIIIIIIIIII	HI:i:1	NH:i:1	NM:i:0
chr20	6636533	6636680	linker_sequence_1451	40	+	0	147M	*	0	0	AGAGGTTAGTTGTCCTTCTCAGGCCCTCTGTAAAAGAATGTATTACTTTGCTTTTCAGCCAGTGTGACTGTCTCATTCCAGCACTTCTATTGCTGTCTATAAAAGATGACTGTGGCCAGGCACGGTGGCTCATGCCTGTAATCCCAG	IIIIIIIIIIIIIIIIIIIIIIIIIIIIIIIIIIIIIIIIIIIIIIIIIIIIIIIIIIIIIIIIIIIIIIIIIIIIIIIIIIIIIIIIIIIIIIIIIIIIIIIIIIIIIIIIIIIIIIIIIIIIIIIIIIIIIIIIIIIIIIIIIII	HI:i:1	NH:i:1	NM:i:0
chr20	6682223	6682370	linker_sequence_892	40	+	0	147M	*	0	0	CCTTGTACTGGGGTGCAATGGTGAGGGGTGACACCCAGAGGGAGTGTCCCCCTCTTCTGTATTACTTTTTGCCTGACCTTTTCAGTAGACTTCAGAGTTGGTCATCATGACTTCCTGAACTCATCTCCTTCCATCTTTCTCTCCTGA	IIIIIIIIIIIIIIIIIIIIIIIIIIIIIIIIIIIIIIIIIIIIIIIIIIIIIIIIIIIIIIIIIIIIIIIIIIIIIIIIIIIIIIIIIIIIIIIIIIIIIIIIIIIIIIIIIIIIIIIIIIIIIIIIIIIIIIIIIIIIIIIIIII	HI:i:1	NH:i:1	NM:i:0
chr20	6716933	6717080	linker_sequence_1301	40	+	0	147M	*	0	0	CAGCCATGGGAATAAAAGCAGAGCTCCCTTTTGGAACTCCATGGTCATCGTCATAAACAAGAACCTCCCAGACATCAGTGGTGGAATGGGGGCCTGTTCAGCTCTTGGAAACAAAGGCTTTATTCTGAATCTTTTCCCGACTGATAA	IIIIIIIIIIIIIIIIIIIIIIIIIIIIIIIIIIIIIIIIIIIIIIIIIIIIIIIIIIIIIIIIIIIIIIIIIIIIIIIIIIIIIIIIIIIIIIIIIIIIIIIIIIIIIIIIIIIIIIIIIIIIIIIIIIIIIIIIIIIIIIIIIII	HI:i:1	NH:i:1	NM:i:0
chr20	6767033	6767180	linker_sequence_2157	40	+	0	147M	*	0	0	CCTCTTTATTGAACTTTGGAGAAAGAACACTTCTCAGCTGAAAGAGAACTGAAGACTAAGAATTCTAGAATCCTCTCACCAACAGGTGCCCAAAGGAAAATCTTTCTGCCTGACACACAAGTATCAGATTTTGTATGAATATTATGT	IIIIIIIIIIIIIIIIIIIIIIIIIIIIIIIIIIIIIIIIIIIIIIIIIIIIIIIIIIIIIIIIIIIIIIIIIIIIIIIIIIIIIIIIIIIIIIIIIIIIIIIIIIIIIIIIIIIIIIIIIIIIIIIIIIIIIIIIIIIIIIIIIII	HI:i:1	NH:i:1	NM:i:0
chr20	6768643	6768790	linker_sequence_2133	40	+	0	147M	*	0	0	GGAGCTGGAAATCCACTGGCTTCAGCGGGGTGTAAGCACGGACCAAAGCGCCTCTCCTCTGCAGCCAGAAACAGTGATTCATTTGATTTTAATTTTTAACATTAGCATTTTTCTCATGACTCACTGATAATTTAATATGGAATTTAA	IIIIIIIIIIIIIIIIIIIIIIIIIIIIIIIIIIIIIIIIIIIIIIIIIIIIIIIIIIIIIIIIIIIIIIIIIIIIIIIIIIIIIIIIIIIIIIIIIIIIIIIIIIIIIIIIIIIIIIIIIIIIIIIIIIIIIIIIIIIIIIIIIII	HI:i:1	NH:i:1	NM:i:0
chr20	6849773	6849920	linker_sequence_386	40	+	0	147M	*	0	0	GGAGCAGTGAGAGTCAGCGGTTTCAGCTACCTAGTAGTTCATTTTTGTTCTTGTTTTTCAGTTAGCAATCTGTAAAATTTATTGCAAAATTAAGCTCCCTGCTCCAGAGTCAATAATATTCCTGGTGCCAGGTGGTGTAATAATTCA	IIIIIIIIIIIIIIIIIIIIIIIIIIIIIIIIIIIIIIIIIIIIIIIIIIIIIIIIIIIIIIIIIIIIIIIIIIIIIIIIIIIIIIIIIIIIIIIIIIIIIIIIIIIIIIIIIIIIIIIIIIIIIIIIIIIIIIIIIIIIIIIIIII	HI:i:1	NH:i:1	NM:i:0
chr20	6851493	6851640	linker_sequence_1192	40	+	0	147M	*	0	0	AGAGTGTGAGTCTTTTCAAGTGCACTAATTGTGTTATGTTGTGGATAGAAACCATGAAAAACCGATGTTTTGAAAGTCTCCATCTTCGGAGAATTTTACTTCTAAGCTAATTAAACATCTGTTTCATCCTGAGATTTGGATCAAAAC	IIIIIIIIIIIIIIIIIIIIIIIIIIIIIIIIIIIIIIIIIIIIIIIIIIIIIIIIIIIIIIIIIIIIIIIIIIIIIIIIIIIIIIIIIIIIIIIIIIIIIIIIIIIIIIIIIIIIIIIIIIIIIIIIIIIIIIIIIIIIIIIIIII	HI:i:1	NH:i:1	NM:i:0
chr20	6862453	6862600	linker_sequence_2017	40	+	0	147M	*	0	0	AGTCATTTTTATTTCATCTTAGCAAGAGAGATCTCATGCCTCTATTTGGTTCTTTAATGGGTGAGGGATTTGGGCCTAGAAAATGAGGGGAAATTGAGAAGAATACTCTTAAACCTCCCAGCAAGAGAAGAAATGTCTTGCTGGGAT	IIIIIIIIIIIIIIIIIIIIIIIIIIIIIIIIIIIIIIIIIIIIIIIIIIIIIIIIIIIIIIIIIIIIIIIIIIIIIIIIIIIIIIIIIIIIIIIIIIIIIIIIIIIIIIIIIIIIIIIIIIIIIIIIIIIIIIIIIIIIIIIIIII	HI:i:1	NH:i:1	NM:i:0
chr20	6891833	6891980	linker_sequence_2249	40	+	0	147M	*	0	0	TTCTTATAACTTTTCTCTAAATTTGAATTTATATTAACTAAAATCCCCTCCACCCCCAACAAAAGAAAGGAAACCCATGCCTGTTCAATGTATTCTGTAGTTCTCATTAAGTATTAATAGGGTCAGTAATGAAGGTCCTGGTGGAAG	IIIIIIIIIIIIIIIIIIIIIIIIIIIIIIIIIIIIIIIIIIIIIIIIIIIIIIIIIIIIIIIIIIIIIIIIIIIIIIIIIIIIIIIIIIIIIIIIIIIIIIIIIIIIIIIIIIIIIIIIIIIIIIIIIIIIIIIIIIIIIIIIIII	HI:i:1	NH:i:1	NM:i:0
chr20	6903943	6904090	linker_sequence_2052	40	+	0	147M	*	0	0	AGATATGTGTATTCCTGAAAGATTCAAGTTCTGTTTCAAATATTAATGATGTTGAAATTTGTTTGTTTGTTTGTTTGTTTGTTTTGAGACAGAGTCTCGCTCTGTCGCCCAGGCTGGAGTGCAGTGGCGCGATCTTGGCTCACTGCA	IIIIIIIIIIIIIIIIIIIIIIIIIIIIIIIIIIIIIIIIIIIIIIIIIIIIIIIIIIIIIIIIIIIIIIIIIIIIIIIIIIIIIIIIIIIIIIIIIIIIIIIIIIIIIIIIIIIIIIIIIIIIIIIIIIIIIIIIIIIIIIIIIII	HI:i:1	NH:i:1	NM:i:0
chr20	6926473	6926620	linker_sequence_1891	40	+	0	147M	*	0	0	TAATGAAAAGACAATGGTTGCAAGGAAAAGAAGGTACAATAAGATAAAATTACAAGGAAAATCAAACAACTAACCAAGCTTCAACATTAGAAATAAATATTTGCTCCTGTAGGGCAAGTGGTGCTAAGAAATATCTCTAAACTAGAG	IIIIIIIIIIIIIIIIIIIIIIIIIIIIIIIIIIIIIIIIIIIIIIIIIIIIIIIIIIIIIIIIIIIIIIIIIIIIIIIIIIIIIIIIIIIIIIIIIIIIIIIIIIIIIIIIIIIIIIIIIIIIIIIIIIIIIIIIIIIIIIIIIII	HI:i:1	NH:i:1	NM:i:0
chr20	6933283	6933430	linker_sequence_1071	40	+	0	147M	*	0	0	TACTGTAGAATTTCTATCACTAGGCTGGGTGTGGTGGCTCACACCTGTAATCCCAGCACTTTGGGAGGCCGAGACAGTCAGATCATGTGAGGTCAAGAGTTCCAGACCAGCCTGACCAACATGGCGAAACTTCGTCTCTACTAAAAA	IIIIIIIIIIIIIIIIIIIIIIIIIIIIIIIIIIIIIIIIIIIIIIIIIIIIIIIIIIIIIIIIIIIIIIIIIIIIIIIIIIIIIIIIIIIIIIIIIIIIIIIIIIIIIIIIIIIIIIIIIIIIIIIIIIIIIIIIIIIIIIIIIII	HI:i:1	NH:i:1	NM:i:0
chr20	6934423	6934570	linker_sequence_2155	40	+	0	147M	*	0	0	GATAATAATAGGAAGTCAGAAAAAATTGTATAGTTAGCATTTTTTAAAAATGTAAAAATTGAAATGATGTTTCAAATCTTAGGGGACAATAATTGATATACTTAAATGAAAACAGGTGGACAAAGAGAAAGACAAAATACTAAAATA	IIIIIIIIIIIIIIIIIIIIIIIIIIIIIIIIIIIIIIIIIIIIIIIIIIIIIIIIIIIIIIIIIIIIIIIIIIIIIIIIIIIIIIIIIIIIIIIIIIIIIIIIIIIIIIIIIIIIIIIIIIIIIIIIIIIIIIIIIIIIIIIIIII	HI:i:1	NH:i:1	NM:i:0
chr20	6966243	6966390	linker_sequence_300	40	+	0	147M	*	0	0	ACATGGCACATACTCTAAAATTGACCACACAATTGTTCATAAAATAATCCTCAGCAAATTTTTAAAAAATGAAAATATATTAACCATGTTCTCAGACAACAGCACAATAAAAACTGAAATCAATACTAACAAATAGCTCAAAACAAT	IIIIIIIIIIIIIIIIIIIIIIIIIIIIIIIIIIIIIIIIIIIIIIIIIIIIIIIIIIIIIIIIIIIIIIIIIIIIIIIIIIIIIIIIIIIIIIIIIIIIIIIIIIIIIIIIIIIIIIIIIIIIIIIIIIIIIIIIIIIIIIIIIII	HI:i:1	NH:i:1	NM:i:0
chr20	7008603	7008750	linker_sequence_693	40	+	0	147M	*	0	0	CCGGGCCAATATATTTAACTCAACCAGGTTGTTTTCTCTGATTTACAATTTTCTCTTTTTTTTTTTTTTGCCAAGTTTATATTAAAAGAATTAGAAACCATAAAGTTAAAATCTTACAAAGCAAGCATTTTTTTCCTCCCTCATTAA	IIIIIIIIIIIIIIIIIIIIIIIIIIIIIIIIIIIIIIIIIIIIIIIIIIIIIIIIIIIIIIIIIIIIIIIIIIIIIIIIIIIIIIIIIIIIIIIIIIIIIIIIIIIIIIIIIIIIIIIIIIIIIIIIIIIIIIIIIIIIIIIIIII	HI:i:1	NH:i:1	NM:i:0
chr20	7045153	7045300	linker_sequence_419	40	+	0	147M	*	0	0	TGCTTGAATTGATCATGTACAATTTTTATTAAAAATAATGACCATGACAATATTAAAATAATCTTTTTATATTTAAAAATATGTATATGTTTTATATTATATATTTATATTTTCTTATATTTAACATATATAAAAATATGTTTTATG	IIIIIIIIIIIIIIIIIIIIIIIIIIIIIIIIIIIIIIIIIIIIIIIIIIIIIIIIIIIIIIIIIIIIIIIIIIIIIIIIIIIIIIIIIIIIIIIIIIIIIIIIIIIIIIIIIIIIIIIIIIIIIIIIIIIIIIIIIIIIIIIIIII	HI:i:1	NH:i:1	NM:i:0
chr20	7062203	7062350	linker_sequence_2090	40	+	0	147M	*	0	0	GGAAAACAGCACTTTTGAATAAAGTAAAAATGGTGTTGTTGCCATAATAGCATATTTTGAAAATATTTTCTGATTAACTTAGGTTGAAAATCTTACCTGAACATTATTTTAATATGTTCAGGTAATATTATGATTATTTTAATACAT	IIIIIIIIIIIIIIIIIIIIIIIIIIIIIIIIIIIIIIIIIIIIIIIIIIIIIIIIIIIIIIIIIIIIIIIIIIIIIIIIIIIIIIIIIIIIIIIIIIIIIIIIIIIIIIIIIIIIIIIIIIIIIIIIIIIIIIIIIIIIIIIIIII	HI:i:1	NH:i:1	NM:i:0
chr20	7080803	7080950	linker_sequence_280	40	+	0	147M	*	0	0	CAACTGATACTGCAGAAACTCAAAGAATCATTAGTGGCTACTATGAGTAACTATATGCCAATAAATTTGAAAATCTAGAAGAAATGGACAAATTCCTAGACACATGCAACATACCAAAATTGAACCAGGAAGAAATCCAAAACCTGG	IIIIIIIIIIIIIIIIIIIIIIIIIIIIIIIIIIIIIIIIIIIIIIIIIIIIIIIIIIIIIIIIIIIIIIIIIIIIIIIIIIIIIIIIIIIIIIIIIIIIIIIIIIIIIIIIIIIIIIIIIIIIIIIIIIIIIIIIIIIIIIIIIII	HI:i:1	NH:i:1	NM:i:0
chr20	7156883	7157030	linker_sequence_357	40	+	0	147M	*	0	0	AAATCTGATGTCCTCACATTTCAAAACCAATCATACCTTCCCAATAGTCCCTGAAAGTCTTAACTCATTTCAGCATTAACTCAAAAGTCTACAGTCCAAAGTCTCATCTAAGACAAGGCAAATATCCTACCTTAAATATACTTCCTA	IIIIIIIIIIIIIIIIIIIIIIIIIIIIIIIIIIIIIIIIIIIIIIIIIIIIIIIIIIIIIIIIIIIIIIIIIIIIIIIIIIIIIIIIIIIIIIIIIIIIIIIIIIIIIIIIIIIIIIIIIIIIIIIIIIIIIIIIIIIIIIIIIII	HI:i:1	NH:i:1	NM:i:0
chr20	7159683	7159830	linker_sequence_2015	40	+	0	147M	*	0	0	TATGATATTTGATTTAATATATATGTATATGTGTATATTTATATATACACACATATATAAATGTACATATATACGTATATAAATATATGTACCCATACACATATGTATAAAATCAAATATCATATGCACAAAGACATTCAGAACATC	IIIIIIIIIIIIIIIIIIIIIIIIIIIIIIIIIIIIIIIIIIIIIIIIIIIIIIIIIIIIIIIIIIIIIIIIIIIIIIIIIIIIIIIIIIIIIIIIIIIIIIIIIIIIIIIIIIIIIIIIIIIIIIIIIIIIIIIIIIIIIIIIIII	HI:i:1	NH:i:1	NM:i:0
chr20	7179273	7179420	linker_sequence_1770	40	+	0	147M	*	0	0	ACCAGCCTGGGCAACATAGTAAGACCCTGTCTCTACATTTTTTTTTTTAATTAGCTGGGCATAGTAGCATATGCCTGTAGACCCAGCAACTTAGGAGGCTGAACTGGGAGGATTGCTTGAGCCTGGGAGTTCAAGGAAGCAGTAAGC	IIIIIIIIIIIIIIIIIIIIIIIIIIIIIIIIIIIIIIIIIIIIIIIIIIIIIIIIIIIIIIIIIIIIIIIIIIIIIIIIIIIIIIIIIIIIIIIIIIIIIIIIIIIIIIIIIIIIIIIIIIIIIIIIIIIIIIIIIIIIIIIIIII	HI:i:1	NH:i:1	NM:i:0
chr20	7186213	7186360	linker_sequence_804	40	+	0	147M	*	0	0	TTTGTTTGTTTGAATGGAGTTTCCCTCTGTCACCCACGCTAGAGTGCAATGGTGCGATCTTGGCTCACTGCAACCTCCACCTCTCGGGTTCAAGTGATTCTTCTGCCTCAGCCTCCCAAGTAGCTGGGATTACAGGTGCCCACCACC	IIIIIIIIIIIIIIIIIIIIIIIIIIIIIIIIIIIIIIIIIIIIIIIIIIIIIIIIIIIIIIIIIIIIIIIIIIIIIIIIIIIIIIIIIIIIIIIIIIIIIIIIIIIIIIIIIIIIIIIIIIIIIIIIIIIIIIIIIIIIIIIIIII	HI:i:1	NH:i:1	NM:i:0
chr20	7205323	7205470	linker_sequence_1675	40	+	0	147M	*	0	0	TTTGTATATTGATTTTGTATTCTGCAACTTTACTGAATTTATTTATCAGATCTAAGACTTTTTTAATGGAGTCTTTAGGTTTTTCTAAACATAATTTAATATCATCTGCAAATAGGAACAATTTGACTTTCCGTTTTGCAATTTGGA	IIIIIIIIIIIIIIIIIIIIIIIIIIIIIIIIIIIIIIIIIIIIIIIIIIIIIIIIIIIIIIIIIIIIIIIIIIIIIIIIIIIIIIIIIIIIIIIIIIIIIIIIIIIIIIIIIIIIIIIIIIIIIIIIIIIIIIIIIIIIIIIIIII	HI:i:1	NH:i:1	NM:i:0
chr20	7221013	7221160	linker_sequence_1774	40	+	0	147M	*	0	0	AAAGCACCATGAATAGAAGCGTATGGCCAAAGGCCAGGTGTGAGAAACGGTATCACAGCAGGTGCCAATAGAGGAAAGAGTGAAGCTGCCATTTGGCTGACCAGGTAAATTGTTTACACTGATACCAAACAAGCTCTCCAATAAAGA	IIIIIIIIIIIIIIIIIIIIIIIIIIIIIIIIIIIIIIIIIIIIIIIIIIIIIIIIIIIIIIIIIIIIIIIIIIIIIIIIIIIIIIIIIIIIIIIIIIIIIIIIIIIIIIIIIIIIIIIIIIIIIIIIIIIIIIIIIIIIIIIIIII	HI:i:1	NH:i:1	NM:i:0
chr20	7258683	7258830	linker_sequence_336	40	+	0	147M	*	0	0	GTAAATGACGAGTTAAAGGGTGCAGCACACCAGCATGGCACATGTATACATATGTAACAAACCTGCATGTTGTGCACATGTACCCTAGAACTTAAAGTAAAATTTTAAAAAAAGGGAAAAAAACATTATGAGAATTTGCGTAAAAGA	IIIIIIIIIIIIIIIIIIIIIIIIIIIIIIIIIIIIIIIIIIIIIIIIIIIIIIIIIIIIIIIIIIIIIIIIIIIIIIIIIIIIIIIIIIIIIIIIIIIIIIIIIIIIIIIIIIIIIIIIIIIIIIIIIIIIIIIIIIIIIIIIIII	HI:i:1	NH:i:1	NM:i:0
chr20	7264493	7264640	linker_sequence_337	40	+	0	147M	*	0	0	ATTCTCCCACCTCTGCCTCCTCAGTAGCTGGGACCACAGATGTGTGCTACCACACCTGGCTAATTTTTTTTTTTTTTTAATAGAGACAGGATCTTCCCTATGTTTCTCAGGCTGGTCTCAAACTCCTGGGCTCAAGTGATCCACATG	IIIIIIIIIIIIIIIIIIIIIIIIIIIIIIIIIIIIIIIIIIIIIIIIIIIIIIIIIIIIIIIIIIIIIIIIIIIIIIIIIIIIIIIIIIIIIIIIIIIIIIIIIIIIIIIIIIIIIIIIIIIIIIIIIIIIIIIIIIIIIIIIIII	HI:i:1	NH:i:1	NM:i:0
chr20	7266433	7266580	linker_sequence_1096	40	+	0	147M	*	0	0	TGGTTTGCCTTCTCAGTGGCGGTCACACAAGACTGCATGAAAGAACAGTCTGGCTGAAAAGCAAAATTTATATTTTAGAACAATATTAAAAACATAGAGCCAAAGAGCCAGTTTCAACAAGATGAGCTTTCCATAGCATAGCTTTAT	IIIIIIIIIIIIIIIIIIIIIIIIIIIIIIIIIIIIIIIIIIIIIIIIIIIIIIIIIIIIIIIIIIIIIIIIIIIIIIIIIIIIIIIIIIIIIIIIIIIIIIIIIIIIIIIIIIIIIIIIIIIIIIIIIIIIIIIIIIIIIIIIIII	HI:i:1	NH:i:1	NM:i:0
chr20	7277373	7277520	linker_sequence_676	40	+	0	147M	*	0	0	TGCATTTCTCTCACCATCAGTGAAATTGAGCTTTTTTTCGTATGTTTATTGGCCTCATGAATGTCTTCTTTTGAGAAGAGTCTTTTCATGTCCTTTCCCCACATTTTAATGGTTTTTTTTTCTTGTAAATTTGTGTAAGTTCATTGT	IIIIIIIIIIIIIIIIIIIIIIIIIIIIIIIIIIIIIIIIIIIIIIIIIIIIIIIIIIIIIIIIIIIIIIIIIIIIIIIIIIIIIIIIIIIIIIIIIIIIIIIIIIIIIIIIIIIIIIIIIIIIIIIIIIIIIIIIIIIIIIIIIII	HI:i:1	NH:i:1	NM:i:0
chr20	7306923	7307070	linker_sequence_1287	40	+	0	147M	*	0	0	ATAATGCTGCCCATTGTTTAAAAATCTGCAATGATTCCTCACTACAATTATAGTAACATCCAAATTTCCCACCATGGCAATTCCTGCCTGCTCTGGCCTCGGCTTACTTCTCTCTAAAGCCACCACAGCTTGGCCTACTTTCCTGTC	IIIIIIIIIIIIIIIIIIIIIIIIIIIIIIIIIIIIIIIIIIIIIIIIIIIIIIIIIIIIIIIIIIIIIIIIIIIIIIIIIIIIIIIIIIIIIIIIIIIIIIIIIIIIIIIIIIIIIIIIIIIIIIIIIIIIIIIIIIIIIIIIIII	HI:i:1	NH:i:1	NM:i:0
chr20	7324733	7324880	linker_sequence_1136	40	+	0	147M	*	0	0	TTTCACAGGTTACCTGAGATAAATTACAAAAATAAAAATTTAAACTTTTTTGGTCGAATTAATACAATGCATTTGATTAGAAAAACATTTATTAAATTGGTATACATATCTATGAGTCTTTAAAAATTGAAAGAAAATATTATAAGG	IIIIIIIIIIIIIIIIIIIIIIIIIIIIIIIIIIIIIIIIIIIIIIIIIIIIIIIIIIIIIIIIIIIIIIIIIIIIIIIIIIIIIIIIIIIIIIIIIIIIIIIIIIIIIIIIIIIIIIIIIIIIIIIIIIIIIIIIIIIIIIIIIII	HI:i:1	NH:i:1	NM:i:0
chr20	7325543	7325690	linker_sequence_736	40	+	0	147M	*	0	0	CCTGATATAGACATAATATATTCCTTTCAGAAATATGCAATGCAATAACTACCCTGTATTCTATTAATTAATTAATTTATAACAAATTAATGATGAATTGTCAGACTGGCACTTGTTAATTTTTAGCCTACCTTTTAAAATTTTTTT	IIIIIIIIIIIIIIIIIIIIIIIIIIIIIIIIIIIIIIIIIIIIIIIIIIIIIIIIIIIIIIIIIIIIIIIIIIIIIIIIIIIIIIIIIIIIIIIIIIIIIIIIIIIIIIIIIIIIIIIIIIIIIIIIIIIIIIIIIIIIIIIIIII	HI:i:1	NH:i:1	NM:i:0
chr20	7340753	7340900	linker_sequence_1355	40	+	0	147M	*	0	0	GCAGAGGCCAAAGAAATGTCAGTTTGCAAATAATTGGAGGACCTTTACAGAGATTCCAGGTAAAAGTACAGAGCTGAAAAGTAGAAAGCAACAGTGCAAATCTTGTCATGTGGACTGTTCAAGGGCACGATAGTTATCAAATCCAAC	IIIIIIIIIIIIIIIIIIIIIIIIIIIIIIIIIIIIIIIIIIIIIIIIIIIIIIIIIIIIIIIIIIIIIIIIIIIIIIIIIIIIIIIIIIIIIIIIIIIIIIIIIIIIIIIIIIIIIIIIIIIIIIIIIIIIIIIIIIIIIIIIIII	HI:i:1	NH:i:1	NM:i:0
chr20	7355693	7355840	linker_sequence_2213	40	+	0	147M	*	0	0	CAGGCCTCAATGAGCTATGATGGTGGTACTGCACTCCAGCTTGGGTGACAGAGTAAGACTCTGTCTCAAAAAAAAAAAAAAAAAAAAAAAAAAAAATTAAAATTACACACACTCCCCCCACCAAAAAAAAGTTATCTGAAATCTTTG	IIIIIIIIIIIIIIIIIIIIIIIIIIIIIIIIIIIIIIIIIIIIIIIIIIIIIIIIIIIIIIIIIIIIIIIIIIIIIIIIIIIIIIIIIIIIIIIIIIIIIIIIIIIIIIIIIIIIIIIIIIIIIIIIIIIIIIIIIIIIIIIIIII	HI:i:1	NH:i:1	NM:i:0
chr20	7410513	7410660	linker_sequence_1682	40	+	0	147M	*	0	0	TTTCTCCCAGTCTGAAGTTTGTATTTTTATTGTCTTAATGGAGATTTTTAAAAAGGGAAGTTTTAAATTTGATGAAGTTCAGTTAGTATTTCTTTTTATGGGTTGTATTTTTTGATACAGGTCTAAGAACTCTTTGCTCAGTCTTAG	IIIIIIIIIIIIIIIIIIIIIIIIIIIIIIIIIIIIIIIIIIIIIIIIIIIIIIIIIIIIIIIIIIIIIIIIIIIIIIIIIIIIIIIIIIIIIIIIIIIIIIIIIIIIIIIIIIIIIIIIIIIIIIIIIIIIIIIIIIIIIIIIIII	HI:i:1	NH:i:1	NM:i:0
chr20	7423183	7423330	linker_sequence_239	40	+	0	147M	*	0	0	AATGAGTATCAAATATGAGTTAATGTCTTCTCACTTTATCAAATTTTATTTTCCATCTTTATTTTGAAATGGTTTAATTGCACCAATTTATTGGTAAATAAATAACATTTTAAGAAAATTAAAACAGTTACCCAGGGCTGCACAGCT	IIIIIIIIIIIIIIIIIIIIIIIIIIIIIIIIIIIIIIIIIIIIIIIIIIIIIIIIIIIIIIIIIIIIIIIIIIIIIIIIIIIIIIIIIIIIIIIIIIIIIIIIIIIIIIIIIIIIIIIIIIIIIIIIIIIIIIIIIIIIIIIIIII	HI:i:1	NH:i:1	NM:i:0
chr20	7436103	7436250	linker_sequence_1715	40	+	0	147M	*	0	0	AAAAGTTTGTGTAATAAGTTAATGTTTTCTTTTTAATCAGTTTTAATTGAACTGAATTTGGTAAAATAATTCAGAAATTTTTGCATAATTGCTTTATAAACTCTTATTATTAAGATACATTTAGTTCTTAGTTTCTTGAAAATAATT	IIIIIIIIIIIIIIIIIIIIIIIIIIIIIIIIIIIIIIIIIIIIIIIIIIIIIIIIIIIIIIIIIIIIIIIIIIIIIIIIIIIIIIIIIIIIIIIIIIIIIIIIIIIIIIIIIIIIIIIIIIIIIIIIIIIIIIIIIIIIIIIIIII	HI:i:1	NH:i:1	NM:i:0
chr20	7470723	7470870	linker_sequence_503	40	+	0	147M	*	0	0	AGAGACGGGGTTTCACCATGTTAGCCAGGATGGTTTCGATTCGCTGACCTCGTAATCCGCCCGCCTCTGCCTCCCAAAGTGCTGGGATTACAGGCCTGAGCCACCACACCTGGCCTATTGCAGTGTACTTTCTAAAGATAGGTTTTG	IIIIIIIIIIIIIIIIIIIIIIIIIIIIIIIIIIIIIIIIIIIIIIIIIIIIIIIIIIIIIIIIIIIIIIIIIIIIIIIIIIIIIIIIIIIIIIIIIIIIIIIIIIIIIIIIIIIIIIIIIIIIIIIIIIIIIIIIIIIIIIIIIII	HI:i:1	NH:i:1	NM:i:0
chr20	7499663	7499810	linker_sequence_872	40	+	0	147M	*	0	0	CCACCGTTGGGCTGTTGTGCATAATGCTGATGTGAAAACTAGTGAACAAGTATCTGTTTTTACCTTTATTCTCAATTATTTCACTTACCTTGGAGTGGAATTGCTAGTTTATATGGTAATTCTGTATTAACATTTTTAGGAACTGCC	IIIIIIIIIIIIIIIIIIIIIIIIIIIIIIIIIIIIIIIIIIIIIIIIIIIIIIIIIIIIIIIIIIIIIIIIIIIIIIIIIIIIIIIIIIIIIIIIIIIIIIIIIIIIIIIIIIIIIIIIIIIIIIIIIIIIIIIIIIIIIIIIIII	HI:i:1	NH:i:1	NM:i:0
chr20	7505123	7505270	linker_sequence_1366	40	+	0	147M	*	0	0	AATTTGGAGGTGATAAAGCTGGAAACCAATTAATGTAAATCTGTGCAGACAGAAAAAAGCCACAACAAAACCCTGTTCTCTCTAGCCAAAGTAAAAGGCAGCCTAATGAGACCAAAGATAAAATAAAATAAAAAGTTTTAGAGAATA	IIIIIIIIIIIIIIIIIIIIIIIIIIIIIIIIIIIIIIIIIIIIIIIIIIIIIIIIIIIIIIIIIIIIIIIIIIIIIIIIIIIIIIIIIIIIIIIIIIIIIIIIIIIIIIIIIIIIIIIIIIIIIIIIIIIIIIIIIIIIIIIIIII	HI:i:1	NH:i:1	NM:i:0
chr20	7541543	7541690	linker_sequence_1566	40	+	0	147M	*	0	0	CATGCTTAGACTTGTTTTGTGGCCTAACATATGGTTTGTCCTATAGAATGTTTCATATGTTGATGAAAAGAAGGTATATTTTGCAGTTGTTGGATAGAATATTCTGTAAATGTCTGTTAAATCCACTTGATCTAAATTTCAGCTTGG	IIIIIIIIIIIIIIIIIIIIIIIIIIIIIIIIIIIIIIIIIIIIIIIIIIIIIIIIIIIIIIIIIIIIIIIIIIIIIIIIIIIIIIIIIIIIIIIIIIIIIIIIIIIIIIIIIIIIIIIIIIIIIIIIIIIIIIIIIIIIIIIIIII	HI:i:1	NH:i:1	NM:i:0
chr20	7626493	7626640	linker_sequence_15	40	+	0	147M	*	0	0	AACTTAATTACATTTGCAAAGACTATTTTTTCAAAATAAGGTAACATTCACAGATTCCAGATTTTGACATGGACATGTATTTTGGGAGTCACCATTCAACCTACTACAATGTCCCTCTGAAGTTTCTGGTCAATTTTTCATTAATCT	IIIIIIIIIIIIIIIIIIIIIIIIIIIIIIIIIIIIIIIIIIIIIIIIIIIIIIIIIIIIIIIIIIIIIIIIIIIIIIIIIIIIIIIIIIIIIIIIIIIIIIIIIIIIIIIIIIIIIIIIIIIIIIIIIIIIIIIIIIIIIIIIIII	HI:i:1	NH:i:1	NM:i:0
chr20	7630803	7630950	linker_sequence_450	40	+	0	147M	*	0	0	ATTTCTATTTCCCTTGTATATTACAGTGAATAGTAGTTAAGAGACATGACCTTTCCTTTTCTCTGAGTCCAAATTAAAAAGTCACTGGGGCCTTTCTCATGAAGCTACAACTTAAGAACCTCGCCCTATCCTGAATGTTGAGGTGTG	IIIIIIIIIIIIIIIIIIIIIIIIIIIIIIIIIIIIIIIIIIIIIIIIIIIIIIIIIIIIIIIIIIIIIIIIIIIIIIIIIIIIIIIIIIIIIIIIIIIIIIIIIIIIIIIIIIIIIIIIIIIIIIIIIIIIIIIIIIIIIIIIIII	HI:i:1	NH:i:1	NM:i:0
chr20	7633793	7633940	linker_sequence_433	40	+	0	147M	*	0	0	ATAGAGCAGCATTCCTTAGAATTTTGGATTTCATGGTTTACTAATTTTATTTATAATAAAATGTGTGCATGTGTGTAATATTCTATTTGGCCAAGCACACTTGCATGCATGCATGCACACACACTCCACCAATCATCAACTATCAAA	IIIIIIIIIIIIIIIIIIIIIIIIIIIIIIIIIIIIIIIIIIIIIIIIIIIIIIIIIIIIIIIIIIIIIIIIIIIIIIIIIIIIIIIIIIIIIIIIIIIIIIIIIIIIIIIIIIIIIIIIIIIIIIIIIIIIIIIIIIIIIIIIIII	HI:i:1	NH:i:1	NM:i:0
chr20	7697823	7697970	linker_sequence_50	40	+	0	147M	*	0	0	TTCTTACATATTTCTATGTAGGCATTGAAAATTTCTAAAAGAGCAGCTCTCAGAAATCACAAAATTTATAAAAGAATAAAGGAATAATTCAGTGATTTATGGAAGCCATGCTGCAAATAATTAAAGACAAAACCTAGGCATTACCAT	IIIIIIIIIIIIIIIIIIIIIIIIIIIIIIIIIIIIIIIIIIIIIIIIIIIIIIIIIIIIIIIIIIIIIIIIIIIIIIIIIIIIIIIIIIIIIIIIIIIIIIIIIIIIIIIIIIIIIIIIIIIIIIIIIIIIIIIIIIIIIIIIIII	HI:i:1	NH:i:1	NM:i:0
chr20	7711213	7711360	linker_sequence_1950	40	+	0	147M	*	0	0	ATTTGTGCCTTTTCACTTTTGTTTTAATTAGTCTTGTAACTGGTTTATCAACTGCATTAAATCTTTTTAAAATATCATTTTAGATTAGCTTACTTTCTCTATTTTGTATCTGTTTTCTAGTTTGTTGAATTCTGCTCTTACTTCTAT	IIIIIIIIIIIIIIIIIIIIIIIIIIIIIIIIIIIIIIIIIIIIIIIIIIIIIIIIIIIIIIIIIIIIIIIIIIIIIIIIIIIIIIIIIIIIIIIIIIIIIIIIIIIIIIIIIIIIIIIIIIIIIIIIIIIIIIIIIIIIIIIIIII	HI:i:1	NH:i:1	NM:i:0
chr20	7716383	7716530	linker_sequence_1500	40	+	0	147M	*	0	0	GTCAGGTGTTCAAGACCAGCCTGGCCAACATGGTGAAATCCTGTCTCTACTAAAAATAGAAGAAAAAATTAGCCGGGCATGGTGGCACACCTGTAATATCAGGTGCTTGGGAGGCTGAGACAGGAGAATCACTTGAACCCAGGAGGC	IIIIIIIIIIIIIIIIIIIIIIIIIIIIIIIIIIIIIIIIIIIIIIIIIIIIIIIIIIIIIIIIIIIIIIIIIIIIIIIIIIIIIIIIIIIIIIIIIIIIIIIIIIIIIIIIIIIIIIIIIIIIIIIIIIIIIIIIIIIIIIIIIII	HI:i:1	NH:i:1	NM:i:0
chr20	7755013	7755160	linker_sequence_1163	40	+	0	147M	*	0	0	TAACACTAACTATAGATGATGGCCAAAAATAAATAAATAAATAAGAAAAAAATTAAAATTAAAAAAACTCACAAAAAAATCTCATAATATGTTAAGAAAGTTTACAAATTTGTGTTGGGCCACATTCAAAGCTGTCCTGGGTCCCAT	IIIIIIIIIIIIIIIIIIIIIIIIIIIIIIIIIIIIIIIIIIIIIIIIIIIIIIIIIIIIIIIIIIIIIIIIIIIIIIIIIIIIIIIIIIIIIIIIIIIIIIIIIIIIIIIIIIIIIIIIIIIIIIIIIIIIIIIIIIIIIIIIIII	HI:i:1	NH:i:1	NM:i:0
chr20	7760253	7760400	linker_sequence_2003	40	+	0	147M	*	0	0	GGTGGAAACATTCCCAATGTCCATCAAGGGATGATAGATAAACAAATTGTGGTATGTACATACAATGGAATATTATTCAGCAGAAAAAGAATAAATTATTGACAAATGCTATAAATGTGGCAAAACCTTAAAAACATTACGCTAAGT	IIIIIIIIIIIIIIIIIIIIIIIIIIIIIIIIIIIIIIIIIIIIIIIIIIIIIIIIIIIIIIIIIIIIIIIIIIIIIIIIIIIIIIIIIIIIIIIIIIIIIIIIIIIIIIIIIIIIIIIIIIIIIIIIIIIIIIIIIIIIIIIIIII	HI:i:1	NH:i:1	NM:i:0
chr20	7780013	7780160	linker_sequence_268	40	+	0	147M	*	0	0	TCATTTTCTGCCAAATAACAGTATTACTATAAACACTTACTTTTCTAAATTTTGTATTCTAGAAATGCTAGGTGCACTAGAGATGTAAAGGGGAACTAATTGAGGTGAACAAGAAAGAACATTAGCCTGTGAGTAAAGGAAACAAGT	IIIIIIIIIIIIIIIIIIIIIIIIIIIIIIIIIIIIIIIIIIIIIIIIIIIIIIIIIIIIIIIIIIIIIIIIIIIIIIIIIIIIIIIIIIIIIIIIIIIIIIIIIIIIIIIIIIIIIIIIIIIIIIIIIIIIIIIIIIIIIIIIIII	HI:i:1	NH:i:1	NM:i:0
chr20	7790683	7790830	linker_sequence_943	40	+	0	147M	*	0	0	TGTCCCAGAAATTCTGGTACATTGTATCTTTGTTCTCATTGGTTTCAAAGAACTTCTTTATTTCTTCCTTAATTTCATTATTTACCCAGTAGTCATTCAGGAGCAGTTTGTTCAGTTTCCATGTAGTTGTGCTGTGAGATTTTTAAT	IIIIIIIIIIIIIIIIIIIIIIIIIIIIIIIIIIIIIIIIIIIIIIIIIIIIIIIIIIIIIIIIIIIIIIIIIIIIIIIIIIIIIIIIIIIIIIIIIIIIIIIIIIIIIIIIIIIIIIIIIIIIIIIIIIIIIIIIIIIIIIIIIII	HI:i:1	NH:i:1	NM:i:0
chr20	7863573	7863720	linker_sequence_1455	40	+	0	147M	*	0	0	AATTAAGGTTCAGAAAATAAAATTAAAATTTCATATTGTTACAAAAGGACTAGATATATTCTTCCCAAAAATGCTTTATTTCTCTCTAAGAAGTAACATACATCCTAAAACATTTGGATATATTCAGACACTAAAGATGTGATTGGA	IIIIIIIIIIIIIIIIIIIIIIIIIIIIIIIIIIIIIIIIIIIIIIIIIIIIIIIIIIIIIIIIIIIIIIIIIIIIIIIIIIIIIIIIIIIIIIIIIIIIIIIIIIIIIIIIIIIIIIIIIIIIIIIIIIIIIIIIIIIIIIIIIII	HI:i:1	NH:i:1	NM:i:0
chr20	7871313	7871460	linker_sequence_1460	40	+	0	147M	*	0	0	ACCATATTTGTTGTCTTTTATCCCTTGCCACCCCCTATTCTTTCCCCCAAGTCCCCAATGTCCATTGTATCATTCTTATGCCTTTGCAACCTCATAGCTTAGCTCCCACATATCAGTGAGAACATACGATGTTTGGTTTTCCATTCC	IIIIIIIIIIIIIIIIIIIIIIIIIIIIIIIIIIIIIIIIIIIIIIIIIIIIIIIIIIIIIIIIIIIIIIIIIIIIIIIIIIIIIIIIIIIIIIIIIIIIIIIIIIIIIIIIIIIIIIIIIIIIIIIIIIIIIIIIIIIIIIIIIII	HI:i:1	NH:i:1	NM:i:0
chr20	7893003	7893150	linker_sequence_1625	40	+	0	147M	*	0	0	GTGAAACATATTTTGGTATCCAGAACAAGAAAGTATGTCTTAAGTTAAAAACAAAACAAAAAACCCTACTGTACTTACTATTGTTGTTACTATTGTTAGTAGTAGTAGTGTTAAGAGATGGAGGAAAAGGAAGAACAAATTCCTTTT	IIIIIIIIIIIIIIIIIIIIIIIIIIIIIIIIIIIIIIIIIIIIIIIIIIIIIIIIIIIIIIIIIIIIIIIIIIIIIIIIIIIIIIIIIIIIIIIIIIIIIIIIIIIIIIIIIIIIIIIIIIIIIIIIIIIIIIIIIIIIIIIIIII	HI:i:1	NH:i:1	NM:i:0
chr20	7956963	7957110	linker_sequence_312	40	+	0	147M	*	0	0	GGATTATACGCACCTGCCATTACGCCTGGCTTATTTTTGTATTTTTAGTAGAGACAGGGTTTCGCCATGTTACTAAGGCTGGTCTCAAACTCTTGATCTCAGGTGATCCACCTCCCTCGGCCTCCCAAAGTGCTGGGATTACAGGCG	IIIIIIIIIIIIIIIIIIIIIIIIIIIIIIIIIIIIIIIIIIIIIIIIIIIIIIIIIIIIIIIIIIIIIIIIIIIIIIIIIIIIIIIIIIIIIIIIIIIIIIIIIIIIIIIIIIIIIIIIIIIIIIIIIIIIIIIIIIIIIIIIIII	HI:i:1	NH:i:1	NM:i:0
chr20	8022793	8022940	linker_sequence_675	40	+	0	147M	*	0	0	TAATGGTTTTTAAAGAAGTACTGAAAAAAAAAAGGGACAAGTAAAATTTGCCTACCACAAAATTGTGAGTTCCTGTTCAATGTAGGACATCATAGACAATTTTTGGGAGAAGTTAAATGTTCTTTCAAAAATGTTAAGATATTAATA	IIIIIIIIIIIIIIIIIIIIIIIIIIIIIIIIIIIIIIIIIIIIIIIIIIIIIIIIIIIIIIIIIIIIIIIIIIIIIIIIIIIIIIIIIIIIIIIIIIIIIIIIIIIIIIIIIIIIIIIIIIIIIIIIIIIIIIIIIIIIIIIIIII	HI:i:1	NH:i:1	NM:i:0
chr20	8024173	8024320	linker_sequence_213	40	+	0	147M	*	0	0	TATCTAAAAGAAGATATTATAAATATTGTTTCTGAAGCAACATATACCTTTGATGTGCTAAGAGGAAAATGAAAATTGTTTCTAAAGTGAAGATAATGTAGGTTTCTAAGTGAAATAATGCATAAACATGTTTTATATTCGCTTTCA	IIIIIIIIIIIIIIIIIIIIIIIIIIIIIIIIIIIIIIIIIIIIIIIIIIIIIIIIIIIIIIIIIIIIIIIIIIIIIIIIIIIIIIIIIIIIIIIIIIIIIIIIIIIIIIIIIIIIIIIIIIIIIIIIIIIIIIIIIIIIIIIIIII	HI:i:1	NH:i:1	NM:i:0
chr20	8026933	8027080	linker_sequence_790	40	+	0	147M	*	0	0	AGCATATAAATTACTGTAACTACTGATTTTTGAAGAGTCACATTTTTTCTTTTAATGAACCTACCTTTACTGAACTTTTTTCAGACTACATAATGCTTGCTTTCTAAAACAATTTAGAAGATACATAAAATTATACAAAAGAAAGTA	IIIIIIIIIIIIIIIIIIIIIIIIIIIIIIIIIIIIIIIIIIIIIIIIIIIIIIIIIIIIIIIIIIIIIIIIIIIIIIIIIIIIIIIIIIIIIIIIIIIIIIIIIIIIIIIIIIIIIIIIIIIIIIIIIIIIIIIIIIIIIIIIIII	HI:i:1	NH:i:1	NM:i:0
chr20	8034263	8034410	linker_sequence_936	40	+	0	147M	*	0	0	GTTAAAACTTAAAGAGCTCTAAACAATAATGAAGAATATTTCAAATGTTTTAATTGTGCTGAACTCTAAGTATATTGTGCAGTAACAAGCAGGCACGTCTTCAACAAAACTGCTGTTTATTGTTGAAGAAAAAGGCTATGACCTTCA	IIIIIIIIIIIIIIIIIIIIIIIIIIIIIIIIIIIIIIIIIIIIIIIIIIIIIIIIIIIIIIIIIIIIIIIIIIIIIIIIIIIIIIIIIIIIIIIIIIIIIIIIIIIIIIIIIIIIIIIIIIIIIIIIIIIIIIIIIIIIIIIIIII	HI:i:1	NH:i:1	NM:i:0
chr20	8073443	8073590	linker_sequence_216	40	+	0	147M	*	0	0	GGGGTTGCTGCTAAGAAACTCTGGGAAGATGTGCTCTCTGCCCAATGGGGTTGCTGCTAAGAAACTCTGGGAAGATGTGCTCTCTGCCCAATGGGGTTGCTGCTAAGAAACTCTGGGAAGATGTGCTCTCTGCCCAATGCGGTTGCT	IIIIIIIIIIIIIIIIIIIIIIIIIIIIIIIIIIIIIIIIIIIIIIIIIIIIIIIIIIIIIIIIIIIIIIIIIIIIIIIIIIIIIIIIIIIIIIIIIIIIIIIIIIIIIIIIIIIIIIIIIIIIIIIIIIIIIIIIIIIIIIIIIII	HI:i:1	NH:i:1	NM:i:0
chr20	8085373	8085520	linker_sequence_2257	40	+	0	147M	*	0	0	GCCTTAGTGATGTTTATTTTGTATTGTATCTTGCAAGTATTCTCTGGATTTCTTGTATCTGGACATCTACCTCTGTAGCAAGATAAGGGAAAACTTTATTGAATTATTACCTTAAATATGTTTTCCAGGTTGTTTACATTTTCTCTT	IIIIIIIIIIIIIIIIIIIIIIIIIIIIIIIIIIIIIIIIIIIIIIIIIIIIIIIIIIIIIIIIIIIIIIIIIIIIIIIIIIIIIIIIIIIIIIIIIIIIIIIIIIIIIIIIIIIIIIIIIIIIIIIIIIIIIIIIIIIIIIIIIII	HI:i:1	NH:i:1	NM:i:0
chr20	8095413	8095560	linker_sequence_2107	40	+	0	147M	*	0	0	CACCCACTGACCTGCGCCCACTGTCTGGTGCTCCCTAGTGAGATGAACCCGGTACCTCAGATGGAAATGCAGAAATCACCCGTCTTCTGCGCCGCTCACGCTGGGAGCTGTAGACCGGAGCTGTTCCTATTCGGCCATCTTGGCTCC	IIIIIIIIIIIIIIIIIIIIIIIIIIIIIIIIIIIIIIIIIIIIIIIIIIIIIIIIIIIIIIIIIIIIIIIIIIIIIIIIIIIIIIIIIIIIIIIIIIIIIIIIIIIIIIIIIIIIIIIIIIIIIIIIIIIIIIIIIIIIIIIIIII	HI:i:1	NH:i:1	NM:i:0
chr20	8126803	8126950	linker_sequence_275	40	+	0	147M	*	0	0	ATATTCAGCCTATCTGCAATATTGAAGTGTCATGGGGGATGATTAGAAAAATAAAAACCTAAAAAGCCTCCCTTGCAGGGCAATAATGGAAAAAGTTGAGAAGCACTGTTATAGAGTGCGTACTTGAAGGTTTAATTTCCAGTGCTT	IIIIIIIIIIIIIIIIIIIIIIIIIIIIIIIIIIIIIIIIIIIIIIIIIIIIIIIIIIIIIIIIIIIIIIIIIIIIIIIIIIIIIIIIIIIIIIIIIIIIIIIIIIIIIIIIIIIIIIIIIIIIIIIIIIIIIIIIIIIIIIIIIII	HI:i:1	NH:i:1	NM:i:0
chr20	8190163	8190310	linker_sequence_735	40	+	0	147M	*	0	0	ATTTTATTTCCTTAAACTTATTTGTTTTTCTTTTTTTAAATTATAAAAGTAGTACTTGCTGGTTGAAAATATTAGATGATTTTCAATTCCGGCATCATAATTTCTGTTGGGAAAGAAGAACTAAATAATACAGAAGTATGTGAAACA	IIIIIIIIIIIIIIIIIIIIIIIIIIIIIIIIIIIIIIIIIIIIIIIIIIIIIIIIIIIIIIIIIIIIIIIIIIIIIIIIIIIIIIIIIIIIIIIIIIIIIIIIIIIIIIIIIIIIIIIIIIIIIIIIIIIIIIIIIIIIIIIIIII	HI:i:1	NH:i:1	NM:i:0
chr20	8276343	8276490	linker_sequence_74	40	+	0	147M	*	0	0	TATATATATATCCTCTTTTTTATTATTTTATTTTTGAGACAGAGTCTCTGTCACCCAGGCTGAAGTGCAGTGGCACAATCATACCTCACTGTAGTTTTGACCTCCCGAACTCAAGTGATCCTCCCACCTCAGCCTCCCGAGTAGATG	IIIIIIIIIIIIIIIIIIIIIIIIIIIIIIIIIIIIIIIIIIIIIIIIIIIIIIIIIIIIIIIIIIIIIIIIIIIIIIIIIIIIIIIIIIIIIIIIIIIIIIIIIIIIIIIIIIIIIIIIIIIIIIIIIIIIIIIIIIIIIIIIIII	HI:i:1	NH:i:1	NM:i:0
chr20	8283413	8283560	linker_sequence_1285	40	+	0	147M	*	0	0	TGTGTCAGAAGACAAAATTATTTCTGTGTTTTTCAAATAAAAAATAGGGTCCCTTTTATTTTTCAAGGAATGATCTTCTTTATTAAATATTATATTATACCACAATATAACATCTAGACATTGGGAGGGATCTTTGAAGATGGTGGA	IIIIIIIIIIIIIIIIIIIIIIIIIIIIIIIIIIIIIIIIIIIIIIIIIIIIIIIIIIIIIIIIIIIIIIIIIIIIIIIIIIIIIIIIIIIIIIIIIIIIIIIIIIIIIIIIIIIIIIIIIIIIIIIIIIIIIIIIIIIIIIIIIII	HI:i:1	NH:i:1	NM:i:0
chr20	8462213	8462360	linker_sequence_355	40	+	0	147M	*	0	0	GCTGTATATTTTAGTTCATTTTTTGTAAATTTTCTCAAAATTAATTGTAGGCTAGCTTACCTATAATAGTCCTTAATTACCATTTTGGGGGGGAATTCTTTTGTATAGTAATTGTTCTCCCCCAACTAGAGTTTATGTGCCTTCTCT	IIIIIIIIIIIIIIIIIIIIIIIIIIIIIIIIIIIIIIIIIIIIIIIIIIIIIIIIIIIIIIIIIIIIIIIIIIIIIIIIIIIIIIIIIIIIIIIIIIIIIIIIIIIIIIIIIIIIIIIIIIIIIIIIIIIIIIIIIIIIIIIIIII	HI:i:1	NH:i:1	NM:i:0
chr20	8471773	8471920	linker_sequence_609	40	+	0	147M	*	0	0	TATTTGCCTAACTCAAATATTTTATCCTCTTTTTTAATAATTTATTTTTTAGTTTAGGTTTTATGCTTAGGTCTTATAAAAAATATTGAGTCATTCCATCTATGAGCATGGTATATCTCTTCATTTACTTAGTTTTTAAATTTCTTT	IIIIIIIIIIIIIIIIIIIIIIIIIIIIIIIIIIIIIIIIIIIIIIIIIIIIIIIIIIIIIIIIIIIIIIIIIIIIIIIIIIIIIIIIIIIIIIIIIIIIIIIIIIIIIIIIIIIIIIIIIIIIIIIIIIIIIIIIIIIIIIIIIII	HI:i:1	NH:i:1	NM:i:0
chr20	8473373	8473520	linker_sequence_1833	40	+	0	147M	*	0	0	GGATCAAACCTAAGCACAAATATTCCCAGAGGTAGATTTTTCTTATGCTGATTTAGTTATGAACTGGTAAATTTGTTTTCATGACTCAATTTCTACAAAGCAAACTTTATTATATATATATATGTGTGTGTGTGTGTGTGTGTGTGT	IIIIIIIIIIIIIIIIIIIIIIIIIIIIIIIIIIIIIIIIIIIIIIIIIIIIIIIIIIIIIIIIIIIIIIIIIIIIIIIIIIIIIIIIIIIIIIIIIIIIIIIIIIIIIIIIIIIIIIIIIIIIIIIIIIIIIIIIIIIIIIIIIII	HI:i:1	NH:i:1	NM:i:0
chr20	8522153	8522300	linker_sequence_1503	40	+	0	147M	*	0	0	ATGACTGTGATGATTGAATAATTGACCAAGAAACCCAGATAATGAAAGGAAGAAAGAGAAAGAAAGAAAGAAAGAAAGAAAGAAAGAAAGAAAGAAAGAAAGGAAGGAAGATAGTAATGAAATGTGGGCATGGTTGACTAATGTATG	IIIIIIIIIIIIIIIIIIIIIIIIIIIIIIIIIIIIIIIIIIIIIIIIIIIIIIIIIIIIIIIIIIIIIIIIIIIIIIIIIIIIIIIIIIIIIIIIIIIIIIIIIIIIIIIIIIIIIIIIIIIIIIIIIIIIIIIIIIIIIIIIIII	HI:i:1	NH:i:1	NM:i:0
chr20	8530183	8530330	linker_sequence_1373	40	+	0	147M	*	0	0	GGGGGCAGTTTCCCTCATGTTGTTCTCGTGATAGCGAACGAATTCTCATGAGGTCTATGTTTTTGTTTTTGTTTTTTGAGACAGAGTCTCCCCTGTCACCCAGGCTGGAGTGCAGTGGTGCAATCTCGGCTCACTGCAACTTCTGCT	IIIIIIIIIIIIIIIIIIIIIIIIIIIIIIIIIIIIIIIIIIIIIIIIIIIIIIIIIIIIIIIIIIIIIIIIIIIIIIIIIIIIIIIIIIIIIIIIIIIIIIIIIIIIIIIIIIIIIIIIIIIIIIIIIIIIIIIIIIIIIIIIIII	HI:i:1	NH:i:1	NM:i:0
chr20	8544353	8544500	linker_sequence_1545	40	+	0	147M	*	0	0	CAAACAGAGAGCCAAATCATAGTGAACTCCCATTCATAATTGCTAAAAAGAGAATAAAATACCTAGGAATACAACTTACAAGGGATGTGAAGGACCCCTTCAAGGAGAACTACAAACCACTGCTCAAGGAAATAAGAGAGGACATAA	IIIIIIIIIIIIIIIIIIIIIIIIIIIIIIIIIIIIIIIIIIIIIIIIIIIIIIIIIIIIIIIIIIIIIIIIIIIIIIIIIIIIIIIIIIIIIIIIIIIIIIIIIIIIIIIIIIIIIIIIIIIIIIIIIIIIIIIIIIIIIIIIIII	HI:i:1	NH:i:1	NM:i:0
chr20	8636513	8636660	linker_sequence_1296	40	+	0	147M	*	0	0	ATTTACAGAGCTCCTGGTGTCCACTTAGAGAGAGGGTGGTACTGAAAAGTGAGCACTCTCCGGCTAAAGAGATTTCTCTCTTTCTATAAATCAAGAGGACTTTTGGAAACCTGCTTGCAGGTTATACTTGTTCCCTTTTTATGAATG	IIIIIIIIIIIIIIIIIIIIIIIIIIIIIIIIIIIIIIIIIIIIIIIIIIIIIIIIIIIIIIIIIIIIIIIIIIIIIIIIIIIIIIIIIIIIIIIIIIIIIIIIIIIIIIIIIIIIIIIIIIIIIIIIIIIIIIIIIIIIIIIIIII	HI:i:1	NH:i:1	NM:i:0
chr20	8640203	8640350	linker_sequence_1354	40	+	0	147M	*	0	0	GCATTTTCTAAAGTAACAGAAATAGCTCTAGCAAGCTTATGGTCATCAATAAGAATGATTATCATAAAAGTAAATTTAAAAGTCTTTTAATCCATTGTGTTTAATCTGGAACTGGTCCTCTAAATTGAAAATGAAATCATGAAGTAT	IIIIIIIIIIIIIIIIIIIIIIIIIIIIIIIIIIIIIIIIIIIIIIIIIIIIIIIIIIIIIIIIIIIIIIIIIIIIIIIIIIIIIIIIIIIIIIIIIIIIIIIIIIIIIIIIIIIIIIIIIIIIIIIIIIIIIIIIIIIIIIIIIII	HI:i:1	NH:i:1	NM:i:0
chr20	8645773	8645920	linker_sequence_572	40	+	0	147M	*	0	0	GCAAATGAAAAGAGTAGATCACACTAAAACTAGTTCAGAAATCATTCATTCATTATGACTTTTTATTTGGCCTTATAAAGCCATTTAACTTCTTTGACTAGCCCTGCTCCCTAGTTTTCTCAACTTTGAAATTATTTCCTGACAGAA	IIIIIIIIIIIIIIIIIIIIIIIIIIIIIIIIIIIIIIIIIIIIIIIIIIIIIIIIIIIIIIIIIIIIIIIIIIIIIIIIIIIIIIIIIIIIIIIIIIIIIIIIIIIIIIIIIIIIIIIIIIIIIIIIIIIIIIIIIIIIIIIIIII	HI:i:1	NH:i:1	NM:i:0
chr20	8671233	8671380	linker_sequence_810	40	+	0	147M	*	0	0	AAAAATACCTTAAACACCAGTCTTAGGTTTTATAATAGTGATGTTATATATAGGAGCAATTAGGGAGGTTACGAATCTTGTGACTTCAGTCCTAAACCATAATTCCAACCTTGTGGTTAATTTGTTAGTCTTACAAAAGTTGTTTTG	IIIIIIIIIIIIIIIIIIIIIIIIIIIIIIIIIIIIIIIIIIIIIIIIIIIIIIIIIIIIIIIIIIIIIIIIIIIIIIIIIIIIIIIIIIIIIIIIIIIIIIIIIIIIIIIIIIIIIIIIIIIIIIIIIIIIIIIIIIIIIIIIIII	HI:i:1	NH:i:1	NM:i:0
chr20	8740923	8741070	linker_sequence_395	40	+	0	147M	*	0	0	TTTTCTCACACAATTTGTCATTTCTCTGAAAAGAGATTTAGATTCAAGGCCCAAATATGTTTGTTTGTTTACAGGAAGAATAAAATTTAAAAAGTTGAAGAGGCTATTTATTTTATCTTTTATATTACAGGTTCTGTAAAGGCACCT	IIIIIIIIIIIIIIIIIIIIIIIIIIIIIIIIIIIIIIIIIIIIIIIIIIIIIIIIIIIIIIIIIIIIIIIIIIIIIIIIIIIIIIIIIIIIIIIIIIIIIIIIIIIIIIIIIIIIIIIIIIIIIIIIIIIIIIIIIIIIIIIIIII	HI:i:1	NH:i:1	NM:i:0
chr20	8769933	8770080	linker_sequence_786	40	+	0	147M	*	0	0	GAGGATGGCTTCAGCATGGGAGGTCAAGGCTTCAGTGAGCCATGATGGTGCCACTGCACTCTACCATGGGCAACAGAGCGAAACCTTGTCTCCAATAAATAAATAGATAAAAATAAGGAAAAAAGAAAAAGAATGTTGAGAGTTCTG	IIIIIIIIIIIIIIIIIIIIIIIIIIIIIIIIIIIIIIIIIIIIIIIIIIIIIIIIIIIIIIIIIIIIIIIIIIIIIIIIIIIIIIIIIIIIIIIIIIIIIIIIIIIIIIIIIIIIIIIIIIIIIIIIIIIIIIIIIIIIIIIIIII	HI:i:1	NH:i:1	NM:i:0
chr20	8814683	8814830	linker_sequence_1521	40	+	0	147M	*	0	0	TCAAGTTCATTCATTCAATATTATTTGTTGAATAAATATTCAGCAAATATTTATTGAGCATGTACTATGTGCCAGGCATTGTTCTGCATGCTGGAGAAGCCTGGGGAAGTGAGGGGAAAGATGAACAAAAATCCCTGCTCCCATTAA	IIIIIIIIIIIIIIIIIIIIIIIIIIIIIIIIIIIIIIIIIIIIIIIIIIIIIIIIIIIIIIIIIIIIIIIIIIIIIIIIIIIIIIIIIIIIIIIIIIIIIIIIIIIIIIIIIIIIIIIIIIIIIIIIIIIIIIIIIIIIIIIIIII	HI:i:1	NH:i:1	NM:i:0
chr20	8831303	8831450	linker_sequence_261	40	+	0	147M	*	0	0	AGGGAGCCTGCTTTGCTCTTTTTGCCCTTCTGCCATGTGAGGACACAGCAAAAAGGTATCATCTTGGATGCAGGAGATGAGCCCTCACCAGACGCCAAATCTTCTGGTGCCATGGTCTTGGAATTCCCAGCCTCCAGAACTGTGAGA	IIIIIIIIIIIIIIIIIIIIIIIIIIIIIIIIIIIIIIIIIIIIIIIIIIIIIIIIIIIIIIIIIIIIIIIIIIIIIIIIIIIIIIIIIIIIIIIIIIIIIIIIIIIIIIIIIIIIIIIIIIIIIIIIIIIIIIIIIIIIIIIIIII	HI:i:1	NH:i:1	NM:i:0
chr20	8831503	8831650	linker_sequence_1652	40	+	0	147M	*	0	0	GCAGGAATGAACCGAGACAGCAGCCTATTTCAGAAGCCTGTCTCTGATGCTCCTATTCCAACCAAAATCTTTAAGCCAGAGATCGCAACCAGTAACCTGGCTGAATAATCCACAAACATGGTTTATTGTACTCACACATTGTTATAA	IIIIIIIIIIIIIIIIIIIIIIIIIIIIIIIIIIIIIIIIIIIIIIIIIIIIIIIIIIIIIIIIIIIIIIIIIIIIIIIIIIIIIIIIIIIIIIIIIIIIIIIIIIIIIIIIIIIIIIIIIIIIIIIIIIIIIIIIIIIIIIIIIII	HI:i:1	NH:i:1	NM:i:0
chr20	8869493	8869640	linker_sequence_1775	40	+	0	147M	*	0	0	GTGGCTGATCATGGCTAGGCTCATTGACATGTCTGGGGCCTTGGCTGGAACAACCGGGCTGATGTGACTCTAATTCATAGGATTTCTCATCCTCTGGGAGATAAAATGGGTATCCAATAAAATATTCTCCAACTATTAAAAAGAGTT	IIIIIIIIIIIIIIIIIIIIIIIIIIIIIIIIIIIIIIIIIIIIIIIIIIIIIIIIIIIIIIIIIIIIIIIIIIIIIIIIIIIIIIIIIIIIIIIIIIIIIIIIIIIIIIIIIIIIIIIIIIIIIIIIIIIIIIIIIIIIIIIIIII	HI:i:1	NH:i:1	NM:i:0
chr20	8903683	8903830	linker_sequence_1339	40	+	0	147M	*	0	0	CAGAAATATAAAGTACTTAGGGGATGCGAGAATAGTTCAACATATGCGAATCAAAAAACATGATTCACCACATAAACAGAACTAAGAACAAAAACCATTTGATTATCTCAGAGAAAGCATTTGATAAAATTCAACATCATTTTGTGA	IIIIIIIIIIIIIIIIIIIIIIIIIIIIIIIIIIIIIIIIIIIIIIIIIIIIIIIIIIIIIIIIIIIIIIIIIIIIIIIIIIIIIIIIIIIIIIIIIIIIIIIIIIIIIIIIIIIIIIIIIIIIIIIIIIIIIIIIIIIIIIIIIII	HI:i:1	NH:i:1	NM:i:0
chr20	8979263	8979410	linker_sequence_632	40	+	0	147M	*	0	0	TCTAGCCGGGCCTCTATCTAGTTCCCTTAACCCTTTACCTAACCTATTCCTTCTTTTACAATGTTTTAAATTTTTATTATCTTAAAAGACAGGGTCAGCTGGGCATGGTCGCTCACGCCTGTAATCCCAGCACTTTGGGATGCCGAG	IIIIIIIIIIIIIIIIIIIIIIIIIIIIIIIIIIIIIIIIIIIIIIIIIIIIIIIIIIIIIIIIIIIIIIIIIIIIIIIIIIIIIIIIIIIIIIIIIIIIIIIIIIIIIIIIIIIIIIIIIIIIIIIIIIIIIIIIIIIIIIIIIII	HI:i:1	NH:i:1	NM:i:0
chr20	9098723	9098870	linker_sequence_2189	40	+	0	147M	*	0	0	CATCCTACAAACATTAAAAGAAAAAGGTTACATGTGCACATTGTGCAGGTTAGTTACATATGTATACATGTGCCGTGCTGGTGCGCTGCACCCACTAACTCGTCATCTAGCATTAGGTATATCTCCCAATGCTATCCCTCCCCCCTC	IIIIIIIIIIIIIIIIIIIIIIIIIIIIIIIIIIIIIIIIIIIIIIIIIIIIIIIIIIIIIIIIIIIIIIIIIIIIIIIIIIIIIIIIIIIIIIIIIIIIIIIIIIIIIIIIIIIIIIIIIIIIIIIIIIIIIIIIIIIIIIIIIII	HI:i:1	NH:i:1	NM:i:0
chr20	9115703	9115850	linker_sequence_1561	40	+	0	147M	*	0	0	TACTATATTGTTTCATTTCAAGAGGGAATGTTAGGGTAGAAAGAAATGGTCAAAATGATATAGATAGTGCAACCCTCCCAACTTCTGCACAATGTGTGTGTATATATATTTATATACACACAAGGTTTTTATTTGTCAAGTATACCT	IIIIIIIIIIIIIIIIIIIIIIIIIIIIIIIIIIIIIIIIIIIIIIIIIIIIIIIIIIIIIIIIIIIIIIIIIIIIIIIIIIIIIIIIIIIIIIIIIIIIIIIIIIIIIIIIIIIIIIIIIIIIIIIIIIIIIIIIIIIIIIIIIII	HI:i:1	NH:i:1	NM:i:0
chr20	9122863	9123010	linker_sequence_1048	40	+	0	147M	*	0	0	AGAGGGAAGTGCACAAAATGGGTTCAGAGGAAGAATGGGTGGATTTTCATGTCTGGATTCATAGTGAGGAATACAAAGAAGGAAGAAATAAAGGGATCTTGAATCTGGGAAAATTATTTCCATGATCACCAGTACAAAGATTGGAAA	IIIIIIIIIIIIIIIIIIIIIIIIIIIIIIIIIIIIIIIIIIIIIIIIIIIIIIIIIIIIIIIIIIIIIIIIIIIIIIIIIIIIIIIIIIIIIIIIIIIIIIIIIIIIIIIIIIIIIIIIIIIIIIIIIIIIIIIIIIIIIIIIIII	HI:i:1	NH:i:1	NM:i:0
chr20	9132133	9132280	linker_sequence_818	40	+	0	147M	*	0	0	GTAGTGAATAAGTCTCATGAAATCTGATGGGTTTATCAGGGGTTTCCACTTTTGCTTCTTCCTCATTTTCTCTTGCTGCTGCCATGTTAGAAGTGCCTTTCAGCCTCCCGCCATGATTCTGAGGCCTCCCCAGCCATGTGGAACTGT	IIIIIIIIIIIIIIIIIIIIIIIIIIIIIIIIIIIIIIIIIIIIIIIIIIIIIIIIIIIIIIIIIIIIIIIIIIIIIIIIIIIIIIIIIIIIIIIIIIIIIIIIIIIIIIIIIIIIIIIIIIIIIIIIIIIIIIIIIIIIIIIIIII	HI:i:1	NH:i:1	NM:i:0
chr20	9159033	9159180	linker_sequence_370	40	+	0	147M	*	0	0	AACTCAAAAGGAGTTCAGAGATTGAAACTTTTCTTAGGGCAAAAACATTTTATCAGCACTTATGTGAAGAAAAATGAAAAACTGGAATAAAATTGATGGTAAAACTTTGTTATTTTAGCATTAAGTAATATTCATAGATGTATGGAT	IIIIIIIIIIIIIIIIIIIIIIIIIIIIIIIIIIIIIIIIIIIIIIIIIIIIIIIIIIIIIIIIIIIIIIIIIIIIIIIIIIIIIIIIIIIIIIIIIIIIIIIIIIIIIIIIIIIIIIIIIIIIIIIIIIIIIIIIIIIIIIIIIII	HI:i:1	NH:i:1	NM:i:0
chr20	9228693	9228840	linker_sequence_295	40	+	0	147M	*	0	0	GAACTGTAGTATTGTGGACAATGTTTCTAATGTATTGTGATCGGTTAGCTCTCATGAGAATAAGATGAATGTTTATATTACATATATATTATATATCTCCATCTATACCCATTACTATATCTGTGTATATATATGTATATATACGTA	IIIIIIIIIIIIIIIIIIIIIIIIIIIIIIIIIIIIIIIIIIIIIIIIIIIIIIIIIIIIIIIIIIIIIIIIIIIIIIIIIIIIIIIIIIIIIIIIIIIIIIIIIIIIIIIIIIIIIIIIIIIIIIIIIIIIIIIIIIIIIIIIIII	HI:i:1	NH:i:1	NM:i:0
chr20	9232523	9232670	linker_sequence_194	40	+	0	147M	*	0	0	TTTATTAACCAATATATTCATACTATTATCATTTCCACATGTACCCAATATATAAAAATTGTCAGCGAGATATTTTATAATCTGTTTCTTCAAAGTCTTTGAAATTAAGTCTGTATTTTATGCCTATAGCACGTCTCAATTCAGATA	IIIIIIIIIIIIIIIIIIIIIIIIIIIIIIIIIIIIIIIIIIIIIIIIIIIIIIIIIIIIIIIIIIIIIIIIIIIIIIIIIIIIIIIIIIIIIIIIIIIIIIIIIIIIIIIIIIIIIIIIIIIIIIIIIIIIIIIIIIIIIIIIIII	HI:i:1	NH:i:1	NM:i:0
chr20	9235263	9235410	linker_sequence_1134	40	+	0	147M	*	0	0	GAATCTGGGAGTTGGAGGTTGCAGTGAGCTGAGATCGTGCCACTGTACTCCAGTCTGGGCAACGGAGCAAAACTCTGTCTCAAAAAATAAAAATAAAAAAAATTGTCTTATCACATTTACATAATTATTCTCTAATATTTATATTGC	IIIIIIIIIIIIIIIIIIIIIIIIIIIIIIIIIIIIIIIIIIIIIIIIIIIIIIIIIIIIIIIIIIIIIIIIIIIIIIIIIIIIIIIIIIIIIIIIIIIIIIIIIIIIIIIIIIIIIIIIIIIIIIIIIIIIIIIIIIIIIIIIIII	HI:i:1	NH:i:1	NM:i:0
chr20	9273463	9273610	linker_sequence_220	40	+	0	147M	*	0	0	ACCTGTAATCTCAGCACTTTGGAAGGCAAAGGCAGGTGGATCACCTGAGGTCAGGAGTTTGAGACTAGCCTGGCCAACATGGCGAAACCCTGTCTCTACTAAAAACTCAAAAATTATCCGAGTGTGGTGGTACACACGTGTAATCCC	IIIIIIIIIIIIIIIIIIIIIIIIIIIIIIIIIIIIIIIIIIIIIIIIIIIIIIIIIIIIIIIIIIIIIIIIIIIIIIIIIIIIIIIIIIIIIIIIIIIIIIIIIIIIIIIIIIIIIIIIIIIIIIIIIIIIIIIIIIIIIIIIIII	HI:i:1	NH:i:1	NM:i:0
chr20	9401753	9401900	linker_sequence_438	40	+	0	147M	*	0	0	CTGGGGTTTTTTTGCCTATAGTAGTTGTTCGATAATGTTTTGGTTTGATAGAAATGAATACATTATTGCCATAGATAATTGAAATTCCTGCTCCCACCCAAAAGACAGAATTTCTTACTTCCTGATTATTTTTTGCTACTGATGCTT	IIIIIIIIIIIIIIIIIIIIIIIIIIIIIIIIIIIIIIIIIIIIIIIIIIIIIIIIIIIIIIIIIIIIIIIIIIIIIIIIIIIIIIIIIIIIIIIIIIIIIIIIIIIIIIIIIIIIIIIIIIIIIIIIIIIIIIIIIIIIIIIIIII	HI:i:1	NH:i:1	NM:i:0
chr20	9417073	9417220	linker_sequence_311	40	+	0	147M	*	0	0	CTATAAACTTAAACTTCTGGGCTCAAGCCATCCTTCCACCTCAGCCTCCTCAGCAGTTGGGACTACAGATGCATGCCACTGTGCCTGGCTAATTTTTTTACTTTTTTTGTCAAGACAGGGTCTCACTCTGTTGCCTAGGTTGGTGTC	IIIIIIIIIIIIIIIIIIIIIIIIIIIIIIIIIIIIIIIIIIIIIIIIIIIIIIIIIIIIIIIIIIIIIIIIIIIIIIIIIIIIIIIIIIIIIIIIIIIIIIIIIIIIIIIIIIIIIIIIIIIIIIIIIIIIIIIIIIIIIIIIIII	HI:i:1	NH:i:1	NM:i:0
chr20	9444723	9444870	linker_sequence_111	40	+	0	147M	*	0	0	ATCTCTCAGGCCACAGTGCAATCAAATTAGAACTCAGGATTAAGAAACTCACTCAAAACTGCAAAACTACATGGAAACAGAACAACCTGCTCCTGAATGACTACTGGGTAAATAATGGAATGAAGGCAGAAATAAAGATGTTCTTTG	IIIIIIIIIIIIIIIIIIIIIIIIIIIIIIIIIIIIIIIIIIIIIIIIIIIIIIIIIIIIIIIIIIIIIIIIIIIIIIIIIIIIIIIIIIIIIIIIIIIIIIIIIIIIIIIIIIIIIIIIIIIIIIIIIIIIIIIIIIIIIIIIIII	HI:i:1	NH:i:1	NM:i:0
chr20	9506963	9507110	linker_sequence_734	40	+	0	147M	*	0	0	AAAAAATTGTATGAGGTTGCCACTAGCGCCTGCAAACCAATCAAACCCTGCAATCTGTGTTAACATTACATGGGCAACAGAGTGTTATCATGAGGAAAATAAATAACCTTTGTTGTTAACAAAATTCCTACCCCACGTGATCCATTT	IIIIIIIIIIIIIIIIIIIIIIIIIIIIIIIIIIIIIIIIIIIIIIIIIIIIIIIIIIIIIIIIIIIIIIIIIIIIIIIIIIIIIIIIIIIIIIIIIIIIIIIIIIIIIIIIIIIIIIIIIIIIIIIIIIIIIIIIIIIIIIIIIII	HI:i:1	NH:i:1	NM:i:0
chr20	9573063	9573210	linker_sequence_2109	40	+	0	147M	*	0	0	GAAAGGTGCTCACTGGGATGGGGCCCAAGGGAACTTTCTGGGTGATGAAAATGTTGTATATCTTGATCTTGGTTGTGGTCACAAGAATACATACATTTGTAAAAATTTGGCATACTTTACGTTTATGATTTGTATATCTTATTACAC	IIIIIIIIIIIIIIIIIIIIIIIIIIIIIIIIIIIIIIIIIIIIIIIIIIIIIIIIIIIIIIIIIIIIIIIIIIIIIIIIIIIIIIIIIIIIIIIIIIIIIIIIIIIIIIIIIIIIIIIIIIIIIIIIIIIIIIIIIIIIIIIIIII	HI:i:1	NH:i:1	NM:i:0
chr20	9582643	9582790	linker_sequence_598	40	+	0	147M	*	0	0	CATAGTTGACTAATACACTGGTGAACTCGGGATTAAACTCCAGGAATGCACTTTGGGAGGCCGAGGCGGGAGGATCACGAGGTCAAGAGATCGAGACCATCCTGGTCAACATAGTGAAACCCCGTCTTTACTAAAAATACAAAAATT	IIIIIIIIIIIIIIIIIIIIIIIIIIIIIIIIIIIIIIIIIIIIIIIIIIIIIIIIIIIIIIIIIIIIIIIIIIIIIIIIIIIIIIIIIIIIIIIIIIIIIIIIIIIIIIIIIIIIIIIIIIIIIIIIIIIIIIIIIIIIIIIIIII	HI:i:1	NH:i:1	NM:i:0
chr20	9638433	9638580	linker_sequence_1572	40	+	0	147M	*	0	0	AGGCAAAAGGAACCAAGGATAAAGGCCTCAAGAGAGAAAATGATTTGCCTTGTTCAAGAAACAAAAGCAGCTCCTGTGGCTGAAGCAATACTTATTTAAGAGGAGAATGAAGTGGTCCACCATCTGTAAACATCGTCTAGATAGTCC	IIIIIIIIIIIIIIIIIIIIIIIIIIIIIIIIIIIIIIIIIIIIIIIIIIIIIIIIIIIIIIIIIIIIIIIIIIIIIIIIIIIIIIIIIIIIIIIIIIIIIIIIIIIIIIIIIIIIIIIIIIIIIIIIIIIIIIIIIIIIIIIIIII	HI:i:1	NH:i:1	NM:i:0
chr20	9649013	9649160	linker_sequence_1271	40	+	0	147M	*	0	0	AGGGAGTCTATTCTTGCCTGAATTTAAATCCTTCATGATTAGATGAAAAATATAATGTTATGTTTATACACAAAGATGATATCTACCTGCCTTCAGCAGGATGCCAGATCATGAAGGCTGAGTCATCCACTCTTTCTCATTTGCCCT	IIIIIIIIIIIIIIIIIIIIIIIIIIIIIIIIIIIIIIIIIIIIIIIIIIIIIIIIIIIIIIIIIIIIIIIIIIIIIIIIIIIIIIIIIIIIIIIIIIIIIIIIIIIIIIIIIIIIIIIIIIIIIIIIIIIIIIIIIIIIIIIIIII	HI:i:1	NH:i:1	NM:i:0
chr20	9698163	9698310	linker_sequence_1470	40	+	0	147M	*	0	0	TTGATAAAGAAACAAACAAGCAAACAAACAATCCTAAATGTCCTAGCTAAGCATAACTAAGTTTTCACATAAGTTTATGCCATTTCGTTTTGTTTTCTTGTTTTGTTTTGTTTTTGAGACCAAGGACCAAGTCTCATTCTGTTGCCC	IIIIIIIIIIIIIIIIIIIIIIIIIIIIIIIIIIIIIIIIIIIIIIIIIIIIIIIIIIIIIIIIIIIIIIIIIIIIIIIIIIIIIIIIIIIIIIIIIIIIIIIIIIIIIIIIIIIIIIIIIIIIIIIIIIIIIIIIIIIIIIIIIII	HI:i:1	NH:i:1	NM:i:0
chr20	9727853	9728000	linker_sequence_183	40	+	0	147M	*	0	0	TAAAAAGAGTCCAGGACCAGATGGATTCACAGCCGAATTCTACCAGAGGCACAAGGAGGAACTGGTACCATTCCTTCTGAAACTATTCCAGTCAATAGAAAAAGAGGGAATCCTCCCTAACTCATTTTATGAGGCCAGCATCATCCT	IIIIIIIIIIIIIIIIIIIIIIIIIIIIIIIIIIIIIIIIIIIIIIIIIIIIIIIIIIIIIIIIIIIIIIIIIIIIIIIIIIIIIIIIIIIIIIIIIIIIIIIIIIIIIIIIIIIIIIIIIIIIIIIIIIIIIIIIIIIIIIIIIII	HI:i:1	NH:i:1	NM:i:0
chr20	9730243	9730390	linker_sequence_744	40	+	0	147M	*	0	0	TCATATTATTGCTGTTCCATAGATTGATGTAATCACATGTATTTCCTGCCTTTTATAATATTTATTACCCACTAAATTATTGCTACAAAAAGTAGCCAGTATACAAACTGTTTGTTCTGATCCATGACAAGACAAGGAATCCGCACA	IIIIIIIIIIIIIIIIIIIIIIIIIIIIIIIIIIIIIIIIIIIIIIIIIIIIIIIIIIIIIIIIIIIIIIIIIIIIIIIIIIIIIIIIIIIIIIIIIIIIIIIIIIIIIIIIIIIIIIIIIIIIIIIIIIIIIIIIIIIIIIIIIII	HI:i:1	NH:i:1	NM:i:0
chr20	9793313	9793460	linker_sequence_124	40	+	0	147M	*	0	0	TTAGAATCAACTCAAATGCACATCAACAGATGAATGGATAAACAAATTAGATAGTTAGAAGGAATAAGATCTAATGCTCAGTAGCACAATAGGGTGACTACATTTAACAATAATTTATTGTATATTTCAAATTACTAGAAGAGTGAA	IIIIIIIIIIIIIIIIIIIIIIIIIIIIIIIIIIIIIIIIIIIIIIIIIIIIIIIIIIIIIIIIIIIIIIIIIIIIIIIIIIIIIIIIIIIIIIIIIIIIIIIIIIIIIIIIIIIIIIIIIIIIIIIIIIIIIIIIIIIIIIIIIII	HI:i:1	NH:i:1	NM:i:0
chr20	9795733	9795880	linker_sequence_45	40	+	0	147M	*	0	0	TTTTCAACAACTAGTTCTTGCAGGAAATAAGAGTGAGAATTCACTCTCTCCTTCGAGAATGGCACCAAAAAATTCATGAAGGATCCGCCCCCATGATCCAAACACTTCCTACCAGGCCCACCTCCAACACTGAGGATCAAATTTCAA	IIIIIIIIIIIIIIIIIIIIIIIIIIIIIIIIIIIIIIIIIIIIIIIIIIIIIIIIIIIIIIIIIIIIIIIIIIIIIIIIIIIIIIIIIIIIIIIIIIIIIIIIIIIIIIIIIIIIIIIIIIIIIIIIIIIIIIIIIIIIIIIIIII	HI:i:1	NH:i:1	NM:i:0
chr20	9823073	9823220	linker_sequence_185	40	+	0	147M	*	0	0	GCCTGGGCGCAACAGAGGGAGACTCCGTCTTACAAAAAAAAAAAAAAAAAAAAGAAAGAAAGAAGGAAAGAAAGAAAGAGAGAATAGGAAAAAAAAACAGACTAACCACTGAAAACACAGTGATAAATAGACAAGTACTTAGCTACT	IIIIIIIIIIIIIIIIIIIIIIIIIIIIIIIIIIIIIIIIIIIIIIIIIIIIIIIIIIIIIIIIIIIIIIIIIIIIIIIIIIIIIIIIIIIIIIIIIIIIIIIIIIIIIIIIIIIIIIIIIIIIIIIIIIIIIIIIIIIIIIIIIII	HI:i:1	NH:i:1	NM:i:0
chr20	9863023	9863170	linker_sequence_697	40	+	0	147M	*	0	0	TTCCTCAAATCCATGAACATGGGTGTCTTTCCATTTGTCTGTGTCCTCTTCAGTTTATTTCATCAATGTTTTGTAGTTTTAATTATTGAGGCCTTTCACTTCTTTGGTTAAATTTATTCCTAGGCATTGGTATTTTATTTTTTGTAG	IIIIIIIIIIIIIIIIIIIIIIIIIIIIIIIIIIIIIIIIIIIIIIIIIIIIIIIIIIIIIIIIIIIIIIIIIIIIIIIIIIIIIIIIIIIIIIIIIIIIIIIIIIIIIIIIIIIIIIIIIIIIIIIIIIIIIIIIIIIIIIIIIII	HI:i:1	NH:i:1	NM:i:0
chr20	9875823	9875970	linker_sequence_1292	40	+	0	147M	*	0	0	AGTTTGGAGTTTGGAGTGCAGTGGTGTGATCCAGGCTGCAACCTCTGCCTCCCAGGTTCAAGCAATTCTCCTGCTCAGCCTCTCAAGTAGCTGGGATTACAGGCATATGCCACCACGCCCAGCTAATTTTTGTATTTTTAGTAGAGA	IIIIIIIIIIIIIIIIIIIIIIIIIIIIIIIIIIIIIIIIIIIIIIIIIIIIIIIIIIIIIIIIIIIIIIIIIIIIIIIIIIIIIIIIIIIIIIIIIIIIIIIIIIIIIIIIIIIIIIIIIIIIIIIIIIIIIIIIIIIIIIIIIII	HI:i:1	NH:i:1	NM:i:0
chr20	9898703	9898850	linker_sequence_1067	40	+	0	147M	*	0	0	TTCAGTATCAGAAGTCTCTTGCATTCTCAATGATGTATTTTTCAATGACAGAAGAATGTTCTTCTAGAGCAGGAACTGGCAAACTATGATTCATGGGCCAAATCTGGCCCCACCACCTATTTTTGTAAATGAAGTGTATTTATAAAT	IIIIIIIIIIIIIIIIIIIIIIIIIIIIIIIIIIIIIIIIIIIIIIIIIIIIIIIIIIIIIIIIIIIIIIIIIIIIIIIIIIIIIIIIIIIIIIIIIIIIIIIIIIIIIIIIIIIIIIIIIIIIIIIIIIIIIIIIIIIIIIIIIII	HI:i:1	NH:i:1	NM:i:0
chr20	9902373	9902520	linker_sequence_1367	40	+	0	147M	*	0	0	CCCTAATACTGCCCACACGTGAGCCTTTTTCCCTATAAGTGGCATCTCAAGACAATGGTATTTAAATGTTCTTTTCTCCAAATTAAAATAAAATTTGAGACAGAGTCTCACTCAGGGTCTCTCTGCAGCATCAACCTCTCAAGCTCA	IIIIIIIIIIIIIIIIIIIIIIIIIIIIIIIIIIIIIIIIIIIIIIIIIIIIIIIIIIIIIIIIIIIIIIIIIIIIIIIIIIIIIIIIIIIIIIIIIIIIIIIIIIIIIIIIIIIIIIIIIIIIIIIIIIIIIIIIIIIIIIIIIII	HI:i:1	NH:i:1	NM:i:0
chr20	9920373	9920520	linker_sequence_1359	40	+	0	147M	*	0	0	GGAGAAATATACAATGGTGACAACTGAGTTCCACTACCAACCTATCCCTGGTTTGTTTACTTAGAGAGCCAGGGGTACCAAAAGAGAGCAGAAGCATGCAAGACCTCTTCTGGTTTTTTTCTCAGAACAGGTACAAAATTGCTTTGG	IIIIIIIIIIIIIIIIIIIIIIIIIIIIIIIIIIIIIIIIIIIIIIIIIIIIIIIIIIIIIIIIIIIIIIIIIIIIIIIIIIIIIIIIIIIIIIIIIIIIIIIIIIIIIIIIIIIIIIIIIIIIIIIIIIIIIIIIIIIIIIIIIII	HI:i:1	NH:i:1	NM:i:0
chr20	9924723	9924870	linker_sequence_996	40	+	0	147M	*	0	0	GTAATTCCAGTACTTTGAGAGGCTGATGCAGGAGGATCATTTGATCCTAGGACTTTGAGACCAGCCTGGGCAACATAGTGAGAGCTTGTCTCTACAAAAAATTTTTAGCTGCAGGTGGTGGCACATGCCTGTGGTCCCAGCTACTCT	IIIIIIIIIIIIIIIIIIIIIIIIIIIIIIIIIIIIIIIIIIIIIIIIIIIIIIIIIIIIIIIIIIIIIIIIIIIIIIIIIIIIIIIIIIIIIIIIIIIIIIIIIIIIIIIIIIIIIIIIIIIIIIIIIIIIIIIIIIIIIIIIIII	HI:i:1	NH:i:1	NM:i:0
chr20	9970063	9970210	linker_sequence_1241	40	+	0	147M	*	0	0	ATTAGAAAATTCTTGATTTGTCCTTTCTGACTTCTTGTACATATTTGTTAATCAGGAATTTTGAAATTCATTTCTTCAAAGCTTCCTCAAGTCTGGGAGTGTTGCCAATTTGCATGGAAGAACAACATTTCATGACTGCATTCATAA	IIIIIIIIIIIIIIIIIIIIIIIIIIIIIIIIIIIIIIIIIIIIIIIIIIIIIIIIIIIIIIIIIIIIIIIIIIIIIIIIIIIIIIIIIIIIIIIIIIIIIIIIIIIIIIIIIIIIIIIIIIIIIIIIIIIIIIIIIIIIIIIIIII	HI:i:1	NH:i:1	NM:i:0
chr20	10008943	10009090	linker_sequence_2131	40	+	0	147M	*	0	0	TATTTAAACACACACACACACACACACACACACACACACACACACACACACACCTTTTCTAAAAAATCGGGATTTAATAGACATATTATCTGATCATAGGCTGTTGAAGATAAATGATTTAAAGGTGGCCTAAAGTTTAAGTACTTG	IIIIIIIIIIIIIIIIIIIIIIIIIIIIIIIIIIIIIIIIIIIIIIIIIIIIIIIIIIIIIIIIIIIIIIIIIIIIIIIIIIIIIIIIIIIIIIIIIIIIIIIIIIIIIIIIIIIIIIIIIIIIIIIIIIIIIIIIIIIIIIIIIII	HI:i:1	NH:i:1	NM:i:0
chr20	10106043	10106190	linker_sequence_1031	40	+	0	147M	*	0	0	CACAACACATGGAAATTATGGGAGCTACAAGATGAGATTTGGATTGGGACACAGAGCCAAACCATATTAGCAACAAAGCTGCATGCCCTGCACATGTATCCTGGAACTTAAAATAAAATATAATACAATTTTTAAAATGAAAAATGA	IIIIIIIIIIIIIIIIIIIIIIIIIIIIIIIIIIIIIIIIIIIIIIIIIIIIIIIIIIIIIIIIIIIIIIIIIIIIIIIIIIIIIIIIIIIIIIIIIIIIIIIIIIIIIIIIIIIIIIIIIIIIIIIIIIIIIIIIIIIIIIIIIII	HI:i:1	NH:i:1	NM:i:0
chr20	10147593	10147740	linker_sequence_1598	40	+	0	147M	*	0	0	GTGGGTTGTTTATTCTTAGAAAAATCTAAGATTATTCCACTGTATTAGTGGCCTTGCCTAAATAGATGCATTGGGGAGAAATCCTCCCACATAATGAATTTTGTCACTGAGACATTGCAAGAAGTAGCCCATAGCCTTTTCTTATCC	IIIIIIIIIIIIIIIIIIIIIIIIIIIIIIIIIIIIIIIIIIIIIIIIIIIIIIIIIIIIIIIIIIIIIIIIIIIIIIIIIIIIIIIIIIIIIIIIIIIIIIIIIIIIIIIIIIIIIIIIIIIIIIIIIIIIIIIIIIIIIIIIIII	HI:i:1	NH:i:1	NM:i:0
chr20	10190483	10190630	linker_sequence_448	40	+	0	147M	*	0	0	ACATTTTTCTTGAATAAATGCTCCTCAGATTGTTGCAAGCCTTTGGTTAATTTCCAGATTTCTAAACAAAAAAATTATTTTAACAATTTTTGCTAGTGTTCTTGTTGCTTTTATGAAGGAATAGATTTTCAGAGGTCCTTATTCAAC	IIIIIIIIIIIIIIIIIIIIIIIIIIIIIIIIIIIIIIIIIIIIIIIIIIIIIIIIIIIIIIIIIIIIIIIIIIIIIIIIIIIIIIIIIIIIIIIIIIIIIIIIIIIIIIIIIIIIIIIIIIIIIIIIIIIIIIIIIIIIIIIIIII	HI:i:1	NH:i:1	NM:i:0
chr20	10201183	10201330	linker_sequence_1294	40	+	0	147M	*	0	0	CACTGCGGGATTTTGCTGAGGTGGTAATAACTACTTTAACCATTTTCTACTCTGAGGCTTGGAGCATCTGAGAGAGCAAAAGTCATCAGGGGTATTTCTCTCTGTTTGATGTAGATAAAACTGGCATAAAAATGACCAGAGTCAAAA	IIIIIIIIIIIIIIIIIIIIIIIIIIIIIIIIIIIIIIIIIIIIIIIIIIIIIIIIIIIIIIIIIIIIIIIIIIIIIIIIIIIIIIIIIIIIIIIIIIIIIIIIIIIIIIIIIIIIIIIIIIIIIIIIIIIIIIIIIIIIIIIIIII	HI:i:1	NH:i:1	NM:i:0
chr20	10211553	10211700	linker_sequence_1553	40	+	0	147M	*	0	0	GATGGGGGCCAACTGGCTCCTTTATTGTGCTTTGTTTTCTTCAACAGTGGCCCAATCCCAGCCCCCAGAATCTTGTCTCCAAAGCTTAAAATCTCATCAAATAATAGGACATCTCCTTTCCTCTTTCTGCAGTCCCAGCCCATAGCC	IIIIIIIIIIIIIIIIIIIIIIIIIIIIIIIIIIIIIIIIIIIIIIIIIIIIIIIIIIIIIIIIIIIIIIIIIIIIIIIIIIIIIIIIIIIIIIIIIIIIIIIIIIIIIIIIIIIIIIIIIIIIIIIIIIIIIIIIIIIIIIIIIII	HI:i:1	NH:i:1	NM:i:0
chr20	10265653	10265800	linker_sequence_2174	40	+	0	147M	*	0	0	TATATGTTGGGGTAACTGAATTTTGAAGGCAAAAGCCATTTTTTTTAAATGATAGTATTTTGGACAGTGTAAGAATTTTCTTATTATCTTTGCCCCTAAACTTTCCCAATAAATTTGATTTTCTTCTAACAATACGTAGATAGAATG	IIIIIIIIIIIIIIIIIIIIIIIIIIIIIIIIIIIIIIIIIIIIIIIIIIIIIIIIIIIIIIIIIIIIIIIIIIIIIIIIIIIIIIIIIIIIIIIIIIIIIIIIIIIIIIIIIIIIIIIIIIIIIIIIIIIIIIIIIIIIIIIIIII	HI:i:1	NH:i:1	NM:i:0
chr20	10316043	10316190	linker_sequence_593	40	+	0	147M	*	0	0	AGGCTGAGGCATGAGAATTGCTTGAACCCGGGAGGAGGAGGTAGCAGTGAGCTGAGATCATGCCACTGCACTCCAGCCTGGGTGACAGAGTGAGACTTTGTCTCAAAAAATAAATAAATAAATAATAAACTAAACTTAGAAAGCTTA	IIIIIIIIIIIIIIIIIIIIIIIIIIIIIIIIIIIIIIIIIIIIIIIIIIIIIIIIIIIIIIIIIIIIIIIIIIIIIIIIIIIIIIIIIIIIIIIIIIIIIIIIIIIIIIIIIIIIIIIIIIIIIIIIIIIIIIIIIIIIIIIIIII	HI:i:1	NH:i:1	NM:i:0
chr20	10369113	10369260	linker_sequence_2001	40	+	0	147M	*	0	0	ACCTCACTTTTAAAACTGCCTTAAGTATAAATAGTACCTTTGGAATGTATTTAGTTCATCATTTGAGCAGCCTTCATACTGGTTTCCTCAGCCTTCCTTCAGCCTGTAATATTTTCAGCCCACTGTTTACCTTGTCTCAATAAAAGC	IIIIIIIIIIIIIIIIIIIIIIIIIIIIIIIIIIIIIIIIIIIIIIIIIIIIIIIIIIIIIIIIIIIIIIIIIIIIIIIIIIIIIIIIIIIIIIIIIIIIIIIIIIIIIIIIIIIIIIIIIIIIIIIIIIIIIIIIIIIIIIIIIII	HI:i:1	NH:i:1	NM:i:0
chr20	10372693	10372840	linker_sequence_1612	40	+	0	147M	*	0	0	CAGCTCTTTGATAGGTCAAAGTGGGCAGATCACTTGTGGCTGGGAGTTCGAGACCAGCCTGGGCAATATGGCAAGACCCAGCCTCTACTAAAAATAAAAAAATTAACCAGGTGTGGTGGCACACACTTGTAATCCCAGCCACTCGAG	IIIIIIIIIIIIIIIIIIIIIIIIIIIIIIIIIIIIIIIIIIIIIIIIIIIIIIIIIIIIIIIIIIIIIIIIIIIIIIIIIIIIIIIIIIIIIIIIIIIIIIIIIIIIIIIIIIIIIIIIIIIIIIIIIIIIIIIIIIIIIIIIIII	HI:i:1	NH:i:1	NM:i:0
chr20	10373853	10374000	linker_sequence_1831	40	+	0	147M	*	0	0	GTAGAAAATGACAAAGCTATTTCTTACGATGCTCAATAAAGAGTAAAAAAGGTATTTAAACAAGAACTTGAATTCATTTGTGTTTTAAACCCTTGGTTTCATATGCTATAAATATTAAGACAAAATTTTTCATTATACTTTATCATT	IIIIIIIIIIIIIIIIIIIIIIIIIIIIIIIIIIIIIIIIIIIIIIIIIIIIIIIIIIIIIIIIIIIIIIIIIIIIIIIIIIIIIIIIIIIIIIIIIIIIIIIIIIIIIIIIIIIIIIIIIIIIIIIIIIIIIIIIIIIIIIIIIII	HI:i:1	NH:i:1	NM:i:0
chr20	10402133	10402280	linker_sequence_1060	40	+	0	147M	*	0	0	ATGCAGTAAGAATTTAGGTTCTATATTCTGACAGGATGTAGTGATAGTGTTTCAACTGCGATTGCAACAGCTGAACATGGATTCCAATTGCAGTAAAAGATTTCTGGCTTGAACGCTACAAATCAGAATGAATGTAATGCCATTTCC	IIIIIIIIIIIIIIIIIIIIIIIIIIIIIIIIIIIIIIIIIIIIIIIIIIIIIIIIIIIIIIIIIIIIIIIIIIIIIIIIIIIIIIIIIIIIIIIIIIIIIIIIIIIIIIIIIIIIIIIIIIIIIIIIIIIIIIIIIIIIIIIIIII	HI:i:1	NH:i:1	NM:i:0
chr20	10464153	10464300	linker_sequence_1004	40	+	0	147M	*	0	0	GTTCTATAGTATTGATTGGGTAATACATAAATGAAGAATTCCTCATGAATGTTGCAAAAATGCAAATTAATTTTAATTACATATTACAATTTAATTTTAAATTTTTAAATGTTTAATTACATATTAAAATCCTGACTATAAAAAAAC	IIIIIIIIIIIIIIIIIIIIIIIIIIIIIIIIIIIIIIIIIIIIIIIIIIIIIIIIIIIIIIIIIIIIIIIIIIIIIIIIIIIIIIIIIIIIIIIIIIIIIIIIIIIIIIIIIIIIIIIIIIIIIIIIIIIIIIIIIIIIIIIIIII	HI:i:1	NH:i:1	NM:i:0
chr20	10617983	10618130	linker_sequence_158	40	+	0	147M	*	0	0	CCTCACAGAAGACCAGAACACCAGCACTCCAAGGCTGCATGGTGAGGCCAGAACACTCATTCCCTGGGAACAAGGTGATGAGTGATGAGCCCGAACACCAGAAGCTTGCAACTACCACCTCCTGTGCCGTGAGGAAACCACCCCATG	IIIIIIIIIIIIIIIIIIIIIIIIIIIIIIIIIIIIIIIIIIIIIIIIIIIIIIIIIIIIIIIIIIIIIIIIIIIIIIIIIIIIIIIIIIIIIIIIIIIIIIIIIIIIIIIIIIIIIIIIIIIIIIIIIIIIIIIIIIIIIIIIIII	HI:i:1	NH:i:1	NM:i:0
chr20	10629633	10629780	linker_sequence_1763	40	+	0	147M	*	0	0	CTCTCCTAGTGTCGCACAAATCTAAAGATTTGTTGTCAATTGTCAAAGTTTTGATTTAAGCAAAGATTTACATACCCGACAGGAGGCGTCATTCTGACACTGGCCAAGGCAGTCATTAATATCTAAAAAATAAATAAGTCATCATTT	IIIIIIIIIIIIIIIIIIIIIIIIIIIIIIIIIIIIIIIIIIIIIIIIIIIIIIIIIIIIIIIIIIIIIIIIIIIIIIIIIIIIIIIIIIIIIIIIIIIIIIIIIIIIIIIIIIIIIIIIIIIIIIIIIIIIIIIIIIIIIIIIIII	HI:i:1	NH:i:1	NM:i:0
chr20	10698083	10698230	linker_sequence_1679	40	+	0	147M	*	0	0	TGCTAAATCTAGAGGTACAGATTAAATAAAGAGCAGAATACTTAGGCCAGATGCGGTGACTAACGCCTGTAATCCCAGCACTTTCAGAGGCCAAGGCGGGTGGATCACCTGAGGTCATGAGTTTGAGACCAGCCTGGCCAACAGGGT	IIIIIIIIIIIIIIIIIIIIIIIIIIIIIIIIIIIIIIIIIIIIIIIIIIIIIIIIIIIIIIIIIIIIIIIIIIIIIIIIIIIIIIIIIIIIIIIIIIIIIIIIIIIIIIIIIIIIIIIIIIIIIIIIIIIIIIIIIIIIIIIIIII	HI:i:1	NH:i:1	NM:i:0
chr20	10707033	10707180	linker_sequence_1810	40	+	0	147M	*	0	0	TATGGCTTGGCTGTGTCCCCACTCAAATCTCATCTTGAATTGTAGCTCCTATAATTCCCACATCTCGTGGGAGGGACCTGGTGGGAGGTAATTGAATCATGGGGGCAGATCGTTCTCATGCTGTTCCCATGATAGTGAATAAGTCTC	IIIIIIIIIIIIIIIIIIIIIIIIIIIIIIIIIIIIIIIIIIIIIIIIIIIIIIIIIIIIIIIIIIIIIIIIIIIIIIIIIIIIIIIIIIIIIIIIIIIIIIIIIIIIIIIIIIIIIIIIIIIIIIIIIIIIIIIIIIIIIIIIIII	HI:i:1	NH:i:1	NM:i:0
chr20	10759613	10759760	linker_sequence_223	40	+	0	147M	*	0	0	ATAAAAATGGATCAAAAACTCTGTTTCTAAAAATTTTTCAGACTTACCTTGACTGTAACAATAGGCACCAGGAACATTGTCTTTGTTCCCTAATGTAATTTAGCACTTAGAATTGTTCTTGGCACTTAATAGATGCTCAGGAAATGA	IIIIIIIIIIIIIIIIIIIIIIIIIIIIIIIIIIIIIIIIIIIIIIIIIIIIIIIIIIIIIIIIIIIIIIIIIIIIIIIIIIIIIIIIIIIIIIIIIIIIIIIIIIIIIIIIIIIIIIIIIIIIIIIIIIIIIIIIIIIIIIIIIII	HI:i:1	NH:i:1	NM:i:0
chr20	10800183	10800330	linker_sequence_577	40	+	0	147M	*	0	0	GAAAAGGTCAACAAAATAGATAGACCACTAGCCAGACTAATAAAGAAGAAAAGAGAGAAGAATCAAATAGATGCAATAAAAAATGTTAAAGGGGATATCACCACCAATCCCACAGAAATATAAACTACCAACAGCGAATACTATAAA	IIIIIIIIIIIIIIIIIIIIIIIIIIIIIIIIIIIIIIIIIIIIIIIIIIIIIIIIIIIIIIIIIIIIIIIIIIIIIIIIIIIIIIIIIIIIIIIIIIIIIIIIIIIIIIIIIIIIIIIIIIIIIIIIIIIIIIIIIIIIIIIIIII	HI:i:1	NH:i:1	NM:i:0
chr20	10805303	10805450	linker_sequence_643	40	+	0	147M	*	0	0	TTTTTTTTTCTGAAGAGCAGCATCTGAGATAATTGCTTTTTTTGAGTAAAACTTGCAATGAGTTTCATGTAAATTATAAAAGTTAGCCTGGCAGTGGAAGCAAAGAACATGTCCACATTAGAAACCGTTTAAATTCAAACCTAATTC	IIIIIIIIIIIIIIIIIIIIIIIIIIIIIIIIIIIIIIIIIIIIIIIIIIIIIIIIIIIIIIIIIIIIIIIIIIIIIIIIIIIIIIIIIIIIIIIIIIIIIIIIIIIIIIIIIIIIIIIIIIIIIIIIIIIIIIIIIIIIIIIIIII	HI:i:1	NH:i:1	NM:i:0
chr20	11009133	11009280	linker_sequence_1414	40	+	0	147M	*	0	0	ACCTCCAAAAACAGTACTGCTATTTACTATTATAAATGCATAAAAATAAAAAAACTATACATAGAAAATTAATAAAAGAAAGATATGAATCTTTTCTTTCACGTCTTTAACATGGCAGTACGTAAGTATACAATAGAAGTGATATTT	IIIIIIIIIIIIIIIIIIIIIIIIIIIIIIIIIIIIIIIIIIIIIIIIIIIIIIIIIIIIIIIIIIIIIIIIIIIIIIIIIIIIIIIIIIIIIIIIIIIIIIIIIIIIIIIIIIIIIIIIIIIIIIIIIIIIIIIIIIIIIIIIIII	HI:i:1	NH:i:1	NM:i:0
chr20	11018243	11018390	linker_sequence_884	40	+	0	147M	*	0	0	TGGCTAGAGAGAGTGTGCTGTTTGAAACAGCTGTTATCTTGTTTGTTTTCAAAATAGGTTAAGAGAAGGAGGGAGGGAGGAAGAGAGAGAGAGAAAGAGAAAGAAAAAAGAAGAAAGAGAGAGAAAGGAAGGAAAGAAGCAAGGAAG	IIIIIIIIIIIIIIIIIIIIIIIIIIIIIIIIIIIIIIIIIIIIIIIIIIIIIIIIIIIIIIIIIIIIIIIIIIIIIIIIIIIIIIIIIIIIIIIIIIIIIIIIIIIIIIIIIIIIIIIIIIIIIIIIIIIIIIIIIIIIIIIIIII	HI:i:1	NH:i:1	NM:i:0
chr20	11034483	11034630	linker_sequence_2200	40	+	0	147M	*	0	0	ATAGATTTCCAATGTCCTCACCACAAAAAAGTATGTTGGTGAGGTGATGGATATGTTAATTAGCTTTAATGAATCTTTCTATAATGTATACATAGTTCAAAACATCACATTGTACCCAATAGATATAAAGAATTATTATTTGTAAAT	IIIIIIIIIIIIIIIIIIIIIIIIIIIIIIIIIIIIIIIIIIIIIIIIIIIIIIIIIIIIIIIIIIIIIIIIIIIIIIIIIIIIIIIIIIIIIIIIIIIIIIIIIIIIIIIIIIIIIIIIIIIIIIIIIIIIIIIIIIIIIIIIIII	HI:i:1	NH:i:1	NM:i:0
chr20	11183273	11183420	linker_sequence_298	40	+	0	147M	*	0	0	AAAACATTCAAACTGAAATATTACAAGAGGGAAAGGAAATACAATAGAATAGTTAGAGAAAAATAAAAATCAAGAGGGTATATTTTAAACACAAACGTGTTAGTAATCATTGAAATGCAAATAGACTGATTTAAATGCAAATAGACT	IIIIIIIIIIIIIIIIIIIIIIIIIIIIIIIIIIIIIIIIIIIIIIIIIIIIIIIIIIIIIIIIIIIIIIIIIIIIIIIIIIIIIIIIIIIIIIIIIIIIIIIIIIIIIIIIIIIIIIIIIIIIIIIIIIIIIIIIIIIIIIIIIII	HI:i:1	NH:i:1	NM:i:0
chr20	11305393	11305540	linker_sequence_1671	40	+	0	147M	*	0	0	TTGAAGATAGAGCCCTTGGGAGACTTTATGATAAAATTAGTGCCTTTAAAATAATAGGCAGGAGATCTCTCTCTCTCTTTCTCTTTCTCTTTCTCTCTGTCTCTTGCTCACTCTGCCATGTGAAGATACAAGGAGAAGATGGTTTTC	IIIIIIIIIIIIIIIIIIIIIIIIIIIIIIIIIIIIIIIIIIIIIIIIIIIIIIIIIIIIIIIIIIIIIIIIIIIIIIIIIIIIIIIIIIIIIIIIIIIIIIIIIIIIIIIIIIIIIIIIIIIIIIIIIIIIIIIIIIIIIIIIIII	HI:i:1	NH:i:1	NM:i:0
chr20	11342543	11342690	linker_sequence_759	40	+	0	147M	*	0	0	CTGTGGTCCGAGAGACTGTTTCTTATAATTACAGTTCTTTAGCATTTGCTGAGGAGTGTTTTACTTCCAATTATGTGGTCGATTTTAGAATAAGTGCCATGTGGCACTGAGAAGAATGTATATTCTGTTGATTTGAGGTGGGAAGTT	IIIIIIIIIIIIIIIIIIIIIIIIIIIIIIIIIIIIIIIIIIIIIIIIIIIIIIIIIIIIIIIIIIIIIIIIIIIIIIIIIIIIIIIIIIIIIIIIIIIIIIIIIIIIIIIIIIIIIIIIIIIIIIIIIIIIIIIIIIIIIIIIIII	HI:i:1	NH:i:1	NM:i:0
chr20	11404653	11404800	linker_sequence_206	40	+	0	147M	*	0	0	TGGGTCATTTCCAATTTTTAACTATTATTTACATATATTTTTGTAATATATATACATATCTGCAGCAGTATTATGGAAACAACTTATATATGTAATATATTAATGTAATACCTATATACATATATTTTTGAGTGAATATGCAGCAAT	IIIIIIIIIIIIIIIIIIIIIIIIIIIIIIIIIIIIIIIIIIIIIIIIIIIIIIIIIIIIIIIIIIIIIIIIIIIIIIIIIIIIIIIIIIIIIIIIIIIIIIIIIIIIIIIIIIIIIIIIIIIIIIIIIIIIIIIIIIIIIIIIIII	HI:i:1	NH:i:1	NM:i:0
chr20	11470323	11470470	linker_sequence_1539	40	+	0	147M	*	0	0	ATGAGGATAAATTGTGGTAGACAAGAGTAAAACTGAAATGTAGAGAGGAATGAAACTTCAAAATAAATATTGGATATATATACATAATAAATATATATATATCGTATGTACACACATATACATGTATATACATATATTATATATACA	IIIIIIIIIIIIIIIIIIIIIIIIIIIIIIIIIIIIIIIIIIIIIIIIIIIIIIIIIIIIIIIIIIIIIIIIIIIIIIIIIIIIIIIIIIIIIIIIIIIIIIIIIIIIIIIIIIIIIIIIIIIIIIIIIIIIIIIIIIIIIIIIIII	HI:i:1	NH:i:1	NM:i:0
chr20	11485743	11485890	linker_sequence_13	40	+	0	147M	*	0	0	TAGATTAAATCAGGAAGATATAGAAACTCTGAAGAGACCAATAAAAAAGCAATAAAATTGAGTCAGTAATTTAAAAATTGCCAAAAGAAAAAAGCAATTCTGGAACCTGACAGATTCACAGGTGAATTCTACCAGACATTCAAAGAA	IIIIIIIIIIIIIIIIIIIIIIIIIIIIIIIIIIIIIIIIIIIIIIIIIIIIIIIIIIIIIIIIIIIIIIIIIIIIIIIIIIIIIIIIIIIIIIIIIIIIIIIIIIIIIIIIIIIIIIIIIIIIIIIIIIIIIIIIIIIIIIIIIII	HI:i:1	NH:i:1	NM:i:0
chr20	11522733	11522880	linker_sequence_1685	40	+	0	147M	*	0	0	CTCTTATTTTAATAAGTCTTATTTTAATAATAAAATTGTAATTGCAAGCCACCTCTAAAGTCTATACATGTCTTATTAGTCATTTTATTTATTTATTTTTTTAATGCTCAAGGGGTTGTTTTGATACAGACACGTGGGATACCAGAA	IIIIIIIIIIIIIIIIIIIIIIIIIIIIIIIIIIIIIIIIIIIIIIIIIIIIIIIIIIIIIIIIIIIIIIIIIIIIIIIIIIIIIIIIIIIIIIIIIIIIIIIIIIIIIIIIIIIIIIIIIIIIIIIIIIIIIIIIIIIIIIIIIII	HI:i:1	NH:i:1	NM:i:0
chr20	11540713	11540860	linker_sequence_516	40	+	0	147M	*	0	0	GAACCTAGAAGACATTATGTTAAGTGAAATAAGCCAAACACAGACAGAAAAATACTGCATGATCTCATTCATATGTTGAATCTAAAAAAGTTGATCATGTAAAAGTAGAGAGTAGAATAGTCCTTACTAGAAGCTGAGAACAGTACG	IIIIIIIIIIIIIIIIIIIIIIIIIIIIIIIIIIIIIIIIIIIIIIIIIIIIIIIIIIIIIIIIIIIIIIIIIIIIIIIIIIIIIIIIIIIIIIIIIIIIIIIIIIIIIIIIIIIIIIIIIIIIIIIIIIIIIIIIIIIIIIIIIII	HI:i:1	NH:i:1	NM:i:0
chr20	11570923	11571070	linker_sequence_2129	40	+	0	147M	*	0	0	ATTGTCATATTATAAGAGGACTATGTGGCTAAACCTGAGGGTGGCCTCTGACAGGTCAGAGCAACCCTTAGCCAACAGCCAGGTGAAAAATAGGAACCTCAGTCTTAGAGTTACAATTTTGATTTTGCTAACAACCTGAATAAACCT	IIIIIIIIIIIIIIIIIIIIIIIIIIIIIIIIIIIIIIIIIIIIIIIIIIIIIIIIIIIIIIIIIIIIIIIIIIIIIIIIIIIIIIIIIIIIIIIIIIIIIIIIIIIIIIIIIIIIIIIIIIIIIIIIIIIIIIIIIIIIIIIIIII	HI:i:1	NH:i:1	NM:i:0
chr20	11573353	11573500	linker_sequence_2230	40	+	0	147M	*	0	0	CAGCATGACAGAAACATTATGTCAGGGCAGTGCAGTGAAATACACAGGACTCCCTCTCACCCTACTTCCCACTTAAGGACTATGACACCTTTTGGGGAGAATCAGGCCACCAGAATTTCTCCTTCTCTCCGTTTTTTGGTATAGAAA	IIIIIIIIIIIIIIIIIIIIIIIIIIIIIIIIIIIIIIIIIIIIIIIIIIIIIIIIIIIIIIIIIIIIIIIIIIIIIIIIIIIIIIIIIIIIIIIIIIIIIIIIIIIIIIIIIIIIIIIIIIIIIIIIIIIIIIIIIIIIIIIIIII	HI:i:1	NH:i:1	NM:i:0
chr20	11590923	11591070	linker_sequence_1218	40	+	0	147M	*	0	0	TATGAAAGTTAAGAAATATTTAAGAAATTAAAAATCTTTCAAGTGTTTCTTCTTTTTTTTTTTTTTTTTTTTTTTTGAGACGGAGTCTCACTCTGTAGCCCAGGCTGGAGTGTAGTGGTGCGACCTCGGCTCACTGCAACCTCTGCC	IIIIIIIIIIIIIIIIIIIIIIIIIIIIIIIIIIIIIIIIIIIIIIIIIIIIIIIIIIIIIIIIIIIIIIIIIIIIIIIIIIIIIIIIIIIIIIIIIIIIIIIIIIIIIIIIIIIIIIIIIIIIIIIIIIIIIIIIIIIIIIIIIII	HI:i:1	NH:i:1	NM:i:0
chr20	11641753	11641900	linker_sequence_1160	40	+	0	147M	*	0	0	AAATGTTATTTTATTTCAATTATATTGAATCTGTAAGTCAATTTGGGAACAAATGGCATCTATAATGCTGAGAGTGAGTCTTTACTCATGAAAACAATGTCTATATATTTAGTTCTTCTTTAATGTCATTTTTAAGGTTTTATAATT	IIIIIIIIIIIIIIIIIIIIIIIIIIIIIIIIIIIIIIIIIIIIIIIIIIIIIIIIIIIIIIIIIIIIIIIIIIIIIIIIIIIIIIIIIIIIIIIIIIIIIIIIIIIIIIIIIIIIIIIIIIIIIIIIIIIIIIIIIIIIIIIIIII	HI:i:1	NH:i:1	NM:i:0
chr20	11700113	11700260	linker_sequence_2039	40	+	0	147M	*	0	0	GAGAGAAGATCAAGTGGAACTGTTAGGACTTACACTCAGCAAAATGGAATTATTAGAGCAGAAAAAAAAACCCTGAATTAGAAAATAAATTAAAGGTATTTTAAAGGAGATTTGAGTATATCTTATTCAGCAGATTCATTCAAAGAG	IIIIIIIIIIIIIIIIIIIIIIIIIIIIIIIIIIIIIIIIIIIIIIIIIIIIIIIIIIIIIIIIIIIIIIIIIIIIIIIIIIIIIIIIIIIIIIIIIIIIIIIIIIIIIIIIIIIIIIIIIIIIIIIIIIIIIIIIIIIIIIIIIII	HI:i:1	NH:i:1	NM:i:0
chr20	11711713	11711860	linker_sequence_204	40	+	0	147M	*	0	0	AAGATCTGAAATCAACATCTTAACATCATAACTAAAAGAACTAGAGAAACAAGAGCAAACAGACCCCAAAGCTAGCAGAAGACAAGAAATAACTGAGATCAGAGTAGAACTGGAGACAGAGACATGGAAAAACCTTCAAAAATCAAT	IIIIIIIIIIIIIIIIIIIIIIIIIIIIIIIIIIIIIIIIIIIIIIIIIIIIIIIIIIIIIIIIIIIIIIIIIIIIIIIIIIIIIIIIIIIIIIIIIIIIIIIIIIIIIIIIIIIIIIIIIIIIIIIIIIIIIIIIIIIIIIIIIII	HI:i:1	NH:i:1	NM:i:0
chr20	11754063	11754210	linker_sequence_2255	40	+	0	147M	*	0	0	ACTTGATAGGTTGAACGTTATTAAAGTGGAAAAAATTCTGCTTTGTGAAAGATACAAGAATGAAAAGAAATACTTGGATAAAATATTTGCAGAACATATAAGGGACTTGTATTAAAAATATATAAAGAACTTGTAAAACTCAACAAT	IIIIIIIIIIIIIIIIIIIIIIIIIIIIIIIIIIIIIIIIIIIIIIIIIIIIIIIIIIIIIIIIIIIIIIIIIIIIIIIIIIIIIIIIIIIIIIIIIIIIIIIIIIIIIIIIIIIIIIIIIIIIIIIIIIIIIIIIIIIIIIIIIII	HI:i:1	NH:i:1	NM:i:0
chr20	11759483	11759630	linker_sequence_534	40	+	0	147M	*	0	0	AATTCAAGGTATACAGAAAGTATTGTTCATGTTCTATGTGATAACAGTGAAGGAAGGGCAGGTCACTCTGGCATGGGAGAGGAAATGGATGGTTAAAGGAACTCCTGGGAGAAAGTTGCTTTTGAGCCAAAATTTCAGGGTGGGTGA	IIIIIIIIIIIIIIIIIIIIIIIIIIIIIIIIIIIIIIIIIIIIIIIIIIIIIIIIIIIIIIIIIIIIIIIIIIIIIIIIIIIIIIIIIIIIIIIIIIIIIIIIIIIIIIIIIIIIIIIIIIIIIIIIIIIIIIIIIIIIIIIIIII	HI:i:1	NH:i:1	NM:i:0
chr20	11787163	11787310	linker_sequence_1208	40	+	0	147M	*	0	0	TCTTACGTGGAATTGTAATCCCCAGTGTTAGAGATGGGACCTGGTGGAAGGTGATTGGCTCATATGGGTGGAATTCTCATGAATAGTTTAGCACCATGCTCTTGGTGCTGTTCTCATGAGAGCGAGTGAGTGAGTTACTGTGAGATC	IIIIIIIIIIIIIIIIIIIIIIIIIIIIIIIIIIIIIIIIIIIIIIIIIIIIIIIIIIIIIIIIIIIIIIIIIIIIIIIIIIIIIIIIIIIIIIIIIIIIIIIIIIIIIIIIIIIIIIIIIIIIIIIIIIIIIIIIIIIIIIIIIII	HI:i:1	NH:i:1	NM:i:0
chr20	11813293	11813440	linker_sequence_1277	40	+	0	147M	*	0	0	AATGTATATATTTCTTTACCAAAAGGTGTATAATATAATTTTTTTTAGAGTCTTACTGTGCCACACAGGCTGGAATGCAGTGGCACAATCATGGCTCACTGCAGCCTAGAATTCCTGGGCTCAAGAGATCTTCTCTCCTCTGCTTTT	IIIIIIIIIIIIIIIIIIIIIIIIIIIIIIIIIIIIIIIIIIIIIIIIIIIIIIIIIIIIIIIIIIIIIIIIIIIIIIIIIIIIIIIIIIIIIIIIIIIIIIIIIIIIIIIIIIIIIIIIIIIIIIIIIIIIIIIIIIIIIIIIIII	HI:i:1	NH:i:1	NM:i:0
chr20	11824253	11824400	linker_sequence_2235	40	+	0	147M	*	0	0	ATGCTCTCTTTCTGTTGTCCTGGAATGTAAAACTCTTTTACAATTATATTTATAAAATATGTTCTCATACAAATATTTCTATATATCTATGAATATATTTATAATTGAATGTTTATATTTATAAATGTACATGCTATAACAGATTGC	IIIIIIIIIIIIIIIIIIIIIIIIIIIIIIIIIIIIIIIIIIIIIIIIIIIIIIIIIIIIIIIIIIIIIIIIIIIIIIIIIIIIIIIIIIIIIIIIIIIIIIIIIIIIIIIIIIIIIIIIIIIIIIIIIIIIIIIIIIIIIIIIIII	HI:i:1	NH:i:1	NM:i:0
chr20	11835423	11835570	linker_sequence_1492	40	+	0	147M	*	0	0	GAGGCTGAGGCAGAAGAATTGCTTGAACCTGGGAGGCGGAGGTTGCGGTGAGCCTAGATCATGCCACCACACTCCAGCCTGGCAACAGAGTGAGACTCCGTATCAAAAAAAAAAAAAAGGTTTCCTCTGCTTTTAACATGGGGATGG	IIIIIIIIIIIIIIIIIIIIIIIIIIIIIIIIIIIIIIIIIIIIIIIIIIIIIIIIIIIIIIIIIIIIIIIIIIIIIIIIIIIIIIIIIIIIIIIIIIIIIIIIIIIIIIIIIIIIIIIIIIIIIIIIIIIIIIIIIIIIIIIIIII	HI:i:1	NH:i:1	NM:i:0
chr20	11878633	11878780	linker_sequence_21	40	+	0	147M	*	0	0	TATGTCTACTAAAAATACAAAAATTAGCCAGACGTGATGGCATGCACCTGTAATTCCAGGTACTTGGGAGGCTGAGGCAGGAGAATCTCTTGAACCTGGAAGGCGGAGGTTGCATGCAGTGAGCCGAGATCGTGCCATTGCATTCCA	IIIIIIIIIIIIIIIIIIIIIIIIIIIIIIIIIIIIIIIIIIIIIIIIIIIIIIIIIIIIIIIIIIIIIIIIIIIIIIIIIIIIIIIIIIIIIIIIIIIIIIIIIIIIIIIIIIIIIIIIIIIIIIIIIIIIIIIIIIIIIIIIIII	HI:i:1	NH:i:1	NM:i:0
chr20	11879743	11879890	linker_sequence_1923	40	+	0	147M	*	0	0	GTGATAACTATTTGCTCTCCCCCTTTTAATGCCTTCTTGCTGTTTGGGACATCTTTCATGGCCCCTTCTAGTCTTTTTTCCTATGAGGTTCTTGCTGAAATAACTTCTAAGGTGATTTTGAAATCCTCAGAGCCACTTGGATGCACG	IIIIIIIIIIIIIIIIIIIIIIIIIIIIIIIIIIIIIIIIIIIIIIIIIIIIIIIIIIIIIIIIIIIIIIIIIIIIIIIIIIIIIIIIIIIIIIIIIIIIIIIIIIIIIIIIIIIIIIIIIIIIIIIIIIIIIIIIIIIIIIIIIII	HI:i:1	NH:i:1	NM:i:0
chr20	11934653	11934800	linker_sequence_1835	40	+	0	147M	*	0	0	ACTAAACCCACTCGGTGCAACCAGCACCCAGATAACAGCATCCCACAAGGTCTTCTTATGTTCCCTTCTAGTCAAATCTAGTATTACAAACTATGCTAGAAGTCTGAAATGGAAAGTAATTTTTCTTTCTAATTTTGAATGTATTCT	IIIIIIIIIIIIIIIIIIIIIIIIIIIIIIIIIIIIIIIIIIIIIIIIIIIIIIIIIIIIIIIIIIIIIIIIIIIIIIIIIIIIIIIIIIIIIIIIIIIIIIIIIIIIIIIIIIIIIIIIIIIIIIIIIIIIIIIIIIIIIIIIIII	HI:i:1	NH:i:1	NM:i:0
chr20	11958083	11958230	linker_sequence_909	40	+	0	147M	*	0	0	CATGCATTTGCTTTTATTCTGAGTTGTTCACAAACTGCTTTGGTGTATGAAGACTGGAATTATTTTTCCTAGACTTTTTGAGATTTAAAAAATCACTTTTATTAATCCTAGTTTACATATAATACAATTCACTAATTTTAAGTATAC	IIIIIIIIIIIIIIIIIIIIIIIIIIIIIIIIIIIIIIIIIIIIIIIIIIIIIIIIIIIIIIIIIIIIIIIIIIIIIIIIIIIIIIIIIIIIIIIIIIIIIIIIIIIIIIIIIIIIIIIIIIIIIIIIIIIIIIIIIIIIIIIIIII	HI:i:1	NH:i:1	NM:i:0
chr20	12005173	12005320	linker_sequence_1817	40	+	0	147M	*	0	0	CTTGGCCTCCCAAAATGCTGGAATGACAGTCGTGAGCCACAGTGCCCGGCCCCCAGTCCTATGTCTTATCTTCCTTCCAGGTTTTGGCCATATTTTTGACAGAAGACACTCTGATGCCTGCATTGTCCACCTCAAGGATTAACCCTG	IIIIIIIIIIIIIIIIIIIIIIIIIIIIIIIIIIIIIIIIIIIIIIIIIIIIIIIIIIIIIIIIIIIIIIIIIIIIIIIIIIIIIIIIIIIIIIIIIIIIIIIIIIIIIIIIIIIIIIIIIIIIIIIIIIIIIIIIIIIIIIIIIII	HI:i:1	NH:i:1	NM:i:0
chr20	12038713	12038860	linker_sequence_1127	40	+	0	147M	*	0	0	TGGCTGCATTGTTGTGGGATCAGCAGGTGCCCCCTTGTGTTCTTATAGCCTTGTAAAGGTTTTTCCGTAATAGCCACCTATCGATTATGTTGGCTCTTGCATTTTTTTCTTTGACTCAGTTGCATGACTTCTTTTGCAGTCATTTTT	IIIIIIIIIIIIIIIIIIIIIIIIIIIIIIIIIIIIIIIIIIIIIIIIIIIIIIIIIIIIIIIIIIIIIIIIIIIIIIIIIIIIIIIIIIIIIIIIIIIIIIIIIIIIIIIIIIIIIIIIIIIIIIIIIIIIIIIIIIIIIIIIIII	HI:i:1	NH:i:1	NM:i:0
chr20	12122623	12122770	linker_sequence_1086	40	+	0	147M	*	0	0	CTGCCAGGTTTCAATATCAGAATGATGTTGGCCTCATAGAATGAGTTAGGTAGGAGTCCCTACTCTTCAATTCCTTGGAATACTTTCAGCAGGAATTGTATCAGGTCTTCTTTATATATCTGATAGAATTCAGCTGTGAATCTGTCT	IIIIIIIIIIIIIIIIIIIIIIIIIIIIIIIIIIIIIIIIIIIIIIIIIIIIIIIIIIIIIIIIIIIIIIIIIIIIIIIIIIIIIIIIIIIIIIIIIIIIIIIIIIIIIIIIIIIIIIIIIIIIIIIIIIIIIIIIIIIIIIIIIII	HI:i:1	NH:i:1	NM:i:0
chr20	12176793	12176940	linker_sequence_978	40	+	0	147M	*	0	0	AGCTGACCAACTACCCTCCCTTACGGCTGGGTATGGTGACTTGGTTCTCACCAATGTGAATTGAAGTAACATCAGTTCTGGACAGAACCTTTAACTGGCTGACGTGCTGCCTTCATATCTTTTTTTCAGAAAAACTTTGCTGCAAGT	IIIIIIIIIIIIIIIIIIIIIIIIIIIIIIIIIIIIIIIIIIIIIIIIIIIIIIIIIIIIIIIIIIIIIIIIIIIIIIIIIIIIIIIIIIIIIIIIIIIIIIIIIIIIIIIIIIIIIIIIIIIIIIIIIIIIIIIIIIIIIIIIIII	HI:i:1	NH:i:1	NM:i:0
chr20	12233133	12233280	linker_sequence_1362	40	+	0	147M	*	0	0	CTTTCTCTCTTCCTATTTGAATGCCACTTATTTATTTATCTTGCCTGATTGCCCTGGCCAGAACTTCCAATACTATGTTAAATAGGAGTGGTGAGAGAGGGCATCCCTTTCTTGTGCCTATTTTCAAGAGGAATGCTTCCAGCTTGT	IIIIIIIIIIIIIIIIIIIIIIIIIIIIIIIIIIIIIIIIIIIIIIIIIIIIIIIIIIIIIIIIIIIIIIIIIIIIIIIIIIIIIIIIIIIIIIIIIIIIIIIIIIIIIIIIIIIIIIIIIIIIIIIIIIIIIIIIIIIIIIIIIII	HI:i:1	NH:i:1	NM:i:0
chr20	12239453	12239600	linker_sequence_528	40	+	0	147M	*	0	0	CATTGGGAATTAAATTTCAATATGAATTTGGGAGGGGAACAAATATTTAAACCATAACTGTGTTCTTTCACATCCCTAGAATTCCAAACAACACTTCAGAGTGAAGTAGATAAGCCTCAATTCAACAGTAAGAATTTCACTTACAAG	IIIIIIIIIIIIIIIIIIIIIIIIIIIIIIIIIIIIIIIIIIIIIIIIIIIIIIIIIIIIIIIIIIIIIIIIIIIIIIIIIIIIIIIIIIIIIIIIIIIIIIIIIIIIIIIIIIIIIIIIIIIIIIIIIIIIIIIIIIIIIIIIIII	HI:i:1	NH:i:1	NM:i:0
chr20	12258853	12259000	linker_sequence_1546	40	+	0	147M	*	0	0	ATAACGTAGCATATAAAGGAGTGCCAATACAGCTGGCAGCAGATTTCTTAGTGGATCTTTACAGGCGAGGAAAAGTGGCATGATATATTTAAAGTGCCGAAGGGGGAAAAGAAAACTTTTATACTAGAATAATGTTTCTAGTGAAAA	IIIIIIIIIIIIIIIIIIIIIIIIIIIIIIIIIIIIIIIIIIIIIIIIIIIIIIIIIIIIIIIIIIIIIIIIIIIIIIIIIIIIIIIIIIIIIIIIIIIIIIIIIIIIIIIIIIIIIIIIIIIIIIIIIIIIIIIIIIIIIIIIIII	HI:i:1	NH:i:1	NM:i:0
chr20	12259303	12259450	linker_sequence_1378	40	+	0	147M	*	0	0	GAAGGGAGAGAGGAAGAAAAAACAACCAGAAAACAACAAAATGGCAGGAGTAAGTTCTCACTTACCAATAGAAACATTAAATATAAATAAACTAAATTCTTTAATCAAAAGACATAGTGGTTGAATGGGTAAAAAAACCCCGTAAGA	IIIIIIIIIIIIIIIIIIIIIIIIIIIIIIIIIIIIIIIIIIIIIIIIIIIIIIIIIIIIIIIIIIIIIIIIIIIIIIIIIIIIIIIIIIIIIIIIIIIIIIIIIIIIIIIIIIIIIIIIIIIIIIIIIIIIIIIIIIIIIIIIIII	HI:i:1	NH:i:1	NM:i:0
chr20	12268113	12268260	linker_sequence_1074	40	+	0	147M	*	0	0	TAGCTGGACTATAGGTACTCACCACCACACTCAGCTGGGATAATCTATTTTAAGGTTGGGTAAGTGGGATAGACTTATCTCTAATTTTAATATCTCACTTAGAATTTCTTCACTGTGGCAAAAGATAAATGTTTTTTCTTCAGACCC	IIIIIIIIIIIIIIIIIIIIIIIIIIIIIIIIIIIIIIIIIIIIIIIIIIIIIIIIIIIIIIIIIIIIIIIIIIIIIIIIIIIIIIIIIIIIIIIIIIIIIIIIIIIIIIIIIIIIIIIIIIIIIIIIIIIIIIIIIIIIIIIIIII	HI:i:1	NH:i:1	NM:i:0
chr20	12278623	12278770	linker_sequence_1382	40	+	0	147M	*	0	0	TATAATGTAGGCTTTGTTCTTTTTTTAAATTATTTTTTATTTATTTTTGTCTGACTGTGTTTTTCAAAATTTTCAAATTCTGAAATTCTTTCTTCTGCTTGATCTAGTCTATTGTTGAAGTTCTCACATGTGCTTTTCATTTTATTC	IIIIIIIIIIIIIIIIIIIIIIIIIIIIIIIIIIIIIIIIIIIIIIIIIIIIIIIIIIIIIIIIIIIIIIIIIIIIIIIIIIIIIIIIIIIIIIIIIIIIIIIIIIIIIIIIIIIIIIIIIIIIIIIIIIIIIIIIIIIIIIIIIII	HI:i:1	NH:i:1	NM:i:0
chr20	12305253	12305400	linker_sequence_2144	40	+	0	147M	*	0	0	ACACAAATATTACTAACAGTGTGATTCATAATAGCTCCAAACTAGAAACAACCCAGATATCCATCAGTGGGAGATGAATAAATAAATTGATTTTTACTCATATAATAAAATACAGTCAATAAGAGAAAAATAGGCCCTATTGACAGG	IIIIIIIIIIIIIIIIIIIIIIIIIIIIIIIIIIIIIIIIIIIIIIIIIIIIIIIIIIIIIIIIIIIIIIIIIIIIIIIIIIIIIIIIIIIIIIIIIIIIIIIIIIIIIIIIIIIIIIIIIIIIIIIIIIIIIIIIIIIIIIIIIII	HI:i:1	NH:i:1	NM:i:0
chr20	12314263	12314410	linker_sequence_1540	40	+	0	147M	*	0	0	CGTAAAAGTAAGAGTAGCTTGCGTGATATTGGCAAGCATGAAATTGTGGAAAGAAAGGGATAAGAGTATAGTTTCATTTTTTAAAAAATGCCAATCTTAGGCCCTTTGAAGGATGATGGAAGGGCAGGCAGAGCTTTAGAAGTCTTT	IIIIIIIIIIIIIIIIIIIIIIIIIIIIIIIIIIIIIIIIIIIIIIIIIIIIIIIIIIIIIIIIIIIIIIIIIIIIIIIIIIIIIIIIIIIIIIIIIIIIIIIIIIIIIIIIIIIIIIIIIIIIIIIIIIIIIIIIIIIIIIIIIII	HI:i:1	NH:i:1	NM:i:0
chr20	12325523	12325670	linker_sequence_983	40	+	0	147M	*	0	0	TGGGGCACAGAAGTAAGGGGTCGGGGCATGGAAATAAGGGATTGGGGCACAGAGATATGAGGTTCGGGTGTGGAAATAAGGGATTGGGGGTTCTTGCCCCCTAGAAAAGCAGGACTTGCCACTAAGGGTGAAGGAGAAGGGGTTGAG	IIIIIIIIIIIIIIIIIIIIIIIIIIIIIIIIIIIIIIIIIIIIIIIIIIIIIIIIIIIIIIIIIIIIIIIIIIIIIIIIIIIIIIIIIIIIIIIIIIIIIIIIIIIIIIIIIIIIIIIIIIIIIIIIIIIIIIIIIIIIIIIIIII	HI:i:1	NH:i:1	NM:i:0
chr20	12406253	12406400	linker_sequence_2291	40	+	0	147M	*	0	0	CTTTTCAAAAAACCAGCTCCTGGCTTCATTGATTTTTTTTGAAGGGTTTTTCATGTCTCTATCTTCTTCAGTTCTGCTCTGATCTTAGTTATTTCTTGTCTTCTGCTGGCTTTTGAATTTGTTTGCTCTTGCTTCTGTAGTTCTTTT	IIIIIIIIIIIIIIIIIIIIIIIIIIIIIIIIIIIIIIIIIIIIIIIIIIIIIIIIIIIIIIIIIIIIIIIIIIIIIIIIIIIIIIIIIIIIIIIIIIIIIIIIIIIIIIIIIIIIIIIIIIIIIIIIIIIIIIIIIIIIIIIIIII	HI:i:1	NH:i:1	NM:i:0
chr20	12441773	12441920	linker_sequence_1415	40	+	0	147M	*	0	0	ATAGTTTTAGGTCTTAATGTTTAAGTCATTGATCTATTTTGAGTTGACTTTTGTGCATAGGGCAATAATTTGATTCTTTGCATGCAATATTAATTTTTTCCAGCATAATTTGTTGAAGAGGCTACCCTTTCCCCATTGTGTATTCTC	IIIIIIIIIIIIIIIIIIIIIIIIIIIIIIIIIIIIIIIIIIIIIIIIIIIIIIIIIIIIIIIIIIIIIIIIIIIIIIIIIIIIIIIIIIIIIIIIIIIIIIIIIIIIIIIIIIIIIIIIIIIIIIIIIIIIIIIIIIIIIIIIIII	HI:i:1	NH:i:1	NM:i:0
chr20	12490923	12491070	linker_sequence_860	40	+	0	147M	*	0	0	CCTGGGTGTGACTCTGTGGGTGTTGCCAAGGAAAATTAACATTTGAGTCAGTGGACTGGGAAAGGCAGACCCACCCTCAATCTGGGTGGACACAATCTAATCAGCTGCCAGTGCGGCCAGAATAAAAGCAGGCAAAAGAATGTGAAA	IIIIIIIIIIIIIIIIIIIIIIIIIIIIIIIIIIIIIIIIIIIIIIIIIIIIIIIIIIIIIIIIIIIIIIIIIIIIIIIIIIIIIIIIIIIIIIIIIIIIIIIIIIIIIIIIIIIIIIIIIIIIIIIIIIIIIIIIIIIIIIIIIII	HI:i:1	NH:i:1	NM:i:0
chr20	12525773	12525920	linker_sequence_416	40	+	0	147M	*	0	0	ATTTTGGACTGCTGAGATTGGCAATTCTCTTCTGGCTAGGGCTGTTTTAAATGCTCCCTCCATGAGCAGGCATCAGTTGAGTTTATTCTGGGTTTCCTTTCTTCTCTAACATGATATAAGTGAGTTCAATACCTCACAGGTGCTGTG	IIIIIIIIIIIIIIIIIIIIIIIIIIIIIIIIIIIIIIIIIIIIIIIIIIIIIIIIIIIIIIIIIIIIIIIIIIIIIIIIIIIIIIIIIIIIIIIIIIIIIIIIIIIIIIIIIIIIIIIIIIIIIIIIIIIIIIIIIIIIIIIIIII	HI:i:1	NH:i:1	NM:i:0
chr20	12527703	12527850	linker_sequence_605	40	+	0	147M	*	0	0	ATATATAAATATATATATATGGATATACATATATATATATGTATCTTTGTGTGTGTCTTTCAGAATCCTGTGTTTGATTTTTGACTATTTCATTTAATATGTCTTGGCATAGTCTTGTTTGGATTGAATCTAATTGAGCTCTCTTTA	IIIIIIIIIIIIIIIIIIIIIIIIIIIIIIIIIIIIIIIIIIIIIIIIIIIIIIIIIIIIIIIIIIIIIIIIIIIIIIIIIIIIIIIIIIIIIIIIIIIIIIIIIIIIIIIIIIIIIIIIIIIIIIIIIIIIIIIIIIIIIIIIIII	HI:i:1	NH:i:1	NM:i:0
chr20	12534293	12534440	linker_sequence_1206	40	+	0	147M	*	0	0	CCATTGGAAGGTAGCAAATTCAATTTAATTCACGTTTAATAAAAGAAAATTATTCAATTATCTCTGTTTTCACAGCTCAAATTTCTATATACATGAGGTAAAGGCAGATTCCTAACAATATGGGTGAGACAAAATAATTATGAGAGT	IIIIIIIIIIIIIIIIIIIIIIIIIIIIIIIIIIIIIIIIIIIIIIIIIIIIIIIIIIIIIIIIIIIIIIIIIIIIIIIIIIIIIIIIIIIIIIIIIIIIIIIIIIIIIIIIIIIIIIIIIIIIIIIIIIIIIIIIIIIIIIIIIII	HI:i:1	NH:i:1	NM:i:0
chr20	12543963	12544110	linker_sequence_1919	40	+	0	147M	*	0	0	TGTCAGCTATGATATAAGGAAACTGGAATTTTAATCCTGCTGATATAATCAGTGATATGCTGGTAGATGTTTAAAACCTTCCTTTCCAAGAAAATAAAAAAAAGTCCTGACTTGTAACATTTACTGATTTTCGGGGGCAACTATTCT	IIIIIIIIIIIIIIIIIIIIIIIIIIIIIIIIIIIIIIIIIIIIIIIIIIIIIIIIIIIIIIIIIIIIIIIIIIIIIIIIIIIIIIIIIIIIIIIIIIIIIIIIIIIIIIIIIIIIIIIIIIIIIIIIIIIIIIIIIIIIIIIIIII	HI:i:1	NH:i:1	NM:i:0
chr20	12587463	12587610	linker_sequence_1771	40	+	0	147M	*	0	0	GCTACTTACTTTTATGATATATATGTTCAGAGCTATATAATTCTAATTTCACAATATTTTAATATAACAGTAATATCTTTCAAAAAGAAAAACTGGAATTGGCGTTCAATTTTGTAATCACATTTTTCAGAATTTCATAAACCATTT	IIIIIIIIIIIIIIIIIIIIIIIIIIIIIIIIIIIIIIIIIIIIIIIIIIIIIIIIIIIIIIIIIIIIIIIIIIIIIIIIIIIIIIIIIIIIIIIIIIIIIIIIIIIIIIIIIIIIIIIIIIIIIIIIIIIIIIIIIIIIIIIIIII	HI:i:1	NH:i:1	NM:i:0
chr20	12599903	12600050	linker_sequence_1408	40	+	0	147M	*	0	0	ATTCAACAGCTACAGAATACACATTCTTCTCATCAGCACATAGAATATTATCCAGAATAGACAGGCATAAAACAAGCCTCAACAAATTTAAATACCTGACATCAAAATCATGTCCGGTATTTTCTCTAAGCACAATGAAATAAAACT	IIIIIIIIIIIIIIIIIIIIIIIIIIIIIIIIIIIIIIIIIIIIIIIIIIIIIIIIIIIIIIIIIIIIIIIIIIIIIIIIIIIIIIIIIIIIIIIIIIIIIIIIIIIIIIIIIIIIIIIIIIIIIIIIIIIIIIIIIIIIIIIIIII	HI:i:1	NH:i:1	NM:i:0
chr20	12617433	12617580	linker_sequence_2031	40	+	0	147M	*	0	0	TGTAAATGATCCCAATATTTATCTCAAAATGTAAACTAAGGCAAGCCTCCAAATAAAAAATAAAATAAAATAAAAAATAAAATAAAATAAAATTAATTTTAACACCAAGTTCTTTGAACACTGCCTAAGACAAAATAAATGCTCAAT	IIIIIIIIIIIIIIIIIIIIIIIIIIIIIIIIIIIIIIIIIIIIIIIIIIIIIIIIIIIIIIIIIIIIIIIIIIIIIIIIIIIIIIIIIIIIIIIIIIIIIIIIIIIIIIIIIIIIIIIIIIIIIIIIIIIIIIIIIIIIIIIIIII	HI:i:1	NH:i:1	NM:i:0
chr20	12659543	12659690	linker_sequence_2036	40	+	0	147M	*	0	0	TATTTTTTAGTAGACACAGGGTTTCACCATGTTGGTCAGGCTGGTCTCAAACTCCTGATCTCAGATGATCCACCCGCCTTGGCCTCCCAAAGTGCTGGGATTACAGATGTGAGCCACTGCGCCCAGCCCCATTCCCTTCACTTTCTG	IIIIIIIIIIIIIIIIIIIIIIIIIIIIIIIIIIIIIIIIIIIIIIIIIIIIIIIIIIIIIIIIIIIIIIIIIIIIIIIIIIIIIIIIIIIIIIIIIIIIIIIIIIIIIIIIIIIIIIIIIIIIIIIIIIIIIIIIIIIIIIIIIII	HI:i:1	NH:i:1	NM:i:0
chr20	12671813	12671960	linker_sequence_265	40	+	0	147M	*	0	0	CACGTGGCTGGTGAGGCCTCACAATCATGGTGGAAGGCAAAGGAGGAGCAAAGTCATGTCTTACATGGTGGCAGGCAAGAGAAAATGAGAGCCAAGTGAAAGAGGAAACCCCTTATAAAACCATCAGATCTTGTGAGAGTTATTCAC	IIIIIIIIIIIIIIIIIIIIIIIIIIIIIIIIIIIIIIIIIIIIIIIIIIIIIIIIIIIIIIIIIIIIIIIIIIIIIIIIIIIIIIIIIIIIIIIIIIIIIIIIIIIIIIIIIIIIIIIIIIIIIIIIIIIIIIIIIIIIIIIIIII	HI:i:1	NH:i:1	NM:i:0
chr20	12687643	12687790	linker_sequence_1477	40	+	0	147M	*	0	0	AAAAACCAGTTTTTGGTTTGTTTTTTCTCTATTTTTTTTCTTTCTTAATGTCATTGGTTTCTGCTCTAAGTTTTATTATCGCTTTTATTTTATTTGTTTCATGCTTAAGTTGCTCTGTTTTCTCTAGTTTTCAAAAGAGAAGTTTAG	IIIIIIIIIIIIIIIIIIIIIIIIIIIIIIIIIIIIIIIIIIIIIIIIIIIIIIIIIIIIIIIIIIIIIIIIIIIIIIIIIIIIIIIIIIIIIIIIIIIIIIIIIIIIIIIIIIIIIIIIIIIIIIIIIIIIIIIIIIIIIIIIIII	HI:i:1	NH:i:1	NM:i:0
chr20	12711623	12711770	linker_sequence_2233	40	+	0	147M	*	0	0	GGAGAATTGCCTGAACCTGGGAGGCAGAGGTTGCAGCGAGCCAAGATTGCACCATTGCACTCCAGCCTGGGTGACAGAGCAAGACTCCGTCTCAAACAAACAAACAAAAATTAGTAAATAGAATTCAGCAATATATAAAAATAAGTA	IIIIIIIIIIIIIIIIIIIIIIIIIIIIIIIIIIIIIIIIIIIIIIIIIIIIIIIIIIIIIIIIIIIIIIIIIIIIIIIIIIIIIIIIIIIIIIIIIIIIIIIIIIIIIIIIIIIIIIIIIIIIIIIIIIIIIIIIIIIIIIIIIII	HI:i:1	NH:i:1	NM:i:0
chr20	12713963	12714110	linker_sequence_1985	40	+	0	147M	*	0	0	CAGCCTGGGGGACAGAGGGAGACTCTGTCTCAAAAAAAAAAAAAAAAAAAGAAAGAAAGAAAAGAAAAGAAAAAGAAAAACTATCGACTAGGTACTACACTTATTACCTGAGTGATGAAATTATCTGTACACCAAACCCCCGTGACA	IIIIIIIIIIIIIIIIIIIIIIIIIIIIIIIIIIIIIIIIIIIIIIIIIIIIIIIIIIIIIIIIIIIIIIIIIIIIIIIIIIIIIIIIIIIIIIIIIIIIIIIIIIIIIIIIIIIIIIIIIIIIIIIIIIIIIIIIIIIIIIIIIII	HI:i:1	NH:i:1	NM:i:0
chr20	12734993	12735140	linker_sequence_710	20	+	0	147M	*	0	0	TGTGAGAAAGATCCACCTACGACCTCAGGTCCTCAGACCGACCAGCCCAAGGAATATCTCACCAATTTTAAATCTGGTAAGCGGCCTCTTTTTACTCTCTTCTCCAACCTCCCTCACTATCCCTCAACCTCTTTCTCCTTTCAATCT	IIIIIIIIIIIIIIIIIIIIIIIIIIIIIIIIIIIIIIIIIIIIIIIIIIIIIIIIIIIIIIIIIIIIIIIIIIIIIIIIIIIIIIIIIIIIIIIIIIIIIIIIIIIIIIIIIIIIIIIIIIIIIIIIIIIIIIIIIIIIIIIIIII	HI:i:1	NH:i:1	NM:i:0
chr20	12735143	12735290	linker_sequence_1930	40	+	0	147M	*	0	0	CGCCACACTTCAATCTCTCCCTTAATTTCAATTCCTTTCATTTTCGGGGAGAGACAAAGGAGACACGTTTTATCCGTGGACCCAAAACTCCAGCGCCGGTCACGGACTGGGAAGGCAGCCTTCCCTTGGTGTTTAATCATGGCAGGG	IIIIIIIIIIIIIIIIIIIIIIIIIIIIIIIIIIIIIIIIIIIIIIIIIIIIIIIIIIIIIIIIIIIIIIIIIIIIIIIIIIIIIIIIIIIIIIIIIIIIIIIIIIIIIIIIIIIIIIIIIIIIIIIIIIIIIIIIIIIIIIIIIII	HI:i:1	NH:i:1	NM:i:0
chr20	12750243	12750390	linker_sequence_1922	40	+	0	147M	*	0	0	GGCTAGTCATATGCAGAAGATTGAAACTGGACCCCTTTCTTTTAATACATACGTAAATCAACTCAAGATGGATTTAAAACTTAAATGTAAAACTCAAAACTGTAAAAACCCTGGAAAACAGCCTAGTCAATACCATTATGGACAAAA	IIIIIIIIIIIIIIIIIIIIIIIIIIIIIIIIIIIIIIIIIIIIIIIIIIIIIIIIIIIIIIIIIIIIIIIIIIIIIIIIIIIIIIIIIIIIIIIIIIIIIIIIIIIIIIIIIIIIIIIIIIIIIIIIIIIIIIIIIIIIIIIIIII	HI:i:1	NH:i:1	NM:i:0
chr20	12775663	12775810	linker_sequence_297	40	+	0	147M	*	0	0	CCAGAGTCTCCCTGAGGTTCCCAAGCAAAAGCTTACACCAGACATTTTGTACAAATAAAGAAAAAAGGGGAGCTTTTTCACCCCATTTCCTGTGTCCTATCTATAGACCAATGCCAAAATGGCATTGAGAAAAGACATTGACTTTAG	IIIIIIIIIIIIIIIIIIIIIIIIIIIIIIIIIIIIIIIIIIIIIIIIIIIIIIIIIIIIIIIIIIIIIIIIIIIIIIIIIIIIIIIIIIIIIIIIIIIIIIIIIIIIIIIIIIIIIIIIIIIIIIIIIIIIIIIIIIIIIIIIIII	HI:i:1	NH:i:1	NM:i:0
chr20	12809263	12809410	linker_sequence_1295	40	+	0	147M	*	0	0	TGTGTATATGTGGATCATATGTTTATGTGCATGAATGGTGTGTGTGTGTCTGTGTGTGTGTGTGTGTGTGTATATGCTGTGTTTGGGGCAGGATGGGATGTGTGTAATTTTGGTGTGCCTGTTTAAGGTTGTGTGTATATATGTAGT	IIIIIIIIIIIIIIIIIIIIIIIIIIIIIIIIIIIIIIIIIIIIIIIIIIIIIIIIIIIIIIIIIIIIIIIIIIIIIIIIIIIIIIIIIIIIIIIIIIIIIIIIIIIIIIIIIIIIIIIIIIIIIIIIIIIIIIIIIIIIIIIIIII	HI:i:1	NH:i:1	NM:i:0
chr20	12855123	12855270	linker_sequence_558	40	+	0	147M	*	0	0	GTGTGTATATATATATATATATATATACACATACGCACATGCATACATATACATACATGTATATATATACATACACACACGCATATATATACACACACACACGCATATATATACACACATGTATATATATATGCACACACGTACACA	IIIIIIIIIIIIIIIIIIIIIIIIIIIIIIIIIIIIIIIIIIIIIIIIIIIIIIIIIIIIIIIIIIIIIIIIIIIIIIIIIIIIIIIIIIIIIIIIIIIIIIIIIIIIIIIIIIIIIIIIIIIIIIIIIIIIIIIIIIIIIIIIIII	HI:i:1	NH:i:1	NM:i:0
chr20	12923053	12923200	linker_sequence_1019	40	+	0	147M	*	0	0	CAAAACCAAGTATATTTACTATCTGACCCTTTACAGAAAGTCATGGAACCCAGAACTGGATGATCCATGGCAACTTCCATATTCTAGTTTTTCAAAATCCTTTTCTACTGCCATTCTTACTAAGGAGAATTTCAGCTGATAGCGGCA	IIIIIIIIIIIIIIIIIIIIIIIIIIIIIIIIIIIIIIIIIIIIIIIIIIIIIIIIIIIIIIIIIIIIIIIIIIIIIIIIIIIIIIIIIIIIIIIIIIIIIIIIIIIIIIIIIIIIIIIIIIIIIIIIIIIIIIIIIIIIIIIIIII	HI:i:1	NH:i:1	NM:i:0
chr20	12923903	12924050	linker_sequence_1636	40	+	0	147M	*	0	0	ACTGTTTGCTGATTATATGATCATATACCTAGAAAACCCTAAAGGCTCCCCCCAAACTTCCTAGAACTGATGAATGAATTTAGCAAAGTTTCAGGATACAAAATTAATGTACACAAATCCGTAGCTCTGCTATACACCATCAGCAAC	IIIIIIIIIIIIIIIIIIIIIIIIIIIIIIIIIIIIIIIIIIIIIIIIIIIIIIIIIIIIIIIIIIIIIIIIIIIIIIIIIIIIIIIIIIIIIIIIIIIIIIIIIIIIIIIIIIIIIIIIIIIIIIIIIIIIIIIIIIIIIIIIIII	HI:i:1	NH:i:1	NM:i:0
chr20	12924943	12925090	linker_sequence_1748	40	+	0	147M	*	0	0	CATCTGACAAAGGACTAATATCCAGAATCTAAAATGAACTCAAACAAATTGGCAAGAAAAAAACAAACAATCCCATCAAAAAGTGGGCTAAGGATAGGGATAGATAATTCTCAAAAGAAGATATTCAAATGGCCAACAAACATATGA	IIIIIIIIIIIIIIIIIIIIIIIIIIIIIIIIIIIIIIIIIIIIIIIIIIIIIIIIIIIIIIIIIIIIIIIIIIIIIIIIIIIIIIIIIIIIIIIIIIIIIIIIIIIIIIIIIIIIIIIIIIIIIIIIIIIIIIIIIIIIIIIIIII	HI:i:1	NH:i:1	NM:i:0
chr20	12954023	12954170	linker_sequence_1313	40	+	0	147M	*	0	0	CCTGATCATTAGTGATATTGAGCATTTTTCATATGTTTGTTGGGCACTTGCATATCTTCTTCTGAGAATTATCTATTCATGTCCTTAGCCCACTTTTTGATGGGATTGTTTGTTTTATTCTTGCTTATTTGTTTGAGTCCCTTGTAG	IIIIIIIIIIIIIIIIIIIIIIIIIIIIIIIIIIIIIIIIIIIIIIIIIIIIIIIIIIIIIIIIIIIIIIIIIIIIIIIIIIIIIIIIIIIIIIIIIIIIIIIIIIIIIIIIIIIIIIIIIIIIIIIIIIIIIIIIIIIIIIIIIII	HI:i:1	NH:i:1	NM:i:0
chr20	13030503	13030650	linker_sequence_1488	40	+	0	147M	*	0	0	TCACTGCAGTTCAGCTCACAGGAAGCCACATCCATAGGAAAAGGGGGAGAGTAATACATCAAGGGAACACCCCGAGGGACAAAAGAATCTGAACAACAGTCTTCAGCCCTAGACTTTCCCAAATGAGAAGGAACCAGAAAACCAACC	IIIIIIIIIIIIIIIIIIIIIIIIIIIIIIIIIIIIIIIIIIIIIIIIIIIIIIIIIIIIIIIIIIIIIIIIIIIIIIIIIIIIIIIIIIIIIIIIIIIIIIIIIIIIIIIIIIIIIIIIIIIIIIIIIIIIIIIIIIIIIIIIIII	HI:i:1	NH:i:1	NM:i:0
chr20	13057263	13057410	linker_sequence_2007	40	+	0	147M	*	0	0	TGACAAAAAAAAAATGTACCTAAAACAGATTTGTCCATTAAAAGAAAAAGACTGAGATTTGGCCAAAAACCTAAGTTCAACTATGTGCTGCAATTTAAAAATATACGATATTAAGTTAAAATTATTTCAAAGGGTGAAAAATAGAAA	IIIIIIIIIIIIIIIIIIIIIIIIIIIIIIIIIIIIIIIIIIIIIIIIIIIIIIIIIIIIIIIIIIIIIIIIIIIIIIIIIIIIIIIIIIIIIIIIIIIIIIIIIIIIIIIIIIIIIIIIIIIIIIIIIIIIIIIIIIIIIIIIIII	HI:i:1	NH:i:1	NM:i:0
chr20	13093933	13094080	linker_sequence_1467	40	+	0	147M	*	0	0	ATTAGGAATGCATATCTTGTTGGTACCTACACAAAGCCTCCTTTGAATTTTAACTTCCAGATTTTTTCTCTTGCTTATGGTCTGCCACCATGGGTAAAGCACCCCCACATACATCAGCACAGAGCCCACATACATCAATTTTTTCAT	IIIIIIIIIIIIIIIIIIIIIIIIIIIIIIIIIIIIIIIIIIIIIIIIIIIIIIIIIIIIIIIIIIIIIIIIIIIIIIIIIIIIIIIIIIIIIIIIIIIIIIIIIIIIIIIIIIIIIIIIIIIIIIIIIIIIIIIIIIIIIIIIIII	HI:i:1	NH:i:1	NM:i:0
chr20	13227453	13227600	linker_sequence_143	40	+	0	147M	*	0	0	CTGACTGAACTTGGTTTTTAATAAAGCAATTTAGAGTCACTTGATAACTCCTGCATTGTAATTAATATCCTTCTCTCTTTTTTTTTTAAACCATTCCAGGGGAAAGAAGGGAGCAAGACAGAGATTTAAAAATATATATATGTATAG	IIIIIIIIIIIIIIIIIIIIIIIIIIIIIIIIIIIIIIIIIIIIIIIIIIIIIIIIIIIIIIIIIIIIIIIIIIIIIIIIIIIIIIIIIIIIIIIIIIIIIIIIIIIIIIIIIIIIIIIIIIIIIIIIIIIIIIIIIIIIIIIIIII	HI:i:1	NH:i:1	NM:i:0
chr20	13231233	13231380	linker_sequence_1195	40	+	0	147M	*	0	0	TCCCCAGACTCCCTGTCTGATTTATATGGTTTGGGATGTGACTGAGGCATCAGGATGTACATTTGGGAACCCCTGCTGTGGATTGTAAGCTCCATGAGGGTAAGATTCGTGTCTATCTTGCTCCCTATTGTATTTCCAGTCTTTGGA	IIIIIIIIIIIIIIIIIIIIIIIIIIIIIIIIIIIIIIIIIIIIIIIIIIIIIIIIIIIIIIIIIIIIIIIIIIIIIIIIIIIIIIIIIIIIIIIIIIIIIIIIIIIIIIIIIIIIIIIIIIIIIIIIIIIIIIIIIIIIIIIIIII	HI:i:1	NH:i:1	NM:i:0
chr20	13238283	13238430	linker_sequence_2192	40	+	0	147M	*	0	0	AACCCTAAAAAGTCATTACACTGCACAAGTAAAGCAGTGTTGGGGTGGACTGTTATCTAGATGTGTATTTTCCTTAAAAAAAAAAAAAATGAGGCCAGGACTTCCCCTACCAAACCAAGTCAGGGAGCAGAGTTGAGAATTAAATCC	IIIIIIIIIIIIIIIIIIIIIIIIIIIIIIIIIIIIIIIIIIIIIIIIIIIIIIIIIIIIIIIIIIIIIIIIIIIIIIIIIIIIIIIIIIIIIIIIIIIIIIIIIIIIIIIIIIIIIIIIIIIIIIIIIIIIIIIIIIIIIIIIIII	HI:i:1	NH:i:1	NM:i:0
chr20	13291983	13292130	linker_sequence_1700	40	+	0	147M	*	0	0	GAATGTAAATTGCTACAGCCATTATGGGAAACAGCATGAAAGCTCCTCAAAAAATTAAATATAGAACTACCATGTAATCTAGCAATCCCACTCCTGGGTATATATCCAAAGAAAATTAAATCAGTATGTGAAAGAGATATCTGCATC	IIIIIIIIIIIIIIIIIIIIIIIIIIIIIIIIIIIIIIIIIIIIIIIIIIIIIIIIIIIIIIIIIIIIIIIIIIIIIIIIIIIIIIIIIIIIIIIIIIIIIIIIIIIIIIIIIIIIIIIIIIIIIIIIIIIIIIIIIIIIIIIIIII	HI:i:1	NH:i:1	NM:i:0
chr20	13360253	13360400	linker_sequence_271	40	+	0	147M	*	0	0	TTTGAATGTTGGCCTGTCTTGGTGGGTTGGGGAAGTTCTCCTGGATGATATCCTGAAGAGCGTTTTCCAACTTGGTTCCATTCTCCCTGTCACTTCCAGGTACACCAATCAAACATAGGTTTGGTCTTTTCACATAGTCTCATATTT	IIIIIIIIIIIIIIIIIIIIIIIIIIIIIIIIIIIIIIIIIIIIIIIIIIIIIIIIIIIIIIIIIIIIIIIIIIIIIIIIIIIIIIIIIIIIIIIIIIIIIIIIIIIIIIIIIIIIIIIIIIIIIIIIIIIIIIIIIIIIIIIIIII	HI:i:1	NH:i:1	NM:i:0
chr20	13360733	13360880	linker_sequence_2286	40	+	0	147M	*	0	0	TCATTCTCCATCCAGTTTTGTTCCCTTGCTGGTAAGGAGTTGTGATCCTTGGGAGGAGAAGAGGCATTCTGGTTTTTGGAATTTTCAGCCTTTTTGTGCTGGTTTTTCCTCATCTTTGTGGATTTATCTACCTTTGGTCTTTGATGT	IIIIIIIIIIIIIIIIIIIIIIIIIIIIIIIIIIIIIIIIIIIIIIIIIIIIIIIIIIIIIIIIIIIIIIIIIIIIIIIIIIIIIIIIIIIIIIIIIIIIIIIIIIIIIIIIIIIIIIIIIIIIIIIIIIIIIIIIIIIIIIIIIII	HI:i:1	NH:i:1	NM:i:0
chr20	13396723	13396870	linker_sequence_748	40	+	0	147M	*	0	0	TATTTAAATTTAAATTAAGTAAAATTTAAAATTCAGCTCCTCCATCAAACTAGCCACATTTAAGTGCTCAATAACCACATGTGGCTAGTAGCTTCCCTGTTGGAAAACAGAGATATAAAATGTTTACATCACACAAAATTCTATTAG	IIIIIIIIIIIIIIIIIIIIIIIIIIIIIIIIIIIIIIIIIIIIIIIIIIIIIIIIIIIIIIIIIIIIIIIIIIIIIIIIIIIIIIIIIIIIIIIIIIIIIIIIIIIIIIIIIIIIIIIIIIIIIIIIIIIIIIIIIIIIIIIIIII	HI:i:1	NH:i:1	NM:i:0
chr20	13418433	13418580	linker_sequence_539	40	+	0	147M	*	0	0	GAATACAACTTACAAGGGACGTGAAGGACCTCTTCAAGGAGAACTACAAACCACTGCTCAATGACATAAAAGAGGATACAAACAAATGGAAGAACACTCCACGCTCATGGGTAGGAAGAATCAATATCATGAAAATGGCCATACTGC	IIIIIIIIIIIIIIIIIIIIIIIIIIIIIIIIIIIIIIIIIIIIIIIIIIIIIIIIIIIIIIIIIIIIIIIIIIIIIIIIIIIIIIIIIIIIIIIIIIIIIIIIIIIIIIIIIIIIIIIIIIIIIIIIIIIIIIIIIIIIIIIIIII	HI:i:1	NH:i:1	NM:i:0
chr20	13490253	13490400	linker_sequence_1268	40	+	0	147M	*	0	0	TGTTTTGTAATTCTTTTCCTGTTTTTGTTTTTGTTTTTCTTGAGAAGGAGTCTCTGTCACCCAGGCTGGAGTGCAATGGTGCAATCTCGGCCAACCGCAACTTCCACCTTCCTGGGTTCAAGCGATTCTCCTGCCTCAGCCTCCTGA	IIIIIIIIIIIIIIIIIIIIIIIIIIIIIIIIIIIIIIIIIIIIIIIIIIIIIIIIIIIIIIIIIIIIIIIIIIIIIIIIIIIIIIIIIIIIIIIIIIIIIIIIIIIIIIIIIIIIIIIIIIIIIIIIIIIIIIIIIIIIIIIIIII	HI:i:1	NH:i:1	NM:i:0
chr20	13551323	13551470	linker_sequence_1424	40	+	0	147M	*	0	0	AACTTTACCTCTTCAAAATTCTACTTTAAAAAAAAAATTCTAAAGGATTCTAAGAATAGAAAACAGTTTTTCCTATTCTTGTACGAAATGAAATCCTCTCCAAAGAAAAGCCGTCACATAAACTTCAAATGTTAAGATGACTGAAAT	IIIIIIIIIIIIIIIIIIIIIIIIIIIIIIIIIIIIIIIIIIIIIIIIIIIIIIIIIIIIIIIIIIIIIIIIIIIIIIIIIIIIIIIIIIIIIIIIIIIIIIIIIIIIIIIIIIIIIIIIIIIIIIIIIIIIIIIIIIIIIIIIIII	HI:i:1	NH:i:1	NM:i:0
chr20	13566643	13566790	linker_sequence_1668	40	+	0	147M	*	0	0	CTGTGGTGGGTGCCTGTAATCCCAGCTACTTGGGAGGCTGAGGCAGAAGAATCAATTGAACCCAGGAGGCAGAGGTTGCAGTGAGCCGAGATCGCACCACTGCACTCCAGGCTGGGTAACAGAATGAGACTCCGCACCACTGCACTC	IIIIIIIIIIIIIIIIIIIIIIIIIIIIIIIIIIIIIIIIIIIIIIIIIIIIIIIIIIIIIIIIIIIIIIIIIIIIIIIIIIIIIIIIIIIIIIIIIIIIIIIIIIIIIIIIIIIIIIIIIIIIIIIIIIIIIIIIIIIIIIIIIII	HI:i:1	NH:i:1	NM:i:0
chr20	13581863	13582010	linker_sequence_1332	40	+	0	147M	*	0	0	GCAGTGAGCTGTGATCATGCCACTGCACTCCACCAGCCTGGGCAACACAGTGAGACAGCAACTGTCTCAAAAAAAAAAAATGAGCCTGGAGCATCTTATACTACCAGAAAGGAAGTGTTCAAAAATAAAAAAAAGAAATCATAATGA	IIIIIIIIIIIIIIIIIIIIIIIIIIIIIIIIIIIIIIIIIIIIIIIIIIIIIIIIIIIIIIIIIIIIIIIIIIIIIIIIIIIIIIIIIIIIIIIIIIIIIIIIIIIIIIIIIIIIIIIIIIIIIIIIIIIIIIIIIIIIIIIIIII	HI:i:1	NH:i:1	NM:i:0
chr20	13589663	13589810	linker_sequence_131	40	+	0	147M	*	0	0	GACATAATTTCAGACTTATAGAAAAGTACGATAGTCTAGTATCTAGACTATATAAAGAGCTCCAAATTTCAATAACAACCCAAAAAATCAATTTGAAAATGGGCAAAAAACTTGAACAGACTCAAATAAACATTTCTACCAAAAAGA	IIIIIIIIIIIIIIIIIIIIIIIIIIIIIIIIIIIIIIIIIIIIIIIIIIIIIIIIIIIIIIIIIIIIIIIIIIIIIIIIIIIIIIIIIIIIIIIIIIIIIIIIIIIIIIIIIIIIIIIIIIIIIIIIIIIIIIIIIIIIIIIIIII	HI:i:1	NH:i:1	NM:i:0
chr20	13595883	13596030	linker_sequence_1062	40	+	0	147M	*	0	0	GTCCTGTGTTACAGTACATGTGTGTCATGAACTGTCAGGAAATGTGTACACCATGCAGGAGGCTGGACCCTGAGTGAGAATGACTGCCAGTAAAAACTACCTGGCAATGGGAATGGCCAAAGAACTTCTGTCAAATGTCTAAGATTC	IIIIIIIIIIIIIIIIIIIIIIIIIIIIIIIIIIIIIIIIIIIIIIIIIIIIIIIIIIIIIIIIIIIIIIIIIIIIIIIIIIIIIIIIIIIIIIIIIIIIIIIIIIIIIIIIIIIIIIIIIIIIIIIIIIIIIIIIIIIIIIIIIII	HI:i:1	NH:i:1	NM:i:0
chr20	13605993	13606140	linker_sequence_2280	40	+	0	147M	*	0	0	TAAAAAACAAAACTATTGCCCTAACTGTATGGCGTTTTATGACTTCTTACTCCAGTGTAAGCCTTTTTAATACCATGCCTTATCTCCGTTTTCAAAAGCTCTTTTCCTGCCAAAAGCCCTAAAAATAGCTCATGTCCCCAAAGAGGC	IIIIIIIIIIIIIIIIIIIIIIIIIIIIIIIIIIIIIIIIIIIIIIIIIIIIIIIIIIIIIIIIIIIIIIIIIIIIIIIIIIIIIIIIIIIIIIIIIIIIIIIIIIIIIIIIIIIIIIIIIIIIIIIIIIIIIIIIIIIIIIIIIII	HI:i:1	NH:i:1	NM:i:0
chr20	13606573	13606720	linker_sequence_72	40	+	0	147M	*	0	0	ATAAAATGGTTTCCCTACAAGGATACATAACTTGCTTAGTTAGGGACTTAAGAATAATCTAAACAAGAAGGAAACAAAGACAAGAGCCCTTAAACTCTCTTAATTAGGCCTCTCTCTAATCAAAGTTCATTAATGGAGCACTGAACC	IIIIIIIIIIIIIIIIIIIIIIIIIIIIIIIIIIIIIIIIIIIIIIIIIIIIIIIIIIIIIIIIIIIIIIIIIIIIIIIIIIIIIIIIIIIIIIIIIIIIIIIIIIIIIIIIIIIIIIIIIIIIIIIIIIIIIIIIIIIIIIIIIII	HI:i:1	NH:i:1	NM:i:0
chr20	13627893	13628040	linker_sequence_1716	40	+	0	147M	*	0	0	AGAAAAGAAAAACTGCCTCTATGCTATGTTATCTATGTCTGTGAATTCAATAAAGTTTCACCAAACTTAAAAATATATTATTTGTTTGGAATTATTAATCATTGTTATTTTATATAGTTTAGAACTAACAACATTTCTCCATCCTTT	IIIIIIIIIIIIIIIIIIIIIIIIIIIIIIIIIIIIIIIIIIIIIIIIIIIIIIIIIIIIIIIIIIIIIIIIIIIIIIIIIIIIIIIIIIIIIIIIIIIIIIIIIIIIIIIIIIIIIIIIIIIIIIIIIIIIIIIIIIIIIIIIIII	HI:i:1	NH:i:1	NM:i:0
chr20	13643133	13643280	linker_sequence_908	40	+	0	147M	*	0	0	CTTTATTTTTTTTAAGTAGACTTTATTTTGTAGAAAAACTTTAGGTTTACAGAAAATTGAAAGTTACAAATTGATCAGAAAGTAGAGTTCCCACATACCCCTTCTCCCTCTGCACAGGGTAGTCTCTATTATTTACATCTTATGTCT	IIIIIIIIIIIIIIIIIIIIIIIIIIIIIIIIIIIIIIIIIIIIIIIIIIIIIIIIIIIIIIIIIIIIIIIIIIIIIIIIIIIIIIIIIIIIIIIIIIIIIIIIIIIIIIIIIIIIIIIIIIIIIIIIIIIIIIIIIIIIIIIIIII	HI:i:1	NH:i:1	NM:i:0
chr20	13643523	13643670	linker_sequence_1536	40	+	0	147M	*	0	0	CATGTTGGGCAAGCTGGTCTCAAACTCCTGACCTCAAGTTATCTGCCTGCCTTGACCTCCCAAAGTGCTGGAATTACAGGAGTGAGCCACCGCGCCCGGCCAATACCTATTATTAACTAAAATCTACAATTTACATCAGGATTCACT	IIIIIIIIIIIIIIIIIIIIIIIIIIIIIIIIIIIIIIIIIIIIIIIIIIIIIIIIIIIIIIIIIIIIIIIIIIIIIIIIIIIIIIIIIIIIIIIIIIIIIIIIIIIIIIIIIIIIIIIIIIIIIIIIIIIIIIIIIIIIIIIIIII	HI:i:1	NH:i:1	NM:i:0
chr20	13649433	13649580	linker_sequence_2281	40	+	0	147M	*	0	0	GGGTAATTTTTTTGTATTTTAAGTAGAGATGGAGGTTTCACTATGTTGGCCAGGTTGGCCTTTAACTCCTGACCTCAGGTGATCTGCCTGCCTTGGCCTCCCGAAGTGCTGGGAACATAGGCGTGAGTCACCGCGCCCAGCTTAAAC	IIIIIIIIIIIIIIIIIIIIIIIIIIIIIIIIIIIIIIIIIIIIIIIIIIIIIIIIIIIIIIIIIIIIIIIIIIIIIIIIIIIIIIIIIIIIIIIIIIIIIIIIIIIIIIIIIIIIIIIIIIIIIIIIIIIIIIIIIIIIIIIIIII	HI:i:1	NH:i:1	NM:i:0
chr20	13686183	13686330	linker_sequence_560	40	+	0	147M	*	0	0	TTTCTTAACTATTTTAAGAGAATAAACTAGGTATTGATGAAATGTATCTCAAAATAATAAGAGCTATTTATGACAAACCCACAGCCAATATCATACTGAATGGGCAAAACCTGGAAGCATTCCCTTTGAAAACCGGCACAAGACAAG	IIIIIIIIIIIIIIIIIIIIIIIIIIIIIIIIIIIIIIIIIIIIIIIIIIIIIIIIIIIIIIIIIIIIIIIIIIIIIIIIIIIIIIIIIIIIIIIIIIIIIIIIIIIIIIIIIIIIIIIIIIIIIIIIIIIIIIIIIIIIIIIIIII	HI:i:1	NH:i:1	NM:i:0
chr20	13689123	13689270	linker_sequence_1717	40	+	0	147M	*	0	0	AAACCATTCACTCATTGAAGGACATCTCGGTTCTTTTGAGTTTTTAGCTATTTCAAATAAAGCTGCTATGAATATTCATGTACAAGTTTTTGCATGAATATAAATTCCCACTTTTCTGGGATCAATGTTCAAGAGCACAATTGCCAC	IIIIIIIIIIIIIIIIIIIIIIIIIIIIIIIIIIIIIIIIIIIIIIIIIIIIIIIIIIIIIIIIIIIIIIIIIIIIIIIIIIIIIIIIIIIIIIIIIIIIIIIIIIIIIIIIIIIIIIIIIIIIIIIIIIIIIIIIIIIIIIIIIII	HI:i:1	NH:i:1	NM:i:0
chr20	13704903	13705050	linker_sequence_2267	40	+	0	147M	*	0	0	TGCACTCCAGCCTGGGCGACACAGTGAGACTCCGTCTCAAAAAAATAAATAAATAAAATAAAAATAAAATAAAAATTACAAACTGGTAAATTTTGAACCAAAGTCCAACTCTCTTTAAGAGTACCTACTACAGATCCTTATATCTGG	IIIIIIIIIIIIIIIIIIIIIIIIIIIIIIIIIIIIIIIIIIIIIIIIIIIIIIIIIIIIIIIIIIIIIIIIIIIIIIIIIIIIIIIIIIIIIIIIIIIIIIIIIIIIIIIIIIIIIIIIIIIIIIIIIIIIIIIIIIIIIIIIIII	HI:i:1	NH:i:1	NM:i:0
chr20	13708503	13708650	linker_sequence_2034	40	+	0	147M	*	0	0	AGATGCTTTTGTATGTTTCAGCAGAAAAAGCTTTTATATGAAATTTCATGCATAAATTTAAAAAAATTATACACATATCAACATGCACATAAAAACAAATTTGTTTCATACTTTTAATTCTTGATAGACTTTGCTGAGAGGGACCTA	IIIIIIIIIIIIIIIIIIIIIIIIIIIIIIIIIIIIIIIIIIIIIIIIIIIIIIIIIIIIIIIIIIIIIIIIIIIIIIIIIIIIIIIIIIIIIIIIIIIIIIIIIIIIIIIIIIIIIIIIIIIIIIIIIIIIIIIIIIIIIIIIIII	HI:i:1	NH:i:1	NM:i:0
chr20	13757823	13757970	linker_sequence_741	40	+	0	147M	*	0	0	GGTAGCACTAAGTTGGGTGGCAGTATGTATGCAGAGATGTACATGGATTTCAGAGTCAGTCAGGAAGTGAAACCAATAATTACCGACTGGAGATTTGACACGGGGACTGGGAGTTTTGGAAGTGTCAAAGATGAGTCATAGCTTCTT	IIIIIIIIIIIIIIIIIIIIIIIIIIIIIIIIIIIIIIIIIIIIIIIIIIIIIIIIIIIIIIIIIIIIIIIIIIIIIIIIIIIIIIIIIIIIIIIIIIIIIIIIIIIIIIIIIIIIIIIIIIIIIIIIIIIIIIIIIIIIIIIIIII	HI:i:1	NH:i:1	NM:i:0
chr20	13784393	13784540	linker_sequence_484	40	+	0	147M	*	0	0	AAATGACCCTTTTTAATAAAAAATAACTATATTTTCTTTTAATTTTTTTTTTGGGGGGGGGACAGTTTCACTCTGCCACCCAGGCTGAAGTGCAATGGCACGGTCTTGGCCCACCACAATCTCTCCCTCCCAGGTTCAAGTGATTCC	IIIIIIIIIIIIIIIIIIIIIIIIIIIIIIIIIIIIIIIIIIIIIIIIIIIIIIIIIIIIIIIIIIIIIIIIIIIIIIIIIIIIIIIIIIIIIIIIIIIIIIIIIIIIIIIIIIIIIIIIIIIIIIIIIIIIIIIIIIIIIIIIIII	HI:i:1	NH:i:1	NM:i:0
chr20	13814863	13815010	linker_sequence_1011	13	+	0	147M	*	0	0	TTGTGAGATAGGGATTTGAATTTATTTTTTCCAGTGGGCTACCCTATACTACAATACAATTCTGGATAACCTACCATTGCCCCTTTTTGTTTTTTAGAGTCAGGATCTCACTCCATCACCCAGGCTGGAGTGCAGTGGTGCGATCAT	IIIIIIIIIIIIIIIIIIIIIIIIIIIIIIIIIIIIIIIIIIIIIIIIIIIIIIIIIIIIIIIIIIIIIIIIIIIIIIIIIIIIIIIIIIIIIIIIIIIIIIIIIIIIIIIIIIIIIIIIIIIIIIIIIIIIIIIIIIIIIIIIIII	HI:i:1	NH:i:1	NM:i:0
chr20	13817973	13818120	linker_sequence_335	40	+	0	147M	*	0	0	GAAGTTCGAGACCAACCAGGCTGATATGGTGAAACCCTGTCTCTGCTAAAAAGTACAAAAATTAGCCTGGTGTGGTGGCAGGCACCTGTAATCCCAGCTATTCAGGTGGATGAGGCAGGAGAATCGCTTGAACCCGGGAGGCGGAGG	IIIIIIIIIIIIIIIIIIIIIIIIIIIIIIIIIIIIIIIIIIIIIIIIIIIIIIIIIIIIIIIIIIIIIIIIIIIIIIIIIIIIIIIIIIIIIIIIIIIIIIIIIIIIIIIIIIIIIIIIIIIIIIIIIIIIIIIIIIIIIIIIIII	HI:i:1	NH:i:1	NM:i:0
chr20	13832823	13832970	linker_sequence_44	40	+	0	147M	*	0	0	CTTATTTCTTGTTTTGAGGCAGTCAATAGTTATTCACTTATGTCTTGCGGTAGAAGCATTACAATTCAGTCATTTAGTATTTTATAGTAAAAAATAGTGAGAAATACCATTAAAGTGGGATGAACTCACTCCTTGTCCAGGAGACCT	IIIIIIIIIIIIIIIIIIIIIIIIIIIIIIIIIIIIIIIIIIIIIIIIIIIIIIIIIIIIIIIIIIIIIIIIIIIIIIIIIIIIIIIIIIIIIIIIIIIIIIIIIIIIIIIIIIIIIIIIIIIIIIIIIIIIIIIIIIIIIIIIIII	HI:i:1	NH:i:1	NM:i:0
chr20	13842073	13842220	linker_sequence_178	40	+	0	147M	*	0	0	GACGCACCCAGCCAGCATGATATATATATATGTATAATATATGTATATGTTATATATAGTATATATGTAACAGTTTTATTGAGATACAATTCACATACCATCCAATTTACCCATTTAAAGGGTACAGTCAAATGGTTTTTCATATAT	IIIIIIIIIIIIIIIIIIIIIIIIIIIIIIIIIIIIIIIIIIIIIIIIIIIIIIIIIIIIIIIIIIIIIIIIIIIIIIIIIIIIIIIIIIIIIIIIIIIIIIIIIIIIIIIIIIIIIIIIIIIIIIIIIIIIIIIIIIIIIIIIIII	HI:i:1	NH:i:1	NM:i:0
chr20	13892023	13892170	linker_sequence_2168	40	+	0	147M	*	0	0	TTGCCATTTTTAGTGGTGGGAGTGGAGTGAGGGTAACATTTGGTCTTTAGTGATACCATTTTTAGTGGAGGAAACTGTTATCTGTGGTAACATTTGGTCTGTCTTGGAACTTTATATTTTTGATTAAGCAAATACGGGGAATGAAGG	IIIIIIIIIIIIIIIIIIIIIIIIIIIIIIIIIIIIIIIIIIIIIIIIIIIIIIIIIIIIIIIIIIIIIIIIIIIIIIIIIIIIIIIIIIIIIIIIIIIIIIIIIIIIIIIIIIIIIIIIIIIIIIIIIIIIIIIIIIIIIIIIIII	HI:i:1	NH:i:1	NM:i:0
chr20	13902203	13902350	linker_sequence_293	40	+	0	147M	*	0	0	AGTCAAAATAAAAAGGGATATGACTCACCTAATGGGAAAAATGATTTACAGGAAACACTTTCAATAATGTCAGGTAAATAAAGTATTACTTTCAATAAACAACCCATTGCTTAAAATACTTGTAACAACTTGCAATAAATTTATTTT	IIIIIIIIIIIIIIIIIIIIIIIIIIIIIIIIIIIIIIIIIIIIIIIIIIIIIIIIIIIIIIIIIIIIIIIIIIIIIIIIIIIIIIIIIIIIIIIIIIIIIIIIIIIIIIIIIIIIIIIIIIIIIIIIIIIIIIIIIIIIIIIIIII	HI:i:1	NH:i:1	NM:i:0
chr20	13930373	13930520	linker_sequence_1507	40	+	0	147M	*	0	0	ACATTAGAACACTTGTGGACTATTGGTGGGCATGTAAAATGGTGCAGCCACTGTGGAAAACAAATGATGATCAGACAACAAATTAAAAATGGAATTACTTTATAATCCAGTATTGCCACTTTTGAGTATGTGCCCAAAAGAATTGAA	IIIIIIIIIIIIIIIIIIIIIIIIIIIIIIIIIIIIIIIIIIIIIIIIIIIIIIIIIIIIIIIIIIIIIIIIIIIIIIIIIIIIIIIIIIIIIIIIIIIIIIIIIIIIIIIIIIIIIIIIIIIIIIIIIIIIIIIIIIIIIIIIIII	HI:i:1	NH:i:1	NM:i:0
chr20	13964623	13964770	linker_sequence_835	40	+	0	147M	*	0	0	TTCTCTCTTCATGTTCACTTTTACCAATTGAAATCAGATTCCTTTTTTTTTTTTTTGAGTTGAAGTCTCTGTCACCCAGGCTTGAGTGCAGTGGCGTGATCTAAGCTCACTGCAACCTCTGCCTCCTGGGTTCATGTGATTCTCCTG	IIIIIIIIIIIIIIIIIIIIIIIIIIIIIIIIIIIIIIIIIIIIIIIIIIIIIIIIIIIIIIIIIIIIIIIIIIIIIIIIIIIIIIIIIIIIIIIIIIIIIIIIIIIIIIIIIIIIIIIIIIIIIIIIIIIIIIIIIIIIIIIIIII	HI:i:1	NH:i:1	NM:i:0
chr20	13968263	13968410	linker_sequence_1562	40	+	0	147M	*	0	0	GATTACAGGTGTGAGCCACTGCGCCCGGCCGATAATTTCCTGTTTTTTGATTATAACCATCCTAGTGGGTGTGATGTGATAACTCATTGTGCTTTTTGCTTTTATTTCCCTAATGACCAATGATGTTGAATATCTTTCATGTGCTTG	IIIIIIIIIIIIIIIIIIIIIIIIIIIIIIIIIIIIIIIIIIIIIIIIIIIIIIIIIIIIIIIIIIIIIIIIIIIIIIIIIIIIIIIIIIIIIIIIIIIIIIIIIIIIIIIIIIIIIIIIIIIIIIIIIIIIIIIIIIIIIIIIIII	HI:i:1	NH:i:1	NM:i:0
chr20	14007183	14007330	linker_sequence_342	40	+	0	147M	*	0	0	GATGGTGATAAAGTCTCTCAGCATGTGCTTGTCTGTAAAGGATTTTATTTCTCCTTCACTTATGAAGCTTAGTTTGGCTGGATATGAAATTCCAGGTTGAAAATTCTTTTCTTTAAGAACGTTGAATATTGGCCCCCACTCTCTTCT	IIIIIIIIIIIIIIIIIIIIIIIIIIIIIIIIIIIIIIIIIIIIIIIIIIIIIIIIIIIIIIIIIIIIIIIIIIIIIIIIIIIIIIIIIIIIIIIIIIIIIIIIIIIIIIIIIIIIIIIIIIIIIIIIIIIIIIIIIIIIIIIIIII	HI:i:1	NH:i:1	NM:i:0
chr20	14018833	14018980	linker_sequence_1650	40	+	0	147M	*	0	0	GGAGGCTGAGGCAGGAGAATTGCTTGAACCCAGGAGGCAGAGGTTGCAGTGAGCCGAGATCGTGCCACTGCACTCCAGCCTGGGCCACAGAGTGAGAGACTCCGTCTCAAAAAAAAAAAAAGATTCTGTGTATTAGACACATAAAGC	IIIIIIIIIIIIIIIIIIIIIIIIIIIIIIIIIIIIIIIIIIIIIIIIIIIIIIIIIIIIIIIIIIIIIIIIIIIIIIIIIIIIIIIIIIIIIIIIIIIIIIIIIIIIIIIIIIIIIIIIIIIIIIIIIIIIIIIIIIIIIIIIIII	HI:i:1	NH:i:1	NM:i:0
chr20	14052613	14052760	linker_sequence_2063	40	+	0	147M	*	0	0	TAAACAAAGTAGTATATGTATTGGGATATGAATCTCTGAGTTTGATGATTTTGTATAAACAAGCAAAGAAGAAAACATAAATAGAAGATACATGATTAATATCTGCAAATTTGATTTTATGTTATTTTCTAGTACTTGGTGTGTTGT	IIIIIIIIIIIIIIIIIIIIIIIIIIIIIIIIIIIIIIIIIIIIIIIIIIIIIIIIIIIIIIIIIIIIIIIIIIIIIIIIIIIIIIIIIIIIIIIIIIIIIIIIIIIIIIIIIIIIIIIIIIIIIIIIIIIIIIIIIIIIIIIIIII	HI:i:1	NH:i:1	NM:i:0
chr20	14068643	14068790	linker_sequence_289	40	+	0	147M	*	0	0	CATATGTATATGTATACACATGATCTTTTAAATTTTTAAAAATTAAAGCTCTGCTGGGCGCATTGGCTCATGCCTGTAATCCCAGCACTTTGGGAGGCCAAGGCTGATGGATCATGAGGTCAAGAGATTGAGACCATCTTGGCCAAC	IIIIIIIIIIIIIIIIIIIIIIIIIIIIIIIIIIIIIIIIIIIIIIIIIIIIIIIIIIIIIIIIIIIIIIIIIIIIIIIIIIIIIIIIIIIIIIIIIIIIIIIIIIIIIIIIIIIIIIIIIIIIIIIIIIIIIIIIIIIIIIIIIII	HI:i:1	NH:i:1	NM:i:0
chr20	14081103	14081250	linker_sequence_12	40	+	0	147M	*	0	0	TTTCCAACTATAACACTGATGCATGTTTATTGAGAGAAAATATAGAATAGTATAAAGAAGTAAAATGTGTCAAATTTTACTATCCAGAAATAACCACTATTAATACTTGTTTTACATCCCTATAGGGGATTTTAGAGACTTTAAATA	IIIIIIIIIIIIIIIIIIIIIIIIIIIIIIIIIIIIIIIIIIIIIIIIIIIIIIIIIIIIIIIIIIIIIIIIIIIIIIIIIIIIIIIIIIIIIIIIIIIIIIIIIIIIIIIIIIIIIIIIIIIIIIIIIIIIIIIIIIIIIIIIIII	HI:i:1	NH:i:1	NM:i:0
chr20	14113523	14113670	linker_sequence_655	40	+	0	147M	*	0	0	TGATCCTCCTGCCTTGGTCTCCCAAAGTGTTGGGATTATAGGCATGAGCCACTGCACCTGGCCAGAAATTTGTTTAAGTAAAATGACTGTATCAGTCAGGGTTCTCCAGAGAAACATAACATATGTGTGTGTGTGTGTGTATATGGG	IIIIIIIIIIIIIIIIIIIIIIIIIIIIIIIIIIIIIIIIIIIIIIIIIIIIIIIIIIIIIIIIIIIIIIIIIIIIIIIIIIIIIIIIIIIIIIIIIIIIIIIIIIIIIIIIIIIIIIIIIIIIIIIIIIIIIIIIIIIIIIIIIII	HI:i:1	NH:i:1	NM:i:0
chr20	14140733	14140880	linker_sequence_1223	40	+	0	147M	*	0	0	ATTGTTTTTTTGATGTGCTATTGGATGTGATTTGCTAGTATTAAGATGAGGACTTTTACCTCTATGTTCATTAAAGATACTGCCTGTGGTTTTCTTTTTTTGTTGAGTCTTTCTCCGGTTTTGGAATCAGGATAATGCTGATCTTAT	IIIIIIIIIIIIIIIIIIIIIIIIIIIIIIIIIIIIIIIIIIIIIIIIIIIIIIIIIIIIIIIIIIIIIIIIIIIIIIIIIIIIIIIIIIIIIIIIIIIIIIIIIIIIIIIIIIIIIIIIIIIIIIIIIIIIIIIIIIIIIIIIIII	HI:i:1	NH:i:1	NM:i:0
chr20	14162133	14162280	linker_sequence_1153	40	+	0	147M	*	0	0	TCACGTACCATAAAACTTACCTCTTTAAAGTATATATTTTGCTGGCTTTTAGTGTATTTATAAATTTGTGAAGCCATCACCACTATCTAATTCCGGATCTTTTTTTTTTTCCCCAGAAGGAAATCCTCCACCCCTCAACTTTGTCAC	IIIIIIIIIIIIIIIIIIIIIIIIIIIIIIIIIIIIIIIIIIIIIIIIIIIIIIIIIIIIIIIIIIIIIIIIIIIIIIIIIIIIIIIIIIIIIIIIIIIIIIIIIIIIIIIIIIIIIIIIIIIIIIIIIIIIIIIIIIIIIIIIIII	HI:i:1	NH:i:1	NM:i:0
chr20	14202833	14202980	linker_sequence_1593	40	+	0	147M	*	0	0	ACTTATCACAGCACAATATTCACAATAGCAAAGATATAGAATCAACCTAAGTGTCCATTAACATATGATTTAATAAAGAAAAGGTAGTATCTATACACAATGGAATACTATTCAGCTATAAAAAAGAATGAAATAATCTCTTTTGTA	IIIIIIIIIIIIIIIIIIIIIIIIIIIIIIIIIIIIIIIIIIIIIIIIIIIIIIIIIIIIIIIIIIIIIIIIIIIIIIIIIIIIIIIIIIIIIIIIIIIIIIIIIIIIIIIIIIIIIIIIIIIIIIIIIIIIIIIIIIIIIIIIIII	HI:i:1	NH:i:1	NM:i:0
chr20	14203183	14203330	linker_sequence_1308	40	+	0	147M	*	0	0	TTATTTGGGTGATGGATACCCTAAAAACCCTGATTTCACCACTATGCATGCAGTCCATGTATATAATAAAATTGCACTTATACCTCATACATTTATACAAATTTTTAAAAAGGCAAATATAAGCCCATTTTCTTTTAAAAAAAGTAA	IIIIIIIIIIIIIIIIIIIIIIIIIIIIIIIIIIIIIIIIIIIIIIIIIIIIIIIIIIIIIIIIIIIIIIIIIIIIIIIIIIIIIIIIIIIIIIIIIIIIIIIIIIIIIIIIIIIIIIIIIIIIIIIIIIIIIIIIIIIIIIIIIII	HI:i:1	NH:i:1	NM:i:0
chr20	14219773	14219920	linker_sequence_1337	40	+	0	147M	*	0	0	GCAAAAGAGAATAAAGTACTTAGGAATACAGTTAACTATAGAGGTTAAAGGTCTCTACAGTGAGAATTACAAAACACTGCTGAAAGAAATCAGAGATAACAGAAACAAATGGAAAAACATTTCATACTCATGGATAGGAAGAATCAA	IIIIIIIIIIIIIIIIIIIIIIIIIIIIIIIIIIIIIIIIIIIIIIIIIIIIIIIIIIIIIIIIIIIIIIIIIIIIIIIIIIIIIIIIIIIIIIIIIIIIIIIIIIIIIIIIIIIIIIIIIIIIIIIIIIIIIIIIIIIIIIIIIII	HI:i:1	NH:i:1	NM:i:0
chr20	14239573	14239720	linker_sequence_1003	40	+	0	147M	*	0	0	TAAAATTAGTTAATTTATTAATTTGTTTTTTCCCAGACAGAGTCTTGCTCTGTTACCCAGGCTGGAGTGCAGTAGCATGATCTCAGCTCACTGCAACCTCTGCCTCCCGGGTTCAAGCAATTCCCCTGCCTCAGCCTTCTGAGTAGC	IIIIIIIIIIIIIIIIIIIIIIIIIIIIIIIIIIIIIIIIIIIIIIIIIIIIIIIIIIIIIIIIIIIIIIIIIIIIIIIIIIIIIIIIIIIIIIIIIIIIIIIIIIIIIIIIIIIIIIIIIIIIIIIIIIIIIIIIIIIIIIIIIII	HI:i:1	NH:i:1	NM:i:0
chr20	14290203	14290350	linker_sequence_1706	40	+	0	147M	*	0	0	AGTTTAACTCATGTGTCTATGGACAGTAATATTTGAATAGCTATAATGACTATGTTTAAGTCTATTTTATTCCAAATTCACGCATTTAGCCAGAAATTCTCTGACCAGGAGAATAGAGAGAATTGCCTAATGATTTCTCTATTTTAC	IIIIIIIIIIIIIIIIIIIIIIIIIIIIIIIIIIIIIIIIIIIIIIIIIIIIIIIIIIIIIIIIIIIIIIIIIIIIIIIIIIIIIIIIIIIIIIIIIIIIIIIIIIIIIIIIIIIIIIIIIIIIIIIIIIIIIIIIIIIIIIIIIII	HI:i:1	NH:i:1	NM:i:0
chr20	14308843	14308990	linker_sequence_586	40	+	0	147M	*	0	0	TTTCTGCAAGAAAATAAGAATGATTCCTTCATTTATTTTTGGGAAAGAATTACAAAGCTAATACATCCAGCTAACCTAAGTGGAAAATTTCACTTCATATTAAATTCTGTCTTTCTTCTGTTCACATTTTGTTATATGTTTCATACT	IIIIIIIIIIIIIIIIIIIIIIIIIIIIIIIIIIIIIIIIIIIIIIIIIIIIIIIIIIIIIIIIIIIIIIIIIIIIIIIIIIIIIIIIIIIIIIIIIIIIIIIIIIIIIIIIIIIIIIIIIIIIIIIIIIIIIIIIIIIIIIIIIII	HI:i:1	NH:i:1	NM:i:0
chr20	14330293	14330440	linker_sequence_441	40	+	0	147M	*	0	0	TCTTTTATTCTCTGTCTACATGAATTCCATCGTTTTGATTTTGAAATTCCACAAATAAGTGAGAACATGTGATGTTCGTCTTTCTGTGCCTGGCTTATTTCATGTAATATAATGACCTTCAGTTCCATCCATGTTATTGCAAATGAC	IIIIIIIIIIIIIIIIIIIIIIIIIIIIIIIIIIIIIIIIIIIIIIIIIIIIIIIIIIIIIIIIIIIIIIIIIIIIIIIIIIIIIIIIIIIIIIIIIIIIIIIIIIIIIIIIIIIIIIIIIIIIIIIIIIIIIIIIIIIIIIIIIII	HI:i:1	NH:i:1	NM:i:0
chr20	14345973	14346120	linker_sequence_1892	40	+	0	147M	*	0	0	AAAGTGGGATAAATAAATGAAATAATAATGTTCATAAATAACATACTTATATTGTTATAAATAATTATATAATAATATTTATGTAATAATGTTCATGTATAATAGTGTTTATAGTGTTTCATGCTATAAAACATAATATTCCCACTT	IIIIIIIIIIIIIIIIIIIIIIIIIIIIIIIIIIIIIIIIIIIIIIIIIIIIIIIIIIIIIIIIIIIIIIIIIIIIIIIIIIIIIIIIIIIIIIIIIIIIIIIIIIIIIIIIIIIIIIIIIIIIIIIIIIIIIIIIIIIIIIIIIII	HI:i:1	NH:i:1	NM:i:0
chr20	14357303	14357450	linker_sequence_1282	40	+	0	147M	*	0	0	GAGGATCGCTTGAGCCTGGGAGATTGATGCTGCAATGAGCTATGATCATGCCACTGCACTCCAGCCTGGGTGACAGAATGAGAGCCTGTCTCAAAATAATAATAATAATAATAATAATAATAATAATAATAATAATAATAATGTACC	IIIIIIIIIIIIIIIIIIIIIIIIIIIIIIIIIIIIIIIIIIIIIIIIIIIIIIIIIIIIIIIIIIIIIIIIIIIIIIIIIIIIIIIIIIIIIIIIIIIIIIIIIIIIIIIIIIIIIIIIIIIIIIIIIIIIIIIIIIIIIIIIIII	HI:i:1	NH:i:1	NM:i:0
chr20	14444953	14445100	linker_sequence_797	40	+	0	147M	*	0	0	TAGTTTATTTGCGTAGAGGTATTTGTAGTATTCTCTGATTGTAGTTTGTATTTCTGTGGGATCAGTGGTGATATCCCCTTTGTCATTTTTTATTGCATCTATTTGATTCTTCTCTCTTTTCTTCTTTATGAGTCTTGCTAGCGGTCT	IIIIIIIIIIIIIIIIIIIIIIIIIIIIIIIIIIIIIIIIIIIIIIIIIIIIIIIIIIIIIIIIIIIIIIIIIIIIIIIIIIIIIIIIIIIIIIIIIIIIIIIIIIIIIIIIIIIIIIIIIIIIIIIIIIIIIIIIIIIIIIIIIII	HI:i:1	NH:i:1	NM:i:0
chr20	14446953	14447100	linker_sequence_644	40	+	0	147M	*	0	0	TCTTCCAGTTGATTGCATTGGTTACTGAGGCTTGTGCTTTTGTCACGTAGTTTTTGTGCCTTGGTTTTCAGCTCCATCAGGTCCTTTAAGGACTTCTCTGCATTGGTTATTCTAGTTATCCATTCGTCTAATTTTTTTTCAAAGTTT	IIIIIIIIIIIIIIIIIIIIIIIIIIIIIIIIIIIIIIIIIIIIIIIIIIIIIIIIIIIIIIIIIIIIIIIIIIIIIIIIIIIIIIIIIIIIIIIIIIIIIIIIIIIIIIIIIIIIIIIIIIIIIIIIIIIIIIIIIIIIIIIIIII	HI:i:1	NH:i:1	NM:i:0
chr20	14448683	14448830	linker_sequence_683	40	+	0	147M	*	0	0	TCAATTTTAGAATAAGTGTGATGTGGTGCTGAGAAGAATGTATATTCTGTAGATTTGGGGTGGAGAGTTCTGTAGATGCCTATTAGGTCTGCTTGGTCCGGAGCTGAGTTCAAGTCCTGAATATCCTTTTTAATTTCCTGTCTTGTT	IIIIIIIIIIIIIIIIIIIIIIIIIIIIIIIIIIIIIIIIIIIIIIIIIIIIIIIIIIIIIIIIIIIIIIIIIIIIIIIIIIIIIIIIIIIIIIIIIIIIIIIIIIIIIIIIIIIIIIIIIIIIIIIIIIIIIIIIIIIIIIIIIII	HI:i:1	NH:i:1	NM:i:0
chr20	14450693	14450840	linker_sequence_1217	40	+	0	147M	*	0	0	TTATTCATTTTTGTGGATTTATCTACCTTTGGTCTTTGCTGTTGGTGACCTTCTGATGGGGTTTTTGTGTGGACATCCTTTTTGTTGATGTTCATGCTATTCCTTTCTGTTTGTTAGTTTTCCTTCTGTCAGGCTCCTCTGCTGCAC	IIIIIIIIIIIIIIIIIIIIIIIIIIIIIIIIIIIIIIIIIIIIIIIIIIIIIIIIIIIIIIIIIIIIIIIIIIIIIIIIIIIIIIIIIIIIIIIIIIIIIIIIIIIIIIIIIIIIIIIIIIIIIIIIIIIIIIIIIIIIIIIIIII	HI:i:1	NH:i:1	NM:i:0
chr20	14499233	14499380	linker_sequence_114	40	+	0	147M	*	0	0	ACTAAATGCCTTTTAGGTGTTTATTAATACAATTACATCATTTTTCTCTTCTTATTTGTTAGAGAAGGTTATGGTATCCTAGAATCAGAGAGAGAAAAAGTCAAGAAGGAAAGAGTGGCACCTTTATATAAAAATATAAAGCCTGGC	IIIIIIIIIIIIIIIIIIIIIIIIIIIIIIIIIIIIIIIIIIIIIIIIIIIIIIIIIIIIIIIIIIIIIIIIIIIIIIIIIIIIIIIIIIIIIIIIIIIIIIIIIIIIIIIIIIIIIIIIIIIIIIIIIIIIIIIIIIIIIIIIIII	HI:i:1	NH:i:1	NM:i:0
chr20	14566943	14567090	linker_sequence_1934	40	+	0	147M	*	0	0	TTTGCATATTCTTTGAATAAATGACTCTTTTATATTCTTAGAATGTTCTAGATAGGTTGATTTAATCAGTAACATCTTTCCTTAAGTTTCCTAATTCTAGGGTGCCATGTGAAAAGATGCAGAAGAAAAGTTATGCTTACACAGATG	IIIIIIIIIIIIIIIIIIIIIIIIIIIIIIIIIIIIIIIIIIIIIIIIIIIIIIIIIIIIIIIIIIIIIIIIIIIIIIIIIIIIIIIIIIIIIIIIIIIIIIIIIIIIIIIIIIIIIIIIIIIIIIIIIIIIIIIIIIIIIIIIIII	HI:i:1	NH:i:1	NM:i:0
chr20	14568993	14569140	linker_sequence_1535	40	+	0	147M	*	0	0	TTGTTCTAATGACATCTGGTTAAGTGTATTTTCTTCTTTACCTTAATAGGTCTTAAAAATTGTTTTACCTATATTTTTAAAGGACAGCTTTACTTTTATAATTAGCTACTCTTTGTCTTGCTATTTAGTTCTTTTCTGGCTTTGTAG	IIIIIIIIIIIIIIIIIIIIIIIIIIIIIIIIIIIIIIIIIIIIIIIIIIIIIIIIIIIIIIIIIIIIIIIIIIIIIIIIIIIIIIIIIIIIIIIIIIIIIIIIIIIIIIIIIIIIIIIIIIIIIIIIIIIIIIIIIIIIIIIIIII	HI:i:1	NH:i:1	NM:i:0
chr20	14646763	14646910	linker_sequence_883	40	+	0	147M	*	0	0	CCTCCTGCTCCTCCCCTTGAGGGATAAGAAGCAAATATGCTTTGGTAAGATTGATGAAGCAATGATATCCCCAAGTATATTCCTATTAAGTTCCGGTTTCACAGAACTTACAACAGGGTAAAACCCCCAAATAATAACTTTCTCCAG	IIIIIIIIIIIIIIIIIIIIIIIIIIIIIIIIIIIIIIIIIIIIIIIIIIIIIIIIIIIIIIIIIIIIIIIIIIIIIIIIIIIIIIIIIIIIIIIIIIIIIIIIIIIIIIIIIIIIIIIIIIIIIIIIIIIIIIIIIIIIIIIIIII	HI:i:1	NH:i:1	NM:i:0
chr20	14659823	14659970	linker_sequence_1305	40	+	0	147M	*	0	0	AATAAGGGTGCAAACCAGAATATGATGGGAACATAAAGAGACATTTATTTTGTCCAGTTGTAAATGGTTTCTTAAAAGAGAAAACATTTGAAATAGAAATTGAAAAATGGGAAAGACCTCGCTAGGCAGAAAAGGAGAGGGAATAGA	IIIIIIIIIIIIIIIIIIIIIIIIIIIIIIIIIIIIIIIIIIIIIIIIIIIIIIIIIIIIIIIIIIIIIIIIIIIIIIIIIIIIIIIIIIIIIIIIIIIIIIIIIIIIIIIIIIIIIIIIIIIIIIIIIIIIIIIIIIIIIIIIIII	HI:i:1	NH:i:1	NM:i:0
chr20	14684933	14685080	linker_sequence_713	40	+	0	147M	*	0	0	TGTAATTCCAGGCAGTGGGCTGTAATGGGCCCTTGATTTATTGCGCCCTTTTCCTACCGTGTAAATAGCCCAGCTCACTGCTTCTTGGGTGGGATAATTATGAACCTTGTGGCCCTCAGATTTCTCAGTGGGATCGGGCTCCAGTTA	IIIIIIIIIIIIIIIIIIIIIIIIIIIIIIIIIIIIIIIIIIIIIIIIIIIIIIIIIIIIIIIIIIIIIIIIIIIIIIIIIIIIIIIIIIIIIIIIIIIIIIIIIIIIIIIIIIIIIIIIIIIIIIIIIIIIIIIIIIIIIIIIIII	HI:i:1	NH:i:1	NM:i:0
chr20	14889093	14889240	linker_sequence_1230	40	+	0	147M	*	0	0	AGTTTGAGACCAGCCTGGCCAACGTGACAATTCCCTGTCTCTATTAAAAATACAAAAATTAGCCGGACTTGTTGTCAAACACCTGTAGTCCCAGCTACTCGGGAGGCTGAGGCATGAGAATTGCTGAATCACTTGAACCTGGGAGGC	IIIIIIIIIIIIIIIIIIIIIIIIIIIIIIIIIIIIIIIIIIIIIIIIIIIIIIIIIIIIIIIIIIIIIIIIIIIIIIIIIIIIIIIIIIIIIIIIIIIIIIIIIIIIIIIIIIIIIIIIIIIIIIIIIIIIIIIIIIIIIIIIIII	HI:i:1	NH:i:1	NM:i:0
chr20	14905113	14905260	linker_sequence_1728	40	+	0	147M	*	0	0	AAAAAAAGAAAGAAAGTAGAGTTAAATACCACAGATATAGGAAGTCTAGACAATATCAAAGGAATAAGATGATGCGATTTTGAACTAGGAAAGGGTAGATGAGAGCATTTATTTATCTAAGATCTTTTGTATAGATAAGCAGAGTAA	IIIIIIIIIIIIIIIIIIIIIIIIIIIIIIIIIIIIIIIIIIIIIIIIIIIIIIIIIIIIIIIIIIIIIIIIIIIIIIIIIIIIIIIIIIIIIIIIIIIIIIIIIIIIIIIIIIIIIIIIIIIIIIIIIIIIIIIIIIIIIIIIIII	HI:i:1	NH:i:1	NM:i:0
chr20	14911563	14911710	linker_sequence_1708	40	+	0	147M	*	0	0	TTCCCAGGAGGCTGAGGCAGGAGGATCACTTGAGCCTAGGAATTCAAGGCCAGCCTGGGCAACATAGTGAGACCCCATCCTTAAAAATATATTTTTTTAATGTATGGAGTACCTACCAAGTCCCAGGCACTACTGTAGGCACTGAAG	IIIIIIIIIIIIIIIIIIIIIIIIIIIIIIIIIIIIIIIIIIIIIIIIIIIIIIIIIIIIIIIIIIIIIIIIIIIIIIIIIIIIIIIIIIIIIIIIIIIIIIIIIIIIIIIIIIIIIIIIIIIIIIIIIIIIIIIIIIIIIIIIIII	HI:i:1	NH:i:1	NM:i:0
chr20	15059453	15059600	linker_sequence_375	40	+	0	147M	*	0	0	GCTAATTTTTATATTTTTAGTAGAGTCAGGATTTTGTCATATTGGTCAGGCTGGTCACAGACTCCTGACCTCAGGTGATCCACCTGGCTTAGCCTCCCAAAATGCTGGGATTATAGGCATGAGCCACCATGCCTGGCCTCTTCCTTC	IIIIIIIIIIIIIIIIIIIIIIIIIIIIIIIIIIIIIIIIIIIIIIIIIIIIIIIIIIIIIIIIIIIIIIIIIIIIIIIIIIIIIIIIIIIIIIIIIIIIIIIIIIIIIIIIIIIIIIIIIIIIIIIIIIIIIIIIIIIIIIIIIII	HI:i:1	NH:i:1	NM:i:0
chr20	15077073	15077220	linker_sequence_1045	40	+	0	147M	*	0	0	GCCATAAATCCCATGCTAATATATATATAAATATATATAAATACGTATTTATATATATAAATATATATAATATATGTTTTTTGTTTGTTCCTTTTTTTGAGACAGAGTCTTGCTCACTCTGTCGCCCAGGCTGGAGTACAGTGGCGT	IIIIIIIIIIIIIIIIIIIIIIIIIIIIIIIIIIIIIIIIIIIIIIIIIIIIIIIIIIIIIIIIIIIIIIIIIIIIIIIIIIIIIIIIIIIIIIIIIIIIIIIIIIIIIIIIIIIIIIIIIIIIIIIIIIIIIIIIIIIIIIIIIII	HI:i:1	NH:i:1	NM:i:0
chr20	15091773	15091920	linker_sequence_262	40	+	0	147M	*	0	0	TCAGATATTTTTTACTTCCGTAGTGTTTTTTGTTTGTTTGTTTTTGTTTGTTTTTTTTTTTTTGCGACGGAGTCTCACTCTGTTGCCCAGGTTGGGGTGCAGTGGCGCAATCTCGGCTCACTGCAAACTCTGCCACCTGGGTTCAAG	IIIIIIIIIIIIIIIIIIIIIIIIIIIIIIIIIIIIIIIIIIIIIIIIIIIIIIIIIIIIIIIIIIIIIIIIIIIIIIIIIIIIIIIIIIIIIIIIIIIIIIIIIIIIIIIIIIIIIIIIIIIIIIIIIIIIIIIIIIIIIIIIIII	HI:i:1	NH:i:1	NM:i:0
chr20	15105213	15105360	linker_sequence_229	40	+	0	147M	*	0	0	TGCATATAGCTCCCTAATTACTACAGTTTTACTTTATATGATGTTTAAGGGAATTTTTGAGATATCTCCTTACCATTTTTTCTATGAAAGTGATAATTTAAATATAATTTTATAGCATATGTTTTTATTTTTATATTTCTTCCAGTT	IIIIIIIIIIIIIIIIIIIIIIIIIIIIIIIIIIIIIIIIIIIIIIIIIIIIIIIIIIIIIIIIIIIIIIIIIIIIIIIIIIIIIIIIIIIIIIIIIIIIIIIIIIIIIIIIIIIIIIIIIIIIIIIIIIIIIIIIIIIIIIIIIII	HI:i:1	NH:i:1	NM:i:0
chr20	15107053	15107200	linker_sequence_435	40	+	0	147M	*	0	0	ATTCTTTAGTTTAGAAAGAGTGAACAACTTTTTAATAAATCATAAATTTAAAATTATATAAATTATTTTGATTTAATAAAATTTGCATTTTTATCAAAATTATTAAAATCTTGCAGCTTACAGTAGTTCACTCAAATATTGAGCACT	IIIIIIIIIIIIIIIIIIIIIIIIIIIIIIIIIIIIIIIIIIIIIIIIIIIIIIIIIIIIIIIIIIIIIIIIIIIIIIIIIIIIIIIIIIIIIIIIIIIIIIIIIIIIIIIIIIIIIIIIIIIIIIIIIIIIIIIIIIIIIIIIIII	HI:i:1	NH:i:1	NM:i:0
chr20	15147473	15147620	linker_sequence_1433	40	+	0	147M	*	0	0	AATGAAGGTTTTAAGTTAATACTTAAATTATTAAATTTAAGTATTAACTTATTAAATTTAAGTATTAAGTATTAATTTAAGTATTTAATTTAAGTATTAAATTTAAGTATTTAATTTAAGTATTAAATTATTTAAGTATTAAATTTA	IIIIIIIIIIIIIIIIIIIIIIIIIIIIIIIIIIIIIIIIIIIIIIIIIIIIIIIIIIIIIIIIIIIIIIIIIIIIIIIIIIIIIIIIIIIIIIIIIIIIIIIIIIIIIIIIIIIIIIIIIIIIIIIIIIIIIIIIIIIIIIIIIII	HI:i:1	NH:i:1	NM:i:0
chr20	15167243	15167390	linker_sequence_932	40	+	0	147M	*	0	0	CATTATTGGGTTAAATCTGGTAAATCTGGGGTCTGGGATTCAAAATCCTGGACCCATGAAGTAGAATAGGAAAAAAAAATTTTTATTGTTCACTAACTACTAACTGAAATTTATATGTCCTTCAATGATGAATGTAGTCCTTGAACT	IIIIIIIIIIIIIIIIIIIIIIIIIIIIIIIIIIIIIIIIIIIIIIIIIIIIIIIIIIIIIIIIIIIIIIIIIIIIIIIIIIIIIIIIIIIIIIIIIIIIIIIIIIIIIIIIIIIIIIIIIIIIIIIIIIIIIIIIIIIIIIIIIII	HI:i:1	NH:i:1	NM:i:0
chr20	15167573	15167720	linker_sequence_317	40	+	0	147M	*	0	0	CATCTGATAAGTTTTTAAAATATCTATGCCTATTTTTTAAGAAGCATATTTTAGTATAAATCATTTTCTTTGTAATCCTATATATTGTATTTTATTCATTTGGAAACACTACTATGTGAACAGTCCATAGCACCACCAAACTGCCAA	IIIIIIIIIIIIIIIIIIIIIIIIIIIIIIIIIIIIIIIIIIIIIIIIIIIIIIIIIIIIIIIIIIIIIIIIIIIIIIIIIIIIIIIIIIIIIIIIIIIIIIIIIIIIIIIIIIIIIIIIIIIIIIIIIIIIIIIIIIIIIIIIIII	HI:i:1	NH:i:1	NM:i:0
chr20	15212553	15212700	linker_sequence_2076	40	+	0	147M	*	0	0	TTAGTAAATAAAAATGGAGATAGAAAATACACAAAATGTGGGAAGAAATGTCCAACGAAATTGATCATCATGTTTTGCATGGTAGACTACAGTTGCCATCAAATGTCTTGTCTCTTTTACACATAAAAAAGAAAAATATTTTTCTTT	IIIIIIIIIIIIIIIIIIIIIIIIIIIIIIIIIIIIIIIIIIIIIIIIIIIIIIIIIIIIIIIIIIIIIIIIIIIIIIIIIIIIIIIIIIIIIIIIIIIIIIIIIIIIIIIIIIIIIIIIIIIIIIIIIIIIIIIIIIIIIIIIIII	HI:i:1	NH:i:1	NM:i:0
chr20	15290773	15290920	linker_sequence_555	40	+	0	147M	*	0	0	TCTCAGGGTTGTTGTACAGATTCAATGGGAATATTTATAAGGTGCCTGGCAGAAAGCCTGGGAAAGAGTAACTTTTTAAATTATTTTATTTTATTTTTCTTTTACTATGCTTTGGTCTACTTCCCCTACCAGGTAGAAAGGTAAGAA	IIIIIIIIIIIIIIIIIIIIIIIIIIIIIIIIIIIIIIIIIIIIIIIIIIIIIIIIIIIIIIIIIIIIIIIIIIIIIIIIIIIIIIIIIIIIIIIIIIIIIIIIIIIIIIIIIIIIIIIIIIIIIIIIIIIIIIIIIIIIIIIIIII	HI:i:1	NH:i:1	NM:i:0
chr20	15316983	15317130	linker_sequence_1032	40	+	0	147M	*	0	0	GAAAATTACAAACTAGAATTAATTGTGTGTTTTAACCAAAAAAAAAAAAGAAAAAAAAAGGTGTGGAATTGATCTTTTGTTTACTGTAAACATGTTTTCCTTTTAAAACCTTTCACAGAGACTGAGTAATTTTGTGCTATCTCTTTG	IIIIIIIIIIIIIIIIIIIIIIIIIIIIIIIIIIIIIIIIIIIIIIIIIIIIIIIIIIIIIIIIIIIIIIIIIIIIIIIIIIIIIIIIIIIIIIIIIIIIIIIIIIIIIIIIIIIIIIIIIIIIIIIIIIIIIIIIIIIIIIIIIII	HI:i:1	NH:i:1	NM:i:0
chr20	15348323	15348470	linker_sequence_1549	40	+	0	147M	*	0	0	AAAGCAAAGATTTTTTTGTTTGCTTTGTTTTTTTTAAACAATATATATTGTGGACCTGAGGAATCTGACATTCCCTTATGTCCACGAAGAAATTATGTCATTTATTTGTTACTCTGATTCTTCTGCATTAAAAATACCACATGTATA	IIIIIIIIIIIIIIIIIIIIIIIIIIIIIIIIIIIIIIIIIIIIIIIIIIIIIIIIIIIIIIIIIIIIIIIIIIIIIIIIIIIIIIIIIIIIIIIIIIIIIIIIIIIIIIIIIIIIIIIIIIIIIIIIIIIIIIIIIIIIIIIIIII	HI:i:1	NH:i:1	NM:i:0
chr20	15378013	15378160	linker_sequence_731	40	+	0	147M	*	0	0	CACTGCAGCCTCAACCTTCAGGGCTCAGGTGATTCTCTCACCTCAGCTCCCAAGTAGCTGGGACTACAGGCATGTGCCACCACACCTGGCTAATGTTTGTTTTGTTTTGTTTTGAGAGACAGGTTTTCACCAAGTTGCTCAGGCTGG	IIIIIIIIIIIIIIIIIIIIIIIIIIIIIIIIIIIIIIIIIIIIIIIIIIIIIIIIIIIIIIIIIIIIIIIIIIIIIIIIIIIIIIIIIIIIIIIIIIIIIIIIIIIIIIIIIIIIIIIIIIIIIIIIIIIIIIIIIIIIIIIIIII	HI:i:1	NH:i:1	NM:i:0
chr20	15440843	15440990	linker_sequence_563	40	+	0	147M	*	0	0	ACAAGACCCCAGAAACTTTTCATAAGAAGGAGGTGCAGGTAACACATCCCTTTTCAGTGTTTCTATTATTTCCTGTTTACTTCCTGTTTCTGCCAGGACCAATTGGCAACATCCTTCACCCTGGCAGTGGCAGTTGGTTCCAGATTC	IIIIIIIIIIIIIIIIIIIIIIIIIIIIIIIIIIIIIIIIIIIIIIIIIIIIIIIIIIIIIIIIIIIIIIIIIIIIIIIIIIIIIIIIIIIIIIIIIIIIIIIIIIIIIIIIIIIIIIIIIIIIIIIIIIIIIIIIIIIIIIIIIII	HI:i:1	NH:i:1	NM:i:0
chr20	15532493	15532640	linker_sequence_1391	40	+	0	147M	*	0	0	ACAGAGTGAGACCCTGCCTCAAAAAAAAAAAAAAAAAAGAATATTTTATTTCTGTGTAAACAGATTATTATTCCTTTTTTATTTATGATAATTATATAAGCACTTATTACTTTCATATAAGGAGAAAATCTTCTTCAAATTTTTATA	IIIIIIIIIIIIIIIIIIIIIIIIIIIIIIIIIIIIIIIIIIIIIIIIIIIIIIIIIIIIIIIIIIIIIIIIIIIIIIIIIIIIIIIIIIIIIIIIIIIIIIIIIIIIIIIIIIIIIIIIIIIIIIIIIIIIIIIIIIIIIIIIIII	HI:i:1	NH:i:1	NM:i:0
chr20	15546273	15546420	linker_sequence_1651	40	+	0	147M	*	0	0	GTTTAGAGACAAGGTCTCACTCTGTTACACAGGCTAGAGTTCAGCGGCACTATCGTAGCTTACTGCAGCCTCAAATTCCTGGGCTCAAGCAATCCTCCTGCCTCAGCCTCCCACGTGGCTAATTTTTTAATTTTAATATTTTACAGA	IIIIIIIIIIIIIIIIIIIIIIIIIIIIIIIIIIIIIIIIIIIIIIIIIIIIIIIIIIIIIIIIIIIIIIIIIIIIIIIIIIIIIIIIIIIIIIIIIIIIIIIIIIIIIIIIIIIIIIIIIIIIIIIIIIIIIIIIIIIIIIIIIII	HI:i:1	NH:i:1	NM:i:0
chr20	15564753	15564900	linker_sequence_414	40	+	0	147M	*	0	0	GAAGTATTCCTCTAAGTGTCCCCTGCAACTTCATTAAATTTATCCGGGATATTTGTTAAAAATGCAGCCCCCTGGATCTCACTGGAGACTTCTAAAACAGTTTCAGAGAGTGGGGGCCAGGTTTACATGTATTTTTTAAAAGTTCTA	IIIIIIIIIIIIIIIIIIIIIIIIIIIIIIIIIIIIIIIIIIIIIIIIIIIIIIIIIIIIIIIIIIIIIIIIIIIIIIIIIIIIIIIIIIIIIIIIIIIIIIIIIIIIIIIIIIIIIIIIIIIIIIIIIIIIIIIIIIIIIIIIIII	HI:i:1	NH:i:1	NM:i:0
chr20	15637743	15637890	linker_sequence_455	40	+	0	147M	*	0	0	GGAAGAAGGAAGAAAGAAGGCAGAAGGAATAAATGAATGAATATGCCTGAATGGCCACATGGAAAATTTAAAAATTATCCAATGCTGAGTAAAAATCAATGACAGCCAGTAAACAAGCACATAAGCACACTCCCCTAATAATCCGTC	IIIIIIIIIIIIIIIIIIIIIIIIIIIIIIIIIIIIIIIIIIIIIIIIIIIIIIIIIIIIIIIIIIIIIIIIIIIIIIIIIIIIIIIIIIIIIIIIIIIIIIIIIIIIIIIIIIIIIIIIIIIIIIIIIIIIIIIIIIIIIIIIIII	HI:i:1	NH:i:1	NM:i:0
chr20	15666283	15666430	linker_sequence_2091	40	+	0	147M	*	0	0	CTTCTAGTAAACCATGACCTTCTAACCTCCAGGCTTTCACCTGGAACTCTTTCCCTTCCACTACTGCCTGGGTAATGACTTTGCCATCACAGTTCTGTCAAGTTAGGACTTTCTTCAGAAAGTTTCCTGTGACCTTTTCCAGCCCTC	IIIIIIIIIIIIIIIIIIIIIIIIIIIIIIIIIIIIIIIIIIIIIIIIIIIIIIIIIIIIIIIIIIIIIIIIIIIIIIIIIIIIIIIIIIIIIIIIIIIIIIIIIIIIIIIIIIIIIIIIIIIIIIIIIIIIIIIIIIIIIIIIIII	HI:i:1	NH:i:1	NM:i:0
chr20	15669913	15670060	linker_sequence_1949	40	+	0	147M	*	0	0	AGTCTAGCCTGGGTGACAAGATTGAGATTCCGTCTCAAAAAAAAAAAAAGATAGATTGGGCCCTGCTCCTTGGACCTTAGCTTTTAGAGTGTGGAGTCACACAATAAATCTGGACAAACATAAATTAAAAAGATAACAGATTTTCAT	IIIIIIIIIIIIIIIIIIIIIIIIIIIIIIIIIIIIIIIIIIIIIIIIIIIIIIIIIIIIIIIIIIIIIIIIIIIIIIIIIIIIIIIIIIIIIIIIIIIIIIIIIIIIIIIIIIIIIIIIIIIIIIIIIIIIIIIIIIIIIIIIIII	HI:i:1	NH:i:1	NM:i:0
chr20	15674863	15675010	linker_sequence_1881	40	+	0	147M	*	0	0	GGGTAGATACCCAGCAGTGGAATTTCTGGATCAAATGGTAGTTCTACTTTTAGTTCTTTAAGGAATCTCCACACTGTTTTCCATAGTGGCTGTGCTAGTTTACATTCTCACCAGCAATGTAGAAGTGTTCCCTGTTCACCGCATCTA	IIIIIIIIIIIIIIIIIIIIIIIIIIIIIIIIIIIIIIIIIIIIIIIIIIIIIIIIIIIIIIIIIIIIIIIIIIIIIIIIIIIIIIIIIIIIIIIIIIIIIIIIIIIIIIIIIIIIIIIIIIIIIIIIIIIIIIIIIIIIIIIIIII	HI:i:1	NH:i:1	NM:i:0
chr20	15678273	15678420	linker_sequence_73	40	+	0	147M	*	0	0	TCTGTCTAGTGCTGTCAGTGGAGTACAGAAGTCCCCCACTATTATTGTGTTGCTGTCCATCTCATTTCTTAGGTCTATTAGTAATCGTTTTATAAATTTGGGAGCTCCAGTGTCAGGTGCATATATGTTTAGGATAGTGATATTTTC	IIIIIIIIIIIIIIIIIIIIIIIIIIIIIIIIIIIIIIIIIIIIIIIIIIIIIIIIIIIIIIIIIIIIIIIIIIIIIIIIIIIIIIIIIIIIIIIIIIIIIIIIIIIIIIIIIIIIIIIIIIIIIIIIIIIIIIIIIIIIIIIIIII	HI:i:1	NH:i:1	NM:i:0
chr20	15700763	15700910	linker_sequence_394	40	+	0	147M	*	0	0	TGACAGAATTTTATTATTTTTTATAGCCAAATAGTATTCTATTGCATATATTTACCACATTTTCTTTATTCATTCATCTGTTGTTGGACACTTAGGTTAATTCCATATCTTGACTATTGTGAATAGTGCTGCAATAAACATGAGCAG	IIIIIIIIIIIIIIIIIIIIIIIIIIIIIIIIIIIIIIIIIIIIIIIIIIIIIIIIIIIIIIIIIIIIIIIIIIIIIIIIIIIIIIIIIIIIIIIIIIIIIIIIIIIIIIIIIIIIIIIIIIIIIIIIIIIIIIIIIIIIIIIIIII	HI:i:1	NH:i:1	NM:i:0
chr20	15736393	15736540	linker_sequence_2070	40	+	0	147M	*	0	0	TGTGGCATGAAAGCCCTTCAAGAGCAAAGGTATTAAATTGTCCATCATCAGTCAACATGTCTTCCTGGCACTGGGTGGAGTGCCTCATACTGAATTAATATTTATTGGATTAAACTGAAAGGAAACAGCAGGAAACAAACTCTAACC	IIIIIIIIIIIIIIIIIIIIIIIIIIIIIIIIIIIIIIIIIIIIIIIIIIIIIIIIIIIIIIIIIIIIIIIIIIIIIIIIIIIIIIIIIIIIIIIIIIIIIIIIIIIIIIIIIIIIIIIIIIIIIIIIIIIIIIIIIIIIIIIIIII	HI:i:1	NH:i:1	NM:i:0
chr20	15752743	15752890	linker_sequence_2081	40	+	0	147M	*	0	0	AAAATATATATATATATATATATATATATATTTCTTTTGTATTCAATGAGGCCATAATTTCATCCTGCCCCATGCAGAGTTAACACGTGGTCAAGCTCTTTGGCCTAACCTTGTGTAGATCTTTCCTAAAAACTAAGGACTGTGTAC	IIIIIIIIIIIIIIIIIIIIIIIIIIIIIIIIIIIIIIIIIIIIIIIIIIIIIIIIIIIIIIIIIIIIIIIIIIIIIIIIIIIIIIIIIIIIIIIIIIIIIIIIIIIIIIIIIIIIIIIIIIIIIIIIIIIIIIIIIIIIIIIIIII	HI:i:1	NH:i:1	NM:i:0
chr20	15790453	15790600	linker_sequence_1102	40	+	0	147M	*	0	0	GGGAGAGTCAGTCTTGTGGGCACATCTGAGTTGCCTTCTCTGGCCACCCTATCTTTTTTTTTTTTTTTATTATACTTTAAGTTTTAGGGTACATGTGCACAACGTGCAGGTTTGTTACATATGTATACATGTGCCATGTTGGTGTAC	IIIIIIIIIIIIIIIIIIIIIIIIIIIIIIIIIIIIIIIIIIIIIIIIIIIIIIIIIIIIIIIIIIIIIIIIIIIIIIIIIIIIIIIIIIIIIIIIIIIIIIIIIIIIIIIIIIIIIIIIIIIIIIIIIIIIIIIIIIIIIIIIIII	HI:i:1	NH:i:1	NM:i:0
chr20	15824223	15824370	linker_sequence_1626	40	+	0	147M	*	0	0	GATTAACTTCAAGGATCCAGCAGAGTATTTAGGATAATTTCTGAAGTGCAAATGTAAAAGTCATGGTAGAATTTTTTTTGGCATATGTGTAGAATTTCTACCATGGGCCCATTTAAAAAATCAATATCATAATAATTACATCAAAGC	IIIIIIIIIIIIIIIIIIIIIIIIIIIIIIIIIIIIIIIIIIIIIIIIIIIIIIIIIIIIIIIIIIIIIIIIIIIIIIIIIIIIIIIIIIIIIIIIIIIIIIIIIIIIIIIIIIIIIIIIIIIIIIIIIIIIIIIIIIIIIIIIIII	HI:i:1	NH:i:1	NM:i:0
chr20	15856333	15856480	linker_sequence_768	40	+	0	147M	*	0	0	ATGCTGATAACCAGCAGAACTCATGAAGACCTGGGAACATGAGCCTTGGCTAAGCAGAGTTTGATCTCATTAGGAAGTTCTGGTAAAACAGACACAACTAAATGCTAGTTGGAGAAGGGAGGGAGGATGTTGTAGTCATCTTTATAG	IIIIIIIIIIIIIIIIIIIIIIIIIIIIIIIIIIIIIIIIIIIIIIIIIIIIIIIIIIIIIIIIIIIIIIIIIIIIIIIIIIIIIIIIIIIIIIIIIIIIIIIIIIIIIIIIIIIIIIIIIIIIIIIIIIIIIIIIIIIIIIIIIII	HI:i:1	NH:i:1	NM:i:0
chr20	15882833	15882980	linker_sequence_2051	40	+	0	147M	*	0	0	CCCACCATCCAGTTTCTCCAAGCACTCATTCCACATACTTTTGTTAATGCCTACCATTTGACGGTGTAGGTATTGTTCTAAGCCCTGAACACAATATAATATATAATATATGTATTAATATATTATAAGCCCCTGCTTTCTTGGGGC	IIIIIIIIIIIIIIIIIIIIIIIIIIIIIIIIIIIIIIIIIIIIIIIIIIIIIIIIIIIIIIIIIIIIIIIIIIIIIIIIIIIIIIIIIIIIIIIIIIIIIIIIIIIIIIIIIIIIIIIIIIIIIIIIIIIIIIIIIIIIIIIIIII	HI:i:1	NH:i:1	NM:i:0
chr20	15883143	15883290	linker_sequence_928	40	+	0	147M	*	0	0	ATTATTATCTCGGAGTTTCTGTCAGTCAGGAATTGGACAGTAGCATATCTTGAGGTTCTGGGCCACCATATCTCATGCTAATGTGTGACAGTTTAGGTCACAAAAGATGGCTTCTACCTTGCGCCCTCTCGGATCACTTGCTCTGGG	IIIIIIIIIIIIIIIIIIIIIIIIIIIIIIIIIIIIIIIIIIIIIIIIIIIIIIIIIIIIIIIIIIIIIIIIIIIIIIIIIIIIIIIIIIIIIIIIIIIIIIIIIIIIIIIIIIIIIIIIIIIIIIIIIIIIIIIIIIIIIIIIIII	HI:i:1	NH:i:1	NM:i:0
chr20	15946963	15947110	linker_sequence_462	40	+	0	147M	*	0	0	GATTAGCTTATGACTTTTAGATATCTTTGGATTGCTTTCCTTTCAGCAGCATGAAAAATATCTACTAGACTATAAGCTCCATGAGGGCAGAGATTTGGTGTTTTGTTTCCTGTTGGCTCCCCAACATCAAGTACAGTGTCTGGGCAG	IIIIIIIIIIIIIIIIIIIIIIIIIIIIIIIIIIIIIIIIIIIIIIIIIIIIIIIIIIIIIIIIIIIIIIIIIIIIIIIIIIIIIIIIIIIIIIIIIIIIIIIIIIIIIIIIIIIIIIIIIIIIIIIIIIIIIIIIIIIIIIIIIII	HI:i:1	NH:i:1	NM:i:0
chr20	15959103	15959250	linker_sequence_1272	40	+	0	147M	*	0	0	CGACAAAGAACCCCAGGGTCTCTCTCCACCATATAAACCCCTCATTTTGTAAGTTCAGGGCTGCCTCCGCTGACTGTGGTGGAGCAGCCCAGCAGGCTAATAAACTTACTCGCCTGACCTTGGGTCTCTCTCTCTCTCTCTCTCTCT	IIIIIIIIIIIIIIIIIIIIIIIIIIIIIIIIIIIIIIIIIIIIIIIIIIIIIIIIIIIIIIIIIIIIIIIIIIIIIIIIIIIIIIIIIIIIIIIIIIIIIIIIIIIIIIIIIIIIIIIIIIIIIIIIIIIIIIIIIIIIIIIIIII	HI:i:1	NH:i:1	NM:i:0
chr20	15966063	15966210	linker_sequence_2071	40	+	0	147M	*	0	0	AAGTGCCAATGCAGGCACACTGTGGGTGATCAGGCCACTCTTCCACTCAGATGGAGTGGGGCAAGTTCCAAAGACTAGTCTTACCAAGTTTCAGATGTCCGGACTCCAAGTGCCAGTTCCTTCCCAGTGTTCAGCCACTGTGTTAAT	IIIIIIIIIIIIIIIIIIIIIIIIIIIIIIIIIIIIIIIIIIIIIIIIIIIIIIIIIIIIIIIIIIIIIIIIIIIIIIIIIIIIIIIIIIIIIIIIIIIIIIIIIIIIIIIIIIIIIIIIIIIIIIIIIIIIIIIIIIIIIIIIIII	HI:i:1	NH:i:1	NM:i:0
chr20	15996483	15996630	linker_sequence_11	40	+	0	147M	*	0	0	TTTGGAGAATTGTATGTTAATATTCTTTGTATTTCTAGCAGTTATTCATCTTTGTTCTTATTGATTTATAAGAGTATTTTTAAATATATTATGACTTTTTTATCTTTGGTTTGGAGGTGTGAGGGTGTGAGGGAACTTATAGATTAT	IIIIIIIIIIIIIIIIIIIIIIIIIIIIIIIIIIIIIIIIIIIIIIIIIIIIIIIIIIIIIIIIIIIIIIIIIIIIIIIIIIIIIIIIIIIIIIIIIIIIIIIIIIIIIIIIIIIIIIIIIIIIIIIIIIIIIIIIIIIIIIIIIII	HI:i:1	NH:i:1	NM:i:0
chr20	16099173	16099320	linker_sequence_141	40	+	0	147M	*	0	0	AACAAGCAACAGGGAAAGGATTCCTTATTCAATAAATCGTGATGGGATAACTGGCTAGCTATATGCAGAAGATTGAAACTGGACCCCTTCCTTACACCATATACAAAAATTTACTGAAGATGGATTAAAGACTTACATGTAAAACCC	IIIIIIIIIIIIIIIIIIIIIIIIIIIIIIIIIIIIIIIIIIIIIIIIIIIIIIIIIIIIIIIIIIIIIIIIIIIIIIIIIIIIIIIIIIIIIIIIIIIIIIIIIIIIIIIIIIIIIIIIIIIIIIIIIIIIIIIIIIIIIIIIIII	HI:i:1	NH:i:1	NM:i:0
chr20	16115153	16115300	linker_sequence_661	40	+	0	147M	*	0	0	GTCATCTTGATTTTGGTGGGTTTTGGTCAGTTTCCTTACTACAACCTATTTTATCAGCAAGGTCTTTATGAGATGTATCTTGTGCCGACTTCCTATCTCATTCTATGACTTAGAATGCCTTATTTTTCCTAGCTCCTGTTCAACATG	IIIIIIIIIIIIIIIIIIIIIIIIIIIIIIIIIIIIIIIIIIIIIIIIIIIIIIIIIIIIIIIIIIIIIIIIIIIIIIIIIIIIIIIIIIIIIIIIIIIIIIIIIIIIIIIIIIIIIIIIIIIIIIIIIIIIIIIIIIIIIIIIIII	HI:i:1	NH:i:1	NM:i:0
chr20	16129793	16129940	linker_sequence_1316	40	+	0	147M	*	0	0	CATACATAATATATATGTATTATACATATATAATATATTATATATTATACATGTATTATATATAATATTATATATAATATATTATATTTTTATATATATACACACACATATATATTATATATATATGTATATATACACAATTTGAAG	IIIIIIIIIIIIIIIIIIIIIIIIIIIIIIIIIIIIIIIIIIIIIIIIIIIIIIIIIIIIIIIIIIIIIIIIIIIIIIIIIIIIIIIIIIIIIIIIIIIIIIIIIIIIIIIIIIIIIIIIIIIIIIIIIIIIIIIIIIIIIIIIIII	HI:i:1	NH:i:1	NM:i:0
chr20	16196123	16196270	linker_sequence_1689	40	+	0	147M	*	0	0	AGAGAAAAAGAGAGAAGGGGAGAAAGAAAGAAAATAGATAAAACCACATAAATATCCAATACTTGATAATTAGAGGGATAAATTATGCTAAAAATACACAATGGAATGCCATTCAATCATTAGAAATTATGTTACTAAAAAAACATG	IIIIIIIIIIIIIIIIIIIIIIIIIIIIIIIIIIIIIIIIIIIIIIIIIIIIIIIIIIIIIIIIIIIIIIIIIIIIIIIIIIIIIIIIIIIIIIIIIIIIIIIIIIIIIIIIIIIIIIIIIIIIIIIIIIIIIIIIIIIIIIIIIII	HI:i:1	NH:i:1	NM:i:0
chr20	16211983	16212130	linker_sequence_1322	40	+	0	147M	*	0	0	TTATTTAGGTGGGTCTCAATACACTGGAATTATATTTTCTGTCTTCATGGTGAGTGTATTAGTCAGGGTTCTCTAGAGGGACAGAACTAATTTTATATATATATATGAGTTTATTAAGTATTGACTCAAATGATCACAAGATCCCAC	IIIIIIIIIIIIIIIIIIIIIIIIIIIIIIIIIIIIIIIIIIIIIIIIIIIIIIIIIIIIIIIIIIIIIIIIIIIIIIIIIIIIIIIIIIIIIIIIIIIIIIIIIIIIIIIIIIIIIIIIIIIIIIIIIIIIIIIIIIIIIIIIIII	HI:i:1	NH:i:1	NM:i:0
chr20	16238293	16238440	linker_sequence_1943	40	+	0	147M	*	0	0	CCTGCCACCTTTGCCCCTTACTTTTCTCACCCCGTTCACTGAGGGCCCTCAAGTCTGTTTCTAAGCAGCAGCCTGAGGGATCCATTTTTATAATCTGAAATCAGATATCATACCCACACCCCAAAACACACACACTCCTTCCCCATC	IIIIIIIIIIIIIIIIIIIIIIIIIIIIIIIIIIIIIIIIIIIIIIIIIIIIIIIIIIIIIIIIIIIIIIIIIIIIIIIIIIIIIIIIIIIIIIIIIIIIIIIIIIIIIIIIIIIIIIIIIIIIIIIIIIIIIIIIIIIIIIIIIII	HI:i:1	NH:i:1	NM:i:0
chr20	16342623	16342770	linker_sequence_1718	40	+	0	147M	*	0	0	TGTATCAATTAACGGCTGATTTTAAAAAGATTAAATATGGGGTCTATTATACCTGACTGATAATGTCGCAACAACTGCTAAGTGGCTCTCACTATTAAGCATGAATGCAGACAGGTTAGGACCCTCAGGGAAAAGTGGATATTCTCC	IIIIIIIIIIIIIIIIIIIIIIIIIIIIIIIIIIIIIIIIIIIIIIIIIIIIIIIIIIIIIIIIIIIIIIIIIIIIIIIIIIIIIIIIIIIIIIIIIIIIIIIIIIIIIIIIIIIIIIIIIIIIIIIIIIIIIIIIIIIIIIIIIII	HI:i:1	NH:i:1	NM:i:0
chr20	16369153	16369300	linker_sequence_413	40	+	0	147M	*	0	0	TAATTAAAAGGAAACCACAAAGAATGTAATTTTTGCAGGTGTTTTTAACATTTTTAAATGACACTTGGAAGTATACTTACTGTGTTAAGTCCAACAAAAAAAGCATAGCATACAACCTATTTTTTTTTTTAAATCAGAGATAGCCTT	IIIIIIIIIIIIIIIIIIIIIIIIIIIIIIIIIIIIIIIIIIIIIIIIIIIIIIIIIIIIIIIIIIIIIIIIIIIIIIIIIIIIIIIIIIIIIIIIIIIIIIIIIIIIIIIIIIIIIIIIIIIIIIIIIIIIIIIIIIIIIIIIIII	HI:i:1	NH:i:1	NM:i:0
chr20	16390763	16390910	linker_sequence_705	40	+	0	147M	*	0	0	ATATATGTAGGTACATATATATATGTAGGTACATATACATATATGTAGGTACATATATATATGTAGGTACATATACATATATGTAGGTACATATACATGTAGGTACATATACATATATGTAGGTACATATATATATGTCGGTGTACA	IIIIIIIIIIIIIIIIIIIIIIIIIIIIIIIIIIIIIIIIIIIIIIIIIIIIIIIIIIIIIIIIIIIIIIIIIIIIIIIIIIIIIIIIIIIIIIIIIIIIIIIIIIIIIIIIIIIIIIIIIIIIIIIIIIIIIIIIIIIIIIIIIII	HI:i:1	NH:i:1	NM:i:0
chr20	16430573	16430720	linker_sequence_2176	40	+	0	147M	*	0	0	AGAATGAACAGCAGAAATACTAGAAGAAAATCGAAAGAATTAAGAGGAAAAAGAAAAGACAGATCATAAAAATGCTTGCTTTCAGAAAGCATATTATATAAATTAATATACTATGGACAGGCTGGGCCATGGTACAAGAATGGCAAA	IIIIIIIIIIIIIIIIIIIIIIIIIIIIIIIIIIIIIIIIIIIIIIIIIIIIIIIIIIIIIIIIIIIIIIIIIIIIIIIIIIIIIIIIIIIIIIIIIIIIIIIIIIIIIIIIIIIIIIIIIIIIIIIIIIIIIIIIIIIIIIIIIII	HI:i:1	NH:i:1	NM:i:0
chr20	16447263	16447410	linker_sequence_1007	40	+	0	147M	*	0	0	TTGTGAGGCCTCCCCAGCCACGTGGAACTGTGAGTCCATTAAACATCTTTACTTTATAAATTACCCAGTCTTGAGTATATCTTTATTAGCACATGAAAACACTCTAATACAGGTGGACACAGAGAATCAAAACTTACTGGAGCAGAA	IIIIIIIIIIIIIIIIIIIIIIIIIIIIIIIIIIIIIIIIIIIIIIIIIIIIIIIIIIIIIIIIIIIIIIIIIIIIIIIIIIIIIIIIIIIIIIIIIIIIIIIIIIIIIIIIIIIIIIIIIIIIIIIIIIIIIIIIIIIIIIIIIII	HI:i:1	NH:i:1	NM:i:0
chr20	16466463	16466610	linker_sequence_2289	40	+	0	147M	*	0	0	GTGTGCAGACATGCACGTGTATATAAGCATGTCTCCACACATACACACATATATATACACATATATATACACACATATATATACATATATATGTGTATATAAATTCACTTAGCATAAGTTATCTTTGTAAGTAAATTTAACTAATAA	IIIIIIIIIIIIIIIIIIIIIIIIIIIIIIIIIIIIIIIIIIIIIIIIIIIIIIIIIIIIIIIIIIIIIIIIIIIIIIIIIIIIIIIIIIIIIIIIIIIIIIIIIIIIIIIIIIIIIIIIIIIIIIIIIIIIIIIIIIIIIIIIIII	HI:i:1	NH:i:1	NM:i:0
chr20	16482713	16482860	linker_sequence_92	40	+	0	147M	*	0	0	AGAATCAAATACATGTCAAAACCTTTTGCTTTACTAAAAAGGTGCTTTAAAAACTCTGATGCACATGACTTTTTGCAATGGGAAAGACAGAAAATTATTAAAAGTAGAAGTTGATTTTTATTTAGCTGTGCTTAAAAAAAATAACCC	IIIIIIIIIIIIIIIIIIIIIIIIIIIIIIIIIIIIIIIIIIIIIIIIIIIIIIIIIIIIIIIIIIIIIIIIIIIIIIIIIIIIIIIIIIIIIIIIIIIIIIIIIIIIIIIIIIIIIIIIIIIIIIIIIIIIIIIIIIIIIIIIIII	HI:i:1	NH:i:1	NM:i:0
chr20	16501753	16501900	linker_sequence_2106	40	+	0	147M	*	0	0	CTCCTCCAAAGAATTACAACTCCTCACCAGCAAGGGAACAAAACTGGACAGAGAATGAGTTTGATGAATTGGCAGAAGTAGGCTTCAGAAGGTGGGTAAAAACAAACTCCTCTGAGCTAAAGGAGTATGTTCTAACCCAATGCAAGG	IIIIIIIIIIIIIIIIIIIIIIIIIIIIIIIIIIIIIIIIIIIIIIIIIIIIIIIIIIIIIIIIIIIIIIIIIIIIIIIIIIIIIIIIIIIIIIIIIIIIIIIIIIIIIIIIIIIIIIIIIIIIIIIIIIIIIIIIIIIIIIIIIII	HI:i:1	NH:i:1	NM:i:0
chr20	16502813	16502960	linker_sequence_1901	40	+	0	147M	*	0	0	ACAATATTAACCTTAAGTATAAACGGGCTAAATGCCCCAATTAAAAGACACAGACTGGCAAATTAGATAGAGTCAAGACCCATTGGTGTGCTGTATTCAGGAGACCCATCTCACATGCAAAGACAACAAAGGCTCAAAATAAAGGGA	IIIIIIIIIIIIIIIIIIIIIIIIIIIIIIIIIIIIIIIIIIIIIIIIIIIIIIIIIIIIIIIIIIIIIIIIIIIIIIIIIIIIIIIIIIIIIIIIIIIIIIIIIIIIIIIIIIIIIIIIIIIIIIIIIIIIIIIIIIIIIIIIIII	HI:i:1	NH:i:1	NM:i:0
chr20	16518363	16518510	linker_sequence_1956	40	+	0	147M	*	0	0	TTTTGAGACAGGGTCTGGCTCCGTCACTGGGCTAAAGTGCAGTGACACAATCTTGGCTCACTGCAACCTCTGTCTCCTGGGCTCAAGCAATTCTCGTGCCTCAGCTTCCTGAGTAGCTGGGATTACAGATGTGCACCACGATGCCTA	IIIIIIIIIIIIIIIIIIIIIIIIIIIIIIIIIIIIIIIIIIIIIIIIIIIIIIIIIIIIIIIIIIIIIIIIIIIIIIIIIIIIIIIIIIIIIIIIIIIIIIIIIIIIIIIIIIIIIIIIIIIIIIIIIIIIIIIIIIIIIIIIIII	HI:i:1	NH:i:1	NM:i:0
chr20	16531183	16531330	linker_sequence_787	40	+	0	147M	*	0	0	TTTTTTTTTTTTTGACACAGGGTTCACTCAGTCACCCAGGCTGGAGTGCAGTGGTGCGATCAGAGCTCACTGTAGCCTCAACCTCCCTAAGCTCAGATGATCCTCCCACCTCAGCCTCCCAAGTAGCTAAGACTACAGGTACATGCC	IIIIIIIIIIIIIIIIIIIIIIIIIIIIIIIIIIIIIIIIIIIIIIIIIIIIIIIIIIIIIIIIIIIIIIIIIIIIIIIIIIIIIIIIIIIIIIIIIIIIIIIIIIIIIIIIIIIIIIIIIIIIIIIIIIIIIIIIIIIIIIIIIII	HI:i:1	NH:i:1	NM:i:0
chr20	16536863	16537010	linker_sequence_1976	40	+	0	147M	*	0	0	CTGGTGATCAGCCTCACCAAAAACAAAAACAAAGAAACAGCACAACCAGGTGGTATCACACCTGTCTCCTCAACAGAATGGCTCTCCACATTCTCACACCGCTCTGCCATGAACCAACTGGTCACTAACTGGCTACCCGGAGACTCC	IIIIIIIIIIIIIIIIIIIIIIIIIIIIIIIIIIIIIIIIIIIIIIIIIIIIIIIIIIIIIIIIIIIIIIIIIIIIIIIIIIIIIIIIIIIIIIIIIIIIIIIIIIIIIIIIIIIIIIIIIIIIIIIIIIIIIIIIIIIIIIIIIII	HI:i:1	NH:i:1	NM:i:0
chr20	16549163	16549310	linker_sequence_856	40	+	0	147M	*	0	0	TTCACACCCAACTGCAGCTCTTTCGTGGATCACACCTGTAATCCCAGCATTCTGGGAGGCCAAGGTGGGAGGATCACTTGAGCCCAGGAGTTTGAGACCAGCCTGGGCGACACAGGGAGACCCCGTCTCTACAAATAATTTTAAAAA	IIIIIIIIIIIIIIIIIIIIIIIIIIIIIIIIIIIIIIIIIIIIIIIIIIIIIIIIIIIIIIIIIIIIIIIIIIIIIIIIIIIIIIIIIIIIIIIIIIIIIIIIIIIIIIIIIIIIIIIIIIIIIIIIIIIIIIIIIIIIIIIIIII	HI:i:1	NH:i:1	NM:i:0
chr20	16557073	16557220	linker_sequence_1490	40	+	0	147M	*	0	0	CAATGTGGGAGGGCCCCGCAAAGGAGGGGTGGGTACTCAAGAGAGCCACTAAATAACAAACCTACCTTAAGATCACATTTATTTCTAACATTTTAATAGTTATAGTTCAGTATAATTGATTTTCCTGGTAATCCCATTTATTTTATT	IIIIIIIIIIIIIIIIIIIIIIIIIIIIIIIIIIIIIIIIIIIIIIIIIIIIIIIIIIIIIIIIIIIIIIIIIIIIIIIIIIIIIIIIIIIIIIIIIIIIIIIIIIIIIIIIIIIIIIIIIIIIIIIIIIIIIIIIIIIIIIIIIII	HI:i:1	NH:i:1	NM:i:0
chr20	16669883	16670030	linker_sequence_967	40	+	0	147M	*	0	0	ATTTCAACCTTTTGCAGTTATTACTTTTTTTTTTTTTTTGAGACAAGGTCTCTATCACACAGGCTGTAGTGCAGTGGCACAATCAGGGCTCTCGGCAGCCTTAAACTCCCAGGCTCAATCCTCCTGCCTCAGCCTCCTGAGAAGCTG	IIIIIIIIIIIIIIIIIIIIIIIIIIIIIIIIIIIIIIIIIIIIIIIIIIIIIIIIIIIIIIIIIIIIIIIIIIIIIIIIIIIIIIIIIIIIIIIIIIIIIIIIIIIIIIIIIIIIIIIIIIIIIIIIIIIIIIIIIIIIIIIIIII	HI:i:1	NH:i:1	NM:i:0
chr20	16719353	16719500	linker_sequence_352	40	+	0	147M	*	0	0	AATTCTTAAAGTAAAATTAAATGGAGTAAGAAGGATATCTCTTGGAATTAATGTTATTTTTAATGCAGTAATTATAAATATAAATACCTGCTGCGTTTTTGGAGGGATTGGATATTTAAACTCTCCCTATTTATTTTGCTTAGGGAA	IIIIIIIIIIIIIIIIIIIIIIIIIIIIIIIIIIIIIIIIIIIIIIIIIIIIIIIIIIIIIIIIIIIIIIIIIIIIIIIIIIIIIIIIIIIIIIIIIIIIIIIIIIIIIIIIIIIIIIIIIIIIIIIIIIIIIIIIIIIIIIIIIII	HI:i:1	NH:i:1	NM:i:0
chr20	16733893	16734040	linker_sequence_782	40	+	0	147M	*	0	0	TTTCTCCCTTTCCCACTAAGAGAAAGGGCATCTTCACACCTCTAAAAGGTTGTCAACTGTTAACATAAAAAGAATTTTAGTCTAACCCTAACTTGTAGGCTTCCTTGATACCCCAAGCTAAATGATATATATCTATATCTCTCTCTA	IIIIIIIIIIIIIIIIIIIIIIIIIIIIIIIIIIIIIIIIIIIIIIIIIIIIIIIIIIIIIIIIIIIIIIIIIIIIIIIIIIIIIIIIIIIIIIIIIIIIIIIIIIIIIIIIIIIIIIIIIIIIIIIIIIIIIIIIIIIIIIIIIII	HI:i:1	NH:i:1	NM:i:0
chr20	16763423	16763570	linker_sequence_2029	40	+	0	147M	*	0	0	GTTTTGATATCAGAATGATGTTGGCTCATAGAATGAATTAGAGAGGAGTCCCTCCTCAATTTTTTGTAATTGTTTCCGTAGAATTGATATCAGCTCTTTTATGTATGTCTGGTAGAATTTGGCTGTGAATTTGTCTGTTCTAGGGCT	IIIIIIIIIIIIIIIIIIIIIIIIIIIIIIIIIIIIIIIIIIIIIIIIIIIIIIIIIIIIIIIIIIIIIIIIIIIIIIIIIIIIIIIIIIIIIIIIIIIIIIIIIIIIIIIIIIIIIIIIIIIIIIIIIIIIIIIIIIIIIIIIIII	HI:i:1	NH:i:1	NM:i:0
chr20	16769213	16769360	linker_sequence_315	40	+	0	147M	*	0	0	TCTGATGACCAGTGATGATGAGCATTTTTCACGTGTCTGTTGGCTGCATTTCAAATGTCTTCTTTGAAGAAGTGTCTGTTCATATCCTTTGCCCACTTTTTGATGGGGTTGTTTGTTTTTTTCTTGTAAATTTGTTCGATTTCTTTG	IIIIIIIIIIIIIIIIIIIIIIIIIIIIIIIIIIIIIIIIIIIIIIIIIIIIIIIIIIIIIIIIIIIIIIIIIIIIIIIIIIIIIIIIIIIIIIIIIIIIIIIIIIIIIIIIIIIIIIIIIIIIIIIIIIIIIIIIIIIIIIIIIII	HI:i:1	NH:i:1	NM:i:0
chr20	16773613	16773760	linker_sequence_1647	40	+	0	147M	*	0	0	TATCTACCTTTGGTCTTTGATGATGGTGACGTACAGATGGGGTTTTGGTGTGGATGTCCTTTCTTTTTGTTAGTTTTCCTTCTAACAGTCAGGACCCTCAGCTGCAGGTCTGTTGGAGTTTGCTGGAGGTTCACTCCAGACCCTGTT	IIIIIIIIIIIIIIIIIIIIIIIIIIIIIIIIIIIIIIIIIIIIIIIIIIIIIIIIIIIIIIIIIIIIIIIIIIIIIIIIIIIIIIIIIIIIIIIIIIIIIIIIIIIIIIIIIIIIIIIIIIIIIIIIIIIIIIIIIIIIIIIIIII	HI:i:1	NH:i:1	NM:i:0
chr20	16812133	16812280	linker_sequence_711	40	+	0	147M	*	0	0	TTAAGATGTTCCCTAATTCTTTCACCTGGCTTTGGAGGGAAGGTAAGCAAAGGAAATATCACCTCTGCGTAGTACACATGGACATTTATTTTTAAAATAGCTTTGATTTTTGAATAACCAAAGGGAGTAATAGAAGTACAGGGATTT	IIIIIIIIIIIIIIIIIIIIIIIIIIIIIIIIIIIIIIIIIIIIIIIIIIIIIIIIIIIIIIIIIIIIIIIIIIIIIIIIIIIIIIIIIIIIIIIIIIIIIIIIIIIIIIIIIIIIIIIIIIIIIIIIIIIIIIIIIIIIIIIIIII	HI:i:1	NH:i:1	NM:i:0
chr20	16816523	16816670	linker_sequence_1380	40	+	0	147M	*	0	0	TCATAGCTTAGCTCCCACTTATGAGTAAGAACATATGGTATTTGGTTTTCCATTCCTGAGTTACTTCACTTAGAATAGTAGTCTCCAGTTACAGCCAGGTTGCTGAGAGAAATGAGACAAGAGAAAGAAATAAAGGCCATCCAAATT	IIIIIIIIIIIIIIIIIIIIIIIIIIIIIIIIIIIIIIIIIIIIIIIIIIIIIIIIIIIIIIIIIIIIIIIIIIIIIIIIIIIIIIIIIIIIIIIIIIIIIIIIIIIIIIIIIIIIIIIIIIIIIIIIIIIIIIIIIIIIIIIIIII	HI:i:1	NH:i:1	NM:i:0
chr20	16828023	16828170	linker_sequence_2163	40	+	0	147M	*	0	0	TGCATACATTCTGGTTAATCCTAGGCTGACTAGGCTGACTACCTTTTTTTTTTTTTTTTTTTTTTTTGAGACAGAATCTCACTCTTCTTGCCCAGGCTGGAGTGCAATGGCACAATCTCAGCTCACTGCAACCTCCGCCTCCTGGGT	IIIIIIIIIIIIIIIIIIIIIIIIIIIIIIIIIIIIIIIIIIIIIIIIIIIIIIIIIIIIIIIIIIIIIIIIIIIIIIIIIIIIIIIIIIIIIIIIIIIIIIIIIIIIIIIIIIIIIIIIIIIIIIIIIIIIIIIIIIIIIIIIIII	HI:i:1	NH:i:1	NM:i:0
chr20	16833963	16834110	linker_sequence_1324	40	+	0	147M	*	0	0	ATTGAATTTATAGATTGCTTTTGGCAATATGTCAGTATGGTCATTTAGACAATGTTGATTCTACCCATCTGTGGGTATAAGATGTGTTTCCATTTGTTTGTGTCATCTATGATTTCTTTCAGCAGTGTTTTGTAGTTTTCTTTCTTT	IIIIIIIIIIIIIIIIIIIIIIIIIIIIIIIIIIIIIIIIIIIIIIIIIIIIIIIIIIIIIIIIIIIIIIIIIIIIIIIIIIIIIIIIIIIIIIIIIIIIIIIIIIIIIIIIIIIIIIIIIIIIIIIIIIIIIIIIIIIIIIIIIII	HI:i:1	NH:i:1	NM:i:0
chr20	16891933	16892080	linker_sequence_325	40	+	0	147M	*	0	0	TTCCTCCATCCCTTTATTTTGAGCCTATGTGTGTCTCTGCACACGAGATGGGTCTCCTGAATACAGCACACTGATGGGCCTTGACTCTTTATCCAATTTGCCAGTCTGTGTCTTTTAATTGGAGCATTTAGCCCATTTACATTTAAG	IIIIIIIIIIIIIIIIIIIIIIIIIIIIIIIIIIIIIIIIIIIIIIIIIIIIIIIIIIIIIIIIIIIIIIIIIIIIIIIIIIIIIIIIIIIIIIIIIIIIIIIIIIIIIIIIIIIIIIIIIIIIIIIIIIIIIIIIIIIIIIIIIII	HI:i:1	NH:i:1	NM:i:0
chr20	16907033	16907180	linker_sequence_2121	40	+	0	147M	*	0	0	TTTACATTTTATAGAGAAAATCACAAAACTTCTTTAATATCTGACATTTAGTAAGCAGTAGAGATGGAATGGGTTCTGTTAGGGGTTAGATTTTGTTCCTTCAAAATTCATATGTTGAAATCCTGACTCCATGTACTTCAGAATATG	IIIIIIIIIIIIIIIIIIIIIIIIIIIIIIIIIIIIIIIIIIIIIIIIIIIIIIIIIIIIIIIIIIIIIIIIIIIIIIIIIIIIIIIIIIIIIIIIIIIIIIIIIIIIIIIIIIIIIIIIIIIIIIIIIIIIIIIIIIIIIIIIIII	HI:i:1	NH:i:1	NM:i:0
chr20	16913843	16913990	linker_sequence_314	40	+	0	147M	*	0	0	ATTAGACAGATCAATGAGACAGAAAATTCACAAGGATATTCAAGACTTGAACTCAGCTCTTGATCAAGTGGACCTAATAGACATCTACAAAACTCTCCACCCAAATCAATAGAATCTACATTCTTCTCAGTGCCACATAGCACTTAT	IIIIIIIIIIIIIIIIIIIIIIIIIIIIIIIIIIIIIIIIIIIIIIIIIIIIIIIIIIIIIIIIIIIIIIIIIIIIIIIIIIIIIIIIIIIIIIIIIIIIIIIIIIIIIIIIIIIIIIIIIIIIIIIIIIIIIIIIIIIIIIIIIII	HI:i:1	NH:i:1	NM:i:0
chr20	16971013	16971160	linker_sequence_1778	40	+	0	147M	*	0	0	GCATTCTGATGAGAACTTTTTCAATTAGAATACACACTACTTGTTTTGGTCATTAATATCATTTATTGTATTCATCTTTTGGGGAGTTTAGCACTTTTTGTTTTATTTTTTATTTTATTTCATTTATTTATTTATTGAGACAGAGTC	IIIIIIIIIIIIIIIIIIIIIIIIIIIIIIIIIIIIIIIIIIIIIIIIIIIIIIIIIIIIIIIIIIIIIIIIIIIIIIIIIIIIIIIIIIIIIIIIIIIIIIIIIIIIIIIIIIIIIIIIIIIIIIIIIIIIIIIIIIIIIIIIIII	HI:i:1	NH:i:1	NM:i:0
chr20	16999963	17000110	linker_sequence_444	40	+	0	147M	*	0	0	GCTCCATTTGTCAACTAACTAAAATTTTTCCACCGTGGGTCTTTTGGCTGTTACACAATATTTTTGAAAGGTTGAGGATATTTATTTTGAATGTGAACTCTAAAATTTAAATATATATGTTTTATCTGAGGTTTTCTCAGATTTAAA	IIIIIIIIIIIIIIIIIIIIIIIIIIIIIIIIIIIIIIIIIIIIIIIIIIIIIIIIIIIIIIIIIIIIIIIIIIIIIIIIIIIIIIIIIIIIIIIIIIIIIIIIIIIIIIIIIIIIIIIIIIIIIIIIIIIIIIIIIIIIIIIIIII	HI:i:1	NH:i:1	NM:i:0
chr20	17016343	17016490	linker_sequence_1000	40	+	0	147M	*	0	0	CTTGCCTATGTCTGCAGCTAAATTTTACAGGCTGCTCTTTGTTACAGAATGATTTGGGGACTGCTTTTCATTAAAAGGAAAACCTTACTGAGGACTCCTATACTTTCACCATCTGCCTAAGATTTCATCTTAACTCTTACATCAGAA	IIIIIIIIIIIIIIIIIIIIIIIIIIIIIIIIIIIIIIIIIIIIIIIIIIIIIIIIIIIIIIIIIIIIIIIIIIIIIIIIIIIIIIIIIIIIIIIIIIIIIIIIIIIIIIIIIIIIIIIIIIIIIIIIIIIIIIIIIIIIIIIIIII	HI:i:1	NH:i:1	NM:i:0
chr20	17120023	17120170	linker_sequence_1063	40	+	0	147M	*	0	0	ATGCAGAAAACTGAAACTGGATCCCTTCTTTACACCTTATACAAAAATCAACTCAATATGCATTAAAGACTTAAACATGAGACCTAATACCATAAAAACCCTAGAAGAAAACCTAGGCAATACCATTCAGGACATAGGCATGGGCAA	IIIIIIIIIIIIIIIIIIIIIIIIIIIIIIIIIIIIIIIIIIIIIIIIIIIIIIIIIIIIIIIIIIIIIIIIIIIIIIIIIIIIIIIIIIIIIIIIIIIIIIIIIIIIIIIIIIIIIIIIIIIIIIIIIIIIIIIIIIIIIIIIIII	HI:i:1	NH:i:1	NM:i:0
chr20	17163353	17163500	linker_sequence_328	40	+	0	147M	*	0	0	ACCAGAATCTCTGGGACACAGATAAAGAATGTTATGAGGAAAGTTCATAGTGCTAAAGGCCCACATCAAAAAGTTAGAAAGGTCTCAATTTAACAACCTAATGTCACATCTAGAGGAACCAGAAAAATAAGAGCAAACCAACTGAAA	IIIIIIIIIIIIIIIIIIIIIIIIIIIIIIIIIIIIIIIIIIIIIIIIIIIIIIIIIIIIIIIIIIIIIIIIIIIIIIIIIIIIIIIIIIIIIIIIIIIIIIIIIIIIIIIIIIIIIIIIIIIIIIIIIIIIIIIIIIIIIIIIIII	HI:i:1	NH:i:1	NM:i:0
chr20	17172213	17172360	linker_sequence_1605	40	+	0	147M	*	0	0	TCCACTCTGTATCTTGCATAAACAAGAACTGATTGAGTTGGAGAGTACTTTTCAATTACAATCCATTCCATTTAAGAATTCTGAGCTGTCGGGCCTTCTTTTCTTTTAATGGAGCAAAGATAAGTCATATCCTTTCACAGGAAGATG	IIIIIIIIIIIIIIIIIIIIIIIIIIIIIIIIIIIIIIIIIIIIIIIIIIIIIIIIIIIIIIIIIIIIIIIIIIIIIIIIIIIIIIIIIIIIIIIIIIIIIIIIIIIIIIIIIIIIIIIIIIIIIIIIIIIIIIIIIIIIIIIIIII	HI:i:1	NH:i:1	NM:i:0
chr20	17173333	17173480	linker_sequence_575	40	+	0	147M	*	0	0	ACTGTTCTTGTCTTGCCTAACAAATTTTAAAAGTAAGATGCAAAAGAATAAAAGTATTTCCAAGTAAATGAACTGCATCCTAGAAAAAACAGCTCAAGAAAATGTGTAGAAATAAAAAATACCTATCATAAAACCAGATAATGCCTG	IIIIIIIIIIIIIIIIIIIIIIIIIIIIIIIIIIIIIIIIIIIIIIIIIIIIIIIIIIIIIIIIIIIIIIIIIIIIIIIIIIIIIIIIIIIIIIIIIIIIIIIIIIIIIIIIIIIIIIIIIIIIIIIIIIIIIIIIIIIIIIIIIII	HI:i:1	NH:i:1	NM:i:0
chr20	17200203	17200350	linker_sequence_723	40	+	0	147M	*	0	0	CTATTTTCATCTTTTTGAATGTGTTCTATTAAATACATTATTTTTAGAAGAAAAAAGAACTATTGGATACTAGGTTTAATACTTTGGTGATGAAATAATCTGTACAGCAAACCTCCATGACACTAGTTTACCTATACAACAAACTTT	IIIIIIIIIIIIIIIIIIIIIIIIIIIIIIIIIIIIIIIIIIIIIIIIIIIIIIIIIIIIIIIIIIIIIIIIIIIIIIIIIIIIIIIIIIIIIIIIIIIIIIIIIIIIIIIIIIIIIIIIIIIIIIIIIIIIIIIIIIIIIIIIIII	HI:i:1	NH:i:1	NM:i:0
chr20	17203903	17204050	linker_sequence_2243	40	+	0	147M	*	0	0	AATAATCCATTGAAAGGGTTGACAGTCAATATGGTTTGGCTCTGTGTCCCCACCCAAATCTCATCTTGAATTGTACTCCCATAATTCCCACATGTTGTAGGAGGGACCAAGTGGGAGGTAATTGAATCATGAGGGCAGTTTCCCCAT	IIIIIIIIIIIIIIIIIIIIIIIIIIIIIIIIIIIIIIIIIIIIIIIIIIIIIIIIIIIIIIIIIIIIIIIIIIIIIIIIIIIIIIIIIIIIIIIIIIIIIIIIIIIIIIIIIIIIIIIIIIIIIIIIIIIIIIIIIIIIIIIIIII	HI:i:1	NH:i:1	NM:i:0
chr20	17237683	17237830	linker_sequence_591	40	+	0	147M	*	0	0	GGTTCCAAGTCTTTGCTATTGTGGAACTTAAATAAATTTACAAGAAAAAAAACCCATCAAGGAGTGGGCAAAGGATATGAACAGACACTTCTCAAAGGAAGATACTTACGTGGCCAACAAACATATGAAAAAAAATGCACCACCACT	IIIIIIIIIIIIIIIIIIIIIIIIIIIIIIIIIIIIIIIIIIIIIIIIIIIIIIIIIIIIIIIIIIIIIIIIIIIIIIIIIIIIIIIIIIIIIIIIIIIIIIIIIIIIIIIIIIIIIIIIIIIIIIIIIIIIIIIIIIIIIIIIIII	HI:i:1	NH:i:1	NM:i:0
chr20	17291553	17291700	linker_sequence_2296	40	+	0	147M	*	0	0	GAGAATTGCTTAAACCTGGAGGGGCAGAGGTTGTCGTGAGCCAAGATCGCACCACTGCACTCCAGCCTGGGCTACAGAGCAAGACTCCGTCTCAAAAAAAAAAAAAAAAATCATGGAAAAAGTGAATAAATGGTCTTCCTCAGGGAT	IIIIIIIIIIIIIIIIIIIIIIIIIIIIIIIIIIIIIIIIIIIIIIIIIIIIIIIIIIIIIIIIIIIIIIIIIIIIIIIIIIIIIIIIIIIIIIIIIIIIIIIIIIIIIIIIIIIIIIIIIIIIIIIIIIIIIIIIIIIIIIIIIII	HI:i:1	NH:i:1	NM:i:0
chr20	17309013	17309160	linker_sequence_309	40	+	0	147M	*	0	0	ACCTAACATATATTACATAATTATATATTATGCAATTATATATATTATAAAATTATACATAATTTTATATATTGTAGAATTACATATAATTATAGAATTATATGCAATTTTATATATATTAAAATACATAGACAAACATAATTTAGT	IIIIIIIIIIIIIIIIIIIIIIIIIIIIIIIIIIIIIIIIIIIIIIIIIIIIIIIIIIIIIIIIIIIIIIIIIIIIIIIIIIIIIIIIIIIIIIIIIIIIIIIIIIIIIIIIIIIIIIIIIIIIIIIIIIIIIIIIIIIIIIIIIII	HI:i:1	NH:i:1	NM:i:0
chr20	17332963	17333110	linker_sequence_1814	40	+	0	147M	*	0	0	ATGTTATTTTTCATAGAATTAGAAGAAACAATTCTAAAATTCTATAAAACCAAAAAGAGCCCGAATAGCCAAAGCAATCCTAAGCAAAAAGAACAAAGCTGGAGGCATTGCATTACCCAATGTCATATTATATTGTAAGCCTACAGT	IIIIIIIIIIIIIIIIIIIIIIIIIIIIIIIIIIIIIIIIIIIIIIIIIIIIIIIIIIIIIIIIIIIIIIIIIIIIIIIIIIIIIIIIIIIIIIIIIIIIIIIIIIIIIIIIIIIIIIIIIIIIIIIIIIIIIIIIIIIIIIIIIII	HI:i:1	NH:i:1	NM:i:0
chr20	17382753	17382900	linker_sequence_1383	40	+	0	147M	*	0	0	TGCCTCGGCTGTTACTTAGAGCAACTGTTTGCTCCTTCCTGCAATACAGCTGCACTCCTCCACCACAGGGTTTTGGAAAATATCAATTAAATAATATATTTTAAACAACTTTGAAAAAGATAAAGGCATCTTTTTAATTTGGGGCAC	IIIIIIIIIIIIIIIIIIIIIIIIIIIIIIIIIIIIIIIIIIIIIIIIIIIIIIIIIIIIIIIIIIIIIIIIIIIIIIIIIIIIIIIIIIIIIIIIIIIIIIIIIIIIIIIIIIIIIIIIIIIIIIIIIIIIIIIIIIIIIIIIIII	HI:i:1	NH:i:1	NM:i:0
chr20	17383773	17383920	linker_sequence_828	40	+	0	147M	*	0	0	GTGTCAAATCCACAATGGGAGAACACTGTGTCACTAGAAAATTATATGACCCTGGCAACCTTAGGAGTATGGAAGAAAGATTTCAAACAAGTTTCTGACTATGTATCTTTTTCTAAATTTTTTTGAATGCTGAAGAAATGTTAAATT	IIIIIIIIIIIIIIIIIIIIIIIIIIIIIIIIIIIIIIIIIIIIIIIIIIIIIIIIIIIIIIIIIIIIIIIIIIIIIIIIIIIIIIIIIIIIIIIIIIIIIIIIIIIIIIIIIIIIIIIIIIIIIIIIIIIIIIIIIIIIIIIIIII	HI:i:1	NH:i:1	NM:i:0
chr20	17429713	17429860	linker_sequence_1957	40	+	0	147M	*	0	0	TCTCGCTACTTTGCCCAGGCTGGTCTCAAACTCTTGGCCTCAAGTGCTCCTCCTGCCTCAAGGCTCCACTTCCCAGAGCACTGGGATTACAGGCATGAGCCATCAGGCTGGCCTACTTGCCTCAGGCAGCTGACAGCCATTCCACTC	IIIIIIIIIIIIIIIIIIIIIIIIIIIIIIIIIIIIIIIIIIIIIIIIIIIIIIIIIIIIIIIIIIIIIIIIIIIIIIIIIIIIIIIIIIIIIIIIIIIIIIIIIIIIIIIIIIIIIIIIIIIIIIIIIIIIIIIIIIIIIIIIIII	HI:i:1	NH:i:1	NM:i:0
chr20	17433853	17434000	linker_sequence_1056	40	+	0	147M	*	0	0	ATTTATATATTGATATATAGCTATTTAAAATAAAAGGTATATATCTTCTATAAATGTTTTGTATAGCTTATGTAGCTAAGAAAAATTATATGTCCATATACTTGCATTTTCACTAAAAAATGTCTGATACATAAAGAGATGTAAGAA	IIIIIIIIIIIIIIIIIIIIIIIIIIIIIIIIIIIIIIIIIIIIIIIIIIIIIIIIIIIIIIIIIIIIIIIIIIIIIIIIIIIIIIIIIIIIIIIIIIIIIIIIIIIIIIIIIIIIIIIIIIIIIIIIIIIIIIIIIIIIIIIIIII	HI:i:1	NH:i:1	NM:i:0
chr20	17458393	17458540	linker_sequence_1456	40	+	0	147M	*	0	0	GTTATGATTCCACTCTCTGTAAGTGTTAGTGTTAGTGGTAATATGCAAAACTGATTTTGTGTGCAGGGTTAAGTAGCAGATTGACTTCGCATTTGGTGGCCAGCTGTGTACCCTAATTTTTATCTATTTTCTTAATAAATTTAATTA	IIIIIIIIIIIIIIIIIIIIIIIIIIIIIIIIIIIIIIIIIIIIIIIIIIIIIIIIIIIIIIIIIIIIIIIIIIIIIIIIIIIIIIIIIIIIIIIIIIIIIIIIIIIIIIIIIIIIIIIIIIIIIIIIIIIIIIIIIIIIIIIIIII	HI:i:1	NH:i:1	NM:i:0
chr20	17466253	17466400	linker_sequence_1061	40	+	0	147M	*	0	0	ATAATTATTCATAAAATATTAATATACTATATTTACCAAAGTTAATTATAAAAACAATTTATAATTCTGTCCTCTGATATAACACTTAAACTCAATTATTAAAATCTTAGCCGGGCATGGTGGCATGTGCCTGTAGTATCAGCTACT	IIIIIIIIIIIIIIIIIIIIIIIIIIIIIIIIIIIIIIIIIIIIIIIIIIIIIIIIIIIIIIIIIIIIIIIIIIIIIIIIIIIIIIIIIIIIIIIIIIIIIIIIIIIIIIIIIIIIIIIIIIIIIIIIIIIIIIIIIIIIIIIIIII	HI:i:1	NH:i:1	NM:i:0
chr20	17480013	17480160	linker_sequence_1450	40	+	0	147M	*	0	0	AGCTGTGACTACAGGCAAGCACCAACATGCTGGGCTTTTTTTTTTTTTTTTTTTTTTTGGTAGTGATAGGGTCCCACTTCGTTGCCCAGGCTGGTTTCAAACTCCTGGCTTCAAGTGATCCTCCCACCTCAGCCTCCCAAAGTGCTG	IIIIIIIIIIIIIIIIIIIIIIIIIIIIIIIIIIIIIIIIIIIIIIIIIIIIIIIIIIIIIIIIIIIIIIIIIIIIIIIIIIIIIIIIIIIIIIIIIIIIIIIIIIIIIIIIIIIIIIIIIIIIIIIIIIIIIIIIIIIIIIIIIII	HI:i:1	NH:i:1	NM:i:0
chr20	17480993	17481140	linker_sequence_1614	40	+	0	147M	*	0	0	ACTGCAGTCAACAATGGACTGCATATAGGATGGTGGTCCCATAAGAGTACAATGGAGCTGGACAATTCCTGTCGCCTTGTGACAACCGCAGCCATCCTAGGGCCGTGGAGCCATACGTTCACTCACATGTCTGTGAGGACGCCGGCG	IIIIIIIIIIIIIIIIIIIIIIIIIIIIIIIIIIIIIIIIIIIIIIIIIIIIIIIIIIIIIIIIIIIIIIIIIIIIIIIIIIIIIIIIIIIIIIIIIIIIIIIIIIIIIIIIIIIIIIIIIIIIIIIIIIIIIIIIIIIIIIIIIII	HI:i:1	NH:i:1	NM:i:0
chr20	17513043	17513190	linker_sequence_2220	40	+	0	147M	*	0	0	CGTCTCAAAAAAAAAAAAAAAAAGAAAAAGAAAAAAAGATTGCTTTTTTCTTTTTCTTTTTTTAACATAAAATGTAATACAAAAAAATTTTAATAAAAAATGAGATGGGGTCTTGCTATGTTGCCCAGGCAGGACTCAAACTCCTGG	IIIIIIIIIIIIIIIIIIIIIIIIIIIIIIIIIIIIIIIIIIIIIIIIIIIIIIIIIIIIIIIIIIIIIIIIIIIIIIIIIIIIIIIIIIIIIIIIIIIIIIIIIIIIIIIIIIIIIIIIIIIIIIIIIIIIIIIIIIIIIIIIIII	HI:i:1	NH:i:1	NM:i:0
chr20	17529553	17529700	linker_sequence_2264	40	+	0	147M	*	0	0	GGGGTCCTCCTGCCCTTGCCTCCCAAATAGCTGGGACTACAAGCACATGCCACCACATCAGGCTAGTTTTTAAATTATTTTTTGTAGAGATAGAGTCTCACTATGTTGCCCAGGCTGGTCTCAAACTCTTTGTCTCAAGTGATTCCC	IIIIIIIIIIIIIIIIIIIIIIIIIIIIIIIIIIIIIIIIIIIIIIIIIIIIIIIIIIIIIIIIIIIIIIIIIIIIIIIIIIIIIIIIIIIIIIIIIIIIIIIIIIIIIIIIIIIIIIIIIIIIIIIIIIIIIIIIIIIIIIIIIII	HI:i:1	NH:i:1	NM:i:0
chr20	17555313	17555460	linker_sequence_1404	40	+	0	147M	*	0	0	TGAGCTAAGATCGCACCATTGCACTCCAGCCTGGGTGACAGAGCGAGACTCAGTCTCAAAAAAAAAAAAAAAAAAAAAATTAAAAGTCTAAAAAACAAACATGCAAAACAAGTAAACATGACTGACTTTCTTTTCTTTCTCCTTTCC	IIIIIIIIIIIIIIIIIIIIIIIIIIIIIIIIIIIIIIIIIIIIIIIIIIIIIIIIIIIIIIIIIIIIIIIIIIIIIIIIIIIIIIIIIIIIIIIIIIIIIIIIIIIIIIIIIIIIIIIIIIIIIIIIIIIIIIIIIIIIIIIIIII	HI:i:1	NH:i:1	NM:i:0
chr20	17582523	17582670	linker_sequence_51	40	+	0	147M	*	0	0	GGAGTAGAATTCTTTAGTTTCTAAGGGGAGGGAGAAATGGTAACACTACCTGATTTTTTTCTTTTTTTTTTTTTTAGAGGGGCAAGGATTCTCTTGATACTTTGGCCTGAGTCAGGGCAAGGCAGGGAGGGACTTAGCTTTTAGCTA	IIIIIIIIIIIIIIIIIIIIIIIIIIIIIIIIIIIIIIIIIIIIIIIIIIIIIIIIIIIIIIIIIIIIIIIIIIIIIIIIIIIIIIIIIIIIIIIIIIIIIIIIIIIIIIIIIIIIIIIIIIIIIIIIIIIIIIIIIIIIIIIIIII	HI:i:1	NH:i:1	NM:i:0
chr20	17583473	17583620	linker_sequence_970	40	+	0	147M	*	0	0	ATCCTGGCCAACCAACATGGTGCAACCCCATCTCTACTAAAATTAACTGGGCATAGTGGCACACGCCTGCAGTTCCAGCTACTCGGGAGGCTGAGGCAGGAGAATCGCTTGAATCTGGGAGGCAGAGGTTGCAGTGAGCTGAGATCA	IIIIIIIIIIIIIIIIIIIIIIIIIIIIIIIIIIIIIIIIIIIIIIIIIIIIIIIIIIIIIIIIIIIIIIIIIIIIIIIIIIIIIIIIIIIIIIIIIIIIIIIIIIIIIIIIIIIIIIIIIIIIIIIIIIIIIIIIIIIIIIIIIII	HI:i:1	NH:i:1	NM:i:0
chr20	17587463	17587610	linker_sequence_1918	40	+	0	147M	*	0	0	TTAAATCTGGATTCTTTCAGTGAATGCTGTTTGTGAGGCCCATCTATCTTGATGCATGTAGTTACAATTATTTTTTCTCGTTACTGTGTAGTATTCCGTGTTTGTATATACCCCAGTTTATCCAGATTAGAACTGGTCTTTTAAAAG	IIIIIIIIIIIIIIIIIIIIIIIIIIIIIIIIIIIIIIIIIIIIIIIIIIIIIIIIIIIIIIIIIIIIIIIIIIIIIIIIIIIIIIIIIIIIIIIIIIIIIIIIIIIIIIIIIIIIIIIIIIIIIIIIIIIIIIIIIIIIIIIIIII	HI:i:1	NH:i:1	NM:i:0
chr20	17600763	17600910	linker_sequence_1228	40	+	0	147M	*	0	0	TAGTCAATGTCTCTCATTAAGGAAAAACAGGATGGACAAGATCCCTTGGCTTGAGAGAGAATGCCTCTCTTAAGGCACACGGTCCATGAGGAAGAAATCAGTGAAGTGTCCTCTGCATTAACGTCACTTTCAAAGAGGCTCCCGGGA	IIIIIIIIIIIIIIIIIIIIIIIIIIIIIIIIIIIIIIIIIIIIIIIIIIIIIIIIIIIIIIIIIIIIIIIIIIIIIIIIIIIIIIIIIIIIIIIIIIIIIIIIIIIIIIIIIIIIIIIIIIIIIIIIIIIIIIIIIIIIIIIIIII	HI:i:1	NH:i:1	NM:i:0
chr20	17622993	17623140	linker_sequence_1594	40	+	0	147M	*	0	0	CCACTCATACCCAGTAGAGCCCCCAGTGACGACTGACAAGCTCTCGGTGCCACTGAGACTGTGCAGGATGTGTATGGCCAGGAAGGGAGTGACCCCACTGGCCTCAGGGCACACCTGAGCATCTCTAACCACTAAATCCTCCAGCAC	IIIIIIIIIIIIIIIIIIIIIIIIIIIIIIIIIIIIIIIIIIIIIIIIIIIIIIIIIIIIIIIIIIIIIIIIIIIIIIIIIIIIIIIIIIIIIIIIIIIIIIIIIIIIIIIIIIIIIIIIIIIIIIIIIIIIIIIIIIIIIIIIIII	HI:i:1	NH:i:1	NM:i:0
chr20	17696883	17697030	linker_sequence_244	40	+	0	147M	*	0	0	GCCTGACAGGGTCTCCTCAGACCCTTAACAGCCTAGGTGGGAGAGGGCTCCTCAGAGTCCGACCTTCAGTGTTATAGGAAGGTTACCCCCCTTCTTTTCTTTTCCTTTTTTTTCTTTTTTGAGACAGGGTCTCCCCTAGGCTGGAGT	IIIIIIIIIIIIIIIIIIIIIIIIIIIIIIIIIIIIIIIIIIIIIIIIIIIIIIIIIIIIIIIIIIIIIIIIIIIIIIIIIIIIIIIIIIIIIIIIIIIIIIIIIIIIIIIIIIIIIIIIIIIIIIIIIIIIIIIIIIIIIIIIIII	HI:i:1	NH:i:1	NM:i:0
chr20	17815473	17815620	linker_sequence_1644	40	+	0	147M	*	0	0	ACTATTACCCTAGAGGGCATTTTGACAATATTTATAAAAATTTAAAATGAACATATCTTTTGGCTAAGCAATCCCACTTCTGGGATTTATCCTGCAGACACATGGGCACACATGCCAAACAATCTAGTGACAAAGCTCTCTGAGATA	IIIIIIIIIIIIIIIIIIIIIIIIIIIIIIIIIIIIIIIIIIIIIIIIIIIIIIIIIIIIIIIIIIIIIIIIIIIIIIIIIIIIIIIIIIIIIIIIIIIIIIIIIIIIIIIIIIIIIIIIIIIIIIIIIIIIIIIIIIIIIIIIIII	HI:i:1	NH:i:1	NM:i:0
chr20	17846383	17846530	linker_sequence_1028	40	+	0	147M	*	0	0	ACTGATTACTGATCATAGAGAGGGGCCTCTTGGCCTCCCCTAAAACATCTGCCCATTTCTTTTTTTTTTTTTTTTTTTTTTTGAGACAGAGTCTCACTCTGTCGCCCAGGCTGGAGTACAGTGCAGTGGCACAGTCTCGGCTTACTG	IIIIIIIIIIIIIIIIIIIIIIIIIIIIIIIIIIIIIIIIIIIIIIIIIIIIIIIIIIIIIIIIIIIIIIIIIIIIIIIIIIIIIIIIIIIIIIIIIIIIIIIIIIIIIIIIIIIIIIIIIIIIIIIIIIIIIIIIIIIIIIIIIII	HI:i:1	NH:i:1	NM:i:0
chr20	17862073	17862220	linker_sequence_753	40	+	0	147M	*	0	0	AAAAATACAAAAATTAGCCGGGCATGGTGGCGAGCACCTGTAATCTTAGCTACTCAGGAGACTCAGGCAGGAAAATTGCTTGAACCCGGGTGGTGGAGGTTACAATGAGCCGAGATCGCACCATTGCACTCCAGCCTGGGCAACAAG	IIIIIIIIIIIIIIIIIIIIIIIIIIIIIIIIIIIIIIIIIIIIIIIIIIIIIIIIIIIIIIIIIIIIIIIIIIIIIIIIIIIIIIIIIIIIIIIIIIIIIIIIIIIIIIIIIIIIIIIIIIIIIIIIIIIIIIIIIIIIIIIIIII	HI:i:1	NH:i:1	NM:i:0
chr20	17880073	17880220	linker_sequence_65	40	+	0	147M	*	0	0	TCTCTACTAAAAATACAAAAAGTAGCCAGGCATGGTGGTGTACATCTGTGATCTCAGCTACTCAAGAGGCTGAGGCACGAGAATCGCTTGAACCTGGGATGCAGAGGTTGCAGTGAGCTGAGATCATCCCACTGCACTCCAGCCTGG	IIIIIIIIIIIIIIIIIIIIIIIIIIIIIIIIIIIIIIIIIIIIIIIIIIIIIIIIIIIIIIIIIIIIIIIIIIIIIIIIIIIIIIIIIIIIIIIIIIIIIIIIIIIIIIIIIIIIIIIIIIIIIIIIIIIIIIIIIIIIIIIIIII	HI:i:1	NH:i:1	NM:i:0
chr20	17939113	17939260	linker_sequence_894	40	+	0	147M	*	0	0	ATTCTGAAAGCCAGAGGGAGCCTATTACAATGGCTTTCCTCCAAAAAATTAAGCTCAAGTAGTCACCAGAAGTTGATTTTAACATCAACTATTAGTAAGATCAAAACAGATACTTTTGAGTCCTCACATCTCAACCTAAGTATTTTT	IIIIIIIIIIIIIIIIIIIIIIIIIIIIIIIIIIIIIIIIIIIIIIIIIIIIIIIIIIIIIIIIIIIIIIIIIIIIIIIIIIIIIIIIIIIIIIIIIIIIIIIIIIIIIIIIIIIIIIIIIIIIIIIIIIIIIIIIIIIIIIIIIII	HI:i:1	NH:i:1	NM:i:0
chr20	17973323	17973470	linker_sequence_165	40	+	0	147M	*	0	0	GGAGAATTGTTTGAACCCAGGAGGCAGAGGTCGCAGTGAGCTAAGGCCACGCCACTGCACTCCAGCCTGGGCAGCAGAGCGAGTCTCCGTCTCAAAAAAAAAAAAAAAAAAAAAGGAATTAACACGTATGTTAGGAATTGTTGGTTG	IIIIIIIIIIIIIIIIIIIIIIIIIIIIIIIIIIIIIIIIIIIIIIIIIIIIIIIIIIIIIIIIIIIIIIIIIIIIIIIIIIIIIIIIIIIIIIIIIIIIIIIIIIIIIIIIIIIIIIIIIIIIIIIIIIIIIIIIIIIIIIIIIII	HI:i:1	NH:i:1	NM:i:0
chr20	18022453	18022600	linker_sequence_282	40	+	0	147M	*	0	0	GAGGCTGCCCTGTCTGCGGCTTCTGCCCCTAAAATTTTCAAGCAGGTTTTGGCTTTGGGAAAGGTGAAGTAACAACTGGCAGTTCCTCCCACCCTTTTTTTTTTTTTTTTTTCTTTTTGAGATGGAGTCTTACTTTTTTTGCCCAGG	IIIIIIIIIIIIIIIIIIIIIIIIIIIIIIIIIIIIIIIIIIIIIIIIIIIIIIIIIIIIIIIIIIIIIIIIIIIIIIIIIIIIIIIIIIIIIIIIIIIIIIIIIIIIIIIIIIIIIIIIIIIIIIIIIIIIIIIIIIIIIIIIIII	HI:i:1	NH:i:1	NM:i:0
chr20	18039083	18039230	linker_sequence_657	40	+	0	147M	*	0	0	ATTCGGCATCTTTAGACCACGTTATTTTTCTGACTAGTATCATACAATCTAAGAAAAACAAGCCTTGCCCCGCCAAAGCAGCTTCTCCTCACAAGACGTTGCACCCCCCGAGAGCCCCCTCACCCCAAGTAAACACACAATAGAAAC	IIIIIIIIIIIIIIIIIIIIIIIIIIIIIIIIIIIIIIIIIIIIIIIIIIIIIIIIIIIIIIIIIIIIIIIIIIIIIIIIIIIIIIIIIIIIIIIIIIIIIIIIIIIIIIIIIIIIIIIIIIIIIIIIIIIIIIIIIIIIIIIIIII	HI:i:1	NH:i:1	NM:i:0
chr20	18054553	18054700	linker_sequence_610	40	+	0	147M	*	0	0	AGGCTTAGAAAGGTCAAGAGCCCCTACTTTTAAGCCCCTCATTAGAGATATACAAATTTTATTTATTTATTTATTTATTTTGAGACAGAGTCTCACTCTGCCACCCAGGCTGTAGTGCAATGGCATGATCTCGGCTCACCGCAACCT	IIIIIIIIIIIIIIIIIIIIIIIIIIIIIIIIIIIIIIIIIIIIIIIIIIIIIIIIIIIIIIIIIIIIIIIIIIIIIIIIIIIIIIIIIIIIIIIIIIIIIIIIIIIIIIIIIIIIIIIIIIIIIIIIIIIIIIIIIIIIIIIIIII	HI:i:1	NH:i:1	NM:i:0
chr20	18084503	18084650	linker_sequence_304	40	+	0	147M	*	0	0	AGGAGAACACTTTTTAAAAGTGCTTAAACTAGGCTGGGTGCTGTGGCTCATGCCTGTAATCCCAGCACTTTGGGAGGCTGAGGCGGGTGGATCACGTGAGGTCAGGAGTTCAAGACCAGCCTGGCCAATGTGTTATACCCTACCTCT	IIIIIIIIIIIIIIIIIIIIIIIIIIIIIIIIIIIIIIIIIIIIIIIIIIIIIIIIIIIIIIIIIIIIIIIIIIIIIIIIIIIIIIIIIIIIIIIIIIIIIIIIIIIIIIIIIIIIIIIIIIIIIIIIIIIIIIIIIIIIIIIIIII	HI:i:1	NH:i:1	NM:i:0
chr20	18095133	18095280	linker_sequence_3	40	+	0	147M	*	0	0	CTTCAATATGTTGATTTTCTTTCTATTGGAAATATACCCAGCAGTGGGATTCCTGGATCATATGGTAGCTCCATTTTTAGTTTGTTAAGGAATCTCCAAACTCTTCTCCATAATGGTTGTACTAATTTACATTCCCACCAACAGTGT	IIIIIIIIIIIIIIIIIIIIIIIIIIIIIIIIIIIIIIIIIIIIIIIIIIIIIIIIIIIIIIIIIIIIIIIIIIIIIIIIIIIIIIIIIIIIIIIIIIIIIIIIIIIIIIIIIIIIIIIIIIIIIIIIIIIIIIIIIIIIIIIIIII	HI:i:1	NH:i:1	NM:i:0
chr20	18096303	18096450	linker_sequence_559	40	+	0	147M	*	0	0	TGAAATGGGTTTCTTGTAGACAACATGTAGTTGGGTCCTGTTTTTTGATCCACATGATCATTTCTATCTTTTTTTTTTTTTTTTTTTTTTTGAGATGGAGTTTCGCTCTTGTCGCCCAGGCTAGAGTGTGGTGGTGCAATCTCAGCT	IIIIIIIIIIIIIIIIIIIIIIIIIIIIIIIIIIIIIIIIIIIIIIIIIIIIIIIIIIIIIIIIIIIIIIIIIIIIIIIIIIIIIIIIIIIIIIIIIIIIIIIIIIIIIIIIIIIIIIIIIIIIIIIIIIIIIIIIIIIIIIIIIII	HI:i:1	NH:i:1	NM:i:0
chr20	18196033	18196180	linker_sequence_849	40	+	0	147M	*	0	0	TCAAGCGATTCTCCTGCCTCAGTCTCCTGAGTATCTGGGACTGCAGGCACGTACCACCACACCCAGGTAGTTTTTGTATTTTTAGTAGAGTCGGGGTTTCACCATATTGGCCAGGCTGCTCTCAAACTTCTGACCTCGTGATCCTCC	IIIIIIIIIIIIIIIIIIIIIIIIIIIIIIIIIIIIIIIIIIIIIIIIIIIIIIIIIIIIIIIIIIIIIIIIIIIIIIIIIIIIIIIIIIIIIIIIIIIIIIIIIIIIIIIIIIIIIIIIIIIIIIIIIIIIIIIIIIIIIIIIIII	HI:i:1	NH:i:1	NM:i:0
chr20	18207073	18207220	linker_sequence_160	40	+	0	147M	*	0	0	TCTAAAACTATTCAGCAAAAGTTTGAGGACAAACAGGATATTTGCAGACTCAAGTATGTCCCCCAAAATGTTTATTAATTACAAAGAGAAATATAGTAATTTCAGAGCAGGCAAATCCAAGAGACACCACCTTAACTAGGTGATCAA	IIIIIIIIIIIIIIIIIIIIIIIIIIIIIIIIIIIIIIIIIIIIIIIIIIIIIIIIIIIIIIIIIIIIIIIIIIIIIIIIIIIIIIIIIIIIIIIIIIIIIIIIIIIIIIIIIIIIIIIIIIIIIIIIIIIIIIIIIIIIIIIIIII	HI:i:1	NH:i:1	NM:i:0
chr20	18224263	18224410	linker_sequence_670	40	+	0	147M	*	0	0	AATCAAGAACTCAACCCCTTTTACAACAGCTGCAAATAAAATAAAATAAAATACTTGGGATATACCTAACCGAGGAGGTGAAAGACCTCTACAAGGAAAACTACAAAACACTACTGAAAGAAATCATAAACAACACAAACAAATGGA	IIIIIIIIIIIIIIIIIIIIIIIIIIIIIIIIIIIIIIIIIIIIIIIIIIIIIIIIIIIIIIIIIIIIIIIIIIIIIIIIIIIIIIIIIIIIIIIIIIIIIIIIIIIIIIIIIIIIIIIIIIIIIIIIIIIIIIIIIIIIIIIIIII	HI:i:1	NH:i:1	NM:i:0
chr20	18243613	18243760	linker_sequence_671	40	+	0	147M	*	0	0	AAAACTGACTCAAAATAACATAAAATCTGAATATGTTAACATCAGTTATAGTTAGTAATTTTATCCATTAGGATTAGTAATTTAAAATCTTCTCACAAGGAAATCCCAGGCCCAGATTGTTTCCCCAGAATTCGTTTGATGAAGTCC	IIIIIIIIIIIIIIIIIIIIIIIIIIIIIIIIIIIIIIIIIIIIIIIIIIIIIIIIIIIIIIIIIIIIIIIIIIIIIIIIIIIIIIIIIIIIIIIIIIIIIIIIIIIIIIIIIIIIIIIIIIIIIIIIIIIIIIIIIIIIIIIIIII	HI:i:1	NH:i:1	NM:i:0
chr20	18266153	18266300	linker_sequence_1072	40	+	0	147M	*	0	0	ACTGGATTAATACCAAACAACAACAAATGATTTAGACACATGAATGTCAAACTGCTGAAAACCAAAGACAAAGCAAATTCTCAAGAGCGGTGTGTGTGCGTGCACACACACACACCCCTATCTACCCATTCTCAACTATACCAAAAC	IIIIIIIIIIIIIIIIIIIIIIIIIIIIIIIIIIIIIIIIIIIIIIIIIIIIIIIIIIIIIIIIIIIIIIIIIIIIIIIIIIIIIIIIIIIIIIIIIIIIIIIIIIIIIIIIIIIIIIIIIIIIIIIIIIIIIIIIIIIIIIIIIII	HI:i:1	NH:i:1	NM:i:0
chr20	18302583	18302730	linker_sequence_1166	40	+	0	147M	*	0	0	AAAAAGTGGAAGGTTTTTGGATATAAGTCCGATGCAAAAAATGTTTTTCCAAAATGATTCAGAAAGATGATTTTTTTCATTCAGACTTGCCAGAAATGTAATTATGGACATAATTGCATGCCATATTTTTCTTCTAAAATGGTGTAA	IIIIIIIIIIIIIIIIIIIIIIIIIIIIIIIIIIIIIIIIIIIIIIIIIIIIIIIIIIIIIIIIIIIIIIIIIIIIIIIIIIIIIIIIIIIIIIIIIIIIIIIIIIIIIIIIIIIIIIIIIIIIIIIIIIIIIIIIIIIIIIIIIII	HI:i:1	NH:i:1	NM:i:0
chr20	18314793	18314940	linker_sequence_35	40	+	0	147M	*	0	0	GCAAAGAAGTTAAAAACTTTGAAAAAAAATTAGATGAATGGATAACTAGAATAACCAACGCAGAGAAGTCCTTAAAGGAGCTGATGGAGCTGAAAACCAAGGCTTGAGAAATACGTGAAGAATGCAGAAGCCTCAGGAGCTGAGGCG	IIIIIIIIIIIIIIIIIIIIIIIIIIIIIIIIIIIIIIIIIIIIIIIIIIIIIIIIIIIIIIIIIIIIIIIIIIIIIIIIIIIIIIIIIIIIIIIIIIIIIIIIIIIIIIIIIIIIIIIIIIIIIIIIIIIIIIIIIIIIIIIIIII	HI:i:1	NH:i:1	NM:i:0
chr20	18320433	18320580	linker_sequence_509	40	+	0	147M	*	0	0	CTCAAGAGCACATGAAATATTCTTCAAATATTCTTAGGCTGCAAAATTATCTTCAGTAGGTATAAAAAGGCTGAAATAACACAAAGCATCTTGTCCGGCCACAATGAAACGAAAGCAGAAGTCAATAACAGAAGGAAAACTGGAAAT	IIIIIIIIIIIIIIIIIIIIIIIIIIIIIIIIIIIIIIIIIIIIIIIIIIIIIIIIIIIIIIIIIIIIIIIIIIIIIIIIIIIIIIIIIIIIIIIIIIIIIIIIIIIIIIIIIIIIIIIIIIIIIIIIIIIIIIIIIIIIIIIIIII	HI:i:1	NH:i:1	NM:i:0
chr20	18416373	18416520	linker_sequence_1659	40	+	0	147M	*	0	0	CTGCACATGTATCCCAGAACTTAAAAGTATAATTAAAAAAAAAAAAAGCTGCTTCTCTGTCTATGGAGTAACCATTCTTTTGTTTCTTTACTTCTCTAATTAAGAAAAAAAATTTAAAAAAAATAAAAAGCCTGACACTAGTGGCCA	IIIIIIIIIIIIIIIIIIIIIIIIIIIIIIIIIIIIIIIIIIIIIIIIIIIIIIIIIIIIIIIIIIIIIIIIIIIIIIIIIIIIIIIIIIIIIIIIIIIIIIIIIIIIIIIIIIIIIIIIIIIIIIIIIIIIIIIIIIIIIIIIIII	HI:i:1	NH:i:1	NM:i:0
chr20	18436183	18436330	linker_sequence_272	40	+	0	147M	*	0	0	TTTACTGCTATGTAACAAACCACCCCAAAGGTAGTGCCTTAAAACATGAATCTGTGGATTCACGGTCCCCACTGGGTAGGTCTCATTTGAGCTCTTCCATGTGGCTGCCATCAAACATCAGCAAGGGCTGGAGTCAACTGAAGGCTC	IIIIIIIIIIIIIIIIIIIIIIIIIIIIIIIIIIIIIIIIIIIIIIIIIIIIIIIIIIIIIIIIIIIIIIIIIIIIIIIIIIIIIIIIIIIIIIIIIIIIIIIIIIIIIIIIIIIIIIIIIIIIIIIIIIIIIIIIIIIIIIIIIII	HI:i:1	NH:i:1	NM:i:0
chr20	18459173	18459320	linker_sequence_934	40	+	0	147M	*	0	0	ACAACCCAGTGAAATTTGGGTTCCTCAGTGTTGGGGTGAGTAGTTACAGACAAACAAGGAAAGTTAGAATGATCCATGTAGTAATGGATTAGACTTGAAAACATCAGTATGGACTCTTGTGTAATTTAATATAAATAATATAGATGG	IIIIIIIIIIIIIIIIIIIIIIIIIIIIIIIIIIIIIIIIIIIIIIIIIIIIIIIIIIIIIIIIIIIIIIIIIIIIIIIIIIIIIIIIIIIIIIIIIIIIIIIIIIIIIIIIIIIIIIIIIIIIIIIIIIIIIIIIIIIIIIIIIII	HI:i:1	NH:i:1	NM:i:0
chr20	18480143	18480290	linker_sequence_1109	40	+	0	147M	*	0	0	CTCTATAACAAACATCTCTGACAGCGTAGGTATCCACCCCATGAAGTTCCCATTAAATCTTTTTTTTTTTTTTTTTTGAGACGGAGTCTCGCTGTCGCCCAGGCTGGAGTGCAGTGGCGCAATCTCGGCTCACTGCAGGCTCCGCCC	IIIIIIIIIIIIIIIIIIIIIIIIIIIIIIIIIIIIIIIIIIIIIIIIIIIIIIIIIIIIIIIIIIIIIIIIIIIIIIIIIIIIIIIIIIIIIIIIIIIIIIIIIIIIIIIIIIIIIIIIIIIIIIIIIIIIIIIIIIIIIIIIIII	HI:i:1	NH:i:1	NM:i:0
chr20	18496993	18497140	linker_sequence_1319	40	+	0	147M	*	0	0	TATAGCTGTTCAAATAACTGTTTACCCATATGTTGGAGGTTTGCATTTCTGCTACATTGTGTTTTATTGGAAAACTTGTCTGTCTTTATGCCAGAACTAAACTGTTTTTATTACTGTAGCTTTGTAATGTGCTTTGAAATTAGAAAA	IIIIIIIIIIIIIIIIIIIIIIIIIIIIIIIIIIIIIIIIIIIIIIIIIIIIIIIIIIIIIIIIIIIIIIIIIIIIIIIIIIIIIIIIIIIIIIIIIIIIIIIIIIIIIIIIIIIIIIIIIIIIIIIIIIIIIIIIIIIIIIIIIII	HI:i:1	NH:i:1	NM:i:0
chr20	18502853	18503000	linker_sequence_1170	40	+	0	147M	*	0	0	TCCCTACAATTGACTTGTCACCAAGGGAATGTGGGTGAATGACCAAGGCAGGCATCCCTGCAGAGATCAGACGCCAATGGAATGTGGGTGAATAATCAGGCAGGCGTCCCCACAATGATTAAACACCAAGGGAAGGCTGTCTTCCTG	IIIIIIIIIIIIIIIIIIIIIIIIIIIIIIIIIIIIIIIIIIIIIIIIIIIIIIIIIIIIIIIIIIIIIIIIIIIIIIIIIIIIIIIIIIIIIIIIIIIIIIIIIIIIIIIIIIIIIIIIIIIIIIIIIIIIIIIIIIIIIIIIIII	HI:i:1	NH:i:1	NM:i:0
chr20	18536093	18536240	linker_sequence_1258	40	+	0	147M	*	0	0	GTGTCCTCCGTCACACAGCCTCATGGCCCCTAGTCCTCTCCCCACCAAGAATACAGGGCAACTTGTCACCATCGGTTTTGCCGCCTCCTCACTTTCCAGCCTAATTCCTTCCCTTTTCTTCCCCCAACCCCGCCTGATTACTACTTT	IIIIIIIIIIIIIIIIIIIIIIIIIIIIIIIIIIIIIIIIIIIIIIIIIIIIIIIIIIIIIIIIIIIIIIIIIIIIIIIIIIIIIIIIIIIIIIIIIIIIIIIIIIIIIIIIIIIIIIIIIIIIIIIIIIIIIIIIIIIIIIIIIII	HI:i:1	NH:i:1	NM:i:0
chr20	18546973	18547120	linker_sequence_1921	40	+	0	147M	*	0	0	ATATATATAAAATGAGATGGGGTCTCACTATGTTGGCCTTGCTGGTCTGGAACTCTTGGGTTCAAGCAATCCTCCCTGCTCTACCTCCCAAAGTGCTGGGGTTACAGGCATGAGCCACCCCGCTTGGGATGCCTTTTTTATTCTAAG	IIIIIIIIIIIIIIIIIIIIIIIIIIIIIIIIIIIIIIIIIIIIIIIIIIIIIIIIIIIIIIIIIIIIIIIIIIIIIIIIIIIIIIIIIIIIIIIIIIIIIIIIIIIIIIIIIIIIIIIIIIIIIIIIIIIIIIIIIIIIIIIIIII	HI:i:1	NH:i:1	NM:i:0
chr20	18564923	18565070	linker_sequence_181	40	+	0	147M	*	0	0	AGGAAGACCAGTGAGGAAGGTGTGGTAGAAATCCAAGTGGGAAAGAATGGTGGAGCAGGATGCTGCAGGAGGGATGGAGAGAAGAGGGCACTTTGGGATAGGTTTTGGAGAGGGAGAAGATTTGCTGATGGACGAGATACTTAGGGA	IIIIIIIIIIIIIIIIIIIIIIIIIIIIIIIIIIIIIIIIIIIIIIIIIIIIIIIIIIIIIIIIIIIIIIIIIIIIIIIIIIIIIIIIIIIIIIIIIIIIIIIIIIIIIIIIIIIIIIIIIIIIIIIIIIIIIIIIIIIIIIIIIII	HI:i:1	NH:i:1	NM:i:0
chr20	18628243	18628390	linker_sequence_522	40	+	0	147M	*	0	0	GGAATGAAAGCAGGTGAGTCTGATGGGGCAAGAAGGCAGGGGGTGGGGAGGATGATGAGGATGGAGAGGCAGCCAGATGTGGCAATGCTGTGTCCTGGTAAGGAGCTTGTACTTTTGTTTTTTGGCGGTGGGCAGTGGGCAGCCACT	IIIIIIIIIIIIIIIIIIIIIIIIIIIIIIIIIIIIIIIIIIIIIIIIIIIIIIIIIIIIIIIIIIIIIIIIIIIIIIIIIIIIIIIIIIIIIIIIIIIIIIIIIIIIIIIIIIIIIIIIIIIIIIIIIIIIIIIIIIIIIIIIIII	HI:i:1	NH:i:1	NM:i:0
chr20	18640163	18640310	linker_sequence_1926	40	+	0	147M	*	0	0	TTTTTTAAATGTTGTCTTTTATAGAGTTTATTATGGTTAATCAAAAAATATATTTTTTTAAGAATGAGTTTATATTCTTTGGAGGGACATGGATGAAGCTGGAAACCATCATCCTCAGCAAACTAACATAGGAACAGAAAACCAGAC	IIIIIIIIIIIIIIIIIIIIIIIIIIIIIIIIIIIIIIIIIIIIIIIIIIIIIIIIIIIIIIIIIIIIIIIIIIIIIIIIIIIIIIIIIIIIIIIIIIIIIIIIIIIIIIIIIIIIIIIIIIIIIIIIIIIIIIIIIIIIIIIIIII	HI:i:1	NH:i:1	NM:i:0
chr20	18672323	18672470	linker_sequence_1903	40	+	0	147M	*	0	0	GATGAGATCATCTGTACCATAAACCTCAGCATCACACAATATACCCAGGTAACAAACCTACACATGTACCCTCTGAATCAAAAATAAAATTAAGAAAAGAAAAATTTAAATAGCCACACCTGGCTAGTGGCTACCATATTGGACAGT	IIIIIIIIIIIIIIIIIIIIIIIIIIIIIIIIIIIIIIIIIIIIIIIIIIIIIIIIIIIIIIIIIIIIIIIIIIIIIIIIIIIIIIIIIIIIIIIIIIIIIIIIIIIIIIIIIIIIIIIIIIIIIIIIIIIIIIIIIIIIIIIIIII	HI:i:1	NH:i:1	NM:i:0
chr20	18728613	18728760	linker_sequence_1804	40	+	0	147M	*	0	0	GATTGCGCTACTGCACTCCAGCCTGGCGACAGAGTGAGACTCCATCTCAAAAACAAACAAACAAACGAACAAAACAAAACAAAAAAACAACTTGAATGTTCAGACTCCCATCATGAACTTAATGAACGGGAGAGGGAGAAACATACA	IIIIIIIIIIIIIIIIIIIIIIIIIIIIIIIIIIIIIIIIIIIIIIIIIIIIIIIIIIIIIIIIIIIIIIIIIIIIIIIIIIIIIIIIIIIIIIIIIIIIIIIIIIIIIIIIIIIIIIIIIIIIIIIIIIIIIIIIIIIIIIIIIII	HI:i:1	NH:i:1	NM:i:0
chr20	18740973	18741120	linker_sequence_752	40	+	0	147M	*	0	0	GTTTTTCTACTCTGTGTTTTCCTCATCTTTATGGTTTTATCTACCTTTGGTCTTTGATGATGGTGACGTACAGATAGGGTTTTGGTGTGGATGTCCTTTCTGTTTGTTTGTTTTCCTTCTAATAGTCAGGACCCTCAGCTGCAGGTC	IIIIIIIIIIIIIIIIIIIIIIIIIIIIIIIIIIIIIIIIIIIIIIIIIIIIIIIIIIIIIIIIIIIIIIIIIIIIIIIIIIIIIIIIIIIIIIIIIIIIIIIIIIIIIIIIIIIIIIIIIIIIIIIIIIIIIIIIIIIIIIIIIII	HI:i:1	NH:i:1	NM:i:0
chr20	18768713	18768860	linker_sequence_2005	40	+	0	147M	*	0	0	CTTATGTGGATGGCAGCAGGCAAAATAAAAGAGCTTGTGCAGATAAATTCCTGTTATTTAAAACCATCAGATCTTGTGAGACCCACTCACTATCACAAGAACAAGACAGGAAAGACCTGCCCCTATGATTCAATCACCTCCCACCTG	IIIIIIIIIIIIIIIIIIIIIIIIIIIIIIIIIIIIIIIIIIIIIIIIIIIIIIIIIIIIIIIIIIIIIIIIIIIIIIIIIIIIIIIIIIIIIIIIIIIIIIIIIIIIIIIIIIIIIIIIIIIIIIIIIIIIIIIIIIIIIIIIIII	HI:i:1	NH:i:1	NM:i:0
chr20	18819233	18819380	linker_sequence_815	40	+	0	147M	*	0	0	TTCTAGTCTTTGGGTGCATCAGCATCCTCTCTTTTTGATCTTTTAATCCTTTCCATTTTTTATTTATTATTATTATTTTTGAGACAGGGTCTCACTTTGTTGCCCAGGTTTGTGTGTAGTGGTGTGATCTCTGCTCAATGCAGCCTT	IIIIIIIIIIIIIIIIIIIIIIIIIIIIIIIIIIIIIIIIIIIIIIIIIIIIIIIIIIIIIIIIIIIIIIIIIIIIIIIIIIIIIIIIIIIIIIIIIIIIIIIIIIIIIIIIIIIIIIIIIIIIIIIIIIIIIIIIIIIIIIIIIII	HI:i:1	NH:i:1	NM:i:0
chr20	18851253	18851400	linker_sequence_53	20	+	0	147M	*	0	0	TTTGTTCTCATTAGTTTCAAATAACTTCTTTATTTCTGCCTTAATTTCATTACTTACCCAGTAGTCATTCAGGAGCAGGTTATTCAGTTTCCATATAGTTGTGCAGTTTTGAGTGAGTTTCTTAATCCTGATTTCTAATTTGATTGC	IIIIIIIIIIIIIIIIIIIIIIIIIIIIIIIIIIIIIIIIIIIIIIIIIIIIIIIIIIIIIIIIIIIIIIIIIIIIIIIIIIIIIIIIIIIIIIIIIIIIIIIIIIIIIIIIIIIIIIIIIIIIIIIIIIIIIIIIIIIIIIIIIII	HI:i:1	NH:i:1	NM:i:0
chr20	18855893	18856040	linker_sequence_618	40	+	0	147M	*	0	0	GGGGATTGCATTGAATTTGTAGATTGCTGTTGACAGTATGGTTGTTTTCACAATATTGATTCTACCCTTCCATGATCATGGGATGTATTTCTGTTTGTTTTTGTCATCTATAATTTCTTTCATCAGTGTTTTGTAGTTTTCCTTGTA	IIIIIIIIIIIIIIIIIIIIIIIIIIIIIIIIIIIIIIIIIIIIIIIIIIIIIIIIIIIIIIIIIIIIIIIIIIIIIIIIIIIIIIIIIIIIIIIIIIIIIIIIIIIIIIIIIIIIIIIIIIIIIIIIIIIIIIIIIIIIIIIIIII	HI:i:1	NH:i:1	NM:i:0
chr20	18858713	18858860	linker_sequence_1259	40	+	0	147M	*	0	0	TATAACCTGATGACAATGTGCCTAGGTGATGATCTTTCTGCGATAAATTTCCCAGGTGTTCTTTGTGCTTCTTGTATTTGGATGTTTAGATCTCTAGCAAGGCTGGAGAAGTTTTCCTTGATTATTCCCCCAAATATATTTTCCAAA	IIIIIIIIIIIIIIIIIIIIIIIIIIIIIIIIIIIIIIIIIIIIIIIIIIIIIIIIIIIIIIIIIIIIIIIIIIIIIIIIIIIIIIIIIIIIIIIIIIIIIIIIIIIIIIIIIIIIIIIIIIIIIIIIIIIIIIIIIIIIIIIIIII	HI:i:1	NH:i:1	NM:i:0
chr20	18858903	18859050	linker_sequence_2245	40	+	0	147M	*	0	0	GGTTTGGTCATTGAACATAATCCTAGACTTCTTGGAGGCTTTGTTCATATTTTCTTATGCTTTTTTCTTTGTCTTTGTTGGATTGGGTTAATTCAAAGATCTTGTCTTCCAGCTCCGATTTTCTTTCTTCTACTTGTTCAATTCTAT	IIIIIIIIIIIIIIIIIIIIIIIIIIIIIIIIIIIIIIIIIIIIIIIIIIIIIIIIIIIIIIIIIIIIIIIIIIIIIIIIIIIIIIIIIIIIIIIIIIIIIIIIIIIIIIIIIIIIIIIIIIIIIIIIIIIIIIIIIIIIIIIIIII	HI:i:1	NH:i:1	NM:i:0
chr20	18863963	18864110	linker_sequence_1038	40	+	0	147M	*	0	0	TTCACTTAGCATAATGGCCTCCAGGTTCATCCATGTTGTAATAAGCTACAGTATTTTTTTTGTAAAAGGCTGAATAATATTCCATTGTTTATGTGTGTTTGTGTGTGTGTGTGTATATCTCACAGTTTCTTTATCCATTTGTCCATC	IIIIIIIIIIIIIIIIIIIIIIIIIIIIIIIIIIIIIIIIIIIIIIIIIIIIIIIIIIIIIIIIIIIIIIIIIIIIIIIIIIIIIIIIIIIIIIIIIIIIIIIIIIIIIIIIIIIIIIIIIIIIIIIIIIIIIIIIIIIIIIIIIII	HI:i:1	NH:i:1	NM:i:0
chr20	18873503	18873650	linker_sequence_38	40	+	0	147M	*	0	0	TGAAAAGAGAAAATTAATAGAAAAAATCACTGAAAACAAAAGGTAGTTCTTGGAAAAGATTAAAACTGATCAGCCTCTAGTTAGGCTAAATAAGGAAAAAAGAGAGAATAAATTACTAATATCAGAAATAAAAGCAAGATATTACTA	IIIIIIIIIIIIIIIIIIIIIIIIIIIIIIIIIIIIIIIIIIIIIIIIIIIIIIIIIIIIIIIIIIIIIIIIIIIIIIIIIIIIIIIIIIIIIIIIIIIIIIIIIIIIIIIIIIIIIIIIIIIIIIIIIIIIIIIIIIIIIIIIIII	HI:i:1	NH:i:1	NM:i:0
chr20	18937073	18937220	linker_sequence_327	40	+	0	147M	*	0	0	AGGAGAATTACTGGAGCCCGGGAGTTTGAGGCTAGCCTGGGCAACACAGCAAGGGCCTGCCTTAAAAGAAAAAAAGAAGGAGAAAGAAAAGAGAGGAAAAAAAGAAAATGTTAAACCTTTGGTTAAGTTAATTTTGGAGAGGTGGGG	IIIIIIIIIIIIIIIIIIIIIIIIIIIIIIIIIIIIIIIIIIIIIIIIIIIIIIIIIIIIIIIIIIIIIIIIIIIIIIIIIIIIIIIIIIIIIIIIIIIIIIIIIIIIIIIIIIIIIIIIIIIIIIIIIIIIIIIIIIIIIIIIIII	HI:i:1	NH:i:1	NM:i:0
chr20	18960813	18960960	linker_sequence_1502	40	+	0	147M	*	0	0	AATATGCTCTGTTGATTTGGAGACAAGAATAATAAAGCAGGTACACAGTTTTGAATTATTCGGAGTTTGTATTTGCACTTTTTTTTTTTTTTAGTGTGAAGGATGTTTTCAGGACTCTGGGAGGTGCTAATCTGGGAAGTTTCAGAT	IIIIIIIIIIIIIIIIIIIIIIIIIIIIIIIIIIIIIIIIIIIIIIIIIIIIIIIIIIIIIIIIIIIIIIIIIIIIIIIIIIIIIIIIIIIIIIIIIIIIIIIIIIIIIIIIIIIIIIIIIIIIIIIIIIIIIIIIIIIIIIIIIII	HI:i:1	NH:i:1	NM:i:0
chr20	19040713	19040860	linker_sequence_1714	40	+	0	147M	*	0	0	TAAATTATTCTATGAAGCCACTATACCCTGATACCAAAATCAGGAAAAGACACACACAAAATATAAAACTACAGACCAATATCCCTGATGAACATAGATGCAAAAATCCTCAAAAAATATTAGCAAACTGAATCCAATAGCATATAA	IIIIIIIIIIIIIIIIIIIIIIIIIIIIIIIIIIIIIIIIIIIIIIIIIIIIIIIIIIIIIIIIIIIIIIIIIIIIIIIIIIIIIIIIIIIIIIIIIIIIIIIIIIIIIIIIIIIIIIIIIIIIIIIIIIIIIIIIIIIIIIIIIII	HI:i:1	NH:i:1	NM:i:0
chr20	19047163	19047310	linker_sequence_1560	40	+	0	147M	*	0	0	GATTCTCATAGGATTGCAAACCCTATTGTGAACTGCGCAAGCAAGGGATTTAGGTTGTGCACTCCTTATGAGAATCTAACTAAACTCTGACCATCCCCCTTCCCCCACCCCTGGTGTGTGGAAAAATTATATTATATGAAACTGGTC	IIIIIIIIIIIIIIIIIIIIIIIIIIIIIIIIIIIIIIIIIIIIIIIIIIIIIIIIIIIIIIIIIIIIIIIIIIIIIIIIIIIIIIIIIIIIIIIIIIIIIIIIIIIIIIIIIIIIIIIIIIIIIIIIIIIIIIIIIIIIIIIIIII	HI:i:1	NH:i:1	NM:i:0
chr20	19108273	19108420	linker_sequence_639	40	+	0	147M	*	0	0	GTAACATCTACCAAAGCACACCTTTTTTCACAGTCCAAAAAACAAGCCTGAGACCTATTTTTTCAGTTTCGAAAAAAAGCAATTTTCTTACAAAGTCAAAGCTTTAATATGTAAATGAGGCAATTAATAAACAATATGCTCTAATAG	IIIIIIIIIIIIIIIIIIIIIIIIIIIIIIIIIIIIIIIIIIIIIIIIIIIIIIIIIIIIIIIIIIIIIIIIIIIIIIIIIIIIIIIIIIIIIIIIIIIIIIIIIIIIIIIIIIIIIIIIIIIIIIIIIIIIIIIIIIIIIIIIIII	HI:i:1	NH:i:1	NM:i:0
chr20	19146673	19146820	linker_sequence_1390	40	+	0	147M	*	0	0	TGATGGGCTTCCCTTTGTGGGTAAGCCAACCTTTCTCTCTGGCTGCCCTTAATATTTTTTCCTTCATTTCAAACTTGGTGAATCTGACAATTATGTGTCTTGGGGTTGCTCTTCTCAAGGAGTATCTCTGTGGCATTCTCTGTATTT	IIIIIIIIIIIIIIIIIIIIIIIIIIIIIIIIIIIIIIIIIIIIIIIIIIIIIIIIIIIIIIIIIIIIIIIIIIIIIIIIIIIIIIIIIIIIIIIIIIIIIIIIIIIIIIIIIIIIIIIIIIIIIIIIIIIIIIIIIIIIIIIIIII	HI:i:1	NH:i:1	NM:i:0
chr20	19179233	19179380	linker_sequence_1702	40	+	0	147M	*	0	0	GGCTATTTGGGCTCTTTTTTGGTTCCATATGAATTTTAGAATAGTTTTTTCTAAACTTATGATTTTAATTTTAGAAAAATTAAATTTATAAATTAATTTTCTAAAATTAATTATGTGAAAAATGATGTTGATAATTTGATAGGAATT	IIIIIIIIIIIIIIIIIIIIIIIIIIIIIIIIIIIIIIIIIIIIIIIIIIIIIIIIIIIIIIIIIIIIIIIIIIIIIIIIIIIIIIIIIIIIIIIIIIIIIIIIIIIIIIIIIIIIIIIIIIIIIIIIIIIIIIIIIIIIIIIIIII	HI:i:1	NH:i:1	NM:i:0
chr20	19276253	19276400	linker_sequence_981	40	+	0	147M	*	0	0	ATCATGTGGTTTCTGATTTTATTTCTGTTTATGTGATGAATTACATTTATTGACTTGCATATGTTGAACCAGCCTTGCATCAGGGATGAAGCTGAATTGATCGTGGTGGATAAACTTTTTGATGTGCTGCTGGATTCAGTTTGCCAG	IIIIIIIIIIIIIIIIIIIIIIIIIIIIIIIIIIIIIIIIIIIIIIIIIIIIIIIIIIIIIIIIIIIIIIIIIIIIIIIIIIIIIIIIIIIIIIIIIIIIIIIIIIIIIIIIIIIIIIIIIIIIIIIIIIIIIIIIIIIIIIIIIII	HI:i:1	NH:i:1	NM:i:0
chr20	19282163	19282310	linker_sequence_1036	40	+	0	147M	*	0	0	TCCTTTTAGAGGTCTTTTATTCCATGGGCAACTGGGATTATTAACATTGTCTTCCTTGTGGCAAGCCAAACTCATTTTCCTTTGAGTTATCTTGAATTCTATAAAGTAAGTCGTATTTCTTTTCCTCATGGCATACTTTTGAGGTCA	IIIIIIIIIIIIIIIIIIIIIIIIIIIIIIIIIIIIIIIIIIIIIIIIIIIIIIIIIIIIIIIIIIIIIIIIIIIIIIIIIIIIIIIIIIIIIIIIIIIIIIIIIIIIIIIIIIIIIIIIIIIIIIIIIIIIIIIIIIIIIIIIIII	HI:i:1	NH:i:1	NM:i:0
chr20	19342653	19342800	linker_sequence_1499	40	+	0	147M	*	0	0	GTTATTTTTAGAAATCTTAAGTTCTGGTTCATGTGTAGTAAAGACAGCAAAAATGCATGTAATTGCTTCTGGAAATTTTCCATTAAAAATAACTGCATTAGAAAAAAGTGGATTCTTAATTAGGGGTAAGCCTTAGATACTTGGAAA	IIIIIIIIIIIIIIIIIIIIIIIIIIIIIIIIIIIIIIIIIIIIIIIIIIIIIIIIIIIIIIIIIIIIIIIIIIIIIIIIIIIIIIIIIIIIIIIIIIIIIIIIIIIIIIIIIIIIIIIIIIIIIIIIIIIIIIIIIIIIIIIIIII	HI:i:1	NH:i:1	NM:i:0
chr20	19409593	19409740	linker_sequence_1624	40	+	0	147M	*	0	0	TTGTCAGCTACAGCAAGCATGGGATGCCTTCTTTCCATCTTTAGGTTCTTCCCTCCCCCTCCAGTGTTTCTGCCCAGGAATTTAAAACAGAAATATAATGCTATTTTTTAGAAATCAGAAATAATTTCCCCTCTGTACACTATTAGC	IIIIIIIIIIIIIIIIIIIIIIIIIIIIIIIIIIIIIIIIIIIIIIIIIIIIIIIIIIIIIIIIIIIIIIIIIIIIIIIIIIIIIIIIIIIIIIIIIIIIIIIIIIIIIIIIIIIIIIIIIIIIIIIIIIIIIIIIIIIIIIIIIII	HI:i:1	NH:i:1	NM:i:0
chr20	19569903	19570050	linker_sequence_680	40	+	0	147M	*	0	0	TAATTCTTCTGTGGGAACTGGGAGACAGTTTAACTGGAGAGCCACTAAGTTATCTCATGTAAGGAGGCGGGGGAGCTAGAGTATTTCTCCACCAGCTTCCATCATTCATTGGTTAAAGACTGCACTTAAGGGATATTAATTCCCCAG	IIIIIIIIIIIIIIIIIIIIIIIIIIIIIIIIIIIIIIIIIIIIIIIIIIIIIIIIIIIIIIIIIIIIIIIIIIIIIIIIIIIIIIIIIIIIIIIIIIIIIIIIIIIIIIIIIIIIIIIIIIIIIIIIIIIIIIIIIIIIIIIIIII	HI:i:1	NH:i:1	NM:i:0
chr20	19621663	19621810	linker_sequence_2287	40	+	0	147M	*	0	0	TATTCAGTTTTTAAAGTGCAGTAATTAGATTTTACCAGTCTTGTGCATAAGATACAAAGTGAGACTATCTGACTTTTAGTGCCACACCATAAAAGACTATATGGCTTCTGCCTGTTCTCTTGGGACACTTGCATTTGGAGCCTGAGC	IIIIIIIIIIIIIIIIIIIIIIIIIIIIIIIIIIIIIIIIIIIIIIIIIIIIIIIIIIIIIIIIIIIIIIIIIIIIIIIIIIIIIIIIIIIIIIIIIIIIIIIIIIIIIIIIIIIIIIIIIIIIIIIIIIIIIIIIIIIIIIIIIII	HI:i:1	NH:i:1	NM:i:0
chr20	19627033	19627180	linker_sequence_794	40	+	0	147M	*	0	0	AAAATGACTTGGTGTTTTCTTGAAATTCTGATTTCACTGGGCTTCCTGTATCTTATCTGGCAACTTTTATAATAAGCCAACCCCACATTGTGATGGAGTAATTACTATTAAAATTAATGTGTAATGTTAACAACGATAACAGTTAAC	IIIIIIIIIIIIIIIIIIIIIIIIIIIIIIIIIIIIIIIIIIIIIIIIIIIIIIIIIIIIIIIIIIIIIIIIIIIIIIIIIIIIIIIIIIIIIIIIIIIIIIIIIIIIIIIIIIIIIIIIIIIIIIIIIIIIIIIIIIIIIIIIIII	HI:i:1	NH:i:1	NM:i:0
chr20	19638423	19638570	linker_sequence_2016	40	+	0	147M	*	0	0	ACGCACTGTCTTTTTTCTTCTTCTCCTCTTTCTGTTTCCCCTAATATCATGGTAACAAAATCATTTTTCTTCTGATTTCCCTTAGGTAATACTAAGTTTCTCTATAGGACTCTGCAATGAGCACTTGAAATTCCTTTATTTAAAAGC	IIIIIIIIIIIIIIIIIIIIIIIIIIIIIIIIIIIIIIIIIIIIIIIIIIIIIIIIIIIIIIIIIIIIIIIIIIIIIIIIIIIIIIIIIIIIIIIIIIIIIIIIIIIIIIIIIIIIIIIIIIIIIIIIIIIIIIIIIIIIIIIIIII	HI:i:1	NH:i:1	NM:i:0
chr20	19648793	19648940	linker_sequence_172	40	+	0	147M	*	0	0	TATTACACGCATGGGCTGATGAAGAGCATTTTGCACGTGAGTGAGGCTGAGAAATTAAAGTCTGTGCCACTGGCCCTTATCTACTTTGGGACTCCCGGGGATTTCAACTTCTCATTTAATGGATGAAAAATAATGGAAGTTTAAGAA	IIIIIIIIIIIIIIIIIIIIIIIIIIIIIIIIIIIIIIIIIIIIIIIIIIIIIIIIIIIIIIIIIIIIIIIIIIIIIIIIIIIIIIIIIIIIIIIIIIIIIIIIIIIIIIIIIIIIIIIIIIIIIIIIIIIIIIIIIIIIIIIIIII	HI:i:1	NH:i:1	NM:i:0
chr20	19660423	19660570	linker_sequence_1222	40	+	0	147M	*	0	0	TAAATATTTTAAAAATGAGAATTCAAATAAATTCCACTCATTAGAATTGGTGGCCCATGACTTGCTGCTGTGTCTGTATGTGTGTGCATGTGTGTGTGTGCATTTTCCTTGCACTTTGTTCTTTAATGAAGTTTGGCTGTTTGCTCT	IIIIIIIIIIIIIIIIIIIIIIIIIIIIIIIIIIIIIIIIIIIIIIIIIIIIIIIIIIIIIIIIIIIIIIIIIIIIIIIIIIIIIIIIIIIIIIIIIIIIIIIIIIIIIIIIIIIIIIIIIIIIIIIIIIIIIIIIIIIIIIIIIII	HI:i:1	NH:i:1	NM:i:0
chr20	19671363	19671510	linker_sequence_628	40	+	0	147M	*	0	0	GAAGCCCCTCTCCAAACAACTCTCAGCCAGGCTTCTTGATTTACAAAGCAAGCACAGTCTCTATGTTCTCATCATTCACTTGACCATCTCCAAAGCTTAAATCTAACAAGACTCATAGCAGCTAATAGGAAAACACTTCTCTTTTCT	IIIIIIIIIIIIIIIIIIIIIIIIIIIIIIIIIIIIIIIIIIIIIIIIIIIIIIIIIIIIIIIIIIIIIIIIIIIIIIIIIIIIIIIIIIIIIIIIIIIIIIIIIIIIIIIIIIIIIIIIIIIIIIIIIIIIIIIIIIIIIIIIIII	HI:i:1	NH:i:1	NM:i:0
chr20	19729363	19729510	linker_sequence_1491	40	+	0	147M	*	0	0	GGGTGGACAAAAATTTACTACATGGACACAAAGACAAAGAAAGCAGGGATCGTGATATGAATTTCAGTCAAAGAATAGATCAAGGGAAACACATTGAATGGGGCAAAGGAGTTTTATTACACCAATAACTATGTAGTCCATGGCAAC	IIIIIIIIIIIIIIIIIIIIIIIIIIIIIIIIIIIIIIIIIIIIIIIIIIIIIIIIIIIIIIIIIIIIIIIIIIIIIIIIIIIIIIIIIIIIIIIIIIIIIIIIIIIIIIIIIIIIIIIIIIIIIIIIIIIIIIIIIIIIIIIIIII	HI:i:1	NH:i:1	NM:i:0
chr20	19734373	19734520	linker_sequence_1020	40	+	0	147M	*	0	0	CAATTTGGTTGATAAGGTGCAGATTCTGAACTAACTTGTAAGCCTTGCCTGGTTTTAGGACAGGTGAAATGGGGGAATGGTAAGGAGAGTTTATAGGTGCCCATGCTGTAGCAGGCGAGTGATAACAGGCTTTAATCCTTTTAAAGC	IIIIIIIIIIIIIIIIIIIIIIIIIIIIIIIIIIIIIIIIIIIIIIIIIIIIIIIIIIIIIIIIIIIIIIIIIIIIIIIIIIIIIIIIIIIIIIIIIIIIIIIIIIIIIIIIIIIIIIIIIIIIIIIIIIIIIIIIIIIIIIIIIII	HI:i:1	NH:i:1	NM:i:0
chr20	19753633	19753780	linker_sequence_1855	40	+	0	147M	*	0	0	TGGCTCGAAACAACAGAAATTTATTGTCTCACAGTTCTGGAGTCCAGAAGTCTGAAATCAAGGTGTTGGCAGGGCTGTGCTCCCTCTGACGGTGGTAGGGAAGGAGCTGTTCCAGGCCTCCCGGCTTCTGGAAGCCTCAAGCATGCC	IIIIIIIIIIIIIIIIIIIIIIIIIIIIIIIIIIIIIIIIIIIIIIIIIIIIIIIIIIIIIIIIIIIIIIIIIIIIIIIIIIIIIIIIIIIIIIIIIIIIIIIIIIIIIIIIIIIIIIIIIIIIIIIIIIIIIIIIIIIIIIIIIII	HI:i:1	NH:i:1	NM:i:0
chr20	19936873	19937020	linker_sequence_347	40	+	0	147M	*	0	0	CCTGGGCAACAGAATAAGACTCCATCTCAAAAAAAAAAAAAAAAAAAAGAAAAGAAAAAGAAAAAAAGAAATGTTTTATGTCGGAAGACAAAGCCTGAATAAATGGCATTTAGGATGCTTAGAACTTTTGAAAATGGGGTTAGGAAT	IIIIIIIIIIIIIIIIIIIIIIIIIIIIIIIIIIIIIIIIIIIIIIIIIIIIIIIIIIIIIIIIIIIIIIIIIIIIIIIIIIIIIIIIIIIIIIIIIIIIIIIIIIIIIIIIIIIIIIIIIIIIIIIIIIIIIIIIIIIIIIIIIII	HI:i:1	NH:i:1	NM:i:0
chr20	19946203	19946350	linker_sequence_1764	40	+	0	147M	*	0	0	ACCAAAGCAACTATTTTGTTCTATACAATGTTAAGTCCAAAATCAGTTTTTTGTTTTTTGTTTTCTTTTTGAGATGAAGTCTCACTCTGTCACCCAGGCTGGAGAGCAGTGGCGTGATCTTGGCTCACTACAACCTCTGCCTCCTGG	IIIIIIIIIIIIIIIIIIIIIIIIIIIIIIIIIIIIIIIIIIIIIIIIIIIIIIIIIIIIIIIIIIIIIIIIIIIIIIIIIIIIIIIIIIIIIIIIIIIIIIIIIIIIIIIIIIIIIIIIIIIIIIIIIIIIIIIIIIIIIIIIIII	HI:i:1	NH:i:1	NM:i:0
chr20	20081903	20082050	linker_sequence_1965	40	+	0	147M	*	0	0	CTAAAATTCTTGTTTCAAATGAGCACACATCACTGTGTCTCATATCTTGTATTTTGTTTAGTGCTTTTTTCCATTTCAAAGGATTTTTATATATGTAATCTCATGTTATCCTATAACTTGGTGTAGGAGAGCTAGGGAAGGTGAGGT	IIIIIIIIIIIIIIIIIIIIIIIIIIIIIIIIIIIIIIIIIIIIIIIIIIIIIIIIIIIIIIIIIIIIIIIIIIIIIIIIIIIIIIIIIIIIIIIIIIIIIIIIIIIIIIIIIIIIIIIIIIIIIIIIIIIIIIIIIIIIIIIIIII	HI:i:1	NH:i:1	NM:i:0
chr20	20096193	20096340	linker_sequence_950	40	+	0	147M	*	0	0	ATATTTCTACCCATTACAAATTTTCCTCTCCTCCCCACCCCACTCCACTGTTCTTCCTGGTCTCTGGTAACCACCAATCTACTCTCCACCTTCATAGATCCATTTTTTTAGCTCCCATATATGAGTGAGAATATGTGATATTTGTCT	IIIIIIIIIIIIIIIIIIIIIIIIIIIIIIIIIIIIIIIIIIIIIIIIIIIIIIIIIIIIIIIIIIIIIIIIIIIIIIIIIIIIIIIIIIIIIIIIIIIIIIIIIIIIIIIIIIIIIIIIIIIIIIIIIIIIIIIIIIIIIIIIIII	HI:i:1	NH:i:1	NM:i:0
chr20	20104503	20104650	linker_sequence_1978	40	+	0	147M	*	0	0	ATGAGCATGGGATGTGTTTCCATTTGTTTGTTTCATCTGTGATTTCTTTCAGCAGTGTTTTGTAGTTTCCTTGTAGAGGCCTTTTGCCTTCTTGGTTATGTATATTCCTAAGTTTTTTTTTTTTTTTTTTTTTTGCATGCTATTATA	IIIIIIIIIIIIIIIIIIIIIIIIIIIIIIIIIIIIIIIIIIIIIIIIIIIIIIIIIIIIIIIIIIIIIIIIIIIIIIIIIIIIIIIIIIIIIIIIIIIIIIIIIIIIIIIIIIIIIIIIIIIIIIIIIIIIIIIIIIIIIIIIIII	HI:i:1	NH:i:1	NM:i:0
chr20	20105263	20105410	linker_sequence_960	40	+	0	147M	*	0	0	ATGTTGTTGGATTTAGTTAGCTAGTTTTTTGTTAAGGATTTTGGCATCTATGTTCATCAAGGATATCAGTCTGTAGTTTTCTTTTTTGGTTATGTCCTTTCCTGGTTCATCCATAGAATGAATTAGGGAGGGTTCCTTCTTTCTCTA	IIIIIIIIIIIIIIIIIIIIIIIIIIIIIIIIIIIIIIIIIIIIIIIIIIIIIIIIIIIIIIIIIIIIIIIIIIIIIIIIIIIIIIIIIIIIIIIIIIIIIIIIIIIIIIIIIIIIIIIIIIIIIIIIIIIIIIIIIIIIIIIIIII	HI:i:1	NH:i:1	NM:i:0
chr20	20212913	20213060	linker_sequence_2021	40	+	0	147M	*	0	0	CCAAGTCTAGCATTGCTGAACTCCTCAACTGCAGTGCTTTGACTCTTTCAGGTTTCCACAAAGATATTCCAGAATCCTTTTTTTTTAATTATATAAATGCTATAGCAAAATAGAAAAAAAAAAGAAGAAGAAGAAGAAGAGAAGGAG	IIIIIIIIIIIIIIIIIIIIIIIIIIIIIIIIIIIIIIIIIIIIIIIIIIIIIIIIIIIIIIIIIIIIIIIIIIIIIIIIIIIIIIIIIIIIIIIIIIIIIIIIIIIIIIIIIIIIIIIIIIIIIIIIIIIIIIIIIIIIIIIIIII	HI:i:1	NH:i:1	NM:i:0
chr20	20237623	20237770	linker_sequence_1338	40	+	0	147M	*	0	0	AAATTGCATTGAGGATGATAAATAGTTTCTCATAGAATGGCAGGAAAAAATTGAACAAACTTCAAAAGAAAAATAACAGATTACAACCTTTCTCCCTAAAAAAGAATAAAAATAAAACAGATATCAAAATTTTTATCTCCAGCATTA	IIIIIIIIIIIIIIIIIIIIIIIIIIIIIIIIIIIIIIIIIIIIIIIIIIIIIIIIIIIIIIIIIIIIIIIIIIIIIIIIIIIIIIIIIIIIIIIIIIIIIIIIIIIIIIIIIIIIIIIIIIIIIIIIIIIIIIIIIIIIIIIIIII	HI:i:1	NH:i:1	NM:i:0
chr20	20319803	20319950	linker_sequence_2247	40	+	0	147M	*	0	0	TTTCTAGACGGCAGGCTGTGTGGGTTACTTCATGGCTCCTAGTAGTCTTCCCCTTTTGAATATAAATTGGGGGAAAAAGTTAATATTTTTTATTTTTAAAATTCACAATATTCATGGAAATACAAATTTCCCAAAAGCTCATCACGA	IIIIIIIIIIIIIIIIIIIIIIIIIIIIIIIIIIIIIIIIIIIIIIIIIIIIIIIIIIIIIIIIIIIIIIIIIIIIIIIIIIIIIIIIIIIIIIIIIIIIIIIIIIIIIIIIIIIIIIIIIIIIIIIIIIIIIIIIIIIIIIIIIII	HI:i:1	NH:i:1	NM:i:0
chr20	20350913	20351060	linker_sequence_836	40	+	0	147M	*	0	0	GGCTGTAAATTGAACTTCCCACACGATTAGCTTTATTATGGCTTGTGAACTGCTGGAGTCTGGCTTTACCTTTTTGTATGTGAACAAATCAAATTGCTTAAAAAAGAGTTTTCTTTAGTATAGCCACAAATGCCTTGAACTGTTGTC	IIIIIIIIIIIIIIIIIIIIIIIIIIIIIIIIIIIIIIIIIIIIIIIIIIIIIIIIIIIIIIIIIIIIIIIIIIIIIIIIIIIIIIIIIIIIIIIIIIIIIIIIIIIIIIIIIIIIIIIIIIIIIIIIIIIIIIIIIIIIIIIIIII	HI:i:1	NH:i:1	NM:i:0
chr20	20435753	20435900	linker_sequence_1709	40	+	0	147M	*	0	0	GAATGTGTCCCTAGGAAGGGTGTTACGAATCTAAGCCCCGGAGCTGCTGCCTCCACAGTCCCGTGTAATGCCACCTAAGTGCTCTGCCTCGCATGACTTGCTGCAGGCTGCCACGGATTAGAGCTATCGATCGCTGCCTGCAGAAGG	IIIIIIIIIIIIIIIIIIIIIIIIIIIIIIIIIIIIIIIIIIIIIIIIIIIIIIIIIIIIIIIIIIIIIIIIIIIIIIIIIIIIIIIIIIIIIIIIIIIIIIIIIIIIIIIIIIIIIIIIIIIIIIIIIIIIIIIIIIIIIIIIIII	HI:i:1	NH:i:1	NM:i:0
chr20	20439353	20439500	linker_sequence_1606	40	+	0	147M	*	0	0	ACACCTATATATATATATACACACACCTATATATATATACATACACACCTATATATATATAGACCTATATATATATAGACCTATATATATATAGACCTATATATATATAGACCTATATATATATATAGACCTATATATATATAGACC	IIIIIIIIIIIIIIIIIIIIIIIIIIIIIIIIIIIIIIIIIIIIIIIIIIIIIIIIIIIIIIIIIIIIIIIIIIIIIIIIIIIIIIIIIIIIIIIIIIIIIIIIIIIIIIIIIIIIIIIIIIIIIIIIIIIIIIIIIIIIIIIIIII	HI:i:1	NH:i:1	NM:i:0
chr20	20523063	20523210	linker_sequence_531	40	+	0	147M	*	0	0	ATATGGAACCAAAAAAGAGCCCATATAGCCAAGACAATCCTAAGCAAAAAGAACAAAGCTGGAGGCATCACGATACCTGACTTCAAACTCTACTACAAGGATATAGTAACCAAAACAGCATGGTACTGGTACCAAAACAGACACATA	IIIIIIIIIIIIIIIIIIIIIIIIIIIIIIIIIIIIIIIIIIIIIIIIIIIIIIIIIIIIIIIIIIIIIIIIIIIIIIIIIIIIIIIIIIIIIIIIIIIIIIIIIIIIIIIIIIIIIIIIIIIIIIIIIIIIIIIIIIIIIIIIIII	HI:i:1	NH:i:1	NM:i:0
chr20	20543993	20544140	linker_sequence_1037	40	+	0	147M	*	0	0	TATGTCTTGGCTAACAAAAACATCAATTACAGAGCCCTTTAGATGTCCCATTTTAATAATTATAAATACATTTACAATTTGCATACCAACTGCTTGAATTCCAACAGAATTAGAAAATATGTTCTCTTAAGTACAGAGAAAATGTCC	IIIIIIIIIIIIIIIIIIIIIIIIIIIIIIIIIIIIIIIIIIIIIIIIIIIIIIIIIIIIIIIIIIIIIIIIIIIIIIIIIIIIIIIIIIIIIIIIIIIIIIIIIIIIIIIIIIIIIIIIIIIIIIIIIIIIIIIIIIIIIIIIIII	HI:i:1	NH:i:1	NM:i:0
chr20	20719783	20719930	linker_sequence_2221	40	+	0	147M	*	0	0	ATCTCTCAACTTATACAAAAATCAACTCAAGATGGAGCAAAGACTTAAATCTAAGACCTAAAACCATAAAAATTCTAGAAGATAACATCAGAAAAACCCTTCTAGACATTGGCTTAGGCAAAGACTTCATGACCAAGAACCCAAAAG	IIIIIIIIIIIIIIIIIIIIIIIIIIIIIIIIIIIIIIIIIIIIIIIIIIIIIIIIIIIIIIIIIIIIIIIIIIIIIIIIIIIIIIIIIIIIIIIIIIIIIIIIIIIIIIIIIIIIIIIIIIIIIIIIIIIIIIIIIIIIIIIIIII	HI:i:1	NH:i:1	NM:i:0
chr20	20750493	20750640	linker_sequence_1434	40	+	0	147M	*	0	0	CACGAAGGTCTGCAGCTTCACTCCTGAAGCCAGCAAGACCACAAACCCACCAGATGGAAGAAACTTCAAACACGTCTGAACATCAGAAGGAACAAACTCCAGACCCACCATCTTTAAGAACTGTAATACTCACCACGAGGGTCCGCA	IIIIIIIIIIIIIIIIIIIIIIIIIIIIIIIIIIIIIIIIIIIIIIIIIIIIIIIIIIIIIIIIIIIIIIIIIIIIIIIIIIIIIIIIIIIIIIIIIIIIIIIIIIIIIIIIIIIIIIIIIIIIIIIIIIIIIIIIIIIIIIIIIII	HI:i:1	NH:i:1	NM:i:0
chr20	20810273	20810420	linker_sequence_1875	40	+	0	147M	*	0	0	TTTGAAATTGTAACTTATGTTTAAATGGGAAGCAGAGCATAAAAGTTTGGGAAATTTGCAGCCTGACCATGTGGTAGTAAAGAAAAACCCATTTTCTAGGGAGAAATTCAAATGCCTGCAGAAATTTGCATAAGTAATCAGGAGCCA	IIIIIIIIIIIIIIIIIIIIIIIIIIIIIIIIIIIIIIIIIIIIIIIIIIIIIIIIIIIIIIIIIIIIIIIIIIIIIIIIIIIIIIIIIIIIIIIIIIIIIIIIIIIIIIIIIIIIIIIIIIIIIIIIIIIIIIIIIIIIIIIIIII	HI:i:1	NH:i:1	NM:i:0
chr20	20815103	20815250	linker_sequence_1992	40	+	0	147M	*	0	0	TCTCAAACTTTGCTTCACACTAGAATTACCTGGGGAGCTTCTAAAATCCCAATGACAAAATCAGCTGGGTGTGGTGGCACATGCCTATAGTCCCAGCAACTTGGCAGGCTGAATTGCAGAGGATCTCATGAGCTCGAGGCTGCAGTG	IIIIIIIIIIIIIIIIIIIIIIIIIIIIIIIIIIIIIIIIIIIIIIIIIIIIIIIIIIIIIIIIIIIIIIIIIIIIIIIIIIIIIIIIIIIIIIIIIIIIIIIIIIIIIIIIIIIIIIIIIIIIIIIIIIIIIIIIIIIIIIIIIII	HI:i:1	NH:i:1	NM:i:0
chr20	20833143	20833290	linker_sequence_606	40	+	0	147M	*	0	0	CTACACACTTTTAAACAATCAGATCTTGTGAGAACTCACTCACTATCATAAGAACAGCAAAGGGGAAATCTGCCCCCATGATCCAATCACTACCACTACCTCCTCCAAAATTGGGGACTACAATTTGACATGAGATTTGAGTAGGGA	IIIIIIIIIIIIIIIIIIIIIIIIIIIIIIIIIIIIIIIIIIIIIIIIIIIIIIIIIIIIIIIIIIIIIIIIIIIIIIIIIIIIIIIIIIIIIIIIIIIIIIIIIIIIIIIIIIIIIIIIIIIIIIIIIIIIIIIIIIIIIIIIIII	HI:i:1	NH:i:1	NM:i:0
chr20	20886003	20886150	linker_sequence_364	40	+	0	147M	*	0	0	TAGATACATAGATAGATAGATGATAGATAGATGATAGATAGATAGATAGATAGATGATAGATAGATGATAGATAGATGATAGATAATAGATAATGATAGATAGATAATAGATAACAAATAGGTAGATAATAGATAGATAGATATGCA	IIIIIIIIIIIIIIIIIIIIIIIIIIIIIIIIIIIIIIIIIIIIIIIIIIIIIIIIIIIIIIIIIIIIIIIIIIIIIIIIIIIIIIIIIIIIIIIIIIIIIIIIIIIIIIIIIIIIIIIIIIIIIIIIIIIIIIIIIIIIIIIIIII	HI:i:1	NH:i:1	NM:i:0
chr20	20894233	20894380	linker_sequence_963	40	+	0	147M	*	0	0	CTTCTTATGTATTTTTCTACTCTTGGACACAAGTCATAGCATTGCAATGTCTTTTATCTTTTCAATCTTACTCGTGGTTTCTCCAAATATGCCAACATGTGCTTGCAGAATCTCTCCTTTGACAACAATAATGTGGAGCTGAACACT	IIIIIIIIIIIIIIIIIIIIIIIIIIIIIIIIIIIIIIIIIIIIIIIIIIIIIIIIIIIIIIIIIIIIIIIIIIIIIIIIIIIIIIIIIIIIIIIIIIIIIIIIIIIIIIIIIIIIIIIIIIIIIIIIIIIIIIIIIIIIIIIIIII	HI:i:1	NH:i:1	NM:i:0
chr20	20933273	20933420	linker_sequence_1735	40	+	0	147M	*	0	0	TCATTCTGTCTCCTGGAACCCTGTGAAGAGGTGCCTTCCCCCTTATTGTAAGTTTCCTGAGGCCTCCCCAGTCATGCAGAACTGTGGGTCAATTAAACCTCTTTTCTTTGTAAATTGCCCAGTCTCAAGTATTTCTTCAAAGCAGCA	IIIIIIIIIIIIIIIIIIIIIIIIIIIIIIIIIIIIIIIIIIIIIIIIIIIIIIIIIIIIIIIIIIIIIIIIIIIIIIIIIIIIIIIIIIIIIIIIIIIIIIIIIIIIIIIIIIIIIIIIIIIIIIIIIIIIIIIIIIIIIIIIIII	HI:i:1	NH:i:1	NM:i:0
chr20	21003273	21003420	linker_sequence_728	40	+	0	147M	*	0	0	AAAATACATTTTGGTAGGCCAAGGCAGGAGGATCACTTGAGCCCGGGAGTTTAAGACCAGCCTGGGCAATATAGTGAGACCCTCTCTCTACAAAAAATTTAAAAAATTAGTCGGGCATTGGTGGTGCACACCTGTAGTCCCAGCTAC	IIIIIIIIIIIIIIIIIIIIIIIIIIIIIIIIIIIIIIIIIIIIIIIIIIIIIIIIIIIIIIIIIIIIIIIIIIIIIIIIIIIIIIIIIIIIIIIIIIIIIIIIIIIIIIIIIIIIIIIIIIIIIIIIIIIIIIIIIIIIIIIIIII	HI:i:1	NH:i:1	NM:i:0
chr20	21041163	21041310	linker_sequence_1033	40	+	0	147M	*	0	0	TTAAGAGCAATGTTTTGTGGGCAGGGGTGGATCTCACAAAGTGCATTCTCAAGGGTGGGGAGAATTACAGAGAACCTTCTTAAGGGTGGGGGAGATTACAAAGTACATTGATCAGTTAGGGTGGGGCAGGAACAAATCACAATGGTG	IIIIIIIIIIIIIIIIIIIIIIIIIIIIIIIIIIIIIIIIIIIIIIIIIIIIIIIIIIIIIIIIIIIIIIIIIIIIIIIIIIIIIIIIIIIIIIIIIIIIIIIIIIIIIIIIIIIIIIIIIIIIIIIIIIIIIIIIIIIIIIIIIII	HI:i:1	NH:i:1	NM:i:0
chr20	21092393	21092540	linker_sequence_2269	40	+	0	147M	*	0	0	AATGGTATTTAAAATTTTTCAGTTTCCTATTGTTTGTTGCTGGTATATAGAAATACAATTGAGTTTTATATATTGATCTTTTATCCTACAACCTTGCTAAACTCACTTATTAGTTCTCTGCAAGGCAGTAGAAACCAGAATGACACA	IIIIIIIIIIIIIIIIIIIIIIIIIIIIIIIIIIIIIIIIIIIIIIIIIIIIIIIIIIIIIIIIIIIIIIIIIIIIIIIIIIIIIIIIIIIIIIIIIIIIIIIIIIIIIIIIIIIIIIIIIIIIIIIIIIIIIIIIIIIIIIIIIII	HI:i:1	NH:i:1	NM:i:0
chr20	21100803	21100950	linker_sequence_2251	40	+	0	147M	*	0	0	TGCCTTTGAGCAAAGTGCTGTTAGTAACCTCATGTCTTCCTGTATTCATCAGGGTTCTTCAGAGAAACAGAACCAGTAGGACACACACACACGCACACACACACACGTGTGTGTATATATATGTGTGTATGTATATATATATATATA	IIIIIIIIIIIIIIIIIIIIIIIIIIIIIIIIIIIIIIIIIIIIIIIIIIIIIIIIIIIIIIIIIIIIIIIIIIIIIIIIIIIIIIIIIIIIIIIIIIIIIIIIIIIIIIIIIIIIIIIIIIIIIIIIIIIIIIIIIIIIIIIIIII	HI:i:1	NH:i:1	NM:i:0
chr20	21101043	21101190	linker_sequence_1182	40	+	0	147M	*	0	0	ATATATATATATTTATATATATATATATTTATATATATATATTTATATATATATATATTTATATATATATATTTATATATATATATATTTATATGGAGAGAGAGAGATTTATTTTTAGGAAGTGGTTCATGAGATTGTGAGGGACTT	IIIIIIIIIIIIIIIIIIIIIIIIIIIIIIIIIIIIIIIIIIIIIIIIIIIIIIIIIIIIIIIIIIIIIIIIIIIIIIIIIIIIIIIIIIIIIIIIIIIIIIIIIIIIIIIIIIIIIIIIIIIIIIIIIIIIIIIIIIIIIIIIIII	HI:i:1	NH:i:1	NM:i:0
chr20	21134723	21134870	linker_sequence_1887	40	+	0	147M	*	0	0	CTTGCTTACATAGAAATTAAAAACAATAATTGTACCATGTGAGAAGCTGAAAATTTGGTCTAACAGCTTCATTTCTGTTCTGCATTTAACTTGCTGCTTCTCATTCCCTTGTCTGTGAAGATAATAAGAAGAAGAAAAATAAAGATT	IIIIIIIIIIIIIIIIIIIIIIIIIIIIIIIIIIIIIIIIIIIIIIIIIIIIIIIIIIIIIIIIIIIIIIIIIIIIIIIIIIIIIIIIIIIIIIIIIIIIIIIIIIIIIIIIIIIIIIIIIIIIIIIIIIIIIIIIIIIIIIIIIII	HI:i:1	NH:i:1	NM:i:0
chr20	21169623	21169770	linker_sequence_1865	40	+	0	147M	*	0	0	AGGTGTGAGCCACCCCGCCCAGCCTGTTTTGTATTTTATTTTAAGAGACGGAGTCTTGCTATGTTGCCCAGGCTGGTCTCAAACTCCTAGGTTCAAGCAGTCCTCCCACATTGGCTTCCCAAAGTGCTGGGATTAGAGGTATGAGCC	IIIIIIIIIIIIIIIIIIIIIIIIIIIIIIIIIIIIIIIIIIIIIIIIIIIIIIIIIIIIIIIIIIIIIIIIIIIIIIIIIIIIIIIIIIIIIIIIIIIIIIIIIIIIIIIIIIIIIIIIIIIIIIIIIIIIIIIIIIIIIIIIIII	HI:i:1	NH:i:1	NM:i:0
chr20	21185813	21185960	linker_sequence_1927	40	+	0	147M	*	0	0	CACTGGCCAAGCCATACCCCAGACCATTTTTCCTGGACTCTGTAGAGGTGGCCCCAGGCACCCAGATTGTGCAGAGCTCCCCAGGTTGTTCTGTGTGCAGCAAAAGTTGAGAATGCTCATTTAGCAATGAAATAACCAAAGTTTTTA	IIIIIIIIIIIIIIIIIIIIIIIIIIIIIIIIIIIIIIIIIIIIIIIIIIIIIIIIIIIIIIIIIIIIIIIIIIIIIIIIIIIIIIIIIIIIIIIIIIIIIIIIIIIIIIIIIIIIIIIIIIIIIIIIIIIIIIIIIIIIIIIIIII	HI:i:1	NH:i:1	NM:i:0
chr20	21216843	21216990	linker_sequence_367	40	+	0	147M	*	0	0	GGAACCCCGATTAACCATCAGGGGGCGCTCAGACTTTGTTAAATTACTGGTAGGCCTTTAAAACCTAAAATTAGTGTTTACAGAGATTTGTTGGCATAGTCATTGGGATTTTTTTCTTTCTGGATTATTTTTTGCCTTCTGTTTTTC	IIIIIIIIIIIIIIIIIIIIIIIIIIIIIIIIIIIIIIIIIIIIIIIIIIIIIIIIIIIIIIIIIIIIIIIIIIIIIIIIIIIIIIIIIIIIIIIIIIIIIIIIIIIIIIIIIIIIIIIIIIIIIIIIIIIIIIIIIIIIIIIIIII	HI:i:1	NH:i:1	NM:i:0
chr20	21238323	21238470	linker_sequence_1151	40	+	0	147M	*	0	0	AAAGAGTTTCACTCTTGTTGCTCAGGCTGGGGTGCAATGGCGCCATCTCAGCTCACTGCGACCTACGCCTCCTGGGTTCAAGCGATTCTCCTGCCTCAGCCTCCCAAGTAGCTGGGATTACAGGCATGCGCCACCACACCAGCTAAT	IIIIIIIIIIIIIIIIIIIIIIIIIIIIIIIIIIIIIIIIIIIIIIIIIIIIIIIIIIIIIIIIIIIIIIIIIIIIIIIIIIIIIIIIIIIIIIIIIIIIIIIIIIIIIIIIIIIIIIIIIIIIIIIIIIIIIIIIIIIIIIIIIII	HI:i:1	NH:i:1	NM:i:0
chr20	21272423	21272570	linker_sequence_959	40	+	0	147M	*	0	0	CCTTCAGCCCACCGCTGCACTGTGGGAGCCCCTTTCTGGGCTGGCCAAGGCCGGAGCCCACTCCCTCAGCTTGCAGGGAGGTGTGGAGGGAGAGGCGCGAGCGGGAACCGGGGCTGCGCGCGCTTGCGGGCCATCTGGAGTTCCCGG	IIIIIIIIIIIIIIIIIIIIIIIIIIIIIIIIIIIIIIIIIIIIIIIIIIIIIIIIIIIIIIIIIIIIIIIIIIIIIIIIIIIIIIIIIIIIIIIIIIIIIIIIIIIIIIIIIIIIIIIIIIIIIIIIIIIIIIIIIIIIIIIIIII	HI:i:1	NH:i:1	NM:i:0
chr20	21286153	21286300	linker_sequence_2188	40	+	0	147M	*	0	0	AGTGCTGAGACTACAGGCATGAGCCACCATACGTGGCCTTTTTTTTTTTTTTTTTTTTTTTGGATTTTTAGTAGAGACGGGGTTTTGCCATGTTGGCTATGCTGGTCTCTGTCCTGACCACACGTGATCCGCCTCCCTGGGCCTCCC	IIIIIIIIIIIIIIIIIIIIIIIIIIIIIIIIIIIIIIIIIIIIIIIIIIIIIIIIIIIIIIIIIIIIIIIIIIIIIIIIIIIIIIIIIIIIIIIIIIIIIIIIIIIIIIIIIIIIIIIIIIIIIIIIIIIIIIIIIIIIIIIIIII	HI:i:1	NH:i:1	NM:i:0
chr20	21311503	21311650	linker_sequence_1216	40	+	0	147M	*	0	0	TTGCATGGTTAGGTTTTAGATAGCTGAATTTTCTCTTAAAGCCAATTTTGTCCTCTTACCATCACTATGAAGCTATAAAATGGGATTCATAATTTAAAAAATATATATAGGAAAGTAATTTTTAAATGGAAATTTCCATTATTACAT	IIIIIIIIIIIIIIIIIIIIIIIIIIIIIIIIIIIIIIIIIIIIIIIIIIIIIIIIIIIIIIIIIIIIIIIIIIIIIIIIIIIIIIIIIIIIIIIIIIIIIIIIIIIIIIIIIIIIIIIIIIIIIIIIIIIIIIIIIIIIIIIIIII	HI:i:1	NH:i:1	NM:i:0
chr20	21466493	21466640	linker_sequence_2227	40	+	0	147M	*	0	0	AGAGATAATACAAAGAATGAGACGTAATATTTGAAGAAATTGTGCCTAAGAACTTTCTGAAACTGATGAAAGATATTAATCTACAGGTAAAGAAAATGAAACTCTTGGCTGGGCGCAGTGGCCAGATAAGCACTGTGGGATTATCTG	IIIIIIIIIIIIIIIIIIIIIIIIIIIIIIIIIIIIIIIIIIIIIIIIIIIIIIIIIIIIIIIIIIIIIIIIIIIIIIIIIIIIIIIIIIIIIIIIIIIIIIIIIIIIIIIIIIIIIIIIIIIIIIIIIIIIIIIIIIIIIIIIIII	HI:i:1	NH:i:1	NM:i:0
chr20	21472453	21472600	linker_sequence_652	40	+	0	147M	*	0	0	CTTTTAAGTCTCTCCTTTTCTCCACCACCTCCCTTAGGACACTTGCCTCCTTCTTAGAAGGAAAGCAGTCCCAGATTTCAATTCCTCTTTCTTTCTTATGAACTCTAGTGGCTTTTTCTTCATTTGGGTGTTAGAGGAGCTCTCCCT	IIIIIIIIIIIIIIIIIIIIIIIIIIIIIIIIIIIIIIIIIIIIIIIIIIIIIIIIIIIIIIIIIIIIIIIIIIIIIIIIIIIIIIIIIIIIIIIIIIIIIIIIIIIIIIIIIIIIIIIIIIIIIIIIIIIIIIIIIIIIIIIIIII	HI:i:1	NH:i:1	NM:i:0
chr20	21531943	21532090	linker_sequence_1860	40	+	0	147M	*	0	0	GGCTGGAGTGCAGTGGCACAATCATAGCTCACCGAAGCCTCAACCTCCTGGGCTCAAGTGATTCTCTTCTCTCAGCACCCGCAAGTAGCTGGACTACAGTAGGGGCATGCAACCATGCCAAGCTAATTTTTGCATTTTTTGTAGATG	IIIIIIIIIIIIIIIIIIIIIIIIIIIIIIIIIIIIIIIIIIIIIIIIIIIIIIIIIIIIIIIIIIIIIIIIIIIIIIIIIIIIIIIIIIIIIIIIIIIIIIIIIIIIIIIIIIIIIIIIIIIIIIIIIIIIIIIIIIIIIIIIIII	HI:i:1	NH:i:1	NM:i:0
chr20	21601913	21602060	linker_sequence_1397	40	+	0	147M	*	0	0	AAATCAGTGTATTGAAGAGATATCTGCATTCCCATGTTTATTGCAGCACTATTCACAATAGCCAAGATTTGGAAACAACCCAAGTGTCCATAAACAGATGAATGGATAAAGAAAATGTGGTACATATACACAATAGAATACTATGCA	IIIIIIIIIIIIIIIIIIIIIIIIIIIIIIIIIIIIIIIIIIIIIIIIIIIIIIIIIIIIIIIIIIIIIIIIIIIIIIIIIIIIIIIIIIIIIIIIIIIIIIIIIIIIIIIIIIIIIIIIIIIIIIIIIIIIIIIIIIIIIIIIIII	HI:i:1	NH:i:1	NM:i:0
chr20	21625903	21626050	linker_sequence_897	40	+	0	147M	*	0	0	AGAGGTTGCAGTGAGCTGAGATCATGCTACTGTACTCCAGCCTGGGTGACAGAACGAGACTCCATCTCAAAAATAAATAAATAAATAAATAAATAAAGCTTTGAACGAATTAAAAAAGAAGAAAGATCTCAAGTGAACAAATGAACT	IIIIIIIIIIIIIIIIIIIIIIIIIIIIIIIIIIIIIIIIIIIIIIIIIIIIIIIIIIIIIIIIIIIIIIIIIIIIIIIIIIIIIIIIIIIIIIIIIIIIIIIIIIIIIIIIIIIIIIIIIIIIIIIIIIIIIIIIIIIIIIIIIII	HI:i:1	NH:i:1	NM:i:0
chr20	21665033	21665180	linker_sequence_982	40	+	0	147M	*	0	0	GAGCCGGCATAAGAACCGAGGTCTTCTGATTTCAAGATCAATGTCTTTTCTAAAAAGCAAAATTGACTCCTGGTAGGAAACAGAATAAAACTTGTGCTACCTTAAATGACTGCATTTGCCACTGTGTTGCCTATTTCACAATACACT	IIIIIIIIIIIIIIIIIIIIIIIIIIIIIIIIIIIIIIIIIIIIIIIIIIIIIIIIIIIIIIIIIIIIIIIIIIIIIIIIIIIIIIIIIIIIIIIIIIIIIIIIIIIIIIIIIIIIIIIIIIIIIIIIIIIIIIIIIIIIIIIIIII	HI:i:1	NH:i:1	NM:i:0
chr20	21698313	21698460	linker_sequence_118	40	+	0	147M	*	0	0	TTTCATTTTTTTAATTTAAGAATAAGTTTTTTTTAGAAAAATATAGAGATGTAACCCAAAGAAAATAAAGACATAATCAGATAGCCCTCTGATTTTTTGAAAGAATAGAAATAATATATGCGTATCACTAAAAAACTCAAGCAGTAC	IIIIIIIIIIIIIIIIIIIIIIIIIIIIIIIIIIIIIIIIIIIIIIIIIIIIIIIIIIIIIIIIIIIIIIIIIIIIIIIIIIIIIIIIIIIIIIIIIIIIIIIIIIIIIIIIIIIIIIIIIIIIIIIIIIIIIIIIIIIIIIIIIII	HI:i:1	NH:i:1	NM:i:0
chr20	21710543	21710690	linker_sequence_153	40	+	0	147M	*	0	0	TTAGAAAAATAAATAAATGAAAAACTGTGGAAGTGTAAGCATAGTAGAAAAGAACAGTAAAGGAATAATGTAGGGAGGATGTAAAGACAGTGAGGTAAGAAAAAAGAAGGTATGGCAAGAAGAAGGTAGAAAACTAACTTTATTCAT	IIIIIIIIIIIIIIIIIIIIIIIIIIIIIIIIIIIIIIIIIIIIIIIIIIIIIIIIIIIIIIIIIIIIIIIIIIIIIIIIIIIIIIIIIIIIIIIIIIIIIIIIIIIIIIIIIIIIIIIIIIIIIIIIIIIIIIIIIIIIIIIIIII	HI:i:1	NH:i:1	NM:i:0
chr20	21723233	21723380	linker_sequence_156	40	+	0	147M	*	0	0	TCTTGCATGAGATGCTGAAGCCCTGGTACAGGCCCTGGGTCCATTGGATTTGGTGATCCTCACCGGCCAGGCTCCCAGGTCTTTGAACTCATGCACTGTGCCCAATTTCCCAATGTCTGCTGCCAGGAGGTTCTGGGAAATCCAGGG	IIIIIIIIIIIIIIIIIIIIIIIIIIIIIIIIIIIIIIIIIIIIIIIIIIIIIIIIIIIIIIIIIIIIIIIIIIIIIIIIIIIIIIIIIIIIIIIIIIIIIIIIIIIIIIIIIIIIIIIIIIIIIIIIIIIIIIIIIIIIIIIIIII	HI:i:1	NH:i:1	NM:i:0
chr20	21729183	21729330	linker_sequence_579	40	+	0	147M	*	0	0	ATTCTTCTCTCTTTTATTCTTTATTAGTCTTGCTAGTGGTCTATCAACTTTGTTTTCAATCTTTTCAAAAAATCAGTTCCTGGATTCACTGATTTTTTGAAGAATTTTTTTGTGTCTCTATCTCCTTCAGTTCTGCTCTGATCTTAG	IIIIIIIIIIIIIIIIIIIIIIIIIIIIIIIIIIIIIIIIIIIIIIIIIIIIIIIIIIIIIIIIIIIIIIIIIIIIIIIIIIIIIIIIIIIIIIIIIIIIIIIIIIIIIIIIIIIIIIIIIIIIIIIIIIIIIIIIIIIIIIIIIII	HI:i:1	NH:i:1	NM:i:0
chr20	21745743	21745890	linker_sequence_1392	40	+	0	147M	*	0	0	TGAGCATTATACACTGCACCCAGTTTGTAGTCTTTTATCCCTTACCCACTTCCCACCATTTCCCCCTGAGTCCTCAAAGTCCATTGTGTTATTCTTATGCCTTTGCATCCTCATAGCTTAGCTCCCACATATGAGTGAGAGCATACG	IIIIIIIIIIIIIIIIIIIIIIIIIIIIIIIIIIIIIIIIIIIIIIIIIIIIIIIIIIIIIIIIIIIIIIIIIIIIIIIIIIIIIIIIIIIIIIIIIIIIIIIIIIIIIIIIIIIIIIIIIIIIIIIIIIIIIIIIIIIIIIIIIII	HI:i:1	NH:i:1	NM:i:0
chr20	21815783	21815930	linker_sequence_434	40	+	0	147M	*	0	0	ATCAAGATCTCATAAAAGATGCTAGTCCATATCTAGAAAAATATCTTCCAGAGAGATTGCCTGGATGAAGAAATAATAATAATAATTAATAACAAATAATAATAATAACAAATAATAATAATAATTTATACTAATGTAATAATAACA	IIIIIIIIIIIIIIIIIIIIIIIIIIIIIIIIIIIIIIIIIIIIIIIIIIIIIIIIIIIIIIIIIIIIIIIIIIIIIIIIIIIIIIIIIIIIIIIIIIIIIIIIIIIIIIIIIIIIIIIIIIIIIIIIIIIIIIIIIIIIIIIIIII	HI:i:1	NH:i:1	NM:i:0
chr20	21860603	21860750	linker_sequence_2139	40	+	0	147M	*	0	0	TTCAGGGACTTGATTTCTTTTTGGTTCAGTCTTGGGTGTGGGTATATGTGTCCAGGAATTTATCTATTTCTTTTGGATTTTCTAGTTTGTGTGCATATCGGTGTTCATAATATTCTCTGATGGTTATTTGTATTTTGGTAGGTCAGT	IIIIIIIIIIIIIIIIIIIIIIIIIIIIIIIIIIIIIIIIIIIIIIIIIIIIIIIIIIIIIIIIIIIIIIIIIIIIIIIIIIIIIIIIIIIIIIIIIIIIIIIIIIIIIIIIIIIIIIIIIIIIIIIIIIIIIIIIIIIIIIIIIII	HI:i:1	NH:i:1	NM:i:0
chr20	21861973	21862120	linker_sequence_1328	40	+	0	147M	*	0	0	TTGCAGACTTGTTTATTAGGTTGCTTTATAATGTCACTGCTCTGTGTACTTCAGTGCATTTTGAAGCGGCTGGTAATGTTTTTTTCTTTTCCATATTTAGTGCGTCCTTCAGGAGGAAGGTCTGGTGGTAACAAATTCCCTCAGCAT	IIIIIIIIIIIIIIIIIIIIIIIIIIIIIIIIIIIIIIIIIIIIIIIIIIIIIIIIIIIIIIIIIIIIIIIIIIIIIIIIIIIIIIIIIIIIIIIIIIIIIIIIIIIIIIIIIIIIIIIIIIIIIIIIIIIIIIIIIIIIIIIIIII	HI:i:1	NH:i:1	NM:i:0
chr20	21903063	21903210	linker_sequence_1098	40	+	0	147M	*	0	0	AGCCATCAAATTTTTTAAATTAATTGATTATTTTTTATTTAACTTTTATTTTAAGTTTGGGGGTACATGTGCAGGTTTGTTACATAGGTAAACTTGTGTCACAGGAGTTTGTTGTACAGATTATTTCATCACCCAGGTATTAAATCT	IIIIIIIIIIIIIIIIIIIIIIIIIIIIIIIIIIIIIIIIIIIIIIIIIIIIIIIIIIIIIIIIIIIIIIIIIIIIIIIIIIIIIIIIIIIIIIIIIIIIIIIIIIIIIIIIIIIIIIIIIIIIIIIIIIIIIIIIIIIIIIIIIII	HI:i:1	NH:i:1	NM:i:0
chr20	21911273	21911420	linker_sequence_52	40	+	0	147M	*	0	0	ACAAAAAAAGAGAATTTTAGACCAATATCCTTGATGAACATTGATGCAAAAATCCTCAATAAAATGCTGGCAAACTGAATCCAGCAGCACACCAAAAAGCTTATCCACCATGATCAAGTGGGCTTCATCCCCAGGATGCAAGGCTAG	IIIIIIIIIIIIIIIIIIIIIIIIIIIIIIIIIIIIIIIIIIIIIIIIIIIIIIIIIIIIIIIIIIIIIIIIIIIIIIIIIIIIIIIIIIIIIIIIIIIIIIIIIIIIIIIIIIIIIIIIIIIIIIIIIIIIIIIIIIIIIIIIIII	HI:i:1	NH:i:1	NM:i:0
chr20	21936593	21936740	linker_sequence_2295	40	+	0	147M	*	0	0	TCAGGATTTTTCTCTGGTTCTTTTTTATAATACCTATCTCTTTGGTAAATTTTCATTAATATCTTGTGTTGCTTTTTCTGACTTCTTTGTATTATTTATCTGTGTTCTCTTGTATCTCACTTAGCTTTTTAAATATCAATATTTTGA	IIIIIIIIIIIIIIIIIIIIIIIIIIIIIIIIIIIIIIIIIIIIIIIIIIIIIIIIIIIIIIIIIIIIIIIIIIIIIIIIIIIIIIIIIIIIIIIIIIIIIIIIIIIIIIIIIIIIIIIIIIIIIIIIIIIIIIIIIIIIIIIIIII	HI:i:1	NH:i:1	NM:i:0
chr20	21976093	21976240	linker_sequence_1505	40	+	0	147M	*	0	0	CAAATCTGGTGCATTTGCTATACTATAGTGCTTTACTGGACAACTTTTGGGGGTGGGGTTGAAAATCAAAGACTAAAAAAGTGACCCTTGCAAGGGCTGAGGTGGAAGCCATTGGCAATAAACTTGCTGCCCCGTCAGAGAGGCAGC	IIIIIIIIIIIIIIIIIIIIIIIIIIIIIIIIIIIIIIIIIIIIIIIIIIIIIIIIIIIIIIIIIIIIIIIIIIIIIIIIIIIIIIIIIIIIIIIIIIIIIIIIIIIIIIIIIIIIIIIIIIIIIIIIIIIIIIIIIIIIIIIIIII	HI:i:1	NH:i:1	NM:i:0
chr20	21992053	21992200	linker_sequence_1233	40	+	0	147M	*	0	0	GGAAGCACTAAACATGGAAAGGAACAACTGGTAAAAGCCACTGCAAAATTATGCCAAATTGTAAAGACCATCGAGGGTAGGAAGAAACTGCATCAACTAACGAGCAAAATAACCAGCTAACATCATAATGACAGGATCAATTTCACA	IIIIIIIIIIIIIIIIIIIIIIIIIIIIIIIIIIIIIIIIIIIIIIIIIIIIIIIIIIIIIIIIIIIIIIIIIIIIIIIIIIIIIIIIIIIIIIIIIIIIIIIIIIIIIIIIIIIIIIIIIIIIIIIIIIIIIIIIIIIIIIIIIII	HI:i:1	NH:i:1	NM:i:0
chr20	21994313	21994460	linker_sequence_119	40	+	0	147M	*	0	0	GAAAACCCCATTGTCTCAGCCCAAAATCTCCTTAAGCTGATAAGCAACTTCAGCAAAGTCTCAGGATACAAAATCAACGTACAAAAATCACAAGCATTCTTCTACAGCAATAATAGACAAACAGAGAGCCAAATCATGAGTGAACTC	IIIIIIIIIIIIIIIIIIIIIIIIIIIIIIIIIIIIIIIIIIIIIIIIIIIIIIIIIIIIIIIIIIIIIIIIIIIIIIIIIIIIIIIIIIIIIIIIIIIIIIIIIIIIIIIIIIIIIIIIIIIIIIIIIIIIIIIIIIIIIIIIIII	HI:i:1	NH:i:1	NM:i:0
chr20	22012383	22012530	linker_sequence_2083	40	+	0	147M	*	0	0	GCGATACTGTAGCTGAACTTTACTTATTAATTTATGTAATTATATCACTAGTTACAATATTTAGCTATGATTTTATTTGATCTCTTGTCTTCTCCCATTGAAGCAGTGATTCTCAAGCCTCAACAGGCATGAGAGCTCCTGGGGGGC	IIIIIIIIIIIIIIIIIIIIIIIIIIIIIIIIIIIIIIIIIIIIIIIIIIIIIIIIIIIIIIIIIIIIIIIIIIIIIIIIIIIIIIIIIIIIIIIIIIIIIIIIIIIIIIIIIIIIIIIIIIIIIIIIIIIIIIIIIIIIIIIIIII	HI:i:1	NH:i:1	NM:i:0
chr20	22085803	22085950	linker_sequence_1080	40	+	0	147M	*	0	0	GATGTTTTCGTTTTTTTTTTTTTTTTTTTTTGGAGATGGATTCTTGCTCTTTTCATCCAGGCTGGAGTGCAGTGGCACGATCTTGGCTCACTGCAACCTCTGCCTCTCGAGTTCAAGAGATTCTCCTGCCTTAGCCTCCCAAATAGC	IIIIIIIIIIIIIIIIIIIIIIIIIIIIIIIIIIIIIIIIIIIIIIIIIIIIIIIIIIIIIIIIIIIIIIIIIIIIIIIIIIIIIIIIIIIIIIIIIIIIIIIIIIIIIIIIIIIIIIIIIIIIIIIIIIIIIIIIIIIIIIIIIII	HI:i:1	NH:i:1	NM:i:0
chr20	22091213	22091360	linker_sequence_1523	40	+	0	147M	*	0	0	TCCCCCACTCTCCTTCTAAATCTTCTTCCTTCTCTCCCTCCTCCTCTTCCTCTTTCCTACTCCTCTCCCTCTCCCTCCTCCTCTTCCTCTTTCCTACCTATTCGTCTTTCAACTCATTCTTATAAAGCACCACTGCCTTCCATGCAC	IIIIIIIIIIIIIIIIIIIIIIIIIIIIIIIIIIIIIIIIIIIIIIIIIIIIIIIIIIIIIIIIIIIIIIIIIIIIIIIIIIIIIIIIIIIIIIIIIIIIIIIIIIIIIIIIIIIIIIIIIIIIIIIIIIIIIIIIIIIIIIIIIII	HI:i:1	NH:i:1	NM:i:0
chr20	22091803	22091950	linker_sequence_716	40	+	0	147M	*	0	0	GCATATGTTGAAGCAGCTTTGCATCCCAGGGATGAAACCAACTTGACCGTGGTGGATAAGCTTTTTGATTTGCTGCTGGATTCAGATTGCCAGTATTTTATTAAGGATTTTTGCGTCGATATTCATGAAAGATATTGGCTTGAAGTT	IIIIIIIIIIIIIIIIIIIIIIIIIIIIIIIIIIIIIIIIIIIIIIIIIIIIIIIIIIIIIIIIIIIIIIIIIIIIIIIIIIIIIIIIIIIIIIIIIIIIIIIIIIIIIIIIIIIIIIIIIIIIIIIIIIIIIIIIIIIIIIIIIII	HI:i:1	NH:i:1	NM:i:0
chr20	22169143	22169290	linker_sequence_2282	40	+	0	147M	*	0	0	GATTTCATTTTTGACCCCGTGATCACTCTGGAGCAGGTAATTTAATTTACATGTATTTCCATGGTTTTGAAGGTTTCTTTTGGAGTTGATTTCCAGTTTTATTCCACTGTGGTCTGAGAGACTGCTTGATATAATTTCAATTTTCTT	IIIIIIIIIIIIIIIIIIIIIIIIIIIIIIIIIIIIIIIIIIIIIIIIIIIIIIIIIIIIIIIIIIIIIIIIIIIIIIIIIIIIIIIIIIIIIIIIIIIIIIIIIIIIIIIIIIIIIIIIIIIIIIIIIIIIIIIIIIIIIIIIIII	HI:i:1	NH:i:1	NM:i:0
chr20	22180583	22180730	linker_sequence_811	40	+	0	147M	*	0	0	GGATGAGTTCATGTCCTTTGCAGGGACATGGATGAGACTGGAAACCATCATTGTGAGCAAACTATCGCAAGGACAGAAAACCAAACACTGCATGTTCTCACTCATAGGTGGGAATTGAACAATCGGAACACTTGGACACAGGGCAGG	IIIIIIIIIIIIIIIIIIIIIIIIIIIIIIIIIIIIIIIIIIIIIIIIIIIIIIIIIIIIIIIIIIIIIIIIIIIIIIIIIIIIIIIIIIIIIIIIIIIIIIIIIIIIIIIIIIIIIIIIIIIIIIIIIIIIIIIIIIIIIIIIIII	HI:i:1	NH:i:1	NM:i:0
chr20	22213823	22213970	linker_sequence_1173	40	+	0	147M	*	0	0	TGCCTAGAGGCTTATTTCTAGGCCACAAGGCAATGACAAACAGAAAGTTTATAGAGAAATATCATTTTTTGTTTGTTTGTTTGAGATGGAGTTTCCCTCTTGTTGCCCAGGCTGGAGTGCAGTGGAGTGATCTTGGCTCACTGCAAC	IIIIIIIIIIIIIIIIIIIIIIIIIIIIIIIIIIIIIIIIIIIIIIIIIIIIIIIIIIIIIIIIIIIIIIIIIIIIIIIIIIIIIIIIIIIIIIIIIIIIIIIIIIIIIIIIIIIIIIIIIIIIIIIIIIIIIIIIIIIIIIIIIII	HI:i:1	NH:i:1	NM:i:0
chr20	22255373	22255520	linker_sequence_1174	40	+	0	147M	*	0	0	AATCAACAAATTATTACACTAGTGATTAAAAATAAATCAAAGTAAAGGTACATTCTAATGCACATTCTCCTTCTCTGCTGATGAGAATGTAAATTGATACAATCTTTCTATCCTTAAAACTTTAGTGCTCATTAATGAAATAAGTCA	IIIIIIIIIIIIIIIIIIIIIIIIIIIIIIIIIIIIIIIIIIIIIIIIIIIIIIIIIIIIIIIIIIIIIIIIIIIIIIIIIIIIIIIIIIIIIIIIIIIIIIIIIIIIIIIIIIIIIIIIIIIIIIIIIIIIIIIIIIIIIIIIIII	HI:i:1	NH:i:1	NM:i:0
chr20	22290423	22290570	linker_sequence_2197	40	+	0	147M	*	0	0	GAGAGGAAATTGCAGAAGTCTATGGGACTAAATTTTCTTTTGTTTTGTTTGTTTGTTTTTTGAGACAGGGTCTTGCTCTGTCACCCAGACTGGAGTGCAGTGGCATGATCACAGCTCACTGCAGCCTTGACCTCCAGGGCTCAAGTG	IIIIIIIIIIIIIIIIIIIIIIIIIIIIIIIIIIIIIIIIIIIIIIIIIIIIIIIIIIIIIIIIIIIIIIIIIIIIIIIIIIIIIIIIIIIIIIIIIIIIIIIIIIIIIIIIIIIIIIIIIIIIIIIIIIIIIIIIIIIIIIIIIII	HI:i:1	NH:i:1	NM:i:0
chr20	22310183	22310330	linker_sequence_1240	40	+	0	147M	*	0	0	TCGTTCCCCCTTTTTTTTTTTTTTTTTTTTTTTTTTTTGCGATGGAGTCTTGCTCTGTCATTCAGGCTGGAGTGCAGTGGCATGATCTTATCTCACTGCAACCTCTGCCTCCTGGGATCAAGTGATTCTCCTGCCTCAGCCTTTCGA	IIIIIIIIIIIIIIIIIIIIIIIIIIIIIIIIIIIIIIIIIIIIIIIIIIIIIIIIIIIIIIIIIIIIIIIIIIIIIIIIIIIIIIIIIIIIIIIIIIIIIIIIIIIIIIIIIIIIIIIIIIIIIIIIIIIIIIIIIIIIIIIIIII	HI:i:1	NH:i:1	NM:i:0
chr20	22442293	22442440	linker_sequence_1447	40	+	0	147M	*	0	0	TCATACTCCAGGGAAATTCAAAATCCTCCTGACATTTTCATTGATTACTAAAGGGATTATATTCTCAAAGGAAACTATGTCTCCAGGCTCCAACTTCTATTTGTTTCCAAATTTCATCCCAATATTGTGGCACGTCTCCTTTGTCTG	IIIIIIIIIIIIIIIIIIIIIIIIIIIIIIIIIIIIIIIIIIIIIIIIIIIIIIIIIIIIIIIIIIIIIIIIIIIIIIIIIIIIIIIIIIIIIIIIIIIIIIIIIIIIIIIIIIIIIIIIIIIIIIIIIIIIIIIIIIIIIIIIIII	HI:i:1	NH:i:1	NM:i:0
chr20	22523633	22523780	linker_sequence_2223	40	+	0	147M	*	0	0	TCACTTTTTAATGGCAGACATTTTGACTGGTGTGAGATGGTATCTCATTGTTGTTTTGATTTGCATTTCCCTAATGATTAGTGATATTGAGCATTTTTTCATATGCTTGTTGTCCATGTGTATGTCTTCTTTTGAAAAGTTTCTGTT	IIIIIIIIIIIIIIIIIIIIIIIIIIIIIIIIIIIIIIIIIIIIIIIIIIIIIIIIIIIIIIIIIIIIIIIIIIIIIIIIIIIIIIIIIIIIIIIIIIIIIIIIIIIIIIIIIIIIIIIIIIIIIIIIIIIIIIIIIIIIIIIIIII	HI:i:1	NH:i:1	NM:i:0
chr20	22604893	22605040	linker_sequence_990	40	+	0	147M	*	0	0	GTCTTAGCTACTCTGGAGGCTGAGGCAGGAAGATTGCTTGAGCCCAGATGTTCAGGGCTACAGTGAGCTATGATGGGGCCACTGCACTCCAGCCTGGGTAACAGAGAGAGACCCAATCCCTAAAAAAAAAAAAAAAAGAAAAAGAAA	IIIIIIIIIIIIIIIIIIIIIIIIIIIIIIIIIIIIIIIIIIIIIIIIIIIIIIIIIIIIIIIIIIIIIIIIIIIIIIIIIIIIIIIIIIIIIIIIIIIIIIIIIIIIIIIIIIIIIIIIIIIIIIIIIIIIIIIIIIIIIIIIIII	HI:i:1	NH:i:1	NM:i:0
chr20	22629383	22629530	linker_sequence_1394	40	+	0	147M	*	0	0	ACTTAAATCTAAGACTGGAAACTATAAAAATTCTGGAAGATAACTTTGGAAAAACCCTTCTAGACATTGGCTTAGGCAAGGATTTCATGACCAAGGACCCAAAAGCAAATGCAACAAAAACAAAGATAAATAGTTGGGACTTAATTA	IIIIIIIIIIIIIIIIIIIIIIIIIIIIIIIIIIIIIIIIIIIIIIIIIIIIIIIIIIIIIIIIIIIIIIIIIIIIIIIIIIIIIIIIIIIIIIIIIIIIIIIIIIIIIIIIIIIIIIIIIIIIIIIIIIIIIIIIIIIIIIIIIII	HI:i:1	NH:i:1	NM:i:0
chr20	22654763	22654910	linker_sequence_324	40	+	0	147M	*	0	0	TCTGCATCACCCACAGTGCAGGTGGCCTGCTCCTCATCCCACTGTTGATAAAAGCTTAGAGAAACTTTTCTCTTTAGAGTTCAGAGAAAAGGTCTCCTTATCTTGACATTTATGGAGTGAGTTCCCTAATGAAAACTCTAGGTCACT	IIIIIIIIIIIIIIIIIIIIIIIIIIIIIIIIIIIIIIIIIIIIIIIIIIIIIIIIIIIIIIIIIIIIIIIIIIIIIIIIIIIIIIIIIIIIIIIIIIIIIIIIIIIIIIIIIIIIIIIIIIIIIIIIIIIIIIIIIIIIIIIIIII	HI:i:1	NH:i:1	NM:i:0
chr20	22697013	22697160	linker_sequence_2102	40	+	0	147M	*	0	0	GGCCTTTACAAATTAAATTAGCCTCACTTATTTCCATATTTAGTCTATAAAATAGAAACAAAAAGGCATTTGTACATTCTACCAAACTATATGCCAATGATCGTAGCCCAAACTCTTTCTTTACATAGGTTGTCAAGGTTGTTACCA	IIIIIIIIIIIIIIIIIIIIIIIIIIIIIIIIIIIIIIIIIIIIIIIIIIIIIIIIIIIIIIIIIIIIIIIIIIIIIIIIIIIIIIIIIIIIIIIIIIIIIIIIIIIIIIIIIIIIIIIIIIIIIIIIIIIIIIIIIIIIIIIIIII	HI:i:1	NH:i:1	NM:i:0
chr20	22734493	22734640	linker_sequence_602	40	+	0	147M	*	0	0	CTGCAGGGAAGCAGCAGCTCCAACAGCAGGGAGCTTGCAAGTCGCACCTTAGAACTGCTCTCCAGCAGCCTGAGGATGGCCTCTGACCGGGATACACAAGTGCTGGCCACTGCATGTGCGAACACCCGAGAGCCGATGTGTATGAAG	IIIIIIIIIIIIIIIIIIIIIIIIIIIIIIIIIIIIIIIIIIIIIIIIIIIIIIIIIIIIIIIIIIIIIIIIIIIIIIIIIIIIIIIIIIIIIIIIIIIIIIIIIIIIIIIIIIIIIIIIIIIIIIIIIIIIIIIIIIIIIIIIIII	HI:i:1	NH:i:1	NM:i:0
chr20	22813453	22813600	linker_sequence_844	40	+	0	147M	*	0	0	CTTTGACAAAGAAGCAAAAGCAATACAATGGAGCAAAAACAGTCTTTTCCACAAGTGGTGCTGAAACAACTGGACATCCACACGCAAAACCATGAATCTAGATACAGACTTTACACCATTTACAAAAAGTAACTCAAAATGGATTAT	IIIIIIIIIIIIIIIIIIIIIIIIIIIIIIIIIIIIIIIIIIIIIIIIIIIIIIIIIIIIIIIIIIIIIIIIIIIIIIIIIIIIIIIIIIIIIIIIIIIIIIIIIIIIIIIIIIIIIIIIIIIIIIIIIIIIIIIIIIIIIIIIIII	HI:i:1	NH:i:1	NM:i:0
chr20	22833923	22834070	linker_sequence_2226	40	+	0	147M	*	0	0	AAACTAAGCTTCACGAGTGAAGGGGAAATAAAATCCTTTACAGACAAACAAATGCTAAGAGATTTTGTCACCACCAGGCCTGCCTTACAAGAGCTCCTGAAGGAAGCACTAAACGTGGAAAGGAACAACCGGTACCAGACACTGCAA	IIIIIIIIIIIIIIIIIIIIIIIIIIIIIIIIIIIIIIIIIIIIIIIIIIIIIIIIIIIIIIIIIIIIIIIIIIIIIIIIIIIIIIIIIIIIIIIIIIIIIIIIIIIIIIIIIIIIIIIIIIIIIIIIIIIIIIIIIIIIIIIIIII	HI:i:1	NH:i:1	NM:i:0
chr20	22835303	22835450	linker_sequence_659	40	+	0	147M	*	0	0	GAAGAATCAAATAGATGCAATAAAAAATGATAAAGGGATATCACCACCGATCCCACAGAAATACAAACTACCATCAGAAAATACTGTAAACACCCCTACACAAATAAACTACAAAATCTAGAAGAAATGGATAAATTCCCGGACATA	IIIIIIIIIIIIIIIIIIIIIIIIIIIIIIIIIIIIIIIIIIIIIIIIIIIIIIIIIIIIIIIIIIIIIIIIIIIIIIIIIIIIIIIIIIIIIIIIIIIIIIIIIIIIIIIIIIIIIIIIIIIIIIIIIIIIIIIIIIIIIIIIIII	HI:i:1	NH:i:1	NM:i:0
chr20	22853483	22853630	linker_sequence_1487	40	+	0	147M	*	0	0	GTACCCAGTAGTCATTCAGGAGCAGGTTTTTCAGTTTCCATGTAGTTGAGCGGTTTTGAGTGAGTTTCTGAATCCTGAGTTCTAGTTTGATTGCACTGTGGTCTGAGAGACAGTTTGTTATAATTTCTGTTCTTCTACATTTGCTGA	IIIIIIIIIIIIIIIIIIIIIIIIIIIIIIIIIIIIIIIIIIIIIIIIIIIIIIIIIIIIIIIIIIIIIIIIIIIIIIIIIIIIIIIIIIIIIIIIIIIIIIIIIIIIIIIIIIIIIIIIIIIIIIIIIIIIIIIIIIIIIIIIIII	HI:i:1	NH:i:1	NM:i:0
chr20	22855583	22855730	linker_sequence_43	40	+	0	147M	*	0	0	CATATGTTGTTGGCTGCATAAATGTCTTCTTTTGAGAAGTGTCTGTTCATATCCTTTGCTCACTTTTTGATGGGGTTGTTTTTTTCTTGTAAATTTATTTAAGTTCCTTGAAGATTCGGGATATTTGACCTATGTCAGATGGGTATA	IIIIIIIIIIIIIIIIIIIIIIIIIIIIIIIIIIIIIIIIIIIIIIIIIIIIIIIIIIIIIIIIIIIIIIIIIIIIIIIIIIIIIIIIIIIIIIIIIIIIIIIIIIIIIIIIIIIIIIIIIIIIIIIIIIIIIIIIIIIIIIIIIII	HI:i:1	NH:i:1	NM:i:0
chr20	22894433	22894580	linker_sequence_1283	40	+	0	147M	*	0	0	TCCTTTCCCCACTTTATGTTTCTATTTGCTTTATTGAAGATCTGTTGGCTGTAAGTATTTGGGTTTATTTCTGGGTTCTCTATTCTGTTCCATTGGTCTATATGCCTATTTTTCTACCAGTACCATGCTGTTTTGGTGACTATGGCC	IIIIIIIIIIIIIIIIIIIIIIIIIIIIIIIIIIIIIIIIIIIIIIIIIIIIIIIIIIIIIIIIIIIIIIIIIIIIIIIIIIIIIIIIIIIIIIIIIIIIIIIIIIIIIIIIIIIIIIIIIIIIIIIIIIIIIIIIIIIIIIIIIII	HI:i:1	NH:i:1	NM:i:0
chr20	22896333	22896480	linker_sequence_774	40	+	0	147M	*	0	0	ACTTTCCCCTCAGCACCCCCTTTGCTGTATCCCAGAGGTTTTGATAGGTTGCCTCACTATTGTTGCTCAGTTCGAAGAATTTTTAAATTTCCATCTTGATTTCGTTTTTGACCCAGTGATCATTCAGGAGCAGGTTATTTAATTTCT	IIIIIIIIIIIIIIIIIIIIIIIIIIIIIIIIIIIIIIIIIIIIIIIIIIIIIIIIIIIIIIIIIIIIIIIIIIIIIIIIIIIIIIIIIIIIIIIIIIIIIIIIIIIIIIIIIIIIIIIIIIIIIIIIIIIIIIIIIIIIIIIIIII	HI:i:1	NH:i:1	NM:i:0
chr20	22978163	22978310	linker_sequence_1713	40	+	0	147M	*	0	0	CACCCATCTGTCTGCTAAGGAGTCCTCAGGGGGATCCTGATGCCCTCTCAAATTTGAGATCCACTGGTTTAGATTATTTTTTATTATTTCTCCCCTCAAAGAGCTGCAATTTGATAATAGTGAAAAATGGGTCTATATTAATGGTGT	IIIIIIIIIIIIIIIIIIIIIIIIIIIIIIIIIIIIIIIIIIIIIIIIIIIIIIIIIIIIIIIIIIIIIIIIIIIIIIIIIIIIIIIIIIIIIIIIIIIIIIIIIIIIIIIIIIIIIIIIIIIIIIIIIIIIIIIIIIIIIIIIIII	HI:i:1	NH:i:1	NM:i:0
chr20	22989243	22989390	linker_sequence_2027	40	+	0	147M	*	0	0	AATATAATAAAATAAAAATCAGGAATCAGAAACAGAGAAAACATTTTTAAGGATAAAAAGAAAAAAAATATATAGACAGATATTGAATGAATCATGAAGCATCACTTGTAGATGCTTAGAACTAAAGAAAATAATATCTAAATATGT	IIIIIIIIIIIIIIIIIIIIIIIIIIIIIIIIIIIIIIIIIIIIIIIIIIIIIIIIIIIIIIIIIIIIIIIIIIIIIIIIIIIIIIIIIIIIIIIIIIIIIIIIIIIIIIIIIIIIIIIIIIIIIIIIIIIIIIIIIIIIIIIIIII	HI:i:1	NH:i:1	NM:i:0
chr20	23076573	23076720	linker_sequence_2064	40	+	0	147M	*	0	0	CTATGAGATTTTTTTGGTGATTTTTTTTTAGCTCATCACTATCGTTAGTGTTAGTGTATTTTATGTGTGGCCCAAGATAATTCTTCTTCCAGTGTGACCCAGGGAAGCCAAAATATTGGACATCTCTCCTCTTTATAAAGCAGGGAG	IIIIIIIIIIIIIIIIIIIIIIIIIIIIIIIIIIIIIIIIIIIIIIIIIIIIIIIIIIIIIIIIIIIIIIIIIIIIIIIIIIIIIIIIIIIIIIIIIIIIIIIIIIIIIIIIIIIIIIIIIIIIIIIIIIIIIIIIIIIIIIIIIII	HI:i:1	NH:i:1	NM:i:0
chr20	23105643	23105790	linker_sequence_1870	40	+	0	147M	*	0	0	GTAGTCCTCGGTAAGCTTCTGAAGAAGACGAACTTTAATTCTTTAAAAGCTTGACAATAACTTTAAATGGATATGATTTATTGCCTGTAAATTATCCCTCAATAAAGTTGATAAGGATAAAAAGAAAAACTCTGTGATCTGGACACA	IIIIIIIIIIIIIIIIIIIIIIIIIIIIIIIIIIIIIIIIIIIIIIIIIIIIIIIIIIIIIIIIIIIIIIIIIIIIIIIIIIIIIIIIIIIIIIIIIIIIIIIIIIIIIIIIIIIIIIIIIIIIIIIIIIIIIIIIIIIIIIIIIII	HI:i:1	NH:i:1	NM:i:0
chr20	23198623	23198770	linker_sequence_984	40	+	0	147M	*	0	0	TGTTTTCTTCTTGCTGAATTTTTTAAGTTCTTTGTAGATTCCAGATATTAGTCCTTTGTTGGATGCGTAGTTTGGGAATATTTTCTCCCACTCTGTGGATTGTCTATTTACTCTGCTGATTATTTATTTTGCTGTGTAGAAGTTTTT	IIIIIIIIIIIIIIIIIIIIIIIIIIIIIIIIIIIIIIIIIIIIIIIIIIIIIIIIIIIIIIIIIIIIIIIIIIIIIIIIIIIIIIIIIIIIIIIIIIIIIIIIIIIIIIIIIIIIIIIIIIIIIIIIIIIIIIIIIIIIIIIIIII	HI:i:1	NH:i:1	NM:i:0
chr20	23202283	23202430	linker_sequence_1868	40	+	0	147M	*	0	0	GATTTCTAGCAAGACTGGGGAAATTTTTCTTGATCTTTCCCTCAAATAAGTTTTCCAAACTTTTAGATTTCTCTTCTTCCTCAGGAATACCACTTATTCTTATGTTTGGTTGTTTAACATAATCCCAAATTTCCTGGAGGCTCTGTT	IIIIIIIIIIIIIIIIIIIIIIIIIIIIIIIIIIIIIIIIIIIIIIIIIIIIIIIIIIIIIIIIIIIIIIIIIIIIIIIIIIIIIIIIIIIIIIIIIIIIIIIIIIIIIIIIIIIIIIIIIIIIIIIIIIIIIIIIIIIIIIIIIII	HI:i:1	NH:i:1	NM:i:0
chr20	23335203	23335350	linker_sequence_1129	40	+	0	147M	*	0	0	TTGCGGAGACACTGCAGACTCCACTGTGCCGAGGTTGAACTCTTTTTTGTTGCTCAAGTTCTAGGAGTCCCTTTCCTGAATATATACTTGTTTGTCATAGTTTCCTTTTCAAAGTAGTAAACTTTTCTATTTTTCTACTTGCCCAGT	IIIIIIIIIIIIIIIIIIIIIIIIIIIIIIIIIIIIIIIIIIIIIIIIIIIIIIIIIIIIIIIIIIIIIIIIIIIIIIIIIIIIIIIIIIIIIIIIIIIIIIIIIIIIIIIIIIIIIIIIIIIIIIIIIIIIIIIIIIIIIIIIIII	HI:i:1	NH:i:1	NM:i:0
chr20	23452863	23453010	linker_sequence_1075	20	+	0	147M	*	0	0	CAGATGTTATCAGCAGCTGAACAGCATCTACAGAAACCAGCTGCAAAGACAGAAATAGAACAACTGATTTGGTGGAGAGATCCAATAACAAAAAGTTGGGAAATAGGTAAAATAATAACTTGGGGTAGAGGTTATGCTTGTATTTCT	IIIIIIIIIIIIIIIIIIIIIIIIIIIIIIIIIIIIIIIIIIIIIIIIIIIIIIIIIIIIIIIIIIIIIIIIIIIIIIIIIIIIIIIIIIIIIIIIIIIIIIIIIIIIIIIIIIIIIIIIIIIIIIIIIIIIIIIIIIIIIIIIIII	HI:i:1	NH:i:1	NM:i:0
chr20	23458293	23458440	linker_sequence_1154	40	+	0	147M	*	0	0	CCACTTTCCTATTTGTTTCTCTGCCTTTTAAAAAAATTCATGAAAAGAAAACACTTAGCAACTGTTTGTATAATTCTTCTTGACAGACGTGGACAATGATTTATTATTATTATTATTATACTTTAAGTTTTAGGGTACATGTGCACA	IIIIIIIIIIIIIIIIIIIIIIIIIIIIIIIIIIIIIIIIIIIIIIIIIIIIIIIIIIIIIIIIIIIIIIIIIIIIIIIIIIIIIIIIIIIIIIIIIIIIIIIIIIIIIIIIIIIIIIIIIIIIIIIIIIIIIIIIIIIIIIIIIII	HI:i:1	NH:i:1	NM:i:0
chr20	23559653	23559800	linker_sequence_104	40	+	0	147M	*	0	0	TCTGTCTTGGAGAATGTTCCATGTGCTGATGAAGAGAATGTATATTATGAAGTTTTTGGGTAGAGTGTTCTGTTAAAATCTGTTAGGTTCATTTGTTGGAAGGTATAGTTTAAGCCCATTTTCTCTTTGTTGACTTTCTGGCTTGAT	IIIIIIIIIIIIIIIIIIIIIIIIIIIIIIIIIIIIIIIIIIIIIIIIIIIIIIIIIIIIIIIIIIIIIIIIIIIIIIIIIIIIIIIIIIIIIIIIIIIIIIIIIIIIIIIIIIIIIIIIIIIIIIIIIIIIIIIIIIIIIIIIIII	HI:i:1	NH:i:1	NM:i:0
chr20	23559903	23560050	linker_sequence_1635	40	+	0	147M	*	0	0	CCCATGTTAGATGCATATATATTTAGGATTGTGATATTTTCCTATTGGATTAATCCTTTTATCATTATATAATGTCCTTCTTTGCCTTTTTTCACGATTCTTGCTTTCAAGTCTGTTTTGTTTGGTACAAGCTATTCCTGCTCGCTT	IIIIIIIIIIIIIIIIIIIIIIIIIIIIIIIIIIIIIIIIIIIIIIIIIIIIIIIIIIIIIIIIIIIIIIIIIIIIIIIIIIIIIIIIIIIIIIIIIIIIIIIIIIIIIIIIIIIIIIIIIIIIIIIIIIIIIIIIIIIIIIIIIII	HI:i:1	NH:i:1	NM:i:0
chr20	23600133	23600280	linker_sequence_1826	40	+	0	147M	*	0	0	TTTGTGCTTCCTTCAGGAGCTCTTGTAAGGCAGGCCTGGTGGTGACAAAATCTCTCAGCATTTGCTTGTCTATAAAGGATTTTATTTGTCCTTCACTTATGAAGCTTAGTTTGGCTGGATATGAAATTCTGGGTTGAAAATTCTTTT	IIIIIIIIIIIIIIIIIIIIIIIIIIIIIIIIIIIIIIIIIIIIIIIIIIIIIIIIIIIIIIIIIIIIIIIIIIIIIIIIIIIIIIIIIIIIIIIIIIIIIIIIIIIIIIIIIIIIIIIIIIIIIIIIIIIIIIIIIIIIIIIIIII	HI:i:1	NH:i:1	NM:i:0
chr20	23647553	23647700	linker_sequence_974	40	+	0	147M	*	0	0	CTCTTCCTCTGGGACAGCTTGTGCTTCCTGCCACCCTCCCCAGGGTCATTTCTTATCCTTCCCCAGTTGCATTTTGATATTTCCTTTTAAGATTTTACTGTTTTTCAAAAGATCCAAAAGTAATTAAAACTCTAGCCATTGAAATGG	IIIIIIIIIIIIIIIIIIIIIIIIIIIIIIIIIIIIIIIIIIIIIIIIIIIIIIIIIIIIIIIIIIIIIIIIIIIIIIIIIIIIIIIIIIIIIIIIIIIIIIIIIIIIIIIIIIIIIIIIIIIIIIIIIIIIIIIIIIIIIIIIIII	HI:i:1	NH:i:1	NM:i:0
chr20	23702893	23703040	linker_sequence_2246	40	+	0	147M	*	0	0	ATTTCCTTTAAGATTTCACTATTTTTCAAAAGATGGAAAAGTAATTAAAACACTAACCATCAAAACAGCAGTTCTCACAAGTAGTCATCATCACCTCATGGGAGCTGCCAGCAAGCTATCCACATGGAATCATCTTATCCACACTGG	IIIIIIIIIIIIIIIIIIIIIIIIIIIIIIIIIIIIIIIIIIIIIIIIIIIIIIIIIIIIIIIIIIIIIIIIIIIIIIIIIIIIIIIIIIIIIIIIIIIIIIIIIIIIIIIIIIIIIIIIIIIIIIIIIIIIIIIIIIIIIIIIIII	HI:i:1	NH:i:1	NM:i:0
chr20	23722043	23722190	linker_sequence_1486	40	+	0	147M	*	0	0	TTACAGGGTTAGGAATGGCTACTGCTACAGGAACCGGAATAGCCAGTTTATTTACTTCATTATCCTACTACCACACACTCTCAAAGGATTTCTTAGACAGTTTGCAAGAAATAGCGAAATCTATCCTTACTCTACAATCCCAAATAG	IIIIIIIIIIIIIIIIIIIIIIIIIIIIIIIIIIIIIIIIIIIIIIIIIIIIIIIIIIIIIIIIIIIIIIIIIIIIIIIIIIIIIIIIIIIIIIIIIIIIIIIIIIIIIIIIIIIIIIIIIIIIIIIIIIIIIIIIIIIIIIIIIII	HI:i:1	NH:i:1	NM:i:0
chr20	23759313	23759460	linker_sequence_526	40	+	0	147M	*	0	0	GGCAAGACATTTTTATTTTTTGTAGAGACAGGGTTTCACTATTTTGTCCAGGCTGGTCTTGAAATCCTGGCCCCAAGCAATCCTCCCATTTTGGTCTCTCAAAGTGCTGTGATTATAGACATGAACCACTGCACTCTGCTGTCTTTT	IIIIIIIIIIIIIIIIIIIIIIIIIIIIIIIIIIIIIIIIIIIIIIIIIIIIIIIIIIIIIIIIIIIIIIIIIIIIIIIIIIIIIIIIIIIIIIIIIIIIIIIIIIIIIIIIIIIIIIIIIIIIIIIIIIIIIIIIIIIIIIIIIII	HI:i:1	NH:i:1	NM:i:0
chr20	23771923	23772070	linker_sequence_857	40	+	0	147M	*	0	0	ATTAAGAAACTCACTCAAAACTGCTCAAGTACATGGAAACTGAACAACCTGTTCCTTAATGACTACTGGGTAGATAACAAAATGAAGGCAGAAATAAAGATGTTCTTTGAAACCAATGAGAACAAAGACACAACATAACAGAATCTC	IIIIIIIIIIIIIIIIIIIIIIIIIIIIIIIIIIIIIIIIIIIIIIIIIIIIIIIIIIIIIIIIIIIIIIIIIIIIIIIIIIIIIIIIIIIIIIIIIIIIIIIIIIIIIIIIIIIIIIIIIIIIIIIIIIIIIIIIIIIIIIIIIII	HI:i:1	NH:i:1	NM:i:0
chr20	23777223	23777370	linker_sequence_1333	20	+	0	147M	*	0	0	AGGCTTTTGTATACAGAATAATTTCAATGTATTTTTCGAGGAATCTTTGAAAATGTAATTAGGAGCATGTATTAACTCATAGCCACATTTGTGCTGTGTGCAACAGTTTGCAAACACTGTTTTAGATCTTTTGCACCCTGCAAGGAG	IIIIIIIIIIIIIIIIIIIIIIIIIIIIIIIIIIIIIIIIIIIIIIIIIIIIIIIIIIIIIIIIIIIIIIIIIIIIIIIIIIIIIIIIIIIIIIIIIIIIIIIIIIIIIIIIIIIIIIIIIIIIIIIIIIIIIIIIIIIIIIIIIII	HI:i:1	NH:i:1	NM:i:0
chr20	23798463	23798610	linker_sequence_1759	20	+	0	147M	*	0	0	GGGGGATTGACAGGTGAAGCCAGCTAGGCTTCTGGGTCAGGTGGGGACTTGGAGAACTTTTATGTGTAGCTAAAGGATGGTAAATGCACCAATCAGCACTCTGTGTCTAGCTAAAGGTTTGTAAAGGCACCAATCAGCACTCTGTAA	IIIIIIIIIIIIIIIIIIIIIIIIIIIIIIIIIIIIIIIIIIIIIIIIIIIIIIIIIIIIIIIIIIIIIIIIIIIIIIIIIIIIIIIIIIIIIIIIIIIIIIIIIIIIIIIIIIIIIIIIIIIIIIIIIIIIIIIIIIIIIIIIIII	HI:i:1	NH:i:1	NM:i:0
chr20	23819253	23819400	linker_sequence_1666	40	+	0	147M	*	0	0	CAGAGCAGAACCGAAGGAGATAGAGACACAAAAAACTCTTCAAAAAATCAATGAATCCAAGAGCTGTTTTTTTTAAGAGACCAACAAAATTGATAGATGGCTAGGAAGACTAATAAAGAAGAAAAGAAAGAAGAATCAAATAGATGC	IIIIIIIIIIIIIIIIIIIIIIIIIIIIIIIIIIIIIIIIIIIIIIIIIIIIIIIIIIIIIIIIIIIIIIIIIIIIIIIIIIIIIIIIIIIIIIIIIIIIIIIIIIIIIIIIIIIIIIIIIIIIIIIIIIIIIIIIIIIIIIIIIII	HI:i:1	NH:i:1	NM:i:0
chr20	23820003	23820150	linker_sequence_2128	40	+	0	147M	*	0	0	ACATGATTATCTCTATAGACGCAGAAAAGGCCTTGGACAAAATTCAACAGCACTTCATGCTAAAAAGTCTCAATAAACTAGGTATTGATGGAACATATCTCAAAATAATAAGAGCTATCTATGACAAACCCACAGCTGATATCATAC	IIIIIIIIIIIIIIIIIIIIIIIIIIIIIIIIIIIIIIIIIIIIIIIIIIIIIIIIIIIIIIIIIIIIIIIIIIIIIIIIIIIIIIIIIIIIIIIIIIIIIIIIIIIIIIIIIIIIIIIIIIIIIIIIIIIIIIIIIIIIIIIIIII	HI:i:1	NH:i:1	NM:i:0
chr20	23834163	23834310	linker_sequence_1405	40	+	0	147M	*	0	0	CTTAGCAAATCAAATTCATCACATTTGTCCCCCACCACCCCATCCACCTGCTCATGTCAGAGGTGATTGAACCAGAGCAACTCCATCTGGAGTAGGGGCTGGGTACAATGAGGCTGAGACCTACTGTGCTGCATTCCCAGATGGTTA	IIIIIIIIIIIIIIIIIIIIIIIIIIIIIIIIIIIIIIIIIIIIIIIIIIIIIIIIIIIIIIIIIIIIIIIIIIIIIIIIIIIIIIIIIIIIIIIIIIIIIIIIIIIIIIIIIIIIIIIIIIIIIIIIIIIIIIIIIIIIIIIIIII	HI:i:1	NH:i:1	NM:i:0
chr20	23845963	23846110	linker_sequence_1321	40	+	0	147M	*	0	0	GTTGAGGAATTTTGCATCTATGTTCATCAGGGATATTGGTCTGTAGTTTTCTATTTTTGTTGTGTCCTTGCCTGGCTCTGGTGTCACGGTGATGCTGGCTTTGTAGGGTGTTAGGGATGATTCCCTTCTTTTTGATTTTTTGGAAAG	IIIIIIIIIIIIIIIIIIIIIIIIIIIIIIIIIIIIIIIIIIIIIIIIIIIIIIIIIIIIIIIIIIIIIIIIIIIIIIIIIIIIIIIIIIIIIIIIIIIIIIIIIIIIIIIIIIIIIIIIIIIIIIIIIIIIIIIIIIIIIIIIIII	HI:i:1	NH:i:1	NM:i:0
chr20	23872013	23872160	linker_sequence_1917	40	+	0	147M	*	0	0	TCACCATCATTACCATTACCAGCATTACCACCATACCATCATCATCACCTTCAAAACCATCATCACCATCACCATTTTCATCTCCAGCATACCATTCTCATCTCCATCATCATCTTCAGCATCACTGCCAGGTGTCTGTCAGTAGCT	IIIIIIIIIIIIIIIIIIIIIIIIIIIIIIIIIIIIIIIIIIIIIIIIIIIIIIIIIIIIIIIIIIIIIIIIIIIIIIIIIIIIIIIIIIIIIIIIIIIIIIIIIIIIIIIIIIIIIIIIIIIIIIIIIIIIIIIIIIIIIIIIIII	HI:i:1	NH:i:1	NM:i:0
chr20	23872893	23873040	linker_sequence_468	40	+	0	147M	*	0	0	CTAGCATAAAATGTATACTCAACAAAGACAGTGGGAGTGATGAAATTAAGACCATTTTATGAAAAGTCTGAAAAACTTTTATGTCTTTATTTAGAAACATTAATTTATGGAGAAATTCTCTTGAATAATTAAAAGAAAAATATTTCA	IIIIIIIIIIIIIIIIIIIIIIIIIIIIIIIIIIIIIIIIIIIIIIIIIIIIIIIIIIIIIIIIIIIIIIIIIIIIIIIIIIIIIIIIIIIIIIIIIIIIIIIIIIIIIIIIIIIIIIIIIIIIIIIIIIIIIIIIIIIIIIIIIII	HI:i:1	NH:i:1	NM:i:0
chr20	23885863	23886010	linker_sequence_968	40	+	0	147M	*	0	0	TGTGATTCTCTTAGCTTCGTTCTTTTGCTTAGATTTACCTTGGCTATTCAGGCTCTTTTTTGGTTCCATATAAATTTTAAAATAATTTTTTCGTGTTCTGTGAATAATTTCATTGATAGTTTGATAGAAATAGCATTGAATCTGTAA	IIIIIIIIIIIIIIIIIIIIIIIIIIIIIIIIIIIIIIIIIIIIIIIIIIIIIIIIIIIIIIIIIIIIIIIIIIIIIIIIIIIIIIIIIIIIIIIIIIIIIIIIIIIIIIIIIIIIIIIIIIIIIIIIIIIIIIIIIIIIIIIIIII	HI:i:1	NH:i:1	NM:i:0
chr20	23887643	23887790	linker_sequence_935	40	+	0	147M	*	0	0	ATTATTCTTATTATTTTCAAAGAACTTGATTTCTGCCTTGATTTCATTTTATTTACCCAAAAGTCATTCAGGAGCATGTTGTTTAATTTCTATGTAATTGTATGGTTTTTAGTGATTTTCCTTGTGCTGACTTCTATTTTTATTGTG	IIIIIIIIIIIIIIIIIIIIIIIIIIIIIIIIIIIIIIIIIIIIIIIIIIIIIIIIIIIIIIIIIIIIIIIIIIIIIIIIIIIIIIIIIIIIIIIIIIIIIIIIIIIIIIIIIIIIIIIIIIIIIIIIIIIIIIIIIIIIIIIIIII	HI:i:1	NH:i:1	NM:i:0
chr20	23894143	23894290	linker_sequence_372	40	+	0	147M	*	0	0	CCTCTGTCTCTTTCTCTCTCTCTCTCTGACGTGTATGTGCATATACATATATGTATATGTGGGTATACATGTCTATATATACACTCATACACATGTATGATTAGTTTTGTTTTCACAAAGAACTTTGTATTAACATGCCATATATAC	IIIIIIIIIIIIIIIIIIIIIIIIIIIIIIIIIIIIIIIIIIIIIIIIIIIIIIIIIIIIIIIIIIIIIIIIIIIIIIIIIIIIIIIIIIIIIIIIIIIIIIIIIIIIIIIIIIIIIIIIIIIIIIIIIIIIIIIIIIIIIIIIIII	HI:i:1	NH:i:1	NM:i:0
chr20	23921203	23921350	linker_sequence_1849	40	+	0	147M	*	0	0	AAAATTGGACAGCCATATGCAGAAGAATGAAACTAGACCCAAGCCTCTCACCATATACAAAAATTAGCTTAACATGGGTTAAAGACATCAACATAAGAGACAAAACTATTAAAAAATCCTACAAGAAAACTTAGGAACATCTTTTGG	IIIIIIIIIIIIIIIIIIIIIIIIIIIIIIIIIIIIIIIIIIIIIIIIIIIIIIIIIIIIIIIIIIIIIIIIIIIIIIIIIIIIIIIIIIIIIIIIIIIIIIIIIIIIIIIIIIIIIIIIIIIIIIIIIIIIIIIIIIIIIIIIIII	HI:i:1	NH:i:1	NM:i:0
chr20	23959173	23959320	linker_sequence_208	40	+	0	147M	*	0	0	GGGAGGAATCTTGGCCAGGATGATGCTGTAGCAGGCCTCTTCCTGAGGCCTCCAGCCAGCCCGGCCAGGGACCCAGCATCCAGTGACCCCTGTTTCGCAGCAGCAGCTGGGGCCAGCCCCAGGCTCTCTTCCACTCCCAGCTTCTTA	IIIIIIIIIIIIIIIIIIIIIIIIIIIIIIIIIIIIIIIIIIIIIIIIIIIIIIIIIIIIIIIIIIIIIIIIIIIIIIIIIIIIIIIIIIIIIIIIIIIIIIIIIIIIIIIIIIIIIIIIIIIIIIIIIIIIIIIIIIIIIIIIIII	HI:i:1	NH:i:1	NM:i:0
chr20	23963673	23963820	linker_sequence_299	40	+	0	147M	*	0	0	GACCATCCCCCAGCCTGACACCCGTAAAGGGTCTGTGCTGAGGAGGATTAGTAAAAGAGGAAGGCCTCTTTGCAGCTGAGATAAGAGGAAGGCATCTCTCTCCTGATCGTCCCTGGGCAAAGGAATGTCTCAGTGTAAAACCCAATT	IIIIIIIIIIIIIIIIIIIIIIIIIIIIIIIIIIIIIIIIIIIIIIIIIIIIIIIIIIIIIIIIIIIIIIIIIIIIIIIIIIIIIIIIIIIIIIIIIIIIIIIIIIIIIIIIIIIIIIIIIIIIIIIIIIIIIIIIIIIIIIIIIII	HI:i:1	NH:i:1	NM:i:0
chr20	23969193	23969340	linker_sequence_166	40	+	0	147M	*	0	0	GACCCCCCACGTCCGCCTCCCGCCATTGCCAGCAAGTGCCTTGCGCGGGTACCTGGCTGCGCTTATTAATCCGTTAAGCTCACTCTGTCACCGGCGCCATTAAGTGCTCACGCGCCCACTCCCTCAGGTTTAAAAGGCGCGTTGCCC	IIIIIIIIIIIIIIIIIIIIIIIIIIIIIIIIIIIIIIIIIIIIIIIIIIIIIIIIIIIIIIIIIIIIIIIIIIIIIIIIIIIIIIIIIIIIIIIIIIIIIIIIIIIIIIIIIIIIIIIIIIIIIIIIIIIIIIIIIIIIIIIIIII	HI:i:1	NH:i:1	NM:i:0
chr20	24118583	24118730	linker_sequence_1194	40	+	0	147M	*	0	0	CAGTGCCCCCCAATATGAAGTTGGGGCTTTTGCACCCCAGGTGGAATTTTCTTTTCCTTAGGTTTATATTCAGGAATGTCCTCAGAATTTGGCAGATGTCTATGAGGCCAATGGCAAACAGTGCTCAATGGCAAAGGGGTATTTCTA	IIIIIIIIIIIIIIIIIIIIIIIIIIIIIIIIIIIIIIIIIIIIIIIIIIIIIIIIIIIIIIIIIIIIIIIIIIIIIIIIIIIIIIIIIIIIIIIIIIIIIIIIIIIIIIIIIIIIIIIIIIIIIIIIIIIIIIIIIIIIIIIIIII	HI:i:1	NH:i:1	NM:i:0
chr20	24146133	24146280	linker_sequence_871	40	+	0	147M	*	0	0	CCGGGGATATAGTACTGGCCTGGTATTGTTTCATTTCAGAGCTTGTCTAGAATGGAAAACAAACAAAAGAAATGAACCAAAAAAAAAAAAAATGAAAAGAAGGAAACCAAATAAACTCAGGCCCCAGAGAGAAGATCTGAACCAGGC	IIIIIIIIIIIIIIIIIIIIIIIIIIIIIIIIIIIIIIIIIIIIIIIIIIIIIIIIIIIIIIIIIIIIIIIIIIIIIIIIIIIIIIIIIIIIIIIIIIIIIIIIIIIIIIIIIIIIIIIIIIIIIIIIIIIIIIIIIIIIIIIIIII	HI:i:1	NH:i:1	NM:i:0
chr20	24234023	24234170	linker_sequence_1010	40	+	0	147M	*	0	0	AAGGGTAAATCAAATGCTATCAAAAATCGTCATCCGTAGGCAAAGGGGCCGAGTAAAGGGAAGAGAGATAAAGCTGGGCTTCCCAGGGCAAGTTAAGTTTAAGTTAAGACTTTATGTTTATAAAGTTTAAGTTTAAGTTAAGTTTAA	IIIIIIIIIIIIIIIIIIIIIIIIIIIIIIIIIIIIIIIIIIIIIIIIIIIIIIIIIIIIIIIIIIIIIIIIIIIIIIIIIIIIIIIIIIIIIIIIIIIIIIIIIIIIIIIIIIIIIIIIIIIIIIIIIIIIIIIIIIIIIIIIIII	HI:i:1	NH:i:1	NM:i:0
chr20	24250123	24250270	linker_sequence_476	40	+	0	147M	*	0	0	GTTTTATTTTTGTTTTTATTAGTTCAAAGAATCCTTTAAATTTCTCTTGAGACTCCTCTTTTTTTTTTTTTTTTTTTTTTTTTTGAGATGGAGTCTCGCTCTGTCCCCCAGGCTGGAGTGCAATGGCACAATCTTGGCTCACTGCAA	IIIIIIIIIIIIIIIIIIIIIIIIIIIIIIIIIIIIIIIIIIIIIIIIIIIIIIIIIIIIIIIIIIIIIIIIIIIIIIIIIIIIIIIIIIIIIIIIIIIIIIIIIIIIIIIIIIIIIIIIIIIIIIIIIIIIIIIIIIIIIIIIIII	HI:i:1	NH:i:1	NM:i:0
chr20	24267853	24268000	linker_sequence_852	40	+	0	147M	*	0	0	GGAAGAATTAATATCATGAAAATGGCCATACTGCCCAAAGTAATTTATAGATTCAATGCTATTCCCATTAAACTACCATTGATATTTTTCACAGAATTAGAAAAGGCTATTTAAAATTCGTGTGGAATATAAAAAGAGCCCAAATAG	IIIIIIIIIIIIIIIIIIIIIIIIIIIIIIIIIIIIIIIIIIIIIIIIIIIIIIIIIIIIIIIIIIIIIIIIIIIIIIIIIIIIIIIIIIIIIIIIIIIIIIIIIIIIIIIIIIIIIIIIIIIIIIIIIIIIIIIIIIIIIIIIIII	HI:i:1	NH:i:1	NM:i:0
chr20	24280013	24280160	linker_sequence_923	40	+	0	147M	*	0	0	TTAGTTATTTGTCTTTTTATCATTGAGTTGGAAGAGTTCTTTATATATTCTTGATACAAGTCTCATATATATATTATTTTAAAATAGGTTTTTTTAAAGTTTTGTCTATTGTCTTTTTAATTTCTTGGATGTAGAAAAGTTTTTTTT	IIIIIIIIIIIIIIIIIIIIIIIIIIIIIIIIIIIIIIIIIIIIIIIIIIIIIIIIIIIIIIIIIIIIIIIIIIIIIIIIIIIIIIIIIIIIIIIIIIIIIIIIIIIIIIIIIIIIIIIIIIIIIIIIIIIIIIIIIIIIIIIIIII	HI:i:1	NH:i:1	NM:i:0
chr20	24355643	24355790	linker_sequence_1156	40	+	0	147M	*	0	0	CTGCTTGACCTAGAATTAACGTAAAGAGATTCATCAAAATCTCACAGAATAATGGTGGATTTATCCTTGAAGTTCTACAATGTTTTTATACTTCTTAAGGCTACTTTATTAAGCATATACATATTTACAATTATTAAGCCTTTCTGA	IIIIIIIIIIIIIIIIIIIIIIIIIIIIIIIIIIIIIIIIIIIIIIIIIIIIIIIIIIIIIIIIIIIIIIIIIIIIIIIIIIIIIIIIIIIIIIIIIIIIIIIIIIIIIIIIIIIIIIIIIIIIIIIIIIIIIIIIIIIIIIIIIII	HI:i:1	NH:i:1	NM:i:0
chr20	24467243	24467390	linker_sequence_678	40	+	0	147M	*	0	0	GAGTCTCCATTTCTTTTTTTTCTTTCTTTCATTTATTTATTTATTTATTTAATTTTTTTTTTGTTTTTTTGTGATGGAGTCTCGCTCTGTCACCAGGCTGGAGTGCCGTGGTGCCATCTCGGTTCCCCGAAACCTCCACCTCCCGGG	IIIIIIIIIIIIIIIIIIIIIIIIIIIIIIIIIIIIIIIIIIIIIIIIIIIIIIIIIIIIIIIIIIIIIIIIIIIIIIIIIIIIIIIIIIIIIIIIIIIIIIIIIIIIIIIIIIIIIIIIIIIIIIIIIIIIIIIIIIIIIIIIIII	HI:i:1	NH:i:1	NM:i:0
chr20	24562513	24562660	linker_sequence_4	40	+	0	147M	*	0	0	TCCTTCCAACTGCACAGCCTCCTCCCTTCACATCCTCTGCACTGTACGTCCTCCCACCTGCACATCCTCCCTGCTGCACGTCCTCCCCACTGCACATCCTCCCCTCTGCACAGTCTCCATATTGCATGTCCCACCCCCTGCATGTCC	IIIIIIIIIIIIIIIIIIIIIIIIIIIIIIIIIIIIIIIIIIIIIIIIIIIIIIIIIIIIIIIIIIIIIIIIIIIIIIIIIIIIIIIIIIIIIIIIIIIIIIIIIIIIIIIIIIIIIIIIIIIIIIIIIIIIIIIIIIIIIIIIIII	HI:i:1	NH:i:1	NM:i:0
chr20	24648203	24648350	linker_sequence_544	40	+	0	147M	*	0	0	CGTCTCTAGGAGAGGATAATCAATAAGGCCCATTTTGAGCTTCGTCTCTTGGAGAGGCTAATCAATAAGGCCCATTTTGTGGGGTTGCTGGGGAAGGCACGAGGCACAGACCATCACGCCTGGCAGGAGCAGGTGGTCATGGTTACT	IIIIIIIIIIIIIIIIIIIIIIIIIIIIIIIIIIIIIIIIIIIIIIIIIIIIIIIIIIIIIIIIIIIIIIIIIIIIIIIIIIIIIIIIIIIIIIIIIIIIIIIIIIIIIIIIIIIIIIIIIIIIIIIIIIIIIIIIIIIIIIIIIII	HI:i:1	NH:i:1	NM:i:0
chr20	24819043	24819190	linker_sequence_1788	40	+	0	147M	*	0	0	AATTCTGCAATGTACTCCAATCTTGGAGAAGTTAAGATGTGTTTTTTTAAATGTGTATGTCTTAGAATCATTGAAAAAATGGTATTTTATTTTTGCACAGCAGTCGCAAAAATATCACAAAGGAAGAACATCAATGTTGGCAGCCTT	IIIIIIIIIIIIIIIIIIIIIIIIIIIIIIIIIIIIIIIIIIIIIIIIIIIIIIIIIIIIIIIIIIIIIIIIIIIIIIIIIIIIIIIIIIIIIIIIIIIIIIIIIIIIIIIIIIIIIIIIIIIIIIIIIIIIIIIIIIIIIIIIIII	HI:i:1	NH:i:1	NM:i:0
chr20	24868443	24868590	linker_sequence_302	40	+	0	147M	*	0	0	GGTGCCAAGACCATTCAGTAGAAAAAGATCTCTTTTCAACAAATGGGCTGAGCAAACTGGATTTCCACATGCAAAATGATAAAGTTAGACTCTTACCTAATACCATATACAAAGATTAACTCAACAGGGATCAAAGATCTAAATGTA	IIIIIIIIIIIIIIIIIIIIIIIIIIIIIIIIIIIIIIIIIIIIIIIIIIIIIIIIIIIIIIIIIIIIIIIIIIIIIIIIIIIIIIIIIIIIIIIIIIIIIIIIIIIIIIIIIIIIIIIIIIIIIIIIIIIIIIIIIIIIIIIIIII	HI:i:1	NH:i:1	NM:i:0
chr20	24887003	24887150	linker_sequence_692	40	+	0	147M	*	0	0	AACAAACACTGCGAATTCTCACTCATAGGTGGGAATTGAACAATGAAATCACATGGACACAGGAAGGGGAATACCACACTCTGGGGACTGTTGTGGGATGGGGGGAGGGGGGAGGGACAGCATTGGGAGATATACCTAATGCTAGAT	IIIIIIIIIIIIIIIIIIIIIIIIIIIIIIIIIIIIIIIIIIIIIIIIIIIIIIIIIIIIIIIIIIIIIIIIIIIIIIIIIIIIIIIIIIIIIIIIIIIIIIIIIIIIIIIIIIIIIIIIIIIIIIIIIIIIIIIIIIIIIIIIIII	HI:i:1	NH:i:1	NM:i:0
chr20	24904523	24904670	linker_sequence_2110	40	+	0	147M	*	0	0	TGTTCCAATTAAAAGACACAGACTGGCAAATTGGATAAAGAGTCAAGACCCATCAGTGTGCTGTATTCAGGAAACCCATCTCATGTGCAGAGACACACATAGGCTCAAAATAAAGGGATGGAAGAAGATCTACCAAGTAAATGGAAA	IIIIIIIIIIIIIIIIIIIIIIIIIIIIIIIIIIIIIIIIIIIIIIIIIIIIIIIIIIIIIIIIIIIIIIIIIIIIIIIIIIIIIIIIIIIIIIIIIIIIIIIIIIIIIIIIIIIIIIIIIIIIIIIIIIIIIIIIIIIIIIIIIII	HI:i:1	NH:i:1	NM:i:0
chr20	24907303	24907450	linker_sequence_6	40	+	0	147M	*	0	0	GCTGGGAAAACTGGCTAGCCATATGTAGAAGGCTGAAACTGGATCCCTTCCTTACATCTTATACAAAAATTAATTCAAGATGGATTAAAGACTTAAATTTTAGACCAAAAACCATAAAAACCCTAGAAGAAAACCTGGGCAATACCA	IIIIIIIIIIIIIIIIIIIIIIIIIIIIIIIIIIIIIIIIIIIIIIIIIIIIIIIIIIIIIIIIIIIIIIIIIIIIIIIIIIIIIIIIIIIIIIIIIIIIIIIIIIIIIIIIIIIIIIIIIIIIIIIIIIIIIIIIIIIIIIIIIII	HI:i:1	NH:i:1	NM:i:0
chr20	24928503	24928650	linker_sequence_1736	40	+	0	147M	*	0	0	ATGACTAAAACACCAAAAGGAATAGCAACAAAAGCCAAAATTGATAAATGGGACCTAATTAAACTAATGAACTTCCACACAGCAAAAGAAACTGTCATCAGAGTGAACAGGCAACCTACAGAATGGGAGAAAATTTTTGCAATATAT	IIIIIIIIIIIIIIIIIIIIIIIIIIIIIIIIIIIIIIIIIIIIIIIIIIIIIIIIIIIIIIIIIIIIIIIIIIIIIIIIIIIIIIIIIIIIIIIIIIIIIIIIIIIIIIIIIIIIIIIIIIIIIIIIIIIIIIIIIIIIIIIIIII	HI:i:1	NH:i:1	NM:i:0
chr20	24984753	24984900	linker_sequence_142	40	+	0	147M	*	0	0	CCAGCCTGGGGAACACAACAAGACCATGTCTCAAAAAAAAAGAAAGAAAAGAAAATTAAAGGGATGGAAAAACTATTCCATGCAAATATTAACAAAAAGAAAGCTGATGTGACTATACTAATATCAGACGAAATATATTTTACAGCC	IIIIIIIIIIIIIIIIIIIIIIIIIIIIIIIIIIIIIIIIIIIIIIIIIIIIIIIIIIIIIIIIIIIIIIIIIIIIIIIIIIIIIIIIIIIIIIIIIIIIIIIIIIIIIIIIIIIIIIIIIIIIIIIIIIIIIIIIIIIIIIIIIII	HI:i:1	NH:i:1	NM:i:0
chr20	25017303	25017450	linker_sequence_329	40	+	0	147M	*	0	0	ATTAAGGCTGGGCATAGTGGCTCACAGCTGTAATCCCAGCATTTTGGGAGGCTGAGGCAGGCAGATCACTTGAGGTCAGGAGTTTAAGACCAGCCTGGCCAACCATAGCAAAACCCTGTGTCTACTAAAAATACAGAAATTAGCCAG	IIIIIIIIIIIIIIIIIIIIIIIIIIIIIIIIIIIIIIIIIIIIIIIIIIIIIIIIIIIIIIIIIIIIIIIIIIIIIIIIIIIIIIIIIIIIIIIIIIIIIIIIIIIIIIIIIIIIIIIIIIIIIIIIIIIIIIIIIIIIIIIIIII	HI:i:1	NH:i:1	NM:i:0
chr20	25017533	25017680	linker_sequence_1145	40	+	0	147M	*	0	0	TGAACTGAGATCCCATCACTGCACTGCAGCCTGGGTGACAGAGCTAGACTCTGTCAAAAAAAAAAAAAGAAGAAGAAGAAAGAAAGAAAAAGAAAGAAAGAAGAAAGAAAGGAAGGAAGGAAGGAAGGAAGGAAAGAAAGAAAGAGG	IIIIIIIIIIIIIIIIIIIIIIIIIIIIIIIIIIIIIIIIIIIIIIIIIIIIIIIIIIIIIIIIIIIIIIIIIIIIIIIIIIIIIIIIIIIIIIIIIIIIIIIIIIIIIIIIIIIIIIIIIIIIIIIIIIIIIIIIIIIIIIIIIII	HI:i:1	NH:i:1	NM:i:0
chr20	25018673	25018820	linker_sequence_460	40	+	0	147M	*	0	0	GCAGCCGCACTTGAACATGAATGGTCCCCTGGGCCAAGGCGGGCCCAGGCACAGCGAGGGCCCCCAGGAGACATGAGCTGAGTTGCTAGTAGTGATGCCAGCTCAGCCAGTAACAAGATCACTAAAGCTATGTGTGTTCTAAATTCC	IIIIIIIIIIIIIIIIIIIIIIIIIIIIIIIIIIIIIIIIIIIIIIIIIIIIIIIIIIIIIIIIIIIIIIIIIIIIIIIIIIIIIIIIIIIIIIIIIIIIIIIIIIIIIIIIIIIIIIIIIIIIIIIIIIIIIIIIIIIIIIIIIII	HI:i:1	NH:i:1	NM:i:0
chr20	25077873	25078020	linker_sequence_1052	40	+	0	147M	*	0	0	TGGGAAAAAATATTTGCAAATCACAGATCTGTTAAAGGTCTTGTATTCAATATATAGAAAGAACTCTTAAAATTCAACAAGAAAACAAGCGACCCAGTTTTTAAGTGGGCAAAAGATCTGAACAGACACTTATGAAAGAAGATATCC	IIIIIIIIIIIIIIIIIIIIIIIIIIIIIIIIIIIIIIIIIIIIIIIIIIIIIIIIIIIIIIIIIIIIIIIIIIIIIIIIIIIIIIIIIIIIIIIIIIIIIIIIIIIIIIIIIIIIIIIIIIIIIIIIIIIIIIIIIIIIIIIIIII	HI:i:1	NH:i:1	NM:i:0
chr20	25095183	25095330	linker_sequence_1419	40	+	0	147M	*	0	0	ATTCTGGTGCCTCAGTCTCCCTAGTAGCTGGGACTACAGGTGGACGCCACCATACCCAGCTAATTTTTGTATTTTTTGTAGAGATGGGGTTTTGTCATGTTTCCCAGGCTGGTCTCGTACTCCTGAGCTCAAGCAATCCACCCTCCT	IIIIIIIIIIIIIIIIIIIIIIIIIIIIIIIIIIIIIIIIIIIIIIIIIIIIIIIIIIIIIIIIIIIIIIIIIIIIIIIIIIIIIIIIIIIIIIIIIIIIIIIIIIIIIIIIIIIIIIIIIIIIIIIIIIIIIIIIIIIIIIIIIII	HI:i:1	NH:i:1	NM:i:0
chr20	25115633	25115780	linker_sequence_998	40	+	0	147M	*	0	0	GTGTTTCAACTTTATTCTTGGAAAAGAAATACATGCAGATGGTTCAACTTTAAAATTACAAAAGGATATTCGGCAGCGAGTATCCCTCCCACCCCTGCCCCTGCCTGCATCACCCCTCCTGGAGGCAGCCAGCCTGTGCGCACTTCA	IIIIIIIIIIIIIIIIIIIIIIIIIIIIIIIIIIIIIIIIIIIIIIIIIIIIIIIIIIIIIIIIIIIIIIIIIIIIIIIIIIIIIIIIIIIIIIIIIIIIIIIIIIIIIIIIIIIIIIIIIIIIIIIIIIIIIIIIIIIIIIIIIII	HI:i:1	NH:i:1	NM:i:0
chr20	25163793	25163940	linker_sequence_1436	40	+	0	147M	*	0	0	TTGCATTCCAGGTATGAAGCTGACTTTATCATGGAGGATAAGCTTTTTGATGTGCTGCTGGATTTGGTTTGCCAGTATTTTATTGATGATTTTCACATCTACATTCATCAGGGATATTGGTCTAAAATTCTCTGTTTTTTGTTGTGT	IIIIIIIIIIIIIIIIIIIIIIIIIIIIIIIIIIIIIIIIIIIIIIIIIIIIIIIIIIIIIIIIIIIIIIIIIIIIIIIIIIIIIIIIIIIIIIIIIIIIIIIIIIIIIIIIIIIIIIIIIIIIIIIIIIIIIIIIIIIIIIIIIII	HI:i:1	NH:i:1	NM:i:0
chr20	25211723	25211870	linker_sequence_1279	40	+	0	147M	*	0	0	ATAAAAATTAGCCAGGCATGATGGCCCATGCCTGTAATCCCAGCTACTTGAGAGGCTGAGGCACAAGAATCACTTGAACCTGGGAGGCGGAGGTTGCAGTAAGCCAAGATTGTGCTGCTGCACTCCAACCTAGGGGGCAAAGCAAGA	IIIIIIIIIIIIIIIIIIIIIIIIIIIIIIIIIIIIIIIIIIIIIIIIIIIIIIIIIIIIIIIIIIIIIIIIIIIIIIIIIIIIIIIIIIIIIIIIIIIIIIIIIIIIIIIIIIIIIIIIIIIIIIIIIIIIIIIIIIIIIIIIIII	HI:i:1	NH:i:1	NM:i:0
chr20	25241703	25241850	linker_sequence_190	40	+	0	147M	*	0	0	CAAAAGGCAGCAGAAACTTCTGCAGACAAATGTCTCTGTGTGACATCTTTGAAGAGAGTAGTGTTTCTCCCAGTACAGAGTTTGAGATCTGAGAATGGACAGACTGCTTCCACAAGTGGGTCCCTGACCCCCGAGTAGCCTACCTAA	IIIIIIIIIIIIIIIIIIIIIIIIIIIIIIIIIIIIIIIIIIIIIIIIIIIIIIIIIIIIIIIIIIIIIIIIIIIIIIIIIIIIIIIIIIIIIIIIIIIIIIIIIIIIIIIIIIIIIIIIIIIIIIIIIIIIIIIIIIIIIIIIIII	HI:i:1	NH:i:1	NM:i:0
chr20	25284373	25284520	linker_sequence_1947	40	+	0	147M	*	0	0	GATTTCTGCTGGATTTCTTTTTACTAGACAACTGAAAGTTAACTCTTCATTATCTCTATGAACATCTATTACAGCTAGATGACAGGTGTCAATCACAGCTATATAACTGGCCCTCGGAATGTCTTCTGAAAATTGAAAATGATTATT	IIIIIIIIIIIIIIIIIIIIIIIIIIIIIIIIIIIIIIIIIIIIIIIIIIIIIIIIIIIIIIIIIIIIIIIIIIIIIIIIIIIIIIIIIIIIIIIIIIIIIIIIIIIIIIIIIIIIIIIIIIIIIIIIIIIIIIIIIIIIIIIIIII	HI:i:1	NH:i:1	NM:i:0
chr20	25332423	25332570	linker_sequence_771	40	+	0	147M	*	0	0	CTACTCGGGAGGCTGAGGCAGGAGAACTGCTTGAACTCAGGGGGTGGAGGTTGAGGTGAGCTGAGATTGCACCGTTGCATCCCAGCCTGGGCAACAAGAGAGAAACTGTGTCTCAAAACAAAAAAACAAAACAAAACAAAAAAACTA	IIIIIIIIIIIIIIIIIIIIIIIIIIIIIIIIIIIIIIIIIIIIIIIIIIIIIIIIIIIIIIIIIIIIIIIIIIIIIIIIIIIIIIIIIIIIIIIIIIIIIIIIIIIIIIIIIIIIIIIIIIIIIIIIIIIIIIIIIIIIIIIIIII	HI:i:1	NH:i:1	NM:i:0
chr20	25354523	25354670	linker_sequence_1085	40	+	0	147M	*	0	0	AATAGGCTACCTGAAGTTGTCCCATAGCATAGTGATGCATTTATTTATTTATTTATTGACAGGGTCTCACTCTGTTGCCCAGACCAGAGTGTAGTGGCTTGATCATGGCTCATGCAGTCTTGACCTCCCAGGCTCAAGCAATCCTCC	IIIIIIIIIIIIIIIIIIIIIIIIIIIIIIIIIIIIIIIIIIIIIIIIIIIIIIIIIIIIIIIIIIIIIIIIIIIIIIIIIIIIIIIIIIIIIIIIIIIIIIIIIIIIIIIIIIIIIIIIIIIIIIIIIIIIIIIIIIIIIIIIIII	HI:i:1	NH:i:1	NM:i:0
chr20	25400713	25400860	linker_sequence_2266	40	+	0	147M	*	0	0	GTTCCCAAAGTCAGTTTCTATTTTAATGAAATATAACAATGTTAACAGCAAATAAAATATATATATATTTTTTTGAGATGGAGTCTCGCTCTGTTGCTCCAGCTGGAGTGCAGTGGCACGATCTTGGCTCACTGAAACCTCTGCCTC	IIIIIIIIIIIIIIIIIIIIIIIIIIIIIIIIIIIIIIIIIIIIIIIIIIIIIIIIIIIIIIIIIIIIIIIIIIIIIIIIIIIIIIIIIIIIIIIIIIIIIIIIIIIIIIIIIIIIIIIIIIIIIIIIIIIIIIIIIIIIIIIIIII	HI:i:1	NH:i:1	NM:i:0
chr20	25414473	25414620	linker_sequence_316	40	+	0	147M	*	0	0	CCCAAAACATAAACTAATAAATCTTTTAAATGCATTAGTTTCTTAAATTGTGTAGAAAACAAAATTTAGGGTTGCAAAGTTACAATAATACTAGCTTTTAGACTAATCAATGTTTTTTTAAATGTGTTAGTCACTGAAATCATGTTA	IIIIIIIIIIIIIIIIIIIIIIIIIIIIIIIIIIIIIIIIIIIIIIIIIIIIIIIIIIIIIIIIIIIIIIIIIIIIIIIIIIIIIIIIIIIIIIIIIIIIIIIIIIIIIIIIIIIIIIIIIIIIIIIIIIIIIIIIIIIIIIIIIII	HI:i:1	NH:i:1	NM:i:0
chr20	25420543	25420690	linker_sequence_1498	40	+	0	147M	*	0	0	TTGCTTGAACCTGGGAAGCGGAGGTTCCAGTGAGCCAAGATCACACCACTGCACTCTAGCCTGGGTGACAGAGTGAGACTCTGTCTCAAAAAAAAAAAAAAATGCCAATACTATCTCATCTTAATAATTTTTATTTATTTATTTGAG	IIIIIIIIIIIIIIIIIIIIIIIIIIIIIIIIIIIIIIIIIIIIIIIIIIIIIIIIIIIIIIIIIIIIIIIIIIIIIIIIIIIIIIIIIIIIIIIIIIIIIIIIIIIIIIIIIIIIIIIIIIIIIIIIIIIIIIIIIIIIIIIIIII	HI:i:1	NH:i:1	NM:i:0
chr20	25454473	25454620	linker_sequence_1925	40	+	0	147M	*	0	0	AGTCTGGGCAACAGAGTGAGACTCCGTCTCAAAAAAATAAATAAATAAATAAATAAAAAGTTAAAAAGAAAGAAATGCACACAGCAAATAAAAACCACTAAAGATACAGGTCTCAGAAGTAACCAGAGCACAAAAGTCAGATACCTA	IIIIIIIIIIIIIIIIIIIIIIIIIIIIIIIIIIIIIIIIIIIIIIIIIIIIIIIIIIIIIIIIIIIIIIIIIIIIIIIIIIIIIIIIIIIIIIIIIIIIIIIIIIIIIIIIIIIIIIIIIIIIIIIIIIIIIIIIIIIIIIIIIII	HI:i:1	NH:i:1	NM:i:0
chr20	25511473	25511620	linker_sequence_1750	40	+	0	147M	*	0	0	AGGACTGGGACGAAATTAAAATTGCTAATGAAGTTTCAGGCACACATTGTCATTGATAACATCTTATCAGGAGACAGGGTTTGAGAGCAGACAACCGGTCTGACGAAAATTTTATTAGGTGGGCATTTCCTCGTCCTAATAAGCCTG	IIIIIIIIIIIIIIIIIIIIIIIIIIIIIIIIIIIIIIIIIIIIIIIIIIIIIIIIIIIIIIIIIIIIIIIIIIIIIIIIIIIIIIIIIIIIIIIIIIIIIIIIIIIIIIIIIIIIIIIIIIIIIIIIIIIIIIIIIIIIIIIIIII	HI:i:1	NH:i:1	NM:i:0
chr20	25538703	25538850	linker_sequence_1751	40	+	0	147M	*	0	0	GAGGTGGAGGCTGCAGTGAGCCGAGATCATGCCATTACACTATAGCCTGGGTGAAAGAGCAAGACTCCATCTCAAAAACAAACGAAAAACAAAGATAAACATGCTGAGTAGAATAGGCAGTAATTAAGTCTTCATTTATTTATTTCT	IIIIIIIIIIIIIIIIIIIIIIIIIIIIIIIIIIIIIIIIIIIIIIIIIIIIIIIIIIIIIIIIIIIIIIIIIIIIIIIIIIIIIIIIIIIIIIIIIIIIIIIIIIIIIIIIIIIIIIIIIIIIIIIIIIIIIIIIIIIIIIIIIII	HI:i:1	NH:i:1	NM:i:0
chr20	25570913	25571060	linker_sequence_548	40	+	0	147M	*	0	0	CACTCAGGTCCTGTAAATATCAGCATCTTACATATCCCTGTTTTTTTTTTTTAAAGTTTAAAAAACTTTATTAAGTATAATGTACACAAGAAAAGTATACATATCATAAGTGTACAGTTTGATAAATTTTCACACACTGATGTAACT	IIIIIIIIIIIIIIIIIIIIIIIIIIIIIIIIIIIIIIIIIIIIIIIIIIIIIIIIIIIIIIIIIIIIIIIIIIIIIIIIIIIIIIIIIIIIIIIIIIIIIIIIIIIIIIIIIIIIIIIIIIIIIIIIIIIIIIIIIIIIIIIIIII	HI:i:1	NH:i:1	NM:i:0
chr20	25575003	25575150	linker_sequence_256	40	+	0	147M	*	0	0	ATATAGCTTTTTTTTTTTTTTTTTTTTGAAATGAAGTTTCGCTCTTGTTGCCCAGGCTAGAGTGCAGTGGCACGATCCCGGCTCACCGCAACCTCCACCTCCAGGGTTCAAGTGGTTCTCCTGCCTCAGCCTCCCAAGTAGCTGGGA	IIIIIIIIIIIIIIIIIIIIIIIIIIIIIIIIIIIIIIIIIIIIIIIIIIIIIIIIIIIIIIIIIIIIIIIIIIIIIIIIIIIIIIIIIIIIIIIIIIIIIIIIIIIIIIIIIIIIIIIIIIIIIIIIIIIIIIIIIIIIIIIIIII	HI:i:1	NH:i:1	NM:i:0
chr20	25611463	25611610	linker_sequence_1041	40	+	0	147M	*	0	0	TTTTCTTAATCCAGTCTATCATTGGTGAACATTTTGGTTGGTTCCAAGTCTTTGCTATTGTGAACAGTGCCACAATAAACATACATGTGCATGTGTATTTATACTAGCATGATTTATAATCCTTTGGGTATATAGCACCCAATAATG	IIIIIIIIIIIIIIIIIIIIIIIIIIIIIIIIIIIIIIIIIIIIIIIIIIIIIIIIIIIIIIIIIIIIIIIIIIIIIIIIIIIIIIIIIIIIIIIIIIIIIIIIIIIIIIIIIIIIIIIIIIIIIIIIIIIIIIIIIIIIIIIIIII	HI:i:1	NH:i:1	NM:i:0
chr20	25620143	25620290	linker_sequence_1910	40	+	0	147M	*	0	0	AGTGCTGGGATTACAGGCATGAGTCACTGTGCCTGGCCTCTTTTTTGTTTTTTTCTTTTCTTTGTTTTAAAATAAATCCTCTTATTGTGACTTACACAGAGTGTTCATGACTTGGACTTTCTGGTGTGTTCTAAACATCCCTCTTTC	IIIIIIIIIIIIIIIIIIIIIIIIIIIIIIIIIIIIIIIIIIIIIIIIIIIIIIIIIIIIIIIIIIIIIIIIIIIIIIIIIIIIIIIIIIIIIIIIIIIIIIIIIIIIIIIIIIIIIIIIIIIIIIIIIIIIIIIIIIIIIIIIIII	HI:i:1	NH:i:1	NM:i:0
chr20	25642413	25642560	linker_sequence_2293	40	+	0	147M	*	0	0	TGAAACAGGGTCTCACTCTGTTGCTTAGGCTGGAGGACAGTGGCACCATCTTGGCTGACTGCAACCTCAACCTCTTGGGCTCAAGCGATCCTCTCACTTCAGCCTCCCAAGTAGCTGGGACTACAGGCATGCACCACCACGCCCAGC	IIIIIIIIIIIIIIIIIIIIIIIIIIIIIIIIIIIIIIIIIIIIIIIIIIIIIIIIIIIIIIIIIIIIIIIIIIIIIIIIIIIIIIIIIIIIIIIIIIIIIIIIIIIIIIIIIIIIIIIIIIIIIIIIIIIIIIIIIIIIIIIIIII	HI:i:1	NH:i:1	NM:i:0
chr20	25651123	25651270	linker_sequence_313	40	+	0	147M	*	0	0	TGTATAATTGTTCATAAGTCTCTAATGAACCTTTGCATTCCTCGTTATTGATTTCTAGTTTTATTCCATTGTTGTCTGAGAAGATGCTAGATATGATTTCAATTTTTTTTTTTTTTTGAGACGGAGTCTCGCTTTATCGCCCAGGCT	IIIIIIIIIIIIIIIIIIIIIIIIIIIIIIIIIIIIIIIIIIIIIIIIIIIIIIIIIIIIIIIIIIIIIIIIIIIIIIIIIIIIIIIIIIIIIIIIIIIIIIIIIIIIIIIIIIIIIIIIIIIIIIIIIIIIIIIIIIIIIIIIIII	HI:i:1	NH:i:1	NM:i:0
chr20	25668963	25669110	linker_sequence_167	40	+	0	147M	*	0	0	GTTGTTTAACTATTCTTCCATGTACATACTCACATCTTCTGTGAATAAAAAATTTTTTTTTCTGTTTCAACGTTTATGCCTTTTATTCCTTTTTAATACCTTAACAGGTTAGCTAGTTATTCTAGGATAATGCTAAATAAGAGTGAT	IIIIIIIIIIIIIIIIIIIIIIIIIIIIIIIIIIIIIIIIIIIIIIIIIIIIIIIIIIIIIIIIIIIIIIIIIIIIIIIIIIIIIIIIIIIIIIIIIIIIIIIIIIIIIIIIIIIIIIIIIIIIIIIIIIIIIIIIIIIIIIIIIII	HI:i:1	NH:i:1	NM:i:0
chr20	25675793	25675940	linker_sequence_715	40	+	0	147M	*	0	0	CTACTCAGGAGGCTGAGGCAGGAGAACTGCTCAAACCTGGGAGGTGGAGGTTGCAGTGAGCTGAGATCACGCCACTGCACTCTAGCCTGGGCGACAGAGCAAGACTCTCTCTAAAAACAAAAACAAAAACACAAAAACCCAAAAAAC	IIIIIIIIIIIIIIIIIIIIIIIIIIIIIIIIIIIIIIIIIIIIIIIIIIIIIIIIIIIIIIIIIIIIIIIIIIIIIIIIIIIIIIIIIIIIIIIIIIIIIIIIIIIIIIIIIIIIIIIIIIIIIIIIIIIIIIIIIIIIIIIIIII	HI:i:1	NH:i:1	NM:i:0
chr20	25728873	25729020	linker_sequence_1254	40	+	0	147M	*	0	0	AGTGGTTCCCAGGGGCTGTAGGGAGGGTAAAAGGGAGGTATTGTTTAATGGGCACAGTTTTGGTTTTGCAGAATGAAAAATATAACATTTCCTATGAATGTGGATGATGGTTGCAAAACAATGTAAATGTACTTAATTCTTTTGAAC	IIIIIIIIIIIIIIIIIIIIIIIIIIIIIIIIIIIIIIIIIIIIIIIIIIIIIIIIIIIIIIIIIIIIIIIIIIIIIIIIIIIIIIIIIIIIIIIIIIIIIIIIIIIIIIIIIIIIIIIIIIIIIIIIIIIIIIIIIIIIIIIIIII	HI:i:1	NH:i:1	NM:i:0
chr20	25733223	25733370	linker_sequence_803	20	+	0	147M	*	0	0	AAGCTCCATCCTCTCCAATTCTGGGGCAACCGTGTGGAGATGATCAAAATGCTTCACCTTCAAAACTTTCAAAGGAAGAGTTAATACAGAGTATGGATCGTGTAGATCGAGAAATTGCAAAAGTAGAACAGCAGATCCTTAAACTGA	IIIIIIIIIIIIIIIIIIIIIIIIIIIIIIIIIIIIIIIIIIIIIIIIIIIIIIIIIIIIIIIIIIIIIIIIIIIIIIIIIIIIIIIIIIIIIIIIIIIIIIIIIIIIIIIIIIIIIIIIIIIIIIIIIIIIIIIIIIIIIIIIIII	HI:i:1	NH:i:1	NM:i:0
chr20	25739063	25739210	linker_sequence_2231	13	+	0	147M	*	0	0	CCTCCTGGTTCTGGAGCCATAGACCAGACACCATGGGGAGACATGATGAAAAACAACATATGATTTGTGTGCTTGAAACAAAAGTTAATGAGTGCTTACCACCTGCCTGGCAGTCCTGCATTCAGGGCGCAGTTCTCCCCTCATCCT	IIIIIIIIIIIIIIIIIIIIIIIIIIIIIIIIIIIIIIIIIIIIIIIIIIIIIIIIIIIIIIIIIIIIIIIIIIIIIIIIIIIIIIIIIIIIIIIIIIIIIIIIIIIIIIIIIIIIIIIIIIIIIIIIIIIIIIIIIIIIIIIIIII	HI:i:1	NH:i:1	NM:i:0
chr20	25802793	25802940	linker_sequence_1936	20	+	0	147M	*	0	0	TCATGTTTTTCCTCAGGTTCTTCTCCAAGCTCAGTTTGAAATAATGAAAGGAGCTAAGCATGGTGGCTCACGCCTGTAATCTCAGGATTTTGAGAGGTTGAGGTGGACGGATCACCTGCGGTCAGGAGCTAAGACCAGCCTGGCCAA	IIIIIIIIIIIIIIIIIIIIIIIIIIIIIIIIIIIIIIIIIIIIIIIIIIIIIIIIIIIIIIIIIIIIIIIIIIIIIIIIIIIIIIIIIIIIIIIIIIIIIIIIIIIIIIIIIIIIIIIIIIIIIIIIIIIIIIIIIIIIIIIIIII	HI:i:1	NH:i:1	NM:i:0
chr20	25860283	25860430	linker_sequence_674	20	+	0	147M	*	0	0	TACCACCATTTTTGTATTTTCACAGGGTTTTCCCATGTTGACCAGGCTGGTCTCGAACTTCTGACCTCTGGTGATCCACCCGCCTCAGCCTCCCAATGTGCTGTGATTACAGGCATGAGCCACCATGCCTGGCAACATAACTTTTAT	IIIIIIIIIIIIIIIIIIIIIIIIIIIIIIIIIIIIIIIIIIIIIIIIIIIIIIIIIIIIIIIIIIIIIIIIIIIIIIIIIIIIIIIIIIIIIIIIIIIIIIIIIIIIIIIIIIIIIIIIIIIIIIIIIIIIIIIIIIIIIIIIIII	HI:i:1	NH:i:1	NM:i:0
chr20	25867453	25867600	linker_sequence_712	40	+	0	147M	*	0	0	ATATTAAGACCCTGATAAATTTCACTCTCTGCTTCATAGCAAATAATTTGTTTTGAATGCAGGTATATTTTGTTAAGTAGAAAACTGTGCACTAAAATATAGTGCTTAAACCAAAATCCTATGTATAAAACCACATATTTTCTATTG	IIIIIIIIIIIIIIIIIIIIIIIIIIIIIIIIIIIIIIIIIIIIIIIIIIIIIIIIIIIIIIIIIIIIIIIIIIIIIIIIIIIIIIIIIIIIIIIIIIIIIIIIIIIIIIIIIIIIIIIIIIIIIIIIIIIIIIIIIIIIIIIIIII	HI:i:1	NH:i:1	NM:i:0
chr20	25868143	25868290	linker_sequence_2275	20	+	0	147M	*	0	0	CAGGCACAAGCTATCACAAAAAAAAAAGGAAACATAGAGTGTTTGATGTCCACAAATGTATTCACTGTAGGTAACTTAGAAATACATATGCACAAAATCCAAACCAAATATACACCCTAAATATCACCACTAGAAACAACTATTTTG	IIIIIIIIIIIIIIIIIIIIIIIIIIIIIIIIIIIIIIIIIIIIIIIIIIIIIIIIIIIIIIIIIIIIIIIIIIIIIIIIIIIIIIIIIIIIIIIIIIIIIIIIIIIIIIIIIIIIIIIIIIIIIIIIIIIIIIIIIIIIIIIIIII	HI:i:1	NH:i:1	NM:i:0
chr20	25886703	25886850	linker_sequence_2270	40	+	0	147M	*	0	0	TTCCTTCCTTTTGCTGGGTTTGGGCTTAGTTCTTCTTTTTTAGTTCCTTGAGTTGTAAAATTAGGTTGTTTATTTGAGATCTTTCTTCTTTTTTAAGGTAGGCATTTATTGCTATAAATTTCCCTCTTTAGTCCTGCCTTTGCTGCA	IIIIIIIIIIIIIIIIIIIIIIIIIIIIIIIIIIIIIIIIIIIIIIIIIIIIIIIIIIIIIIIIIIIIIIIIIIIIIIIIIIIIIIIIIIIIIIIIIIIIIIIIIIIIIIIIIIIIIIIIIIIIIIIIIIIIIIIIIIIIIIIIIII	HI:i:1	NH:i:1	NM:i:0
chr20	25891673	25891820	linker_sequence_562	40	+	0	147M	*	0	0	GATTTGGGTGGGGACACAGAGCCAAACCATATCAATGGCCAATATATATTTTTCTTTTCTCATCTATTCCTGACTATGTCCTTTCTGAATTTCTTCCATACTTTCAACCTGCCCCACAAAAGGCAGAGCTTACTCATATTTCTTATC	IIIIIIIIIIIIIIIIIIIIIIIIIIIIIIIIIIIIIIIIIIIIIIIIIIIIIIIIIIIIIIIIIIIIIIIIIIIIIIIIIIIIIIIIIIIIIIIIIIIIIIIIIIIIIIIIIIIIIIIIIIIIIIIIIIIIIIIIIIIIIIIIIII	HI:i:1	NH:i:1	NM:i:0
chr20	25899513	25899660	linker_sequence_635	40	+	0	147M	*	0	0	CATTCTCCTCTCAACAAACAGACACCAACTCGTCATCTAGCATTAGGTATATCTCCCAATGCTATCCTTCCCCCCTCCCCCCACCCCACAACAGAAAGCACACCAGCATGGCACATGTATACATATGTAACTAACCTGCACATTGTG	IIIIIIIIIIIIIIIIIIIIIIIIIIIIIIIIIIIIIIIIIIIIIIIIIIIIIIIIIIIIIIIIIIIIIIIIIIIIIIIIIIIIIIIIIIIIIIIIIIIIIIIIIIIIIIIIIIIIIIIIIIIIIIIIIIIIIIIIIIIIIIIIIII	HI:i:1	NH:i:1	NM:i:0
chr20	25904003	25904150	linker_sequence_1068	40	+	0	147M	*	0	0	CTGGGACTACAGGCGCCCGCCACCACGCCCAGCTAATTTTTTCTATTTTTCAGTAGAGACGGGGTTTCACCGTGTTAGCCAGGATGGTCGCGATCTCCTGACCTCGATCACAAAGTTGATTATCTTTTCACTTTTCAAGTTCTTAGA	IIIIIIIIIIIIIIIIIIIIIIIIIIIIIIIIIIIIIIIIIIIIIIIIIIIIIIIIIIIIIIIIIIIIIIIIIIIIIIIIIIIIIIIIIIIIIIIIIIIIIIIIIIIIIIIIIIIIIIIIIIIIIIIIIIIIIIIIIIIIIIIIIII	HI:i:1	NH:i:1	NM:i:0
chr20	25905823	25905970	linker_sequence_1138	40	+	0	147M	*	0	0	GAATTATCCTGAGCGGCGGTGGAAAACATTGAATATTTTTTTTCACACTGAAGCCAGAAGTCTTGGGTACCATAACCCAGCAATATTGTTTGCTGGCTGTCACTTAAACTCACAAAACACCTCTGTTTTATCATCTATAATAAATAC	IIIIIIIIIIIIIIIIIIIIIIIIIIIIIIIIIIIIIIIIIIIIIIIIIIIIIIIIIIIIIIIIIIIIIIIIIIIIIIIIIIIIIIIIIIIIIIIIIIIIIIIIIIIIIIIIIIIIIIIIIIIIIIIIIIIIIIIIIIIIIIIIIII	HI:i:1	NH:i:1	NM:i:0
chr20	25919493	25919640	linker_sequence_1393	20	+	0	147M	*	0	0	TCCCTATATAAAAGGCCAGCTTTAAATGTGGAGTTCACTTCAAGGATCACGACTCTATGCTGTGTGTTGTACAATGCTTTAAAATGGGCACATGGTACATTTTGTCTAGTTTTATAGTTGTTTACAGCAGAAGATTCAGTCTGAAAT	IIIIIIIIIIIIIIIIIIIIIIIIIIIIIIIIIIIIIIIIIIIIIIIIIIIIIIIIIIIIIIIIIIIIIIIIIIIIIIIIIIIIIIIIIIIIIIIIIIIIIIIIIIIIIIIIIIIIIIIIIIIIIIIIIIIIIIIIIIIIIIIIIII	HI:i:1	NH:i:1	NM:i:0
chr20	25926393	25926540	linker_sequence_634	13	+	0	147M	*	0	0	CAGCTCCAGAACTCACTTAGCTCTGGTAATGCTATCTTTTCTCTTGTCCCTTTATGGCTTCCTGTGGTTGGTGTCTTTGTTCCTCTGCATCTCTCTTTCTCTCTTATTTTTTTAACCCTAGCTACATCTCCGTAAACAGACTCTTTA	IIIIIIIIIIIIIIIIIIIIIIIIIIIIIIIIIIIIIIIIIIIIIIIIIIIIIIIIIIIIIIIIIIIIIIIIIIIIIIIIIIIIIIIIIIIIIIIIIIIIIIIIIIIIIIIIIIIIIIIIIIIIIIIIIIIIIIIIIIIIIIIIIII	HI:i:1	NH:i:1	NM:i:0
chr20	25927773	25927920	linker_sequence_1472	40	+	0	147M	*	0	0	ACATTTTTCTTCAGGGCTGATTTCTTTAAACCAGTCTCAGTGCAGTCCTGCACATTATATCTAATTGTCCACCCCTTAATTTTTTTTAATCTAGAATTACCCCCCTTTTTAAATGGTACTGACTTGTTGAAGGAAAGAGGCCAATTG	IIIIIIIIIIIIIIIIIIIIIIIIIIIIIIIIIIIIIIIIIIIIIIIIIIIIIIIIIIIIIIIIIIIIIIIIIIIIIIIIIIIIIIIIIIIIIIIIIIIIIIIIIIIIIIIIIIIIIIIIIIIIIIIIIIIIIIIIIIIIIIIIIII	HI:i:1	NH:i:1	NM:i:0
chr20	25930183	25930330	linker_sequence_1829	40	+	0	147M	*	0	0	TACAGTTTGCTGAGGCTTTCAATTCTAAAAAATACTATTATCAGAGATTTTAGACAATCATCTGATTTTTCTTTTTATTCAGCAGTACATTGCACTAATAGACTTTTAAATGTTTTTGGCAAATTTGAGCAGAAGGAGGATAACCTT	IIIIIIIIIIIIIIIIIIIIIIIIIIIIIIIIIIIIIIIIIIIIIIIIIIIIIIIIIIIIIIIIIIIIIIIIIIIIIIIIIIIIIIIIIIIIIIIIIIIIIIIIIIIIIIIIIIIIIIIIIIIIIIIIIIIIIIIIIIIIIIIIIII	HI:i:1	NH:i:1	NM:i:0
chr20	25939093	25939240	linker_sequence_7	40	+	0	147M	*	0	0	AAAATAAAATAAAATAAAATGAAGAGTGCATAGTATTCCTTTATGTGTGTGTGTGTATGTATGTGTGTATGTGTGTGTATATATATATATATATATATATATATATATATATATATATCACATTTTCTTTATCCTTTCATCCTATGC	IIIIIIIIIIIIIIIIIIIIIIIIIIIIIIIIIIIIIIIIIIIIIIIIIIIIIIIIIIIIIIIIIIIIIIIIIIIIIIIIIIIIIIIIIIIIIIIIIIIIIIIIIIIIIIIIIIIIIIIIIIIIIIIIIIIIIIIIIIIIIIIIIII	HI:i:1	NH:i:1	NM:i:0
chr20	25941923	25942070	linker_sequence_1565	40	+	0	147M	*	0	0	CAAAACCAGACTTGACTTTAGGCTTCTAAAAAATGCATAATAAGGCCAGGCACTGAGGTCAGGAGTTCGAGACCAGCCTGACCAACATGTAAAACCCCGTCTCTACTAAAAATACAAAAATTAGCCAGGCATGATGGCAGATAGCCC	IIIIIIIIIIIIIIIIIIIIIIIIIIIIIIIIIIIIIIIIIIIIIIIIIIIIIIIIIIIIIIIIIIIIIIIIIIIIIIIIIIIIIIIIIIIIIIIIIIIIIIIIIIIIIIIIIIIIIIIIIIIIIIIIIIIIIIIIIIIIIIIIIII	HI:i:1	NH:i:1	NM:i:0
chr20	25944613	25944760	linker_sequence_668	40	+	0	147M	*	0	0	TCCCTGCAGTTCACCATCTGTATCTGCCCTTTGCTATATAGATAGCAAAAATAAGCATCTAAAAAGATGCTCAACACCATATGTCACTAGGGAATTCAAATTAAAACAATGATGAGATACCATTACACATCTATTAGACTGGCTCAC	IIIIIIIIIIIIIIIIIIIIIIIIIIIIIIIIIIIIIIIIIIIIIIIIIIIIIIIIIIIIIIIIIIIIIIIIIIIIIIIIIIIIIIIIIIIIIIIIIIIIIIIIIIIIIIIIIIIIIIIIIIIIIIIIIIIIIIIIIIIIIIIIIII	HI:i:1	NH:i:1	NM:i:0
chr20	25946763	25946910	linker_sequence_2183	40	+	0	147M	*	0	0	TGCAAAGCATTTTCACATATAGCTTCTATAGTTTCTATCATATAATATTCAGTTTTTCACTGTAGGCCTCCATGGGCTATGAAATGTCCCCTCATAGGTTCTACAGAAAGGTGTTTCCAACATGCTGAATGAAAACAAAGATTTAAC	IIIIIIIIIIIIIIIIIIIIIIIIIIIIIIIIIIIIIIIIIIIIIIIIIIIIIIIIIIIIIIIIIIIIIIIIIIIIIIIIIIIIIIIIIIIIIIIIIIIIIIIIIIIIIIIIIIIIIIIIIIIIIIIIIIIIIIIIIIIIIIIIIII	HI:i:1	NH:i:1	NM:i:0
chr20	25952023	25952170	linker_sequence_971	40	+	0	147M	*	0	0	ACAGGTAGCTTGTTTCTAGTTTTTATCATGGGATATTCGGTCTTTCACTGTAGTAGTCCTCAATGGACTCTGAAATGGCCCTTAGTAGATTCTAGAAAAATAGTGTTTCCAACCTGCTGAATCAATATAAATGTTTAACTTTGTGAA	IIIIIIIIIIIIIIIIIIIIIIIIIIIIIIIIIIIIIIIIIIIIIIIIIIIIIIIIIIIIIIIIIIIIIIIIIIIIIIIIIIIIIIIIIIIIIIIIIIIIIIIIIIIIIIIIIIIIIIIIIIIIIIIIIIIIIIIIIIIIIIIIIII	HI:i:1	NH:i:1	NM:i:0
chr20	25964543	25964690	linker_sequence_773	40	+	0	147M	*	0	0	CCTGTCGTGATTGTTTCTCTCTTTCAACCTGTTTCTGCTTGATAGGGCAGGATTGACGACCCTGGAGCTCTTGGCTTCCACACTTGTCTCAGACAGGGAAGCTTCCTTCCTCTCCGTGTTTCACCTCATGGGTGGGTGGATTGCCTG	IIIIIIIIIIIIIIIIIIIIIIIIIIIIIIIIIIIIIIIIIIIIIIIIIIIIIIIIIIIIIIIIIIIIIIIIIIIIIIIIIIIIIIIIIIIIIIIIIIIIIIIIIIIIIIIIIIIIIIIIIIIIIIIIIIIIIIIIIIIIIIIIIII	HI:i:1	NH:i:1	NM:i:0
chr20	25967413	25967560	linker_sequence_1432	40	+	0	147M	*	0	0	GCCTTGGCTCCACCTGGGAATCGCCTCTGTCCCTGTTTGCACTTGTCCTGGAAAGCGGTATCAGCTTGCAGGAGCCCCAGGGCTTTTAAAAGTGGGGCGGGCCACTGCTCTTTCAATGGAGGAGGGAGGCAGACAGCTCATGGGTCA	IIIIIIIIIIIIIIIIIIIIIIIIIIIIIIIIIIIIIIIIIIIIIIIIIIIIIIIIIIIIIIIIIIIIIIIIIIIIIIIIIIIIIIIIIIIIIIIIIIIIIIIIIIIIIIIIIIIIIIIIIIIIIIIIIIIIIIIIIIIIIIIIIII	HI:i:1	NH:i:1	NM:i:0
chr20	25980013	25980160	linker_sequence_2118	40	+	0	147M	*	0	0	GCGTGGTGGACGCTTGTATTCCAAGCTACTTGGGAGGTGGAGGCATGAGAATCACTTGAACCTGGGAGATGAAAGTTACAGGGAGCCGAAATTGCATTACTTCACTCCCACCTGGGCGACAGAGTGAGATTCCATCTCAATAAATAA	IIIIIIIIIIIIIIIIIIIIIIIIIIIIIIIIIIIIIIIIIIIIIIIIIIIIIIIIIIIIIIIIIIIIIIIIIIIIIIIIIIIIIIIIIIIIIIIIIIIIIIIIIIIIIIIIIIIIIIIIIIIIIIIIIIIIIIIIIIIIIIIIIII	HI:i:1	NH:i:1	NM:i:0
chr20	25982753	25982900	linker_sequence_1825	40	+	0	147M	*	0	0	TGTTAGCCAGGATGGTCTTGATCTCCTGACCTCGTGATCCGCCTGCCTTGGCCTCCCAAAGTGCTGGGATTACAGGCATGAGCCACTGCGCCTGGCCCCTCTTTCTTAATATATCAACTTGATATATTACCTGATGGCTTCGTGTTC	IIIIIIIIIIIIIIIIIIIIIIIIIIIIIIIIIIIIIIIIIIIIIIIIIIIIIIIIIIIIIIIIIIIIIIIIIIIIIIIIIIIIIIIIIIIIIIIIIIIIIIIIIIIIIIIIIIIIIIIIIIIIIIIIIIIIIIIIIIIIIIIIIII	HI:i:1	NH:i:1	NM:i:0
chr20	25987843	25987990	linker_sequence_889	40	+	0	147M	*	0	0	GCAAGATCAGTGTTACAAAATGATGGCAAATTGATGGCTATACCTGGAAGACTTTTTTTTTGATTGAATGCTCTATCCCAAAGTTATATGAGAGGTGGTCTCTGTGTGTCTATTGACTGCCTTGTGGATAGTATTTATGATTGATCC	IIIIIIIIIIIIIIIIIIIIIIIIIIIIIIIIIIIIIIIIIIIIIIIIIIIIIIIIIIIIIIIIIIIIIIIIIIIIIIIIIIIIIIIIIIIIIIIIIIIIIIIIIIIIIIIIIIIIIIIIIIIIIIIIIIIIIIIIIIIIIIIIIII	HI:i:1	NH:i:1	NM:i:0
chr20	25988753	25988900	linker_sequence_2111	13	+	0	147M	*	0	0	CCTGGGTAATATGGTGAAATCTTGTCTCTACTAAAAACACAAAAACTAGCCTGGCATGGTGTGTGCACCTGTAATTCCAGGTACTCGGGAGGCTGAGGCAGGAGACTCGCTTCAACCTGAGAGGCGGAGGATGCAATGAGCCGAGAT	IIIIIIIIIIIIIIIIIIIIIIIIIIIIIIIIIIIIIIIIIIIIIIIIIIIIIIIIIIIIIIIIIIIIIIIIIIIIIIIIIIIIIIIIIIIIIIIIIIIIIIIIIIIIIIIIIIIIIIIIIIIIIIIIIIIIIIIIIIIIIIIIIII	HI:i:1	NH:i:1	NM:i:0
chr20	25991143	25991290	linker_sequence_1537	13	+	0	147M	*	0	0	TTGTGTGACCAGCGGGCTTCCAGGAAATAGTCGCTTTTTTGTGGGCATGTATACAGTGGGCTCTGTTAGATTTTGAAGGGAAGGCGAAGGTTAAAGAAAGAGAGTTGGCGGCTCTATGGAGGGGACCAACTAAATGCCAGAGCCCAC	IIIIIIIIIIIIIIIIIIIIIIIIIIIIIIIIIIIIIIIIIIIIIIIIIIIIIIIIIIIIIIIIIIIIIIIIIIIIIIIIIIIIIIIIIIIIIIIIIIIIIIIIIIIIIIIIIIIIIIIIIIIIIIIIIIIIIIIIIIIIIIIIIII	HI:i:1	NH:i:1	NM:i:0
chr20	26011207	26011354	linker_sequence_108	13	-	16	147M	*	0	0	TCCTTACCTCAGGTGATCCAAACCACCTCGGACTCCCAAAGTGTTGGGATTACAGGGGTGAGCCACCACACCCAGCCCTGGCTAATTTTTGTATTTTTAGTGGAGACAGGGTTTCACCATATTGGCTAGGCTGATCTCGAACCCCTG	IIIIIIIIIIIIIIIIIIIIIIIIIIIIIIIIIIIIIIIIIIIIIIIIIIIIIIIIIIIIIIIIIIIIIIIIIIIIIIIIIIIIIIIIIIIIIIIIIIIIIIIIIIIIIIIIIIIIIIIIIIIIIIIIIIIIIIIIIIIIIIIIIII	HI:i:1	NH:i:1	NM:i:0
chr20	26062753	26062900	linker_sequence_152	40	+	0	147M	*	0	0	TGAGCTCCGCCAAGAACCCAGTGAGAGTGGCGCCCCAGGGCGGCACAGGAGGCCGCATTTAACGTGTCAATCATCTCAAAGATTTTATGGCATCTTCTTTTTGACATCTTATAATATCTATAATGTTTATTATATCTTGTGATATAA	IIIIIIIIIIIIIIIIIIIIIIIIIIIIIIIIIIIIIIIIIIIIIIIIIIIIIIIIIIIIIIIIIIIIIIIIIIIIIIIIIIIIIIIIIIIIIIIIIIIIIIIIIIIIIIIIIIIIIIIIIIIIIIIIIIIIIIIIIIIIIIIIIII	HI:i:1	NH:i:1	NM:i:0
chr20	26073283	26073430	linker_sequence_82	20	+	0	147M	*	0	0	ACCCCAGAGCTGCCCCAGCTTGCCAGGCTTCCCCTCCTCCTGTTATCACCCCATGCTGCTGAGAACCTGCCTGGCAGGCTTCCCAGCCAAGGCTGGGGCCTAATCTCAAGTGAAACTGACATGTCCCTGTGAGGACTGAGGAACATC	IIIIIIIIIIIIIIIIIIIIIIIIIIIIIIIIIIIIIIIIIIIIIIIIIIIIIIIIIIIIIIIIIIIIIIIIIIIIIIIIIIIIIIIIIIIIIIIIIIIIIIIIIIIIIIIIIIIIIIIIIIIIIIIIIIIIIIIIIIIIIIIIIII	HI:i:1	NH:i:1	NM:i:0
chr20	26113223	26113370	linker_sequence_90	40	+	0	147M	*	0	0	TCTACTCTGGACAAAAATTTAGATACTATCTCTTCAAAATAAGCTACCTAGTGGTATTTATACATATTCTTCCATATATCAACAGTATCTTACATGCTCATAGTCTTAAAAATAACTAAAAAGTGTCAGAATTATAGGCCTTACACG	IIIIIIIIIIIIIIIIIIIIIIIIIIIIIIIIIIIIIIIIIIIIIIIIIIIIIIIIIIIIIIIIIIIIIIIIIIIIIIIIIIIIIIIIIIIIIIIIIIIIIIIIIIIIIIIIIIIIIIIIIIIIIIIIIIIIIIIIIIIIIIIIIII	HI:i:1	NH:i:1	NM:i:0
chr20	26128043	26128190	linker_sequence_2066	40	+	0	147M	*	0	0	TGAATGAGGGTATGTCATGAGCATCAAAAGGGAAAAAAAGTATGAAAATCCCTAAGAGTTTTACTCCAGAGAGTCATATAGATTGTGCGTTCTTTAGCTAACATTTTAAAACAAATATCTGAAATCACTTGCTTAACCCCTTTGAAT	IIIIIIIIIIIIIIIIIIIIIIIIIIIIIIIIIIIIIIIIIIIIIIIIIIIIIIIIIIIIIIIIIIIIIIIIIIIIIIIIIIIIIIIIIIIIIIIIIIIIIIIIIIIIIIIIIIIIIIIIIIIIIIIIIIIIIIIIIIIIIIIIIII	HI:i:1	NH:i:1	NM:i:0
chr20	26136033	26136180	linker_sequence_2079	40	+	0	147M	*	0	0	CTTAAGGGAATGCTTCCAGTTTTTGCCTGTTCAGTATGATGTCAGTCATGGGTTTGTCATAGATGGCTGTTATTAGGGAGCATGTTCCTTTAATATCTAGTGTCTTGAGAATTTTTATCATGAACAGATGTTGGATTTTGTTGAAAT	IIIIIIIIIIIIIIIIIIIIIIIIIIIIIIIIIIIIIIIIIIIIIIIIIIIIIIIIIIIIIIIIIIIIIIIIIIIIIIIIIIIIIIIIIIIIIIIIIIIIIIIIIIIIIIIIIIIIIIIIIIIIIIIIIIIIIIIIIIIIIIIIIII	HI:i:1	NH:i:1	NM:i:0
chr20	26178983	26179130	linker_sequence_1496	40	+	0	147M	*	0	0	TGCTGACATTGTGTCTTACAGTTTTACCCAACCAATTTTAGTCATTACTTCTTTATCTTAACAGGATTACTTAATTGCCTAGTCATGGAATGAATGATTTGGCTACTTCTATAGATGCATTAATAAAGCCTTATTTGTATAATAGTC	IIIIIIIIIIIIIIIIIIIIIIIIIIIIIIIIIIIIIIIIIIIIIIIIIIIIIIIIIIIIIIIIIIIIIIIIIIIIIIIIIIIIIIIIIIIIIIIIIIIIIIIIIIIIIIIIIIIIIIIIIIIIIIIIIIIIIIIIIIIIIIIIIII	HI:i:1	NH:i:1	NM:i:0
chr20	26181543	26181690	linker_sequence_1293	40	+	0	147M	*	0	0	TAACAGATATACACAATATATGGAGTTCAAGTTTTTAGTGTTGACTCCAGCCGAGATATATCGGAGGCAAAGAAAGATTTGCAAAGGATTCATGAATTATCCAAAGTTAAACATGTTATATCTAACCAAGCCAGACCTAGAACACAT	IIIIIIIIIIIIIIIIIIIIIIIIIIIIIIIIIIIIIIIIIIIIIIIIIIIIIIIIIIIIIIIIIIIIIIIIIIIIIIIIIIIIIIIIIIIIIIIIIIIIIIIIIIIIIIIIIIIIIIIIIIIIIIIIIIIIIIIIIIIIIIIIIII	HI:i:1	NH:i:1	NM:i:0
chr20	26186103	26186250	linker_sequence_202	40	+	0	147M	*	0	0	TATTTGAACCCAGCTCTAATTTAGGAAGTTCTCTTTTTTCTTTTAGAAATTAAGGCATAAAGTGTCACGTGACTTGCACAAGATTGCACCACTAGTAAACTTAAAAATATAGTTTACTTGCCTACTGTCTCAATGTTTTAGTGATTT	IIIIIIIIIIIIIIIIIIIIIIIIIIIIIIIIIIIIIIIIIIIIIIIIIIIIIIIIIIIIIIIIIIIIIIIIIIIIIIIIIIIIIIIIIIIIIIIIIIIIIIIIIIIIIIIIIIIIIIIIIIIIIIIIIIIIIIIIIIIIIIIIIII	HI:i:1	NH:i:1	NM:i:0
chr20	26239463	26239610	linker_sequence_1465	20	+	0	147M	*	0	0	CATAAATTTAAGAGAATTTCTCCAGAATAACAACACTCACTTTCATTCCTGTATGCTTGTCTTTAAAAGTAGAAGGAAAAGTTGATGAAAGTATGGCTAAAGTTGGAACTTCTCTCTCTTCTACCCTGGCTGCAGCATTAGTGAATA	IIIIIIIIIIIIIIIIIIIIIIIIIIIIIIIIIIIIIIIIIIIIIIIIIIIIIIIIIIIIIIIIIIIIIIIIIIIIIIIIIIIIIIIIIIIIIIIIIIIIIIIIIIIIIIIIIIIIIIIIIIIIIIIIIIIIIIIIIIIIIIIIIII	HI:i:1	NH:i:1	NM:i:0
chr20	26257903	26258050	linker_sequence_518	40	+	0	147M	*	0	0	TGTATGAATCTGTGTGTGTCTTTGTGTGTGTGTGTGTGTGTGTGTGAGAATGTGTGTGTGTGTAACTCCCATTCTCTCTTCTCTCTTTGTCTCTTGGTCTCTGTGTGTTTCTTTCCCTCTCTCTGTCGGTTTGTGCGTGTGTGCCCG	IIIIIIIIIIIIIIIIIIIIIIIIIIIIIIIIIIIIIIIIIIIIIIIIIIIIIIIIIIIIIIIIIIIIIIIIIIIIIIIIIIIIIIIIIIIIIIIIIIIIIIIIIIIIIIIIIIIIIIIIIIIIIIIIIIIIIIIIIIIIIIIIIII	HI:i:1	NH:i:1	NM:i:0
chr20	29425432	29425579	linker_sequence_991	20	+	0	147M	*	0	0	CACATTTAATTTCTTTTCTCCACTCCCCACTGCATTGTATTTGTTATTCTTGATATGAGAAATGTGTTAAGAAACATGCTACTAACTGCATGTGCTCCCCATACAATTAGCTACAGAAAGAGGTGATAACTCATATTATTTACAAAT	IIIIIIIIIIIIIIIIIIIIIIIIIIIIIIIIIIIIIIIIIIIIIIIIIIIIIIIIIIIIIIIIIIIIIIIIIIIIIIIIIIIIIIIIIIIIIIIIIIIIIIIIIIIIIIIIIIIIIIIIIIIIIIIIIIIIIIIIIIIIIIIIIII	HI:i:1	NH:i:1	NM:i:0
chr20	29435532	29435679	linker_sequence_2262	40	+	0	147M	*	0	0	GCGCCATTGTCTGGCTTTGATATTAGGGTTGTGCTAGCTTCACAGCAGGAGTTTAGAATTGTTCTTTCTTCTTTAATTTTTTAGGAATGTTTGAGAAATATTGGCATTAATTCTTCCTTAAATGTTGACAGAATTCTCTAGTAAAGT	IIIIIIIIIIIIIIIIIIIIIIIIIIIIIIIIIIIIIIIIIIIIIIIIIIIIIIIIIIIIIIIIIIIIIIIIIIIIIIIIIIIIIIIIIIIIIIIIIIIIIIIIIIIIIIIIIIIIIIIIIIIIIIIIIIIIIIIIIIIIIIIIIII	HI:i:1	NH:i:1	NM:i:0
chr20	29449382	29449529	linker_sequence_132	20	+	0	147M	*	0	0	CCAAAAATACCTTCCAGCACTACAAACTAGAAGAAAAAAGAGACATGGATACCAAATTAAGTTCTTAATAATGAAGAATAAAAGAGACTACCTTGCCTGCTCCAGTGGATCCAGCAACCACCAACAGCTGTCCTCTTTCTATCTTGA	IIIIIIIIIIIIIIIIIIIIIIIIIIIIIIIIIIIIIIIIIIIIIIIIIIIIIIIIIIIIIIIIIIIIIIIIIIIIIIIIIIIIIIIIIIIIIIIIIIIIIIIIIIIIIIIIIIIIIIIIIIIIIIIIIIIIIIIIIIIIIIIIIII	HI:i:1	NH:i:1	NM:i:0
chr20	29456992	29457139	linker_sequence_904	40	+	0	147M	*	0	0	CCCCAGAAAACAAATACACACTCATTTATTTTCTTTTATTGCATAACATTATGCATTGTGAGTTTGACCTATGTTGTTACATGTAGTTCTAATTTGTTCATTTTCATTGCTGAATAATATTCAATAGGCAATTTTAAAAATTCATCT	IIIIIIIIIIIIIIIIIIIIIIIIIIIIIIIIIIIIIIIIIIIIIIIIIIIIIIIIIIIIIIIIIIIIIIIIIIIIIIIIIIIIIIIIIIIIIIIIIIIIIIIIIIIIIIIIIIIIIIIIIIIIIIIIIIIIIIIIIIIIIIIIIII	HI:i:1	NH:i:1	NM:i:0
chr20	29464802	29464949	linker_sequence_88	20	+	0	147M	*	0	0	GTATACCTCCTAATGCTATCCCTCCCCCCTCCCCCCTACCCCACGACAAGCCCTGGTGTGTGATGTTCCCATTCCTGTGTCCAAGTGTTCTCACTGTTCAATTCCCACCTATGAGTGAGAACATATGGTGTTTGGTTTTTTGTCCTT	IIIIIIIIIIIIIIIIIIIIIIIIIIIIIIIIIIIIIIIIIIIIIIIIIIIIIIIIIIIIIIIIIIIIIIIIIIIIIIIIIIIIIIIIIIIIIIIIIIIIIIIIIIIIIIIIIIIIIIIIIIIIIIIIIIIIIIIIIIIIIIIIIII	HI:i:1	NH:i:1	NM:i:0
chr20	29468842	29468989	linker_sequence_764	40	+	0	147M	*	0	0	AATGGGCACATGGTACATTTTGTCTAGTTTTATAGTTGTTTACAGCAGAAGATTCAGTCTGAAATCCATTATTTTATTATGGCCAGAACCAGAAGTCAAGCACTCTGTTTTTTGAAAAGCACATATTGTGTACCTGCTACCTTCCAT	IIIIIIIIIIIIIIIIIIIIIIIIIIIIIIIIIIIIIIIIIIIIIIIIIIIIIIIIIIIIIIIIIIIIIIIIIIIIIIIIIIIIIIIIIIIIIIIIIIIIIIIIIIIIIIIIIIIIIIIIIIIIIIIIIIIIIIIIIIIIIIIIIII	HI:i:1	NH:i:1	NM:i:0
chr20	29477582	29477729	linker_sequence_1695	40	+	0	147M	*	0	0	TTTCTACATTTTAAAAAATAATTATTCTGTTATTTTGTTCAGTAAACATTGTACTTTTTTATAGGTAAAATATCAAAATACTCAAATATATACAAAAAGTTCATAATATATAATTTTAAAAATACCATACAAATATCAAACTTAGAA	IIIIIIIIIIIIIIIIIIIIIIIIIIIIIIIIIIIIIIIIIIIIIIIIIIIIIIIIIIIIIIIIIIIIIIIIIIIIIIIIIIIIIIIIIIIIIIIIIIIIIIIIIIIIIIIIIIIIIIIIIIIIIIIIIIIIIIIIIIIIIIIIIII	HI:i:1	NH:i:1	NM:i:0
chr20	29485342	29485489	linker_sequence_1103	40	+	0	147M	*	0	0	TGCCCACAGTAGAAACCAGCTTATTCCTGTGCATTTCATTGCCTTTCATTTCTCTATCTATTTTGTTGTTAAATAAAACAAAATCACACCCACTTCCCTGTCCCCAGTGCCTGACTGGCCTCATCATACATACTATTGTCCTCTTCT	IIIIIIIIIIIIIIIIIIIIIIIIIIIIIIIIIIIIIIIIIIIIIIIIIIIIIIIIIIIIIIIIIIIIIIIIIIIIIIIIIIIIIIIIIIIIIIIIIIIIIIIIIIIIIIIIIIIIIIIIIIIIIIIIIIIIIIIIIIIIIIIIIII	HI:i:1	NH:i:1	NM:i:0
chr20	29499892	29500039	linker_sequence_1219	40	+	0	147M	*	0	0	CTCATAGATTCTACAAACAGTGAGTTTTCAAGCATCTGAAGCAAAATAAAGGTTTAACTTTGTAAGATGAATCCTGCACATTATTGCTGGATATTCGGTTTTTCACTGTAGGCATCAATTTGCTCTGAAATATCCTATTGAAGATTT	IIIIIIIIIIIIIIIIIIIIIIIIIIIIIIIIIIIIIIIIIIIIIIIIIIIIIIIIIIIIIIIIIIIIIIIIIIIIIIIIIIIIIIIIIIIIIIIIIIIIIIIIIIIIIIIIIIIIIIIIIIIIIIIIIIIIIIIIIIIIIIIIIII	HI:i:1	NH:i:1	NM:i:0
chr20	29501422	29501569	linker_sequence_279	20	+	0	147M	*	0	0	GAGTGTTTTCAACCTGCTGAATAAAAACAAAGGTTTAACTCTGTGACATAAAATAACAAATCATAAAACATTTTCACAGTTGGCTTGTTTCTAGTTTTTATCACGCGATACTCAGTTTTTCATGGCAGGGCACAATGGGCTCCAAAA	IIIIIIIIIIIIIIIIIIIIIIIIIIIIIIIIIIIIIIIIIIIIIIIIIIIIIIIIIIIIIIIIIIIIIIIIIIIIIIIIIIIIIIIIIIIIIIIIIIIIIIIIIIIIIIIIIIIIIIIIIIIIIIIIIIIIIIIIIIIIIIIIIII	HI:i:1	NH:i:1	NM:i:0
chr20	29509522	29509669	linker_sequence_1205	20	+	0	147M	*	0	0	TGAGAAGCAGGAGCCCCTGTGAGGCCCGGGATGAAGAAAGGCAGGGGGTTCAAGGGCCTGGCCATCTTCCACTGACACCTGCCTCTTGGATCTCAGATATTATTCCATCACCCAGAGACCTCTTAACAACTCACCAGACTTTATTCC	IIIIIIIIIIIIIIIIIIIIIIIIIIIIIIIIIIIIIIIIIIIIIIIIIIIIIIIIIIIIIIIIIIIIIIIIIIIIIIIIIIIIIIIIIIIIIIIIIIIIIIIIIIIIIIIIIIIIIIIIIIIIIIIIIIIIIIIIIIIIIIIIIII	HI:i:1	NH:i:1	NM:i:0
chr20	29536162	29536309	linker_sequence_1690	20	+	0	147M	*	0	0	AGCTGTGGTAAGGAGGATTGAGGCTGGACATGAAGAAGTACTTCCAGGTCCCACAGTCTGGGACCATTTTCTTGCTGGGGCTTTAAAGTAGCTGTCCTTCTGTGAGCACAGTGTTGTCACCATCTTCCAGGGAAGGACTTGTCTTCC	IIIIIIIIIIIIIIIIIIIIIIIIIIIIIIIIIIIIIIIIIIIIIIIIIIIIIIIIIIIIIIIIIIIIIIIIIIIIIIIIIIIIIIIIIIIIIIIIIIIIIIIIIIIIIIIIIIIIIIIIIIIIIIIIIIIIIIIIIIIIIIIIIII	HI:i:1	NH:i:1	NM:i:0
chr20	29536462	29536609	linker_sequence_1686	13	+	0	147M	*	0	0	AACCCCTGAGTCCTTCACAACTCCCAGATCATCTCATCCTTCCTCCTTGCTCTGGGAAGACCATGTCTGAGTAGTTCCAACCAACCTCTCACCTTAAACCCAGTCCCTGACAACCAGAAGTGCCTCCTTAGTCTGGACTTGACCTTC	IIIIIIIIIIIIIIIIIIIIIIIIIIIIIIIIIIIIIIIIIIIIIIIIIIIIIIIIIIIIIIIIIIIIIIIIIIIIIIIIIIIIIIIIIIIIIIIIIIIIIIIIIIIIIIIIIIIIIIIIIIIIIIIIIIIIIIIIIIIIIIIIIII	HI:i:1	NH:i:1	NM:i:0
chr20	29549452	29549599	linker_sequence_641	13	+	0	147M	*	0	0	TGACCAAGTCTCAGAGTCCAGGCATCCCTCCCATAGCCCATAGCCAAGTATGGGAGAAGGGTGCTTCAGGGTCTCTCTCCATTCACTTTAGTCTCCAGCATTAGCCAAGATCCCACTGTCTACCCTGAATTCTTCCTGCTATTGCAC	IIIIIIIIIIIIIIIIIIIIIIIIIIIIIIIIIIIIIIIIIIIIIIIIIIIIIIIIIIIIIIIIIIIIIIIIIIIIIIIIIIIIIIIIIIIIIIIIIIIIIIIIIIIIIIIIIIIIIIIIIIIIIIIIIIIIIIIIIIIIIIIIIII	HI:i:1	NH:i:1	NM:i:0
chr20	29586952	29587099	linker_sequence_515	40	+	0	147M	*	0	0	TGTGCAGAAGCTTTTTAGTTCGATGTAATTCATTTATCTATTTTGCCTTTGTTGCCTGTGCTTTTGGAATCATATCTAAACAAATTATTGCCAAGACCAATGTCAAGAATGTTTTCTCCTGTCTTCTTCCAGGAGTTTTGTGGTTTC	IIIIIIIIIIIIIIIIIIIIIIIIIIIIIIIIIIIIIIIIIIIIIIIIIIIIIIIIIIIIIIIIIIIIIIIIIIIIIIIIIIIIIIIIIIIIIIIIIIIIIIIIIIIIIIIIIIIIIIIIIIIIIIIIIIIIIIIIIIIIIIIIIII	HI:i:1	NH:i:1	NM:i:0
chr20	29597272	29597419	linker_sequence_1779	13	+	0	147M	*	0	0	TAACAGGACTAAAAAGGAAATTTTCTAAAATTTATACACTAAGTATATTATATTTTTCTAATGATCACTTTGATAGAGCAAACTTAGAATCTATGGTTTCAACAAATGAAGAGGCTTATGCAAGAGAAAACCACCACCTAACACAAG	IIIIIIIIIIIIIIIIIIIIIIIIIIIIIIIIIIIIIIIIIIIIIIIIIIIIIIIIIIIIIIIIIIIIIIIIIIIIIIIIIIIIIIIIIIIIIIIIIIIIIIIIIIIIIIIIIIIIIIIIIIIIIIIIIIIIIIIIIIIIIIIIIII	HI:i:1	NH:i:1	NM:i:0
chr20	29617802	29617949	linker_sequence_1159	40	+	0	147M	*	0	0	CACTTGACAAGAATGTGTATTCTGCAGATGTTGGTTCAGGGTTTTTTTTTTTTTTGGAGATGAAGTCGCTCTCTGTTGCCCAGCAGGCTGGAGTGCAGTGGCACAATCTCGGCTCACTGCAGCCTCCGCCTCCCAGGTTCAAGTGAT	IIIIIIIIIIIIIIIIIIIIIIIIIIIIIIIIIIIIIIIIIIIIIIIIIIIIIIIIIIIIIIIIIIIIIIIIIIIIIIIIIIIIIIIIIIIIIIIIIIIIIIIIIIIIIIIIIIIIIIIIIIIIIIIIIIIIIIIIIIIIIIIIIII	HI:i:1	NH:i:1	NM:i:0
chr20	29629482	29629629	linker_sequence_1744	13	+	0	147M	*	0	0	TCCCTAATCCTACTCTTTGTTTTACATCATTGTAAAAGTTACACAGACATCTTCATATCAAGGTGAAATTCTAAATAATACTGTTAATATAACCTAGATAGGTAGTTAACTGGAATTTGATGAAAACATTTAAGGCTTAATTTTTTA	IIIIIIIIIIIIIIIIIIIIIIIIIIIIIIIIIIIIIIIIIIIIIIIIIIIIIIIIIIIIIIIIIIIIIIIIIIIIIIIIIIIIIIIIIIIIIIIIIIIIIIIIIIIIIIIIIIIIIIIIIIIIIIIIIIIIIIIIIIIIIIIIIII	HI:i:1	NH:i:1	NM:i:0
chr20	29837412	29837559	linker_sequence_406	40	+	0	147M	*	0	0	ATAATAGGTGTAATACAGTTTTCTTTTGAAATGTAATTTTTCTTTCTACAGTTTTCTCCATTTCTACCAAAAATAACCACCATGGTAAGACCAATTTGTTTGCAAAAAAAAAAAAAGTTTTTTCTTTTAAGCTCTTTATAGTTTATA	IIIIIIIIIIIIIIIIIIIIIIIIIIIIIIIIIIIIIIIIIIIIIIIIIIIIIIIIIIIIIIIIIIIIIIIIIIIIIIIIIIIIIIIIIIIIIIIIIIIIIIIIIIIIIIIIIIIIIIIIIIIIIIIIIIIIIIIIIIIIIIIIIII	HI:i:1	NH:i:1	NM:i:0
chr20	29913572	29913719	linker_sequence_1440	40	+	0	147M	*	0	0	AAACCTACCCAACACCAGAGCACATAATTATATAAACCAAATGTAGACAGATCTGAAGGGAGAAACTGGCAACAATACAATAATAGTAGGAGACTTCAATACCCCACTTTCAAAAATGGATGGAATATACAGACAGAAAAAATCAAT	IIIIIIIIIIIIIIIIIIIIIIIIIIIIIIIIIIIIIIIIIIIIIIIIIIIIIIIIIIIIIIIIIIIIIIIIIIIIIIIIIIIIIIIIIIIIIIIIIIIIIIIIIIIIIIIIIIIIIIIIIIIIIIIIIIIIIIIIIIIIIIIIIII	HI:i:1	NH:i:1	NM:i:0
chr20	29939392	29939539	linker_sequence_547	40	+	0	147M	*	0	0	GGTTGGCAGCCTCACCAAGAGGCAGTTCCCCACAGGGTCATGAAGTACAGACAAAAGCAGTTTATTTCTACTACATCCTCTTTCAAGAGAAACTAATAGAAGAATCAGATGAAAATTTAAATTTTTAACATAACACAGACTTTCCAG	IIIIIIIIIIIIIIIIIIIIIIIIIIIIIIIIIIIIIIIIIIIIIIIIIIIIIIIIIIIIIIIIIIIIIIIIIIIIIIIIIIIIIIIIIIIIIIIIIIIIIIIIIIIIIIIIIIIIIIIIIIIIIIIIIIIIIIIIIIIIIIIIIII	HI:i:1	NH:i:1	NM:i:0
chr20	29970622	29970769	linker_sequence_210	40	+	0	147M	*	0	0	CCCCTAAGGATTTCCACCTAATATGTGTGTGTTTGGGGGATTGATGGAAAGGGGACAATAATTCAAATAATTACACAATAACATAATACGTGTCATAACTTCTTAAGAGTGACAGTTTGTGACGCCAATCAAAACTCAGTTTGGAGA	IIIIIIIIIIIIIIIIIIIIIIIIIIIIIIIIIIIIIIIIIIIIIIIIIIIIIIIIIIIIIIIIIIIIIIIIIIIIIIIIIIIIIIIIIIIIIIIIIIIIIIIIIIIIIIIIIIIIIIIIIIIIIIIIIIIIIIIIIIIIIIIIIII	HI:i:1	NH:i:1	NM:i:0
chr20	29985682	29985829	linker_sequence_494	40	+	0	147M	*	0	0	TTGCCAGGCCGGTCTCGAACTCTTGACCTCAAGTGATCTGCCCACCTCAGCCTCCCAAAGTGCTAGGATTACAGGCATGAGCCACCATGCCCAGCCAAGTTCTTGCTTTTAAATGAGAATACCAGACAGTGAAGGAAAATGTTGCCT	IIIIIIIIIIIIIIIIIIIIIIIIIIIIIIIIIIIIIIIIIIIIIIIIIIIIIIIIIIIIIIIIIIIIIIIIIIIIIIIIIIIIIIIIIIIIIIIIIIIIIIIIIIIIIIIIIIIIIIIIIIIIIIIIIIIIIIIIIIIIIIIIIII	HI:i:1	NH:i:1	NM:i:0
chr20	30018992	30019139	linker_sequence_1303	40	+	0	147M	*	0	0	CCTTATTTTAACTCTTCCACATTTCTCCCTGTTTCTAGATGTTTATGGTGCCACTAGATTCTGAGCTCTTATTTATTTTGTGGTTTAAATTGGGTCGGTCCTTTGTTTTCCCCACTTCCAGCTTTAATTCAGTTTTCTTTAGACTGC	IIIIIIIIIIIIIIIIIIIIIIIIIIIIIIIIIIIIIIIIIIIIIIIIIIIIIIIIIIIIIIIIIIIIIIIIIIIIIIIIIIIIIIIIIIIIIIIIIIIIIIIIIIIIIIIIIIIIIIIIIIIIIIIIIIIIIIIIIIIIIIIIIII	HI:i:1	NH:i:1	NM:i:0
chr20	30129212	30129359	linker_sequence_1797	40	+	0	147M	*	0	0	GGCAGAGAGGTTGCAGTGAGCTGTGATCATGCCACTGCACTCCAGCCTGGGTAACAGAGTAAGACCCCATCTGAAAAATATAAAAAAAAAAAAAAAAGAATAATGGATGGCCATAGGCAGAAGGTATGCTTACCATATGGGGTTAAA	IIIIIIIIIIIIIIIIIIIIIIIIIIIIIIIIIIIIIIIIIIIIIIIIIIIIIIIIIIIIIIIIIIIIIIIIIIIIIIIIIIIIIIIIIIIIIIIIIIIIIIIIIIIIIIIIIIIIIIIIIIIIIIIIIIIIIIIIIIIIIIIIIII	HI:i:1	NH:i:1	NM:i:0
chr20	30133822	30133969	linker_sequence_446	40	+	0	147M	*	0	0	ATACTGAGCATGTGAAATCTAGCACTTTTTTTTTTTTTTTTTTTTTTCGAGACAGGGTCTCGCTCTGTCGCCCAGGCTGGAGTGCAGCGGCACAATCTTGGCTCACTGCAAGCTCCACCCCCTGGGTTCACGCCATTCTCCTGCCTC	IIIIIIIIIIIIIIIIIIIIIIIIIIIIIIIIIIIIIIIIIIIIIIIIIIIIIIIIIIIIIIIIIIIIIIIIIIIIIIIIIIIIIIIIIIIIIIIIIIIIIIIIIIIIIIIIIIIIIIIIIIIIIIIIIIIIIIIIIIIIIIIIIII	HI:i:1	NH:i:1	NM:i:0
chr20	30201352	30201499	linker_sequence_377	40	+	0	147M	*	0	0	CCTTCCCTTTTAAAGGAGGAGATCTTGGGCTAATCTTGGAAATTTCTTTTCTTTTTCTTTTTCTTTTCTTTCTTCTTTCTTTTCTTTTCTTTTTTTTTTTCTTTGAGACGGAGTCTGGCTCTGTCGCCCAGGCTGGAGTGCAGTGGC	IIIIIIIIIIIIIIIIIIIIIIIIIIIIIIIIIIIIIIIIIIIIIIIIIIIIIIIIIIIIIIIIIIIIIIIIIIIIIIIIIIIIIIIIIIIIIIIIIIIIIIIIIIIIIIIIIIIIIIIIIIIIIIIIIIIIIIIIIIIIIIIIIII	HI:i:1	NH:i:1	NM:i:0
chr20	30211602	30211749	linker_sequence_1693	40	+	0	147M	*	0	0	CTTCACAGGCTTTTAACAGGACCCAGAGTCTCACAAGACAATATTTTATTTATTTATTTATTATTTATTACTTTTTTTGAGACAGAGTTTCACTCTTGTTGCTCAGGTTGGACAGGTTGGAGTGCAATGGCACGATCTCAACTCATT	IIIIIIIIIIIIIIIIIIIIIIIIIIIIIIIIIIIIIIIIIIIIIIIIIIIIIIIIIIIIIIIIIIIIIIIIIIIIIIIIIIIIIIIIIIIIIIIIIIIIIIIIIIIIIIIIIIIIIIIIIIIIIIIIIIIIIIIIIIIIIIIIIII	HI:i:1	NH:i:1	NM:i:0
chr20	30216552	30216699	linker_sequence_673	40	+	0	147M	*	0	0	GCAGGGTTGTAAAATATAAGGTCAATATACAAAAATCAATTGCATTTCTTTTTTTCTTTTTGAGATGGAGTCTTCTTTGTCGTCCAGGCTAAAGTGCAGTGGCGCCATCTTGGCTCACTGCAACCTCTGCCTCCCAGGTTCAAGTGA	IIIIIIIIIIIIIIIIIIIIIIIIIIIIIIIIIIIIIIIIIIIIIIIIIIIIIIIIIIIIIIIIIIIIIIIIIIIIIIIIIIIIIIIIIIIIIIIIIIIIIIIIIIIIIIIIIIIIIIIIIIIIIIIIIIIIIIIIIIIIIIIIIII	HI:i:1	NH:i:1	NM:i:0
chr20	30236792	30236939	linker_sequence_887	40	+	0	147M	*	0	0	TTAGCAAAGCAGTTGTGACAACAGTCATTCAACCAACAAATATTTATTGTGGATTTTAACTTAATCAGCTATTTATTTATTTATTTATTTATTTATTTATGAGACAGAGTTTCTCTCTTGTCGTCCAGGCTGGAGTGCAGTGGTGCG	IIIIIIIIIIIIIIIIIIIIIIIIIIIIIIIIIIIIIIIIIIIIIIIIIIIIIIIIIIIIIIIIIIIIIIIIIIIIIIIIIIIIIIIIIIIIIIIIIIIIIIIIIIIIIIIIIIIIIIIIIIIIIIIIIIIIIIIIIIIIIIIIIII	HI:i:1	NH:i:1	NM:i:0
chr20	30262592	30262739	linker_sequence_1944	40	+	0	147M	*	0	0	GCTTGAGGCTGGGAGGTTGAAACTGCAGTGAGCTGTGACAGCACCACTGCACTCCAGCCAGGGCGACAGAATGAGACCCCGTCTCAAAAAAAAAAAAAAAAAAAGGGAAGCCATTTTTAAGCCCCAGTATGTTTGGCAGCAAACCCC	IIIIIIIIIIIIIIIIIIIIIIIIIIIIIIIIIIIIIIIIIIIIIIIIIIIIIIIIIIIIIIIIIIIIIIIIIIIIIIIIIIIIIIIIIIIIIIIIIIIIIIIIIIIIIIIIIIIIIIIIIIIIIIIIIIIIIIIIIIIIIIIIIII	HI:i:1	NH:i:1	NM:i:0
chr20	30330322	30330469	linker_sequence_992	40	+	0	147M	*	0	0	TCACTTTTCTGCTTCTTCCAGGTTCTTGATACATATTTGCCAGACTTCAAGATTTCAGAAAAGGGGTGAAAGAGAAGATTGCAACTTTGAGTCAGACCTGTAGGCCTGATAGACTGATTAAACCACAGGTAAGGCAGTGACCATAGG	IIIIIIIIIIIIIIIIIIIIIIIIIIIIIIIIIIIIIIIIIIIIIIIIIIIIIIIIIIIIIIIIIIIIIIIIIIIIIIIIIIIIIIIIIIIIIIIIIIIIIIIIIIIIIIIIIIIIIIIIIIIIIIIIIIIIIIIIIIIIIIIIIII	HI:i:1	NH:i:1	NM:i:0
chr20	30346782	30346929	linker_sequence_147	40	+	0	147M	*	0	0	ACTACCTTAGTTTTAAAACATTTTTATTTTTTTTTCTTTTTGTTTTTGCCAGAGTTCTTTTGGCTAACAAAACTACCTCAGTTTTAATATATTACTTTCCAATTTCTTTCCCAAATAAATAGTCACATCTTTCTACACAGTTGCAAT	IIIIIIIIIIIIIIIIIIIIIIIIIIIIIIIIIIIIIIIIIIIIIIIIIIIIIIIIIIIIIIIIIIIIIIIIIIIIIIIIIIIIIIIIIIIIIIIIIIIIIIIIIIIIIIIIIIIIIIIIIIIIIIIIIIIIIIIIIIIIIIIIIII	HI:i:1	NH:i:1	NM:i:0
chr20	30350112	30350259	linker_sequence_829	40	+	0	147M	*	0	0	CCGTGTCCTAAAGTATTTCACCTATGTTTTTATTTTATTACTTTATTTATTTATTTTTGAGACAGAGTCTCACTCTGTTGCCCAGGCTGGAGTGCAGTAGTACGATCTCGGCTCACTGCAACCTCCGCCTCCCGGGTTCAAGTGATC	IIIIIIIIIIIIIIIIIIIIIIIIIIIIIIIIIIIIIIIIIIIIIIIIIIIIIIIIIIIIIIIIIIIIIIIIIIIIIIIIIIIIIIIIIIIIIIIIIIIIIIIIIIIIIIIIIIIIIIIIIIIIIIIIIIIIIIIIIIIIIIIIIII	HI:i:1	NH:i:1	NM:i:0
chr20	30352112	30352259	linker_sequence_1108	40	+	0	147M	*	0	0	CAGATGCCACTACCATGCCTAGCTAGTTTTTGTATTTTTTGTAGAGACAGAATTTTGCCATGTTGCCTAGGCTGGTTTTGAACTCCTGGGCTCAAGTGCTCCACCCACCTCAGCCTTCCAAAGTTCTGGGATTACAGGTTGAGCCAC	IIIIIIIIIIIIIIIIIIIIIIIIIIIIIIIIIIIIIIIIIIIIIIIIIIIIIIIIIIIIIIIIIIIIIIIIIIIIIIIIIIIIIIIIIIIIIIIIIIIIIIIIIIIIIIIIIIIIIIIIIIIIIIIIIIIIIIIIIIIIIIIIIII	HI:i:1	NH:i:1	NM:i:0
chr20	30384792	30384939	linker_sequence_168	40	+	0	147M	*	0	0	AATCTTTTTTTTTTTAATTTAAAAGTAAACTTTAGCACACCAACATGGCACATGTATACATATGTAACAAACCTGCACATTGTGCACATGTACCCTAAAACTTAAAGTATAATAATAAGAAAAATAAATGTGAACATAAACTAAAAA	IIIIIIIIIIIIIIIIIIIIIIIIIIIIIIIIIIIIIIIIIIIIIIIIIIIIIIIIIIIIIIIIIIIIIIIIIIIIIIIIIIIIIIIIIIIIIIIIIIIIIIIIIIIIIIIIIIIIIIIIIIIIIIIIIIIIIIIIIIIIIIIIIII	HI:i:1	NH:i:1	NM:i:0
chr20	30460232	30460379	linker_sequence_1485	40	+	0	147M	*	0	0	ACTTTGGGAGGCCAAGGCAGGAGGACTGTGTGAGCCCAGGAGTTTGAGACCAGCCTGGGAAACATAGGGAGACCCTGCTTTTACAAAAAAAAAAAAAAAATTAGCCGGGACCTGTAGTCCAAGCTACTCAGGAAGCTGAAGTGGGAG	IIIIIIIIIIIIIIIIIIIIIIIIIIIIIIIIIIIIIIIIIIIIIIIIIIIIIIIIIIIIIIIIIIIIIIIIIIIIIIIIIIIIIIIIIIIIIIIIIIIIIIIIIIIIIIIIIIIIIIIIIIIIIIIIIIIIIIIIIIIIIIIIIII	HI:i:1	NH:i:1	NM:i:0
chr20	30505582	30505729	linker_sequence_1913	40	+	0	147M	*	0	0	GGTGGCTCGCCCGTCAAGACAGGTTTATTTTAGAGAAAACAAACCTGAGAGGAACCTTCTGGCTGAGTTAGGTCAGAGCCACACTCTCTTACAGACTAAGAGTTTTTAAGGATTCAGGGCGGGAGAGTTTATTAGAGGCTTGGACTG	IIIIIIIIIIIIIIIIIIIIIIIIIIIIIIIIIIIIIIIIIIIIIIIIIIIIIIIIIIIIIIIIIIIIIIIIIIIIIIIIIIIIIIIIIIIIIIIIIIIIIIIIIIIIIIIIIIIIIIIIIIIIIIIIIIIIIIIIIIIIIIIIIII	HI:i:1	NH:i:1	NM:i:0
chr20	30509672	30509819	linker_sequence_1249	40	+	0	147M	*	0	0	GTAAATGACGAGTTAATGGGTGCAGCACACCAACATGGCACATGTATACATATGTAACAAAACTGCACGTTGTGCACATGTACCCTAGAACTTAAAGTATAATAAAAAAAAATTGTGGGTCGGGCGTGGTGGCTCACACCTGTAATC	IIIIIIIIIIIIIIIIIIIIIIIIIIIIIIIIIIIIIIIIIIIIIIIIIIIIIIIIIIIIIIIIIIIIIIIIIIIIIIIIIIIIIIIIIIIIIIIIIIIIIIIIIIIIIIIIIIIIIIIIIIIIIIIIIIIIIIIIIIIIIIIIIII	HI:i:1	NH:i:1	NM:i:0
chr20	30519062	30519209	linker_sequence_2100	40	+	0	147M	*	0	0	TATAGAGACTGGTCTCACTATGTTGCCCAGGCTGGTCTCAAACTCCTGGGCTCAAGCGATCCTCCTGCCTTGCCCTTCCAAAGTGCTGGGATTACAGCCTCGACTTCCCGGGCTCAAATGATCCTCCCACCTCAGCCCCTCAAGTAG	IIIIIIIIIIIIIIIIIIIIIIIIIIIIIIIIIIIIIIIIIIIIIIIIIIIIIIIIIIIIIIIIIIIIIIIIIIIIIIIIIIIIIIIIIIIIIIIIIIIIIIIIIIIIIIIIIIIIIIIIIIIIIIIIIIIIIIIIIIIIIIIIIII	HI:i:1	NH:i:1	NM:i:0
chr20	30533612	30533759	linker_sequence_2101	40	+	0	147M	*	0	0	TCCTTTCAAGATGACCTTGAGAGCTTTAAGCTCATCCTGGTTGAGGGGGTTCAAGTTAAAACCCTTCAGCTCCGGTTTGCCTAGGAGAGAAGATGATCCATCAGCACGTCGGGCCTCCTGCTGGCTCTGGAGCCAGGCCCAGGAAAG	IIIIIIIIIIIIIIIIIIIIIIIIIIIIIIIIIIIIIIIIIIIIIIIIIIIIIIIIIIIIIIIIIIIIIIIIIIIIIIIIIIIIIIIIIIIIIIIIIIIIIIIIIIIIIIIIIIIIIIIIIIIIIIIIIIIIIIIIIIIIIIIIIII	HI:i:1	NH:i:1	NM:i:0
chr20	30566082	30566229	linker_sequence_2222	40	+	0	147M	*	0	0	ACAATTTTTTTGTAGGGGCAGGGTCTCACTATATTGCCCAGGCTGGTCTTGAACTCCTGGGCTCAAGTGTTCCTCCTGCCTTGGCCTCCCAAAGTGCTGGGATTGCAGGCGTGAGCCACTGTGCTGGTTCTTCTCTTACTTTTTATT	IIIIIIIIIIIIIIIIIIIIIIIIIIIIIIIIIIIIIIIIIIIIIIIIIIIIIIIIIIIIIIIIIIIIIIIIIIIIIIIIIIIIIIIIIIIIIIIIIIIIIIIIIIIIIIIIIIIIIIIIIIIIIIIIIIIIIIIIIIIIIIIIIII	HI:i:1	NH:i:1	NM:i:0
chr20	30630842	30630989	linker_sequence_1280	40	+	0	147M	*	0	0	TGTTGTGCAACTGTCACCACAATCAATTTTAGAACATTTTCATTACCCACCCACCAAAACCACCCTGTACCTATTAGCAGTCACTTCTTATTTCTCCTCAGCTCCCAGCCCAATGCAACCAATAATCTCCTTTCTTTTTCTTTTAAG	IIIIIIIIIIIIIIIIIIIIIIIIIIIIIIIIIIIIIIIIIIIIIIIIIIIIIIIIIIIIIIIIIIIIIIIIIIIIIIIIIIIIIIIIIIIIIIIIIIIIIIIIIIIIIIIIIIIIIIIIIIIIIIIIIIIIIIIIIIIIIIIIIII	HI:i:1	NH:i:1	NM:i:0
chr20	30738352	30738499	linker_sequence_245	40	+	0	147M	*	0	0	GGGCTGGGGCTAGAGGCCTGGTGATCAGCCACCCTGCCTTTCTCTGCCCTTCCTCCCTCCCTCCCTCCACAGTTGTAGCCATGCTTGGGATGCTGTCGCCCTCCAGCCGGGGAGCTCTCATGACCACAGCCTGCTTCCTCTTCATGT	IIIIIIIIIIIIIIIIIIIIIIIIIIIIIIIIIIIIIIIIIIIIIIIIIIIIIIIIIIIIIIIIIIIIIIIIIIIIIIIIIIIIIIIIIIIIIIIIIIIIIIIIIIIIIIIIIIIIIIIIIIIIIIIIIIIIIIIIIIIIIIIIIII	HI:i:1	NH:i:1	NM:i:0
chr20	30762132	30762279	linker_sequence_247	40	+	0	147M	*	0	0	GTATATCTTTTCCATCCTTTTACTTTTAACCTATTTCCATTTGTATAGTTAAAATGTGTTTCTTATAGGCAGCATATAGTTTGGTCTTTCTTTCTTTTTTCCAATCATACAATCTCTGCTTTTTAATTGGTATGTTTAGACCACTTA	IIIIIIIIIIIIIIIIIIIIIIIIIIIIIIIIIIIIIIIIIIIIIIIIIIIIIIIIIIIIIIIIIIIIIIIIIIIIIIIIIIIIIIIIIIIIIIIIIIIIIIIIIIIIIIIIIIIIIIIIIIIIIIIIIIIIIIIIIIIIIIIIIII	HI:i:1	NH:i:1	NM:i:0
chr20	30763782	30763929	linker_sequence_824	20	+	0	147M	*	0	0	CGCCGCCCCATCTGGGTTGTGAGGAGCGCCTCTGCCCGGCCGAGACCCCATCTGGGAGGTGAGGAGCATCTCTGCCCGGCCGCCCTGTCTGAGAAGTGAGGAGACCCTCTGCCTGGCAACCACCCCGTATGAGAAGTGAGGAGCCCC	IIIIIIIIIIIIIIIIIIIIIIIIIIIIIIIIIIIIIIIIIIIIIIIIIIIIIIIIIIIIIIIIIIIIIIIIIIIIIIIIIIIIIIIIIIIIIIIIIIIIIIIIIIIIIIIIIIIIIIIIIIIIIIIIIIIIIIIIIIIIIIIIIII	HI:i:1	NH:i:1	NM:i:0
chr20	30910012	30910159	linker_sequence_1232	40	+	0	147M	*	0	0	TATAATTCTTACACTTTTGTTAAATTTATACCTAAGGGTTTTTTGGGTGCTATGGTATATGACATTGTTTTCTTAATTTTATTTTTGGAATATTAATTACTAGTATATAAAAATACTGGCTGGGCATGGTGGCTCACACGTGTAATC	IIIIIIIIIIIIIIIIIIIIIIIIIIIIIIIIIIIIIIIIIIIIIIIIIIIIIIIIIIIIIIIIIIIIIIIIIIIIIIIIIIIIIIIIIIIIIIIIIIIIIIIIIIIIIIIIIIIIIIIIIIIIIIIIIIIIIIIIIIIIIIIIIII	HI:i:1	NH:i:1	NM:i:0
chr20	30921172	30921319	linker_sequence_1975	40	+	0	147M	*	0	0	TGCCTGTAATCCTAGCACTTTGGGAGGCCGAGGTGGGTGGACCACCTGAGGTTAGGACTTCAAGACCAGCCTGGCCAACATGGTGAAACCCCATCTGTACTAAAAATACAAAAATTTGCCTGGTGTGGTGGTGCATGCCTCTAGTCC	IIIIIIIIIIIIIIIIIIIIIIIIIIIIIIIIIIIIIIIIIIIIIIIIIIIIIIIIIIIIIIIIIIIIIIIIIIIIIIIIIIIIIIIIIIIIIIIIIIIIIIIIIIIIIIIIIIIIIIIIIIIIIIIIIIIIIIIIIIIIIIIIIII	HI:i:1	NH:i:1	NM:i:0
chr20	30932112	30932259	linker_sequence_493	40	+	0	147M	*	0	0	GTCTCAAAAAAATAAAAAATAATAAAATAATAATAATAATAAAAAGACCAGACTGGGCAACATAGCGAGACCCCTGTCTCTACAAAAAAATTGATAAATTAGCCGAGTGTGATGGCGCACACCTGTAGTCCCAAGTACTCAGGAGTC	IIIIIIIIIIIIIIIIIIIIIIIIIIIIIIIIIIIIIIIIIIIIIIIIIIIIIIIIIIIIIIIIIIIIIIIIIIIIIIIIIIIIIIIIIIIIIIIIIIIIIIIIIIIIIIIIIIIIIIIIIIIIIIIIIIIIIIIIIIIIIIIIIII	HI:i:1	NH:i:1	NM:i:0
chr20	30936792	30936939	linker_sequence_1929	40	+	0	147M	*	0	0	TCTATTACTATTATTATTATTATTCTTTTTTGAGACGGAGTCTCACTCTGTCACCCAGGCTGGAGTGCAGTGACACCATCTTGGCTCACTGCAACTTCCACCTCCAAGGTTCAAGCAATTCTCCTGCCTCAGCCTCCCAAGTAGCCG	IIIIIIIIIIIIIIIIIIIIIIIIIIIIIIIIIIIIIIIIIIIIIIIIIIIIIIIIIIIIIIIIIIIIIIIIIIIIIIIIIIIIIIIIIIIIIIIIIIIIIIIIIIIIIIIIIIIIIIIIIIIIIIIIIIIIIIIIIIIIIIIIIII	HI:i:1	NH:i:1	NM:i:0
chr20	30961082	30961229	linker_sequence_1299	40	+	0	147M	*	0	0	GGCAGGAGAATCACTTTAACCCGGGAGATGGAGGTTGCAGTGAGCTGAGATCGTGCCATTGCACTCCAGCCTGGGCAACAAGAGTGAAGCTCCATCTCAAGAACAGTTTTGATGAAATTGTCCCTAGATTTGCATCTGGCATCTAGC	IIIIIIIIIIIIIIIIIIIIIIIIIIIIIIIIIIIIIIIIIIIIIIIIIIIIIIIIIIIIIIIIIIIIIIIIIIIIIIIIIIIIIIIIIIIIIIIIIIIIIIIIIIIIIIIIIIIIIIIIIIIIIIIIIIIIIIIIIIIIIIIIIII	HI:i:1	NH:i:1	NM:i:0
chr20	30979662	30979809	linker_sequence_341	40	+	0	147M	*	0	0	GATATAGTCACTCCAGTTCTTTTCAGTGCTTAGTTTTTGCATGGTATATTTTTTCCATCCTTTTGTGTTATACTGTCTGTTTCATTATATTTGTAGTTGGACCTTGATTTTTTTTTTTTCCCTAATTCTTTTACTTGGGATGCTTGG	IIIIIIIIIIIIIIIIIIIIIIIIIIIIIIIIIIIIIIIIIIIIIIIIIIIIIIIIIIIIIIIIIIIIIIIIIIIIIIIIIIIIIIIIIIIIIIIIIIIIIIIIIIIIIIIIIIIIIIIIIIIIIIIIIIIIIIIIIIIIIIIIIII	HI:i:1	NH:i:1	NM:i:0
chr20	30986352	30986499	linker_sequence_252	40	+	0	147M	*	0	0	AATGGAATCATAGCGTATGTAGCCTTTTGTGGCTGGTTTTGTTTTTTTTGTTTGTTTTTTTTTTTGTTTTTTTTTTTTGAGACGGAGTCTTGCTCTGTCGCCCAGGCTGGAGTGCAGTGGCGGGATCTCGGCTCACTGCAAGCTCCA	IIIIIIIIIIIIIIIIIIIIIIIIIIIIIIIIIIIIIIIIIIIIIIIIIIIIIIIIIIIIIIIIIIIIIIIIIIIIIIIIIIIIIIIIIIIIIIIIIIIIIIIIIIIIIIIIIIIIIIIIIIIIIIIIIIIIIIIIIIIIIIIIIII	HI:i:1	NH:i:1	NM:i:0
chr20	31007432	31007579	linker_sequence_1207	40	+	0	147M	*	0	0	AAATTATATTTTTGTTTTCTTTTTTCTTCAACCCTGGCAAATGGATATATTTTCTTTTTTTTTTTTTTTGAGACAGAGTTTCGCTCTTGTTGCCCAGGCTGGAGTGCAGTGGCACCATGTCAGCTCACTGCAACCTCCGTCTCCCAT	IIIIIIIIIIIIIIIIIIIIIIIIIIIIIIIIIIIIIIIIIIIIIIIIIIIIIIIIIIIIIIIIIIIIIIIIIIIIIIIIIIIIIIIIIIIIIIIIIIIIIIIIIIIIIIIIIIIIIIIIIIIIIIIIIIIIIIIIIIIIIIIIIII	HI:i:1	NH:i:1	NM:i:0
chr20	31086042	31086189	linker_sequence_532	40	+	0	147M	*	0	0	CCCAGCTCAGGTTGCCCTCACAAAACAGAGGAAATGCTCATTTTCTGTGAGAATTTGGAAATTGTAGTAAGTTTCTAGAAAGCACCCCAGGATGTTCAAGAACATATACTGATTGCAAAAATAATGTCCCATAACAAAAGATGTTTG	IIIIIIIIIIIIIIIIIIIIIIIIIIIIIIIIIIIIIIIIIIIIIIIIIIIIIIIIIIIIIIIIIIIIIIIIIIIIIIIIIIIIIIIIIIIIIIIIIIIIIIIIIIIIIIIIIIIIIIIIIIIIIIIIIIIIIIIIIIIIIIIIIII	HI:i:1	NH:i:1	NM:i:0
chr20	31107252	31107399	linker_sequence_1618	40	+	0	147M	*	0	0	TCGAGTCTGTTTCCATCCTCGGGCCTGACTTCAGCAACTTCCACAGGCCCGATGCCCGGGAGCTGGCATGATGCACCAGGCAGTCCTGGAAACCCTGATAAATCGCCCACCTGGGCACCATTTCTCAGGGCAGCATTATAATTGTAC	IIIIIIIIIIIIIIIIIIIIIIIIIIIIIIIIIIIIIIIIIIIIIIIIIIIIIIIIIIIIIIIIIIIIIIIIIIIIIIIIIIIIIIIIIIIIIIIIIIIIIIIIIIIIIIIIIIIIIIIIIIIIIIIIIIIIIIIIIIIIIIIIIII	HI:i:1	NH:i:1	NM:i:0
chr20	31139932	31140079	linker_sequence_306	40	+	0	147M	*	0	0	ATATCTCAAAAAAATGCTATTATATTAAAAAAAGCAACCTATGGAACAATGTACAACATATTTTGTGTAAAACTAGAAACAAAACCCAGAAATAGATATGCATATGTGCATATATATGTATAAAATATCTCTGAAAGGATACCCAAG	IIIIIIIIIIIIIIIIIIIIIIIIIIIIIIIIIIIIIIIIIIIIIIIIIIIIIIIIIIIIIIIIIIIIIIIIIIIIIIIIIIIIIIIIIIIIIIIIIIIIIIIIIIIIIIIIIIIIIIIIIIIIIIIIIIIIIIIIIIIIIIIIIII	HI:i:1	NH:i:1	NM:i:0
chr20	31148472	31148619	linker_sequence_1885	40	+	0	147M	*	0	0	AGGTGGGGCAATGCACCAAAGGACAAACAGCAAGGATTTGGTGGAGTGGGTTTCAACCCAGCCCTCCAGAACCTGTGCGCCAAACCACAGTTCTATCCTGGACGGCTGGATGGGGGACGGACAGACTGACGGATGGGACTGATGATT	IIIIIIIIIIIIIIIIIIIIIIIIIIIIIIIIIIIIIIIIIIIIIIIIIIIIIIIIIIIIIIIIIIIIIIIIIIIIIIIIIIIIIIIIIIIIIIIIIIIIIIIIIIIIIIIIIIIIIIIIIIIIIIIIIIIIIIIIIIIIIIIIIII	HI:i:1	NH:i:1	NM:i:0
chr20	31235272	31235419	linker_sequence_1597	40	+	0	147M	*	0	0	AGGTGGGAGGATCACTTGAGGCCAGGAGTTCCAAACCAGCCTGGGCAACATAGTAAGACCCTGTTGCTACAATATATTAAAAAAATTAGCTGGGTATTTTAGCACACGCCTGTAGTCCCGACTACTCAGGAGGCTGAGGTGAGAGGA	IIIIIIIIIIIIIIIIIIIIIIIIIIIIIIIIIIIIIIIIIIIIIIIIIIIIIIIIIIIIIIIIIIIIIIIIIIIIIIIIIIIIIIIIIIIIIIIIIIIIIIIIIIIIIIIIIIIIIIIIIIIIIIIIIIIIIIIIIIIIIIIIIII	HI:i:1	NH:i:1	NM:i:0
chr20	31241552	31241699	linker_sequence_582	40	+	0	147M	*	0	0	AAAGAAGAAGTAAAACTATCCCTACTTGCAGATGACATGATCTTATATATAGAAAATCTTGGTTGGGAGCAGTGGCTCATGCCTGTAATCTCAGCACTTTGGGAGGCCAAGGCAGGTGGATCACCTAAGGTCAGGAGTTTAAGACCA	IIIIIIIIIIIIIIIIIIIIIIIIIIIIIIIIIIIIIIIIIIIIIIIIIIIIIIIIIIIIIIIIIIIIIIIIIIIIIIIIIIIIIIIIIIIIIIIIIIIIIIIIIIIIIIIIIIIIIIIIIIIIIIIIIIIIIIIIIIIIIIIIIII	HI:i:1	NH:i:1	NM:i:0
chr20	31277662	31277809	linker_sequence_721	20	+	0	147M	*	0	0	GCTCCCAGTCTCTTGCCTCCCCAAGTTATCAGTCTCCCCAGCGCCTAGCAGACAGGGCTAAGGAGGTCCCAGAGAGCTGAGGGAGGAGACGGCCACAGCCCCTGGGCCCAGAGAGAGGGCCCACTAGCACCATGGAATGTTGAGGTG	IIIIIIIIIIIIIIIIIIIIIIIIIIIIIIIIIIIIIIIIIIIIIIIIIIIIIIIIIIIIIIIIIIIIIIIIIIIIIIIIIIIIIIIIIIIIIIIIIIIIIIIIIIIIIIIIIIIIIIIIIIIIIIIIIIIIIIIIIIIIIIIIIII	HI:i:1	NH:i:1	NM:i:0
chr20	31307372	31307519	linker_sequence_1798	40	+	0	147M	*	0	0	ACCTGGGAGGCGGAGCTGGCAGTGAGCCAAGATGGCACCTTTGCACTCCAGACTGGGCAACAAGAGCAAAACTCCATCTAAAAAAAAAATATAATAAAATAATAAAACTTAGGAGGCTTTGGGACATTAACTAGCCCAGACATACAT	IIIIIIIIIIIIIIIIIIIIIIIIIIIIIIIIIIIIIIIIIIIIIIIIIIIIIIIIIIIIIIIIIIIIIIIIIIIIIIIIIIIIIIIIIIIIIIIIIIIIIIIIIIIIIIIIIIIIIIIIIIIIIIIIIIIIIIIIIIIIIIIIIII	HI:i:1	NH:i:1	NM:i:0
chr20	31310442	31310589	linker_sequence_1816	40	+	0	147M	*	0	0	ACTTGAACCCGGGAGGTGGAGGTTGCAGTGAGCCGAGATCGTGCCACTGCACTCCAGCCTGGGTGACAGAGTGAGACTCAGGAAAAAAAAAAAAAAGACTTGGCCGAGCCCAGTGGCTCACACCTGTAATCCCAGCACTTTGGGAGG	IIIIIIIIIIIIIIIIIIIIIIIIIIIIIIIIIIIIIIIIIIIIIIIIIIIIIIIIIIIIIIIIIIIIIIIIIIIIIIIIIIIIIIIIIIIIIIIIIIIIIIIIIIIIIIIIIIIIIIIIIIIIIIIIIIIIIIIIIIIIIIIIIII	HI:i:1	NH:i:1	NM:i:0
chr20	31315102	31315249	linker_sequence_769	40	+	0	147M	*	0	0	CCCAGCACTATGGGAGGCTGAGGCAGACAGATCATGAGGTCAAGGGATCATGACCATCTTGGCCAACATGGTCTCTACTAAAAATAAAAAAATTAGCTGGGCGTGGTGGTGCGTGCCTGTAATCCCAGCTACTCGGGAAGCTGAGTA	IIIIIIIIIIIIIIIIIIIIIIIIIIIIIIIIIIIIIIIIIIIIIIIIIIIIIIIIIIIIIIIIIIIIIIIIIIIIIIIIIIIIIIIIIIIIIIIIIIIIIIIIIIIIIIIIIIIIIIIIIIIIIIIIIIIIIIIIIIIIIIIIIII	HI:i:1	NH:i:1	NM:i:0
chr20	31333242	31333389	linker_sequence_762	40	+	0	147M	*	0	0	CCGGGTTCTAGTGATTCTCCAGCCTCAGCCTCCCGAATAGCTGGGAATGCAGGTGGCCACCACCAAACCCAGCTAACTTTTGTCTTTTTTTTTTTTTTTTGGAAACGGAGTTTTGCTCTTTTTGTCCAGGCTGGAGTGCAATGGCGA	IIIIIIIIIIIIIIIIIIIIIIIIIIIIIIIIIIIIIIIIIIIIIIIIIIIIIIIIIIIIIIIIIIIIIIIIIIIIIIIIIIIIIIIIIIIIIIIIIIIIIIIIIIIIIIIIIIIIIIIIIIIIIIIIIIIIIIIIIIIIIIIIIII	HI:i:1	NH:i:1	NM:i:0
chr20	31362242	31362389	linker_sequence_717	40	+	0	147M	*	0	0	CTGACCTCGTGATCTGCCCACGTCGGCCTCCCAAAGTGCTGGGATTACAGACCTGAGCCACCGCGCCTGGCCTTTTTTTTTTTTTTTTTTTTTTAGATTCAAGAAGTACATGTGCTTGTTTGTTGCATGGGTTTATTACTTACTGGT	IIIIIIIIIIIIIIIIIIIIIIIIIIIIIIIIIIIIIIIIIIIIIIIIIIIIIIIIIIIIIIIIIIIIIIIIIIIIIIIIIIIIIIIIIIIIIIIIIIIIIIIIIIIIIIIIIIIIIIIIIIIIIIIIIIIIIIIIIIIIIIIIIII	HI:i:1	NH:i:1	NM:i:0
chr20	31436832	31436979	linker_sequence_1853	40	+	0	147M	*	0	0	ATGTAATATGCTGAGGTGGCGACCTCAGTGGAGAAATGTAAAGACTGAATTGAATTTTAAGCTAATGTGAAATCAGAGAATGTTGTAATAAGTAAATGCCTTAAGAGTATTTAAAATATGCTTCCACATTTCAAAATATAAAATGTA	IIIIIIIIIIIIIIIIIIIIIIIIIIIIIIIIIIIIIIIIIIIIIIIIIIIIIIIIIIIIIIIIIIIIIIIIIIIIIIIIIIIIIIIIIIIIIIIIIIIIIIIIIIIIIIIIIIIIIIIIIIIIIIIIIIIIIIIIIIIIIIIIIII	HI:i:1	NH:i:1	NM:i:0
chr20	31514232	31514379	linker_sequence_338	40	+	0	147M	*	0	0	GTTTGCTTTTTTTTTTTTTTCAAACCTTGCAATTTGTGGTGGACAGTTTTTCCTCTCAGCACATAATAATCTATCCACTTCATTCTTTTTTTTTTTATTATACTTTAAGTTTTAGGGTACATGTGCACAATGTGCAGGTTAGTTACA	IIIIIIIIIIIIIIIIIIIIIIIIIIIIIIIIIIIIIIIIIIIIIIIIIIIIIIIIIIIIIIIIIIIIIIIIIIIIIIIIIIIIIIIIIIIIIIIIIIIIIIIIIIIIIIIIIIIIIIIIIIIIIIIIIIIIIIIIIIIIIIIIIII	HI:i:1	NH:i:1	NM:i:0
chr20	31562432	31562579	linker_sequence_551	40	+	0	147M	*	0	0	AGGTGGGCACTGTGTGTCAGGCCTCTGAGCCCAAGCTAAGCCATCATATCCCCTGTGACTTGCACGTATACATCCAGATGGCCTGAAGTAACTGAGGAATCACAAAAGAAGTGAAAATGGCCTGTTCCTGCCTTAACTGATGACATT	IIIIIIIIIIIIIIIIIIIIIIIIIIIIIIIIIIIIIIIIIIIIIIIIIIIIIIIIIIIIIIIIIIIIIIIIIIIIIIIIIIIIIIIIIIIIIIIIIIIIIIIIIIIIIIIIIIIIIIIIIIIIIIIIIIIIIIIIIIIIIIIIIII	HI:i:1	NH:i:1	NM:i:0
chr20	31629282	31629429	linker_sequence_660	40	+	0	147M	*	0	0	AGAGTGGAAAATGGAGGATGTGTTACTGGAATAGAGAATAGATGAGCAGAGCCACCAGATGGCCATCACATGGCCTGTTCTGGTGGCAACATATGTTAGTGCCTCCTGGAGGCTGTACAGGGACGGGGCTGGGGGAAGGGCTCCTGT	IIIIIIIIIIIIIIIIIIIIIIIIIIIIIIIIIIIIIIIIIIIIIIIIIIIIIIIIIIIIIIIIIIIIIIIIIIIIIIIIIIIIIIIIIIIIIIIIIIIIIIIIIIIIIIIIIIIIIIIIIIIIIIIIIIIIIIIIIIIIIIIIIII	HI:i:1	NH:i:1	NM:i:0
chr20	31668622	31668769	linker_sequence_1946	40	+	0	147M	*	0	0	AGGAGGATATATGGCTTGCCAGCTGTTTGGATGACAGATGGATGATAGATATATGGGAAGATGGATGGATGGTGGGATGGGTGGACAGATTAATAAATAGAGGGAGGAGAATGAGTTGATGAGTGGATGGATGGTTGGTTGGATGGA	IIIIIIIIIIIIIIIIIIIIIIIIIIIIIIIIIIIIIIIIIIIIIIIIIIIIIIIIIIIIIIIIIIIIIIIIIIIIIIIIIIIIIIIIIIIIIIIIIIIIIIIIIIIIIIIIIIIIIIIIIIIIIIIIIIIIIIIIIIIIIIIIIII	HI:i:1	NH:i:1	NM:i:0
chr20	31681202	31681349	linker_sequence_599	40	+	0	147M	*	0	0	ACCCACCCATCCACCAATCAAACCATCCACCCATTCATCCACCAATTCATCCATCTATCCATCCATCTGTTTATCTATCCATCCACCTATCCACCCACTCACCCACCCATCCACCGTCAACTCATTCATCCATCCACTCATCAACCC	IIIIIIIIIIIIIIIIIIIIIIIIIIIIIIIIIIIIIIIIIIIIIIIIIIIIIIIIIIIIIIIIIIIIIIIIIIIIIIIIIIIIIIIIIIIIIIIIIIIIIIIIIIIIIIIIIIIIIIIIIIIIIIIIIIIIIIIIIIIIIIIIIII	HI:i:1	NH:i:1	NM:i:0
chr20	31696192	31696339	linker_sequence_513	40	+	0	147M	*	0	0	AAGATTAAAAAAAAGTATGCATCCATATATATATGTCTATATATATATATAGACATATATACAATCCAGCAATTCCCCCTGAGAACATTTTGCTGCTTTTCATTCCAGTCTTTCTGAAGTTTTATTTTTAAACATGGCTTTGCTCAG	IIIIIIIIIIIIIIIIIIIIIIIIIIIIIIIIIIIIIIIIIIIIIIIIIIIIIIIIIIIIIIIIIIIIIIIIIIIIIIIIIIIIIIIIIIIIIIIIIIIIIIIIIIIIIIIIIIIIIIIIIIIIIIIIIIIIIIIIIIIIIIIIIII	HI:i:1	NH:i:1	NM:i:0
chr20	31701292	31701439	linker_sequence_1176	40	+	0	147M	*	0	0	AGGCTACCCCACAGGCAGTGTGTGCAGAGGAGCAGCGGATAGGCTTTTGGCAGCTGTATGTCAACCCACTTTTAATTACATGCTAGTTAAGAGGTGAGTTATTTGGAACTTTCTGGGAAAAGAGCTGGAAGTTTCTGGAACCATTTA	IIIIIIIIIIIIIIIIIIIIIIIIIIIIIIIIIIIIIIIIIIIIIIIIIIIIIIIIIIIIIIIIIIIIIIIIIIIIIIIIIIIIIIIIIIIIIIIIIIIIIIIIIIIIIIIIIIIIIIIIIIIIIIIIIIIIIIIIIIIIIIIIIII	HI:i:1	NH:i:1	NM:i:0
chr20	31704622	31704769	linker_sequence_2010	20	+	0	147M	*	0	0	AGAGCAGATAGTGAATTCTTGGAAATCCATAGGAAACAAAATGACTATTTATAGAACCAAATAAAAGCCTTCCGTTAGAAACTAAAAAAAATCAATGGTGTTTTATGTGTTTATATAAGCAAAATGCAAAGGAGAAAAAACAGCAAA	IIIIIIIIIIIIIIIIIIIIIIIIIIIIIIIIIIIIIIIIIIIIIIIIIIIIIIIIIIIIIIIIIIIIIIIIIIIIIIIIIIIIIIIIIIIIIIIIIIIIIIIIIIIIIIIIIIIIIIIIIIIIIIIIIIIIIIIIIIIIIIIIIII	HI:i:1	NH:i:1	NM:i:0
chr20	31730742	31730889	linker_sequence_418	40	+	0	147M	*	0	0	TGAAGTTTTATATTTAAGTCTTTAATCCATTTTTATTTGAGTTTTGTATATGGTGAGAGATAGGTGTCTAGTTTCATTCTTCTGCATATGGATATCCAATTTTCCCAGCACCATTTATTGAAGAGACTGTCTTTTCCCCAGTATATG	IIIIIIIIIIIIIIIIIIIIIIIIIIIIIIIIIIIIIIIIIIIIIIIIIIIIIIIIIIIIIIIIIIIIIIIIIIIIIIIIIIIIIIIIIIIIIIIIIIIIIIIIIIIIIIIIIIIIIIIIIIIIIIIIIIIIIIIIIIIIIIIIIII	HI:i:1	NH:i:1	NM:i:0
chr20	31850231	31850378	linker_sequence_125	40	+	0	147M	*	0	0	AGAGCTGGACTCCAGTTCTTCTCACCACATTATCCAGGAAAACTTAATAACGTTTTTCTCTTCCGTTTGCATCTACTTAGCAGTTACCCTGTATTTCAGGAAGTTGATGGTGAAACTTAAAATATGTAAAAGTTCCTGTTATATTAT	IIIIIIIIIIIIIIIIIIIIIIIIIIIIIIIIIIIIIIIIIIIIIIIIIIIIIIIIIIIIIIIIIIIIIIIIIIIIIIIIIIIIIIIIIIIIIIIIIIIIIIIIIIIIIIIIIIIIIIIIIIIIIIIIIIIIIIIIIIIIIIIIIII	HI:i:1	NH:i:1	NM:i:0
chr20	31868981	31869128	linker_sequence_1528	40	+	0	147M	*	0	0	ACTGGGTCTACAGGCACGTGCCACCTAAAAACCATGCCCGTCTAATTTTTTTTTTTTTTTTTTTTTAGAGACAGGGTTTCACCATGTTGACCAGGCTGATCTCAAACTCCTGACCTCAGGTAATCCACCAGTATTTGCCTCCCAAAA	IIIIIIIIIIIIIIIIIIIIIIIIIIIIIIIIIIIIIIIIIIIIIIIIIIIIIIIIIIIIIIIIIIIIIIIIIIIIIIIIIIIIIIIIIIIIIIIIIIIIIIIIIIIIIIIIIIIIIIIIIIIIIIIIIIIIIIIIIIIIIIIIIII	HI:i:1	NH:i:1	NM:i:0
chr20	31926521	31926668	linker_sequence_834	40	+	0	147M	*	0	0	GGTGACATATTTCATCTTGTTTAATCCTCACAGCAACCCTATGATAGGCATGATTTCATCCCCACTTTATAGATGAGGAAACTAAGGAACAAAAATATTAGATAATATCCCAAGGCCACACAGCCAGGAGGCAGCAGAACCAAGATT	IIIIIIIIIIIIIIIIIIIIIIIIIIIIIIIIIIIIIIIIIIIIIIIIIIIIIIIIIIIIIIIIIIIIIIIIIIIIIIIIIIIIIIIIIIIIIIIIIIIIIIIIIIIIIIIIIIIIIIIIIIIIIIIIIIIIIIIIIIIIIIIIIII	HI:i:1	NH:i:1	NM:i:0
chr20	31977731	31977878	linker_sequence_1140	40	+	0	147M	*	0	0	TACACAATGGAATTTTTTTTTTTTTTTTACAACGGAGTATTACTCAGCCTTATAAAGGAAGGAAATTCTGGCCAGGTGCTATGGGTCACACCTGTAATCTCAGCACTTTGGGAGGCCAAGGAGGGTGGATCACTTGAGCCCAGGAGT	IIIIIIIIIIIIIIIIIIIIIIIIIIIIIIIIIIIIIIIIIIIIIIIIIIIIIIIIIIIIIIIIIIIIIIIIIIIIIIIIIIIIIIIIIIIIIIIIIIIIIIIIIIIIIIIIIIIIIIIIIIIIIIIIIIIIIIIIIIIIIIIIIII	HI:i:1	NH:i:1	NM:i:0
chr20	31978861	31979008	linker_sequence_2175	40	+	0	147M	*	0	0	CCAGCCTGGGCAATATAGCAAGACCCTGTTTCTACAAAAGGTCAAAAAATTAGCTAAGTGTGGTGGTACACACCTGTAGACCTAGCTACCCAGGAGGCTGAGGTGAGAGGATCATTTGAGCCCAGGAGTTGGAGGCTGCAGTGAGCC	IIIIIIIIIIIIIIIIIIIIIIIIIIIIIIIIIIIIIIIIIIIIIIIIIIIIIIIIIIIIIIIIIIIIIIIIIIIIIIIIIIIIIIIIIIIIIIIIIIIIIIIIIIIIIIIIIIIIIIIIIIIIIIIIIIIIIIIIIIIIIIIIIII	HI:i:1	NH:i:1	NM:i:0
chr20	32001051	32001198	linker_sequence_138	40	+	0	147M	*	0	0	GCCTCCCAAAGTGCTGGGATTACAGGCATGAGCCACCATGCCTGGCCTTATTTTTTTATTTTTAGTAGAGATGGGGTTTCACCAAGTTGGCCAGGCTGGTCTCGAACTCCTGACCTCAAATGATCACCCCGCCTTCGCCCTCCAAAG	IIIIIIIIIIIIIIIIIIIIIIIIIIIIIIIIIIIIIIIIIIIIIIIIIIIIIIIIIIIIIIIIIIIIIIIIIIIIIIIIIIIIIIIIIIIIIIIIIIIIIIIIIIIIIIIIIIIIIIIIIIIIIIIIIIIIIIIIIIIIIIIIIII	HI:i:1	NH:i:1	NM:i:0
chr20	32003281	32003428	linker_sequence_1942	40	+	0	147M	*	0	0	GAAACCCTGTCTCTAGTAAAAATACAGCCGGGCGCGGTGGCTCATGCCTGTAATCCTAGCACTTTGGGAGGCCGAGGCAGGCAGAATGCCTGAGCTCAAGAGTTCAAGACCAGCCTGGGCAACATGGTGAACCCCCGTCTCTGCTAA	IIIIIIIIIIIIIIIIIIIIIIIIIIIIIIIIIIIIIIIIIIIIIIIIIIIIIIIIIIIIIIIIIIIIIIIIIIIIIIIIIIIIIIIIIIIIIIIIIIIIIIIIIIIIIIIIIIIIIIIIIIIIIIIIIIIIIIIIIIIIIIIIIII	HI:i:1	NH:i:1	NM:i:0
chr20	32041841	32041988	linker_sequence_541	40	+	0	147M	*	0	0	GATCGAGCCACCACCACACTCCAGCCTGGGCGGCAGAGCAAGACTCTGTCTCAAAAATAAATAAATAAATAATTTTTAAAAATGATAAAACTGTAAAGAAATTGTTTTTAAGAAAAACAAAAAGTTAGCCAGTCATGGTGCTGTGCA	IIIIIIIIIIIIIIIIIIIIIIIIIIIIIIIIIIIIIIIIIIIIIIIIIIIIIIIIIIIIIIIIIIIIIIIIIIIIIIIIIIIIIIIIIIIIIIIIIIIIIIIIIIIIIIIIIIIIIIIIIIIIIIIIIIIIIIIIIIIIIIIIIII	HI:i:1	NH:i:1	NM:i:0
chr20	32134341	32134488	linker_sequence_281	40	+	0	147M	*	0	0	ATCCTTCCACCTCAGCCTCCCAAGTACTCTGCAGGCATATGTTCCACAGGCACCTGCCACCATGCCTGGCTAATTTTTTTTTTTTAATTTTTTGTAGTGGATACAATTTTTATTTTTTGTAGAGATTTATTTTTTGTATTTTTTTAT	IIIIIIIIIIIIIIIIIIIIIIIIIIIIIIIIIIIIIIIIIIIIIIIIIIIIIIIIIIIIIIIIIIIIIIIIIIIIIIIIIIIIIIIIIIIIIIIIIIIIIIIIIIIIIIIIIIIIIIIIIIIIIIIIIIIIIIIIIIIIIIIIIII	HI:i:1	NH:i:1	NM:i:0
chr20	32229221	32229368	linker_sequence_1148	40	+	0	147M	*	0	0	AAAATCAACAAACTGAAAAAGAATCTGTGACAACATGAGAACAGCCCTTTTGAATTTAATGCAGTTTTTCTGTAAATTTCATTTTAGTCATTTTTCAGCTTTAAAACAAGAAACCAGTTTCTTTCTGTAAGTAGGTAGATCTCATCT	IIIIIIIIIIIIIIIIIIIIIIIIIIIIIIIIIIIIIIIIIIIIIIIIIIIIIIIIIIIIIIIIIIIIIIIIIIIIIIIIIIIIIIIIIIIIIIIIIIIIIIIIIIIIIIIIIIIIIIIIIIIIIIIIIIIIIIIIIIIIIIIIIII	HI:i:1	NH:i:1	NM:i:0
chr20	32272081	32272228	linker_sequence_437	40	+	0	147M	*	0	0	CCTGAGCCTTCTATAATGCTTGTCACACAGCTGAATGGAAGATGCTTGCCCAGGTCCCAAGTGGTACCCACAGGAACAGGCCCCTGGAGTACAGGAGACAGGCCACCTGGCCCACCCCTGGTACAACCCCCTCCCACCCACTCATTA	IIIIIIIIIIIIIIIIIIIIIIIIIIIIIIIIIIIIIIIIIIIIIIIIIIIIIIIIIIIIIIIIIIIIIIIIIIIIIIIIIIIIIIIIIIIIIIIIIIIIIIIIIIIIIIIIIIIIIIIIIIIIIIIIIIIIIIIIIIIIIIIIIII	HI:i:1	NH:i:1	NM:i:0
chr20	32278931	32279078	linker_sequence_1310	40	+	0	147M	*	0	0	GGCCATCACGGTGCTAAACAGTTGTTGTCCCCCAGCTAGCGAGGGCCTTACCCTCCAGGCCACCAGAGTCCTTCCCTGGCATGCCTCACTCAGTTCTTGCCCTGCCATTCCAGGGATGAACAGCCACCCCTCATGTACAGTGCCTGG	IIIIIIIIIIIIIIIIIIIIIIIIIIIIIIIIIIIIIIIIIIIIIIIIIIIIIIIIIIIIIIIIIIIIIIIIIIIIIIIIIIIIIIIIIIIIIIIIIIIIIIIIIIIIIIIIIIIIIIIIIIIIIIIIIIIIIIIIIIIIIIIIIII	HI:i:1	NH:i:1	NM:i:0
chr20	32288491	32288638	linker_sequence_1442	40	+	0	147M	*	0	0	AGAATGATCAATAAAAAAAAAAAAAAGAATTTAAAAAAAAATATATTTTTTCCTCTCCCTCTCCCTCTCCCCACGGTCTCCCTCTCCCTCTCCCCACAGTCTCCCTCTCCCTCTCTTTCCACGGTCTTCCTCTGATGCCGAGCCAAG	IIIIIIIIIIIIIIIIIIIIIIIIIIIIIIIIIIIIIIIIIIIIIIIIIIIIIIIIIIIIIIIIIIIIIIIIIIIIIIIIIIIIIIIIIIIIIIIIIIIIIIIIIIIIIIIIIIIIIIIIIIIIIIIIIIIIIIIIIIIIIIIIIII	HI:i:1	NH:i:1	NM:i:0
chr20	32397451	32397598	linker_sequence_821	40	+	0	147M	*	0	0	TCCGCCCGCCTTGGCCTCCCAAAGTGCTGGGATTACAGGCGTGAGCCACCGCGCCCGGCTCCAGTAATTTTTTTTTTCTTTTTGAGACAGAATTTTGCTCTTTTCGCCCAGGCTGGAGTGCAATAGCACGATTTCAGTTTACTGCAA	IIIIIIIIIIIIIIIIIIIIIIIIIIIIIIIIIIIIIIIIIIIIIIIIIIIIIIIIIIIIIIIIIIIIIIIIIIIIIIIIIIIIIIIIIIIIIIIIIIIIIIIIIIIIIIIIIIIIIIIIIIIIIIIIIIIIIIIIIIIIIIIIIII	HI:i:1	NH:i:1	NM:i:0
chr20	32479331	32479478	linker_sequence_1551	40	+	0	147M	*	0	0	GTTATTTAAAAGTCCATATATGATAGTCCCAACATCTGGGCCATATCTGAGTCTGGTTGTTGATTTCTTTTTTCTTTCTCTCCCTTCCTTCCTTCCTTCCTTCTTCCCTTCCTTTCCTCCCTTCCTCCCTCCCTCCCTCCCTTCTTT	IIIIIIIIIIIIIIIIIIIIIIIIIIIIIIIIIIIIIIIIIIIIIIIIIIIIIIIIIIIIIIIIIIIIIIIIIIIIIIIIIIIIIIIIIIIIIIIIIIIIIIIIIIIIIIIIIIIIIIIIIIIIIIIIIIIIIIIIIIIIIIIIIII	HI:i:1	NH:i:1	NM:i:0
chr20	32548021	32548168	linker_sequence_1564	40	+	0	147M	*	0	0	CCTTTAGTTTCTCTCCAGTTCTTTTTTGTCTAGTAAATTATAATAAAATGTAATGCTTCTTAATTAAAATTTGAAACTATAATATAATCTCCTTTTAATAAAATATTTCTATCTCATCCTCCTCATTTTATATTGGCACAAAGAGAT	IIIIIIIIIIIIIIIIIIIIIIIIIIIIIIIIIIIIIIIIIIIIIIIIIIIIIIIIIIIIIIIIIIIIIIIIIIIIIIIIIIIIIIIIIIIIIIIIIIIIIIIIIIIIIIIIIIIIIIIIIIIIIIIIIIIIIIIIIIIIIIIIIII	HI:i:1	NH:i:1	NM:i:0
chr20	32578261	32578408	linker_sequence_388	40	+	0	147M	*	0	0	TACGTAGTAATAGATGACAGACCCCAAAGGTGGGTGTGTGATTATAGGCTTTATCCTATAAAGGTCAGAGATTGCTCATTTTTAGACCACAGCCTACAGTAATTGGCCTGCAGACATAATTCATTTGGCTTGCACAGGGTTTTTAAA	IIIIIIIIIIIIIIIIIIIIIIIIIIIIIIIIIIIIIIIIIIIIIIIIIIIIIIIIIIIIIIIIIIIIIIIIIIIIIIIIIIIIIIIIIIIIIIIIIIIIIIIIIIIIIIIIIIIIIIIIIIIIIIIIIIIIIIIIIIIIIIIIIII	HI:i:1	NH:i:1	NM:i:0
chr20	32592501	32592648	linker_sequence_219	40	+	0	147M	*	0	0	CATCATTTCAAGAAAGAAATTAATCCAGTAAACAGTCATACCTGAAGTATATCAAAAGAGAGTTTTTCTTCTTAAAATGGTTGGGGAGGGAATACTAAAACCTAAAGAACTTAGTCTCTCAGAGCTCATCTATTAGTTGTATATTTG	IIIIIIIIIIIIIIIIIIIIIIIIIIIIIIIIIIIIIIIIIIIIIIIIIIIIIIIIIIIIIIIIIIIIIIIIIIIIIIIIIIIIIIIIIIIIIIIIIIIIIIIIIIIIIIIIIIIIIIIIIIIIIIIIIIIIIIIIIIIIIIIIIII	HI:i:1	NH:i:1	NM:i:0
chr20	32607051	32607198	linker_sequence_665	40	+	0	147M	*	0	0	AACCCGAGAGGTGGAGGTTGCAGTGAGTCGAGATCATGCATCTTGCACTCCAGCCTGGGCGACACAGCGAGACTCTGTCTCAAAAGAAAAAAAAAAAGGATCCTTCTGCTCTTCACATAGCTCCAGTTCCTTTAACTCAGCACAGGT	IIIIIIIIIIIIIIIIIIIIIIIIIIIIIIIIIIIIIIIIIIIIIIIIIIIIIIIIIIIIIIIIIIIIIIIIIIIIIIIIIIIIIIIIIIIIIIIIIIIIIIIIIIIIIIIIIIIIIIIIIIIIIIIIIIIIIIIIIIIIIIIIIII	HI:i:1	NH:i:1	NM:i:0
chr20	32624251	32624398	linker_sequence_500	40	+	0	147M	*	0	0	GTATAATCCTTTTTATATGGAGTTAGATTTGATTTGCTGGGGAATATTGTTCTGTAGTTTTCTTAGGTCTTTATCTGCTTTTGGCATTAGGGTGGCCTCATGGAATGAATTGATGTGTTCCCTCCTCCTCTGATTTCTGAAAGAGTT	IIIIIIIIIIIIIIIIIIIIIIIIIIIIIIIIIIIIIIIIIIIIIIIIIIIIIIIIIIIIIIIIIIIIIIIIIIIIIIIIIIIIIIIIIIIIIIIIIIIIIIIIIIIIIIIIIIIIIIIIIIIIIIIIIIIIIIIIIIIIIIIIIII	HI:i:1	NH:i:1	NM:i:0
chr20	32632081	32632228	linker_sequence_2062	40	+	0	147M	*	0	0	TATATTTGTCTATTTGTACGAGTATGTAGCTGTGTGTTGGTATGTGCGTTACTTTTTTTTTTTTTCCGAGATGGGGTTTTTCTCTTATTGCCCAGACCGGAATGGCAATGGCGTGATTTTGGCTCACTGCAACCTCCTAGGTTCAAG	IIIIIIIIIIIIIIIIIIIIIIIIIIIIIIIIIIIIIIIIIIIIIIIIIIIIIIIIIIIIIIIIIIIIIIIIIIIIIIIIIIIIIIIIIIIIIIIIIIIIIIIIIIIIIIIIIIIIIIIIIIIIIIIIIIIIIIIIIIIIIIIIIII	HI:i:1	NH:i:1	NM:i:0
chr20	32654891	32655038	linker_sequence_1815	40	+	0	147M	*	0	0	TTCTCTGAACCTATCTCAGTTTCCCTATGTCAAACACCTCCTCACAGGGCTGTTGTGAGGGTTAAATACTGTAATACTGTGCAGCATTCAGTAATTAGTGGCCGTCCTTTTCTTTTTTTCTTTTTTTGACGGAAAGTCTCGCTCTGT	IIIIIIIIIIIIIIIIIIIIIIIIIIIIIIIIIIIIIIIIIIIIIIIIIIIIIIIIIIIIIIIIIIIIIIIIIIIIIIIIIIIIIIIIIIIIIIIIIIIIIIIIIIIIIIIIIIIIIIIIIIIIIIIIIIIIIIIIIIIIIIIIIII	HI:i:1	NH:i:1	NM:i:0
chr20	32678451	32678598	linker_sequence_1245	40	+	0	147M	*	0	0	CTAAAGGAACCAAATTCCAGCACCTTTAAACTTAATGAACTTAAAATATATTCAGTAGCATAGGATAAACTCTAGGACTGGTGCTATACTACTTGGTTTCCCAAAATTTATTTATTTATGAGACAGGGTCTCACACTCTGTCGCCCA	IIIIIIIIIIIIIIIIIIIIIIIIIIIIIIIIIIIIIIIIIIIIIIIIIIIIIIIIIIIIIIIIIIIIIIIIIIIIIIIIIIIIIIIIIIIIIIIIIIIIIIIIIIIIIIIIIIIIIIIIIIIIIIIIIIIIIIIIIIIIIIIIIII	HI:i:1	NH:i:1	NM:i:0
chr20	32690191	32690338	linker_sequence_246	40	+	0	147M	*	0	0	ATTCTAAATTATCCTTGAACCAAAATATCTCTGCAAACAGGAAAAATATCTTACTCATTTCAGTACTCTAGCAATTACCACACAATACTTCAAAAGCTTGACTTGCTGTAATCACTCATACTTATTTACTGAATTAACTGTCATAAA	IIIIIIIIIIIIIIIIIIIIIIIIIIIIIIIIIIIIIIIIIIIIIIIIIIIIIIIIIIIIIIIIIIIIIIIIIIIIIIIIIIIIIIIIIIIIIIIIIIIIIIIIIIIIIIIIIIIIIIIIIIIIIIIIIIIIIIIIIIIIIIIIIII	HI:i:1	NH:i:1	NM:i:0
chr20	32714231	32714378	linker_sequence_1726	40	+	0	147M	*	0	0	AATTCTGAGAGAAAATACGTTTTCAATCTAGAACTCCTATACTAAGCCATATTATCAGTCAAGTATGAGGAATAAATAAGTATATTTTTAGGCATGCAAGGATCAGAAATTTACCCCTCATCCCCACATAACTTTTCTTAGGAAAGC	IIIIIIIIIIIIIIIIIIIIIIIIIIIIIIIIIIIIIIIIIIIIIIIIIIIIIIIIIIIIIIIIIIIIIIIIIIIIIIIIIIIIIIIIIIIIIIIIIIIIIIIIIIIIIIIIIIIIIIIIIIIIIIIIIIIIIIIIIIIIIIIIIII	HI:i:1	NH:i:1	NM:i:0
chr20	32721421	32721568	linker_sequence_63	40	+	0	147M	*	0	0	TGCCAAATCCCCCTCTGTGAGAAACACCCAAGAATGATCAATAAAAATTAAAAAAAAAAACAAAAAAAAAAAAACAAAAAAAAAAAGAAAAAGCTGACACAGTTCTCTGAAAAAAGCCTAGAGAACACAAGGGTGACACAAACTCCA	IIIIIIIIIIIIIIIIIIIIIIIIIIIIIIIIIIIIIIIIIIIIIIIIIIIIIIIIIIIIIIIIIIIIIIIIIIIIIIIIIIIIIIIIIIIIIIIIIIIIIIIIIIIIIIIIIIIIIIIIIIIIIIIIIIIIIIIIIIIIIIIIIII	HI:i:1	NH:i:1	NM:i:0
chr20	32728131	32728278	linker_sequence_1556	40	+	0	147M	*	0	0	CTGCCTTTGTGATGTGGCTAATAATATCAAACGTGTGTTGAAGTCCCCTACTATTATTGTGTGTCTAAGTTTTTTCTTAGGTCTAGAAGTAATTATTCTATAAAGTTGGCTGCTCCAATGTTGGGTGCATATATATTTAGAATAGTT	IIIIIIIIIIIIIIIIIIIIIIIIIIIIIIIIIIIIIIIIIIIIIIIIIIIIIIIIIIIIIIIIIIIIIIIIIIIIIIIIIIIIIIIIIIIIIIIIIIIIIIIIIIIIIIIIIIIIIIIIIIIIIIIIIIIIIIIIIIIIIIIIIII	HI:i:1	NH:i:1	NM:i:0
chr20	32761111	32761258	linker_sequence_1745	40	+	0	147M	*	0	0	CTATGTAAAGAAAAACGTCTCTGAAAGAGTGTGTTGATTTGAAAAGTATATTCATCATATTCCAGGAACAGCTTACATTTTCCCACACTTTCATCCTTAAATAAAAAGTTGGCTGGGTGCAGTGGCTCATTGCCTGTAATCCCAGCA	IIIIIIIIIIIIIIIIIIIIIIIIIIIIIIIIIIIIIIIIIIIIIIIIIIIIIIIIIIIIIIIIIIIIIIIIIIIIIIIIIIIIIIIIIIIIIIIIIIIIIIIIIIIIIIIIIIIIIIIIIIIIIIIIIIIIIIIIIIIIIIIIIII	HI:i:1	NH:i:1	NM:i:0
chr20	32795251	32795398	linker_sequence_845	40	+	0	147M	*	0	0	TAGTGTGTATTAATATTTTCCCATTCTGTAGGTTATCTCTTCACTTTATGGATTGTTTCCTTTGCTGTGCAGGTTTTTGCCTTGATATTATCGCATTTGTCCATTTTTGCTTTGGTTGCTTGTGCTTTTGAGGTCTTACTCAAGAAA	IIIIIIIIIIIIIIIIIIIIIIIIIIIIIIIIIIIIIIIIIIIIIIIIIIIIIIIIIIIIIIIIIIIIIIIIIIIIIIIIIIIIIIIIIIIIIIIIIIIIIIIIIIIIIIIIIIIIIIIIIIIIIIIIIIIIIIIIIIIIIIIIIII	HI:i:1	NH:i:1	NM:i:0
chr20	32799541	32799688	linker_sequence_1315	40	+	0	147M	*	0	0	TGTTGTTTCCTTTGAGAAATTAGCAGTCAGTCTTACTTTTTGATCTTTTGCAAGTAAACTGACTTTTTTCTTGTGCTACTCCTAAGATTTTTCTCTGGGTCGTTAGCTTTTTATAGATGTACAGTCACATGCCTAGGTGTACATTTA	IIIIIIIIIIIIIIIIIIIIIIIIIIIIIIIIIIIIIIIIIIIIIIIIIIIIIIIIIIIIIIIIIIIIIIIIIIIIIIIIIIIIIIIIIIIIIIIIIIIIIIIIIIIIIIIIIIIIIIIIIIIIIIIIIIIIIIIIIIIIIIIIIII	HI:i:1	NH:i:1	NM:i:0
chr20	32840101	32840248	linker_sequence_2241	40	+	0	147M	*	0	0	ATTATTTTTACTATTTTAGTGAGGGGAGTGTAGCAGGGCAACAGGTGGGGAGAAGGTCAGCAGGGAAACATGTGAGCAAAGGAATTAGTATCATGAGTAAGTTCAAGGAAAGGTACTGTGCCTGGATGTGCACGTAGGCTAGATTTA	IIIIIIIIIIIIIIIIIIIIIIIIIIIIIIIIIIIIIIIIIIIIIIIIIIIIIIIIIIIIIIIIIIIIIIIIIIIIIIIIIIIIIIIIIIIIIIIIIIIIIIIIIIIIIIIIIIIIIIIIIIIIIIIIIIIIIIIIIIIIIIIIIII	HI:i:1	NH:i:1	NM:i:0
chr20	32858581	32858728	linker_sequence_226	40	+	0	147M	*	0	0	GAGGTTAGAACCGTTGTTAGCATATGTGGTCTATTCCCTCAGACTATCAGTTTTGGTTTTTCTTTAGAGATGGGGTCTTGCTATGTTGCTCAAGCTGGTCTCAAACTCCTGGCCTCAAGCAATCCTCCTGCCTCAACCTCCCAAAGT	IIIIIIIIIIIIIIIIIIIIIIIIIIIIIIIIIIIIIIIIIIIIIIIIIIIIIIIIIIIIIIIIIIIIIIIIIIIIIIIIIIIIIIIIIIIIIIIIIIIIIIIIIIIIIIIIIIIIIIIIIIIIIIIIIIIIIIIIIIIIIIIIIII	HI:i:1	NH:i:1	NM:i:0
chr20	32862901	32863048	linker_sequence_654	40	+	0	147M	*	0	0	AGCTGGGAGGGGACCTGGCCCAAGTTCTCTATTTTCTTTTTTTTTTTTTTTTTTTGAGATGGAGTCTCGCTCTGTCACCCAGGCTGGAGTGCAGTGGCTTGATCTCCGCTCACTGCAACCTCCGCCTCACGGGTTCAAGCGATTCTC	IIIIIIIIIIIIIIIIIIIIIIIIIIIIIIIIIIIIIIIIIIIIIIIIIIIIIIIIIIIIIIIIIIIIIIIIIIIIIIIIIIIIIIIIIIIIIIIIIIIIIIIIIIIIIIIIIIIIIIIIIIIIIIIIIIIIIIIIIIIIIIIIIII	HI:i:1	NH:i:1	NM:i:0
chr20	32872601	32872748	linker_sequence_761	40	+	0	147M	*	0	0	CTGGGCAACAGAGTGAGACTCTATCTCAAAAAAATCAAAATCAAAATAAAATTTTAATGAGTTGCCTGTATTTGAAAATCATTTTGTATAGAGATCTTGGTATCTCTGGCTCTCCTGAAAGGTTAGAAGCCCTGGTCAGACGGACCT	IIIIIIIIIIIIIIIIIIIIIIIIIIIIIIIIIIIIIIIIIIIIIIIIIIIIIIIIIIIIIIIIIIIIIIIIIIIIIIIIIIIIIIIIIIIIIIIIIIIIIIIIIIIIIIIIIIIIIIIIIIIIIIIIIIIIIIIIIIIIIIIIIII	HI:i:1	NH:i:1	NM:i:0
chr20	32881181	32881328	linker_sequence_957	40	+	0	147M	*	0	0	GAGCAGACAATAGTCTTAAGAATTGCAGTGAGCCAAGATCGCACCACTGCACTCCAGTATGGGCAACGGGGCAAGACTCTGTCTCAAAAAGAAAAAAAAAAAAGAAGAAAGCCACGGTGCCAAGGCTGAGGAATGGGGATCATGCCC	IIIIIIIIIIIIIIIIIIIIIIIIIIIIIIIIIIIIIIIIIIIIIIIIIIIIIIIIIIIIIIIIIIIIIIIIIIIIIIIIIIIIIIIIIIIIIIIIIIIIIIIIIIIIIIIIIIIIIIIIIIIIIIIIIIIIIIIIIIIIIIIIIII	HI:i:1	NH:i:1	NM:i:0
chr20	32894811	32894958	linker_sequence_2082	40	+	0	147M	*	0	0	TCAGTATCCTAGTTGAGATGTTTTATTATGGTTTTGCAAGATGTCACCATTGGGAGAAAGCGAGCAAAGGGCATTGGGATTTCTCTGTGTTTTCTTTGTTTCTTTTTTCTTTTTCTTTTTTTTTTTTTTTGAGACAGGGTCTGCTAT	IIIIIIIIIIIIIIIIIIIIIIIIIIIIIIIIIIIIIIIIIIIIIIIIIIIIIIIIIIIIIIIIIIIIIIIIIIIIIIIIIIIIIIIIIIIIIIIIIIIIIIIIIIIIIIIIIIIIIIIIIIIIIIIIIIIIIIIIIIIIIIIIIII	HI:i:1	NH:i:1	NM:i:0
chr20	32909161	32909308	linker_sequence_19	40	+	0	147M	*	0	0	AGGCTGGAGTGCAATGGCGTGATCTCGGCTCACTACAACTCCACCTCCCAGGTTCAAGCGATTCTCCTGCCTCAGCCTCCCAAGTAACTGGGATTACAGGTGTGCACCACCACGCTTGGCTAATTTTTTGTACTTTTAGTACAGACT	IIIIIIIIIIIIIIIIIIIIIIIIIIIIIIIIIIIIIIIIIIIIIIIIIIIIIIIIIIIIIIIIIIIIIIIIIIIIIIIIIIIIIIIIIIIIIIIIIIIIIIIIIIIIIIIIIIIIIIIIIIIIIIIIIIIIIIIIIIIIIIIIIII	HI:i:1	NH:i:1	NM:i:0
chr20	32973851	32973998	linker_sequence_1669	40	+	0	147M	*	0	0	TCCTTCTACCAATACCTTCAGTAGCCCATGCACCAAAGTCGGCTCCTTTGTTTTTTTTTTTGTTTTGTTTTGTTTTTTTGAGGCAGAGTCTTGATCTCTCGTCCAGGCTGTAGTGCAGTGGTGTGATCTCAGCTCATGGCAGTCTCT	IIIIIIIIIIIIIIIIIIIIIIIIIIIIIIIIIIIIIIIIIIIIIIIIIIIIIIIIIIIIIIIIIIIIIIIIIIIIIIIIIIIIIIIIIIIIIIIIIIIIIIIIIIIIIIIIIIIIIIIIIIIIIIIIIIIIIIIIIIIIIIIIIII	HI:i:1	NH:i:1	NM:i:0
chr20	32996571	32996718	linker_sequence_1078	40	+	0	147M	*	0	0	TCCCAAGTGGAAGCAACCCCTTACAGTGTAAGCTTGGAAGTATTTTTCTGTAGTATGTTTTGTTTAGTAGATGATTGGAAATACAATTTAAAAAAATGTTTCTCACTTTGGTTTTTTGTTGTTGTTGTTCCTCCTTTCTCTCTTCTT	IIIIIIIIIIIIIIIIIIIIIIIIIIIIIIIIIIIIIIIIIIIIIIIIIIIIIIIIIIIIIIIIIIIIIIIIIIIIIIIIIIIIIIIIIIIIIIIIIIIIIIIIIIIIIIIIIIIIIIIIIIIIIIIIIIIIIIIIIIIIIIIIIII	HI:i:1	NH:i:1	NM:i:0
chr20	33053561	33053708	linker_sequence_2035	40	+	0	147M	*	0	0	GTATGCTGCTACTTTCCTGAATTCACTTACTCTGGCAGGGTTTTTCGTTGTGGAATATTTAGTGTTTTCTTCGTAAAAGATCTTAGCTTCTGAAAACAGATAAGTTTTCTTCTTCCCAATTTGGGTATCTTTTATTTATTTATTTAT	IIIIIIIIIIIIIIIIIIIIIIIIIIIIIIIIIIIIIIIIIIIIIIIIIIIIIIIIIIIIIIIIIIIIIIIIIIIIIIIIIIIIIIIIIIIIIIIIIIIIIIIIIIIIIIIIIIIIIIIIIIIIIIIIIIIIIIIIIIIIIIIIIII	HI:i:1	NH:i:1	NM:i:0
chr20	33062731	33062878	linker_sequence_2284	40	+	0	147M	*	0	0	TCACTTCTCAGACGGGGTGGCTGGGCAGAGATGCTCCTCACCTCCCAGACGGGGTCGCGGCTGGGCAGAGGCGCTCCTCACATCCCAGACGGGGCGGCGGGGCAGAGGCGCTCCCCACATCCCAGACCATGGGCGGCCGGGCAGAGA	IIIIIIIIIIIIIIIIIIIIIIIIIIIIIIIIIIIIIIIIIIIIIIIIIIIIIIIIIIIIIIIIIIIIIIIIIIIIIIIIIIIIIIIIIIIIIIIIIIIIIIIIIIIIIIIIIIIIIIIIIIIIIIIIIIIIIIIIIIIIIIIIIII	HI:i:1	NH:i:1	NM:i:0
chr20	33095211	33095358	linker_sequence_1823	40	+	0	147M	*	0	0	GCTTATTGGTCATTTGTATGTCTTTGGAGAAATCTCTATCCTTTGTTCATTTTTAAATATTGTTGAGTTTTAAGTTTTTTATATATTTTGGATACCAGTCCTTTATCAGATATATGATTTACAAATATTTTTTCCCATTTTTGGGTT	IIIIIIIIIIIIIIIIIIIIIIIIIIIIIIIIIIIIIIIIIIIIIIIIIIIIIIIIIIIIIIIIIIIIIIIIIIIIIIIIIIIIIIIIIIIIIIIIIIIIIIIIIIIIIIIIIIIIIIIIIIIIIIIIIIIIIIIIIIIIIIIIIII	HI:i:1	NH:i:1	NM:i:0
chr20	33162151	33162298	linker_sequence_361	40	+	0	147M	*	0	0	AGAGCCATGTACTTGGGACGGCTGCAACATAATTGCAGAGTTTAAAGCCTGTTAACAGGGAATCTGCATTTTTAACAAGCTCCCTCTGAGGATTTTGATTGAGAATCCTGCTCTGTGGAACAGAGGGACAGGCTTCCCAGCTCAGGG	IIIIIIIIIIIIIIIIIIIIIIIIIIIIIIIIIIIIIIIIIIIIIIIIIIIIIIIIIIIIIIIIIIIIIIIIIIIIIIIIIIIIIIIIIIIIIIIIIIIIIIIIIIIIIIIIIIIIIIIIIIIIIIIIIIIIIIIIIIIIIIIIIII	HI:i:1	NH:i:1	NM:i:0
chr20	33193471	33193618	linker_sequence_1214	40	+	0	147M	*	0	0	TAAGTGTCCAAATGAAGACATCAGAGCCTGTACTCTATTTCCCTCTTTTTTATTATAAATTTTTTCAAACATGCAGAAAAGTTGGAAGAGTAATACAATAATTAACCATATATGTCTAGATTAAATATTAATACCTTGCCTTATTTT	IIIIIIIIIIIIIIIIIIIIIIIIIIIIIIIIIIIIIIIIIIIIIIIIIIIIIIIIIIIIIIIIIIIIIIIIIIIIIIIIIIIIIIIIIIIIIIIIIIIIIIIIIIIIIIIIIIIIIIIIIIIIIIIIIIIIIIIIIIIIIIIIIII	HI:i:1	NH:i:1	NM:i:0
chr20	33200261	33200408	linker_sequence_1905	40	+	0	147M	*	0	0	TTACATAGGTTTGTTATACCTATGTAACAAACCTGCGCATTCAGCACATGTATTCCAGAACTTAAAGTAAAATTTAAAAAAAAATTATTTCATGTACCATCAGCAAAAACAAATAAATAAATAAATAACCAAGTCTCGGGCAGTTCT	IIIIIIIIIIIIIIIIIIIIIIIIIIIIIIIIIIIIIIIIIIIIIIIIIIIIIIIIIIIIIIIIIIIIIIIIIIIIIIIIIIIIIIIIIIIIIIIIIIIIIIIIIIIIIIIIIIIIIIIIIIIIIIIIIIIIIIIIIIIIIIIIIII	HI:i:1	NH:i:1	NM:i:0
chr20	33220071	33220218	linker_sequence_1167	40	+	0	147M	*	0	0	CGAGTCTAAAATTCTTAATCCTACCCAACTATTAATTTGGTGCTAAACCAGAACAAAGATATTTTTTAGACATGGAATAACTCAAAATATATATCTCATATACCCTTTTTTTTTTTTTTGAGACGGAGTCTCACTCTGTCGCCCATG	IIIIIIIIIIIIIIIIIIIIIIIIIIIIIIIIIIIIIIIIIIIIIIIIIIIIIIIIIIIIIIIIIIIIIIIIIIIIIIIIIIIIIIIIIIIIIIIIIIIIIIIIIIIIIIIIIIIIIIIIIIIIIIIIIIIIIIIIIIIIIIIIIII	HI:i:1	NH:i:1	NM:i:0
chr20	33240331	33240478	linker_sequence_1812	40	+	0	147M	*	0	0	CCTAGTTTCTTAAGGTAGAAGCTGTGGTTATTGACTTGAGGTCTTCTTTTCTAATATAAGCATTTGGTGCTATAAGTCTCTCCCTAAGAACTACTTAGTGACATCCCACATATTTTGATGGGTTGTGTTTCATTTTCATTCATTTCA	IIIIIIIIIIIIIIIIIIIIIIIIIIIIIIIIIIIIIIIIIIIIIIIIIIIIIIIIIIIIIIIIIIIIIIIIIIIIIIIIIIIIIIIIIIIIIIIIIIIIIIIIIIIIIIIIIIIIIIIIIIIIIIIIIIIIIIIIIIIIIIIIIII	HI:i:1	NH:i:1	NM:i:0
chr20	33246511	33246658	linker_sequence_112	40	+	0	147M	*	0	0	TCTGCCTGACAACCGCCCCGTCTGAGAAGTGAGGAGCCCCTCCGCCCGGCAGCCGCCCCGTCTGAGAAGTGAGGAGCCCCTCCGCCTGGCAGCCGCCCCGTCTGAGAAGCGAGGAGCCCCTCCGCCCGGCAGCCACCCCGTCTGGGA	IIIIIIIIIIIIIIIIIIIIIIIIIIIIIIIIIIIIIIIIIIIIIIIIIIIIIIIIIIIIIIIIIIIIIIIIIIIIIIIIIIIIIIIIIIIIIIIIIIIIIIIIIIIIIIIIIIIIIIIIIIIIIIIIIIIIIIIIIIIIIIIIIII	HI:i:1	NH:i:1	NM:i:0
chr20	33265491	33265638	linker_sequence_2248	40	+	0	147M	*	0	0	GACCTCAGGTGATCCGCCCGCCTCGGCTTCCCAAAATGCTGGGATTACAGGCGTGAGCCACCGCACCCTGCCCAAAATGTTTATGTTTTTTGTTTTTGAGACAGGGTCTCAGTGCCGTCGCCCAGGCTGGAGTGCAGTGGCGCAATC	IIIIIIIIIIIIIIIIIIIIIIIIIIIIIIIIIIIIIIIIIIIIIIIIIIIIIIIIIIIIIIIIIIIIIIIIIIIIIIIIIIIIIIIIIIIIIIIIIIIIIIIIIIIIIIIIIIIIIIIIIIIIIIIIIIIIIIIIIIIIIIIIIII	HI:i:1	NH:i:1	NM:i:0
chr20	33278051	33278198	linker_sequence_1574	40	+	0	147M	*	0	0	GAAAACTGTGAGCCTTTTATTTTTGTTTTTTTGAGACAGGGTCTCACTCTGTTGCCCAGACTAGACTGCAGTGGCGCCATCACGGCTTACTGCAGCTTCAACCTTCTGGGCTCAAAGGATCTTCCCACCTTAGCCTCCCAAGTAGCT	IIIIIIIIIIIIIIIIIIIIIIIIIIIIIIIIIIIIIIIIIIIIIIIIIIIIIIIIIIIIIIIIIIIIIIIIIIIIIIIIIIIIIIIIIIIIIIIIIIIIIIIIIIIIIIIIIIIIIIIIIIIIIIIIIIIIIIIIIIIIIIIIIII	HI:i:1	NH:i:1	NM:i:0
chr20	33525561	33525708	linker_sequence_2123	40	+	0	147M	*	0	0	CTAACATATTTCCGTTGTCAAAGATAGGTCCAGTCCCCTAAGAGATTCCTAGGGCTAATGCTCAGCAGTACCAAACTGCATTTTTTTTCTTTTACATTTTATTTTATTTATTTTTTTGAGACGGAGTCTCCCCCTGTTGCCCAGGCT	IIIIIIIIIIIIIIIIIIIIIIIIIIIIIIIIIIIIIIIIIIIIIIIIIIIIIIIIIIIIIIIIIIIIIIIIIIIIIIIIIIIIIIIIIIIIIIIIIIIIIIIIIIIIIIIIIIIIIIIIIIIIIIIIIIIIIIIIIIIIIIIIIII	HI:i:1	NH:i:1	NM:i:0
chr20	33576661	33576808	linker_sequence_42	40	+	0	147M	*	0	0	GAGTACAATGGCACCATCTCAGCTCACTGCAACCTTCGCCTCCAGGGTTCAAGCAATTCTTATGCCTCAACCTCCCAAGTAGCTGGGATTACAGGCATGCGCCACCACACCTAGCTAATTTTTGTATTTTTAATAGAGACATGGCTT	IIIIIIIIIIIIIIIIIIIIIIIIIIIIIIIIIIIIIIIIIIIIIIIIIIIIIIIIIIIIIIIIIIIIIIIIIIIIIIIIIIIIIIIIIIIIIIIIIIIIIIIIIIIIIIIIIIIIIIIIIIIIIIIIIIIIIIIIIIIIIIIIIII	HI:i:1	NH:i:1	NM:i:0
chr20	33616681	33616828	linker_sequence_174	40	+	0	147M	*	0	0	TATCTTCTTGATGGTTTCACCCTGTTATTATCAAATATCCCTATTTTGCTCTGATAACAGTTTTTGTTTTAAAGTCTCTCCAGCTTTTTTGGCTGGGTGGTGGTGGCTCATGCCTGTAATCCCAGCACTTTGAGAGGCCAAGGCAGG	IIIIIIIIIIIIIIIIIIIIIIIIIIIIIIIIIIIIIIIIIIIIIIIIIIIIIIIIIIIIIIIIIIIIIIIIIIIIIIIIIIIIIIIIIIIIIIIIIIIIIIIIIIIIIIIIIIIIIIIIIIIIIIIIIIIIIIIIIIIIIIIIIII	HI:i:1	NH:i:1	NM:i:0
chr20	33620221	33620368	linker_sequence_600	40	+	0	147M	*	0	0	TTATCAAATAGTCCTTTACTTCTTCAAGCATAGTTTTAGTTCTTTGATCTTTTTTTTTTTTTTTTTTTTTTGAGACAGAGTCTCGCACTGTCGCCCAGGCTGAAATGCAGTGGCAGGATCTCGGCTCACTGCAACCTCTGCCTCCCA	IIIIIIIIIIIIIIIIIIIIIIIIIIIIIIIIIIIIIIIIIIIIIIIIIIIIIIIIIIIIIIIIIIIIIIIIIIIIIIIIIIIIIIIIIIIIIIIIIIIIIIIIIIIIIIIIIIIIIIIIIIIIIIIIIIIIIIIIIIIIIIIIIII	HI:i:1	NH:i:1	NM:i:0
chr20	33632821	33632968	linker_sequence_1473	40	+	0	147M	*	0	0	AATGCCTACCACTCAAGTTTTGGAAATCATAAATTACCATTCTTGCTACAGATTTGCTTTTTTAAAAAATAAAATACTTCAAATATAGCTAAAGGCCTCTGTGTATCCCCCATCCAGTCGCATTTTTTTCTCTCCCTGCAGACGTAA	IIIIIIIIIIIIIIIIIIIIIIIIIIIIIIIIIIIIIIIIIIIIIIIIIIIIIIIIIIIIIIIIIIIIIIIIIIIIIIIIIIIIIIIIIIIIIIIIIIIIIIIIIIIIIIIIIIIIIIIIIIIIIIIIIIIIIIIIIIIIIIIIIII	HI:i:1	NH:i:1	NM:i:0
chr20	33669281	33669428	linker_sequence_1126	40	+	0	147M	*	0	0	CTCCAGCCCGGGCAACAGAATGCAACCCTGTCTCAAAAAATAAATAGAAAATAAAATAAAATAAAAATAAAATAAAATAAAATAAAAACAAAGTTTGTTATGCCACCTACCAGAGAAACAGAAAGGCTAAAAGTAAAAGAATGGGAA	IIIIIIIIIIIIIIIIIIIIIIIIIIIIIIIIIIIIIIIIIIIIIIIIIIIIIIIIIIIIIIIIIIIIIIIIIIIIIIIIIIIIIIIIIIIIIIIIIIIIIIIIIIIIIIIIIIIIIIIIIIIIIIIIIIIIIIIIIIIIIIIIIII	HI:i:1	NH:i:1	NM:i:0
chr20	33697131	33697278	linker_sequence_529	40	+	0	147M	*	0	0	TTGAACCCGGGAGGCAGAGGTTGCAGTGAGCCGAGATGGTGCCACTGCATTCCAGCTTGGGCAACAAGAGTGAAACTCCATCTCAAAAAAAAAAAAAAAAAAAAGAATATGTGTGTGTATAGAAAGAGGTTTATCATAAGGAATTGG	IIIIIIIIIIIIIIIIIIIIIIIIIIIIIIIIIIIIIIIIIIIIIIIIIIIIIIIIIIIIIIIIIIIIIIIIIIIIIIIIIIIIIIIIIIIIIIIIIIIIIIIIIIIIIIIIIIIIIIIIIIIIIIIIIIIIIIIIIIIIIIIIIII	HI:i:1	NH:i:1	NM:i:0
chr20	33707321	33707468	linker_sequence_97	40	+	0	147M	*	0	0	GGAGTTTGAGGCTGCAGTGAGCCATGATTAAGCCACTGCGGCACTCCAGCCTGGATGACAAGAGTGAGACCTTATCTCAAAAAATAAAAATTAAAAAAATAAAATAAAATAAACCACCAAACCGTCAATCTAACAAAGACGTAGTCA	IIIIIIIIIIIIIIIIIIIIIIIIIIIIIIIIIIIIIIIIIIIIIIIIIIIIIIIIIIIIIIIIIIIIIIIIIIIIIIIIIIIIIIIIIIIIIIIIIIIIIIIIIIIIIIIIIIIIIIIIIIIIIIIIIIIIIIIIIIIIIIIIIII	HI:i:1	NH:i:1	NM:i:0
chr20	33741791	33741938	linker_sequence_1531	40	+	0	147M	*	0	0	CCCGTCCGGGAGGGAGGTGGGGGTGTCAGCTCCCCGCCCGGCCAGCCGCCCCGTCCGGGAGGGAGGTGGGGGGGTCAGCCCCCCGCCCGGCCAGCCGCCCCGTCCGGGAGGGAGGTGGGGGGGGTCAGCCCCCCTGCCCAGCCAGCC	IIIIIIIIIIIIIIIIIIIIIIIIIIIIIIIIIIIIIIIIIIIIIIIIIIIIIIIIIIIIIIIIIIIIIIIIIIIIIIIIIIIIIIIIIIIIIIIIIIIIIIIIIIIIIIIIIIIIIIIIIIIIIIIIIIIIIIIIIIIIIIIIIII	HI:i:1	NH:i:1	NM:i:0
chr20	33771811	33771958	linker_sequence_78	40	+	0	147M	*	0	0	CATCAAAATACCACCATCATTCTTCACAGAGTTAGAAAAAACAATTCTAAAATTCATATGGAATCAAAAAAGAGCCCACATGGCCAAAGCAAGAGTAAGCAAAAAGAACAAATCTGGAGGCATCACACTACCTGATTTCAAATTATA	IIIIIIIIIIIIIIIIIIIIIIIIIIIIIIIIIIIIIIIIIIIIIIIIIIIIIIIIIIIIIIIIIIIIIIIIIIIIIIIIIIIIIIIIIIIIIIIIIIIIIIIIIIIIIIIIIIIIIIIIIIIIIIIIIIIIIIIIIIIIIIIIIII	HI:i:1	NH:i:1	NM:i:0
chr20	33788811	33788958	linker_sequence_351	40	+	0	147M	*	0	0	ATATTCACTTTACTGAAGTGGTCTAGAACTGAACCTGCAATATTTCCAAGGTATGCCTGTAGTTGTGAGATGTCAGTGTTTTACTTGAAGTGTTAAAACATTGATTTTAAGTTGACTGTTAAAATTAGGTATGTGTATTATTATCCC	IIIIIIIIIIIIIIIIIIIIIIIIIIIIIIIIIIIIIIIIIIIIIIIIIIIIIIIIIIIIIIIIIIIIIIIIIIIIIIIIIIIIIIIIIIIIIIIIIIIIIIIIIIIIIIIIIIIIIIIIIIIIIIIIIIIIIIIIIIIIIIIIIII	HI:i:1	NH:i:1	NM:i:0
chr20	33801171	33801318	linker_sequence_989	40	+	0	147M	*	0	0	GAAGCCCATTTAGTCCTTCGCCATTATTGAATTGGGTCATAGGTCTTTTTCTTATTGGTTTATAACAGCTGTTTTACGTTAAAAAAATAATAATAAATATTTTACCTAGTTTATAGTTTGTTGCTTTATTTCTGCTTTTTTTTTGGC	IIIIIIIIIIIIIIIIIIIIIIIIIIIIIIIIIIIIIIIIIIIIIIIIIIIIIIIIIIIIIIIIIIIIIIIIIIIIIIIIIIIIIIIIIIIIIIIIIIIIIIIIIIIIIIIIIIIIIIIIIIIIIIIIIIIIIIIIIIIIIIIIIII	HI:i:1	NH:i:1	NM:i:0
chr20	33837316	33837463	linker_sequence_2153	40	+	0	147M	*	0	0	GCTGATTTCTGTGTTTTGCAAGGTACTGGATTTATCTGTGGATTGTTTCCCTCATCTGTGAAATGGGAATAATAATTTCTTTTTTTTTTTTTTGAGACGGAGTCTCGCTCTGTCGCCCAGGTTGGAGTGCAGTGGCGGGATCTCGGC	IIIIIIIIIIIIIIIIIIIIIIIIIIIIIIIIIIIIIIIIIIIIIIIIIIIIIIIIIIIIIIIIIIIIIIIIIIIIIIIIIIIIIIIIIIIIIIIIIIIIIIIIIIIIIIIIIIIIIIIIIIIIIIIIIIIIIIIIIIIIIIIIIII	HI:i:1	NH:i:1	NM:i:0
chr20	33971598	33971745	linker_sequence_1372	40	+	0	147M	*	0	0	AGCTATGAAGGCACCACTCTACTCTAGCCTGGGTGACAGAGCAAGACCTTGTCCCTGAAAAAAAAAAATTCATTTTGTCTGCCACTTACTTACCATCCTTGTGACCTTGGGCAAGTCACTTTACCCCCTGAGCCTCACCTTCTGCAT	IIIIIIIIIIIIIIIIIIIIIIIIIIIIIIIIIIIIIIIIIIIIIIIIIIIIIIIIIIIIIIIIIIIIIIIIIIIIIIIIIIIIIIIIIIIIIIIIIIIIIIIIIIIIIIIIIIIIIIIIIIIIIIIIIIIIIIIIIIIIIIIIIII	HI:i:1	NH:i:1	NM:i:0
chr20	34024908	34025055	linker_sequence_1518	40	+	0	147M	*	0	0	AGCCTAGGATCTGCTATGTGTGAGATATGTGTCAGTGTCCCCAGACACCCACCCCGGGCCAGATGCACACAGTGTCTCCCACCAGGGCAGTGCCAGGGCTTTGAAAGCCCCTCCATTCATGCAGATGCCCCTCCCTCTGAGCCGTGC	IIIIIIIIIIIIIIIIIIIIIIIIIIIIIIIIIIIIIIIIIIIIIIIIIIIIIIIIIIIIIIIIIIIIIIIIIIIIIIIIIIIIIIIIIIIIIIIIIIIIIIIIIIIIIIIIIIIIIIIIIIIIIIIIIIIIIIIIIIIIIIIIIII	HI:i:1	NH:i:1	NM:i:0
chr20	34030678	34030825	linker_sequence_1656	40	+	0	147M	*	0	0	AAATTTAGGTTCAGAAAGGTTAAATTATTTTTTAAATCTAATTTTGGCTTCAACACATTTTATACCCAAAAAGCCTAATCTGGCCCCTAGAAACACTAGAAGTGATAGGGCACTGGGGAAAGTTACAGTATTCCTTTCAGTCAACGT	IIIIIIIIIIIIIIIIIIIIIIIIIIIIIIIIIIIIIIIIIIIIIIIIIIIIIIIIIIIIIIIIIIIIIIIIIIIIIIIIIIIIIIIIIIIIIIIIIIIIIIIIIIIIIIIIIIIIIIIIIIIIIIIIIIIIIIIIIIIIIIIIIII	HI:i:1	NH:i:1	NM:i:0
chr20	34037528	34037675	linker_sequence_617	40	+	0	147M	*	0	0	TCAAGCCTATAATCCCAGCACTTTGGGAGGCTAAAGTAGGAACATTGCTTGATGCCAGGAATTCAAGACCAACCTGGACAACACAGTGAGTCCCCATCTCTACAAAAAAATTTTTAAACAAATTAGCCAGGACTGGTGGCACAGGCC	IIIIIIIIIIIIIIIIIIIIIIIIIIIIIIIIIIIIIIIIIIIIIIIIIIIIIIIIIIIIIIIIIIIIIIIIIIIIIIIIIIIIIIIIIIIIIIIIIIIIIIIIIIIIIIIIIIIIIIIIIIIIIIIIIIIIIIIIIIIIIIIIIII	HI:i:1	NH:i:1	NM:i:0
chr20	34120228	34120375	linker_sequence_1493	40	+	0	147M	*	0	0	AAAAAGAAAAATTACTATATGTATTATATGGTAAGACACTACCATTAAGAGAAAATGAAGGCCAGGCACAGTGGCTCGTGCCTGTAATCCCAGCACTTTGGGAGGCCAAGGTGGGGTTTGAAGCTTGAAGCCAGGAGTTTGAGACCA	IIIIIIIIIIIIIIIIIIIIIIIIIIIIIIIIIIIIIIIIIIIIIIIIIIIIIIIIIIIIIIIIIIIIIIIIIIIIIIIIIIIIIIIIIIIIIIIIIIIIIIIIIIIIIIIIIIIIIIIIIIIIIIIIIIIIIIIIIIIIIIIIIII	HI:i:1	NH:i:1	NM:i:0
chr20	34125428	34125575	linker_sequence_623	40	+	0	147M	*	0	0	TTGCATACATGGATATTACATTTTAAAATCTGAATTTAGTGCAATTTTTAATTTTTATTTTTTAATAATTTTTATTTTATTTTATTTATTTTATTTAATTTTCAGACAAAGTTTCACTCTTGTCCTCCAGGCTGGAGTGCAATGGCA	IIIIIIIIIIIIIIIIIIIIIIIIIIIIIIIIIIIIIIIIIIIIIIIIIIIIIIIIIIIIIIIIIIIIIIIIIIIIIIIIIIIIIIIIIIIIIIIIIIIIIIIIIIIIIIIIIIIIIIIIIIIIIIIIIIIIIIIIIIIIIIIIIII	HI:i:1	NH:i:1	NM:i:0
chr20	34240918	34241065	linker_sequence_1302	40	+	0	147M	*	0	0	GTCCACCTCCAAAACCCGGAACATCCAGTCCTAGACCAGGCAAACCACTGTTTCCAACTGAAGGCATACCAGGCCTAGCATCACCAAAGGCCCCGCCTCCTAATCCTGGAGGAGGGATTGGTGGCCCAAAGGCATTTGATCCACCAA	IIIIIIIIIIIIIIIIIIIIIIIIIIIIIIIIIIIIIIIIIIIIIIIIIIIIIIIIIIIIIIIIIIIIIIIIIIIIIIIIIIIIIIIIIIIIIIIIIIIIIIIIIIIIIIIIIIIIIIIIIIIIIIIIIIIIIIIIIIIIIIIIIII	HI:i:1	NH:i:1	NM:i:0
chr20	34244578	34244725	linker_sequence_334	40	+	0	147M	*	0	0	CCCAAGTAGCTGGGATTACAGGCATGCGCCACCATGCCTGGCTAAGTGTTTGTATTTAGGAGAGATGGGATTTCACCTGACCTCAGGTGATCCACCCTCCTCAGTCTTCCAAAGTGCTGGGATTACAGGCGTGAGCCACTGCGCCCC	IIIIIIIIIIIIIIIIIIIIIIIIIIIIIIIIIIIIIIIIIIIIIIIIIIIIIIIIIIIIIIIIIIIIIIIIIIIIIIIIIIIIIIIIIIIIIIIIIIIIIIIIIIIIIIIIIIIIIIIIIIIIIIIIIIIIIIIIIIIIIIIIIII	HI:i:1	NH:i:1	NM:i:0
chr20	34280728	34280875	linker_sequence_1688	40	+	0	147M	*	0	0	GCCTAGTCAACATGGCGAAACCCCGTCTCTACTAAAAATACAAAAATTAGCTGGGTGTGGTAGCAGGCTCCTGTAATCCCAGCTACTCAGGAAGATGAGGCAGGAGAATCGCTTGAACCCTGGAGGCAGAAGTTGTAGTAAGCCAAG	IIIIIIIIIIIIIIIIIIIIIIIIIIIIIIIIIIIIIIIIIIIIIIIIIIIIIIIIIIIIIIIIIIIIIIIIIIIIIIIIIIIIIIIIIIIIIIIIIIIIIIIIIIIIIIIIIIIIIIIIIIIIIIIIIIIIIIIIIIIIIIIIIII	HI:i:1	NH:i:1	NM:i:0
chr20	34282128	34282275	linker_sequence_583	40	+	0	147M	*	0	0	CGGCCCACTGCAACTGCAACCTCTGCCTCCTGGGTTCAACTGATTCTCCTGCCTCAGCCTTCCAAGTAGCTAGGACTACAGGGGTGTGCCACCACACCCAGGTAGTTTTTGCATTTTTAGTAGAGACGGGGTTTTACCATGTTGGTC	IIIIIIIIIIIIIIIIIIIIIIIIIIIIIIIIIIIIIIIIIIIIIIIIIIIIIIIIIIIIIIIIIIIIIIIIIIIIIIIIIIIIIIIIIIIIIIIIIIIIIIIIIIIIIIIIIIIIIIIIIIIIIIIIIIIIIIIIIIIIIIIIIII	HI:i:1	NH:i:1	NM:i:0
chr20	34323528	34323675	linker_sequence_1128	40	+	0	147M	*	0	0	AAGCAGAGTGTTCTGTATGTTTTATATCTATTCCTAAATACAAAAATTTTCTTCCAGGTAACTTTAAAATTAATTTGAAACATAAAGTTCCTTCAGAAAATCAAGAGTCCTGATTGAACAAGGGAATCATTTATTTATCACCTATAA	IIIIIIIIIIIIIIIIIIIIIIIIIIIIIIIIIIIIIIIIIIIIIIIIIIIIIIIIIIIIIIIIIIIIIIIIIIIIIIIIIIIIIIIIIIIIIIIIIIIIIIIIIIIIIIIIIIIIIIIIIIIIIIIIIIIIIIIIIIIIIIIIIII	HI:i:1	NH:i:1	NM:i:0
chr20	34327948	34328095	linker_sequence_2148	40	+	0	147M	*	0	0	AAAGACTATATTAGCCAATATAATTCCTTTGTTTTTAGTGTGAAATACTATGGTAGGGCCTAATTAAAAATAAAAACAATATGGAGAACAGTAAAACAGTCATCAAGTGACTCTAAGCTTGTATTTACTCTAAGCTTGTATTAAGCT	IIIIIIIIIIIIIIIIIIIIIIIIIIIIIIIIIIIIIIIIIIIIIIIIIIIIIIIIIIIIIIIIIIIIIIIIIIIIIIIIIIIIIIIIIIIIIIIIIIIIIIIIIIIIIIIIIIIIIIIIIIIIIIIIIIIIIIIIIIIIIIIIIII	HI:i:1	NH:i:1	NM:i:0
chr20	34335898	34336045	linker_sequence_485	40	+	0	147M	*	0	0	CCAGCTCGGGCGACAGTGGGAGACTGTCTCAAAAAAAAAAGAAGAAATCTTTCAAGGGTACATCCCTGGCCACTTACTTGAGGTTGATACCACATTAACTTTGCTTGGGATCACTGTCAAAAATCCTGTCCTCAAACTCAAGATAAT	IIIIIIIIIIIIIIIIIIIIIIIIIIIIIIIIIIIIIIIIIIIIIIIIIIIIIIIIIIIIIIIIIIIIIIIIIIIIIIIIIIIIIIIIIIIIIIIIIIIIIIIIIIIIIIIIIIIIIIIIIIIIIIIIIIIIIIIIIIIIIIIIIII	HI:i:1	NH:i:1	NM:i:0
chr20	34349388	34349535	linker_sequence_2271	40	+	0	147M	*	0	0	ATCCTGGGCTAACGCAGTGAAACCCCATCTCTACTAAAAATACAAAAAATTAGGCCGGGCGCAGTGGCTCACGCCTGTAATCCCAGCACTTTGGGAGGCCGAGGCAGGCAGATCATGAGGTCAAGAGATCTAGACCATCCTGGCCGA	IIIIIIIIIIIIIIIIIIIIIIIIIIIIIIIIIIIIIIIIIIIIIIIIIIIIIIIIIIIIIIIIIIIIIIIIIIIIIIIIIIIIIIIIIIIIIIIIIIIIIIIIIIIIIIIIIIIIIIIIIIIIIIIIIIIIIIIIIIIIIIIIIII	HI:i:1	NH:i:1	NM:i:0
chr20	34380538	34380685	linker_sequence_2116	40	+	0	147M	*	0	0	TGTGACCTGGGAAGAGGTCCTACTTGAACCAATTTGTCACTTCCCTACGACTAAAGATACGCTCTTTATGCACTTTAGTATATTGGATACTGTTTGTTAATTTTTAATAATATTGACTATAATTCTTTGTGTCTGATGTCCTTTTTG	IIIIIIIIIIIIIIIIIIIIIIIIIIIIIIIIIIIIIIIIIIIIIIIIIIIIIIIIIIIIIIIIIIIIIIIIIIIIIIIIIIIIIIIIIIIIIIIIIIIIIIIIIIIIIIIIIIIIIIIIIIIIIIIIIIIIIIIIIIIIIIIIIII	HI:i:1	NH:i:1	NM:i:0
chr20	34419168	34419315	linker_sequence_307	40	+	0	147M	*	0	0	CCTTCTGGGCTCCAGTGATCCTCTCACCTCAGCCTCTTGAGTAACTGGGACTACAGGCATGCATCACCACATCTGGCTAATTAAAAAAATTTTTTTTTGTACAGACAGATGGGGTCTCCCTATGTTTCCCATACTGATCTCAAACTC	IIIIIIIIIIIIIIIIIIIIIIIIIIIIIIIIIIIIIIIIIIIIIIIIIIIIIIIIIIIIIIIIIIIIIIIIIIIIIIIIIIIIIIIIIIIIIIIIIIIIIIIIIIIIIIIIIIIIIIIIIIIIIIIIIIIIIIIIIIIIIIIIIII	HI:i:1	NH:i:1	NM:i:0
chr20	34426738	34426885	linker_sequence_1213	40	+	0	147M	*	0	0	ACCTCTACAAAAAAAAAAACCCAATAAATTAGCTGGGCATGGTGGTATGAGCCTGTAGTCCCAGCTACTCTGGTGGCTGACGTGGGAGGATCACTTGAGGTCAGGAGTTCAAAGCTGTAGTGTGCCATGGTGGTGCCACTGCACTCC	IIIIIIIIIIIIIIIIIIIIIIIIIIIIIIIIIIIIIIIIIIIIIIIIIIIIIIIIIIIIIIIIIIIIIIIIIIIIIIIIIIIIIIIIIIIIIIIIIIIIIIIIIIIIIIIIIIIIIIIIIIIIIIIIIIIIIIIIIIIIIIIIIII	HI:i:1	NH:i:1	NM:i:0
chr20	34438418	34438565	linker_sequence_1752	40	+	0	147M	*	0	0	TTTTAAGGTTTCAAATGTACTTTATTTCTTCATTAATGCCATATCTTAATGGGTACACAGTGCTTTAACTTGGCATCAATTATGAGCTGTTTTTTTTTTTTTTTTTTTTTTTTTTTTTGAGACGGAGTCTCTATGAGCTGTTTTTTA	IIIIIIIIIIIIIIIIIIIIIIIIIIIIIIIIIIIIIIIIIIIIIIIIIIIIIIIIIIIIIIIIIIIIIIIIIIIIIIIIIIIIIIIIIIIIIIIIIIIIIIIIIIIIIIIIIIIIIIIIIIIIIIIIIIIIIIIIIIIIIIIIIII	HI:i:1	NH:i:1	NM:i:0
chr20	34450328	34450475	linker_sequence_1846	40	+	0	147M	*	0	0	GAACACCTTTGTCAGAAAGATTGCTTTCCAGAATTTTAAGGCCAGGCATGGTGACTCATGCCTACAATCCCAATACTTTAGGAGGCTGAGGCAGGAGGATTGCTTGAGCCCAGGAGTTTGAGACCAGCCTGGGCAACATAGGGAGAC	IIIIIIIIIIIIIIIIIIIIIIIIIIIIIIIIIIIIIIIIIIIIIIIIIIIIIIIIIIIIIIIIIIIIIIIIIIIIIIIIIIIIIIIIIIIIIIIIIIIIIIIIIIIIIIIIIIIIIIIIIIIIIIIIIIIIIIIIIIIIIIIIIII	HI:i:1	NH:i:1	NM:i:0
chr20	34512748	34512895	linker_sequence_1959	40	+	0	147M	*	0	0	CTGACTTCAGGATATCCTCCCGCCTCGGCCTCCCAAAGTGCGGGGATTATAGACAAGAGCCACTGCGCCTGGCCCATTTTTCTTTTTTTTAAGCTATATAAATATTTGATCCACCTGAAATTTTGCCAGGTATATAGTGAGAACTAT	IIIIIIIIIIIIIIIIIIIIIIIIIIIIIIIIIIIIIIIIIIIIIIIIIIIIIIIIIIIIIIIIIIIIIIIIIIIIIIIIIIIIIIIIIIIIIIIIIIIIIIIIIIIIIIIIIIIIIIIIIIIIIIIIIIIIIIIIIIIIIIIIIII	HI:i:1	NH:i:1	NM:i:0
chr20	34534068	34534215	linker_sequence_2147	40	+	0	147M	*	0	0	AGGCAACAAGAGCGAAACTCTGTCTCAAAAGAAAAAAAAAGGCCAGGCCCAGTGGCTCATGCCTGTAATCCTAGCAGTTTGGGAGGCCGAGGTGGGTGGATCACCTGAGGTCAGGAGTTTGAGACCAAAATACAAAAATTCGCCGGG	IIIIIIIIIIIIIIIIIIIIIIIIIIIIIIIIIIIIIIIIIIIIIIIIIIIIIIIIIIIIIIIIIIIIIIIIIIIIIIIIIIIIIIIIIIIIIIIIIIIIIIIIIIIIIIIIIIIIIIIIIIIIIIIIIIIIIIIIIIIIIIIIIII	HI:i:1	NH:i:1	NM:i:0
chr20	34547078	34547225	linker_sequence_1494	40	+	0	147M	*	0	0	GAATAGTCGAGGAGGAGAAATATATATAAGGGAACTGGTGCAGGGTTTGGCACAGAATATATACTTCGTCATTTTTTTAAAACCGATGGTTATGAAGAGATAATACTTCCTTGAATATGTAAGTTCTAGTATGTAGTATTTTTAAAA	IIIIIIIIIIIIIIIIIIIIIIIIIIIIIIIIIIIIIIIIIIIIIIIIIIIIIIIIIIIIIIIIIIIIIIIIIIIIIIIIIIIIIIIIIIIIIIIIIIIIIIIIIIIIIIIIIIIIIIIIIIIIIIIIIIIIIIIIIIIIIIIIIII	HI:i:1	NH:i:1	NM:i:0
chr20	34564688	34564835	linker_sequence_1694	40	+	0	147M	*	0	0	TTATAGGGAACATCTGAAATTCTCACCAATGCAGACCTGACTTGATCCTGGCTTGGAGTAGCCACGTTGTTGTTTTTTTCCTCAGTGGAAGGGGAAAGAAAAGAACTTTATAATGGGTATCAGGGCCACCTGTGCCCATCTCCTGCC	IIIIIIIIIIIIIIIIIIIIIIIIIIIIIIIIIIIIIIIIIIIIIIIIIIIIIIIIIIIIIIIIIIIIIIIIIIIIIIIIIIIIIIIIIIIIIIIIIIIIIIIIIIIIIIIIIIIIIIIIIIIIIIIIIIIIIIIIIIIIIIIIIII	HI:i:1	NH:i:1	NM:i:0
chr20	34597848	34597995	linker_sequence_619	40	+	0	147M	*	0	0	TTTTCAGGTGAGAAAACCAAGGTACGGGGAGAGATTGAGTTGTTTGTTCCAGGTTGCGCAGGTAGAAAGTGGCAGAGCCAGGATTCAAACCTGAGCAGCTCAGTGTTGTTATCGGTATGATTGTCACGACTGGTATGAGGCAGATGC	IIIIIIIIIIIIIIIIIIIIIIIIIIIIIIIIIIIIIIIIIIIIIIIIIIIIIIIIIIIIIIIIIIIIIIIIIIIIIIIIIIIIIIIIIIIIIIIIIIIIIIIIIIIIIIIIIIIIIIIIIIIIIIIIIIIIIIIIIIIIIIIIIII	HI:i:1	NH:i:1	NM:i:0
chr20	34599548	34599695	linker_sequence_1871	40	+	0	147M	*	0	0	TATTGAAAGTCCTAGCTAGTCCATTCAAGAAAAGGAAATAAAAGGTATACAGATTGGGAAGTAAGAAATAAAACTATCTTTGTTTGCAGATAACATTATTGTCTATGTAGATAATTCCAAACAATTTTTTTAAAAAGAAAAACCTCC	IIIIIIIIIIIIIIIIIIIIIIIIIIIIIIIIIIIIIIIIIIIIIIIIIIIIIIIIIIIIIIIIIIIIIIIIIIIIIIIIIIIIIIIIIIIIIIIIIIIIIIIIIIIIIIIIIIIIIIIIIIIIIIIIIIIIIIIIIIIIIIIIIII	HI:i:1	NH:i:1	NM:i:0
chr20	34637118	34637265	linker_sequence_940	13	+	0	147M	*	0	0	GACTAGATGTTTCAAGTAAGGAGTTAATTTGTCTACTATGTATACAGCAGTCTTGAATAAACTGCAAACATGTAACAACAGTTATAATTTGAAAGAGTCTTCCAAATGTGAACATTCTGGCCTAGAACCCTTCCCATCTCCATCAAC	IIIIIIIIIIIIIIIIIIIIIIIIIIIIIIIIIIIIIIIIIIIIIIIIIIIIIIIIIIIIIIIIIIIIIIIIIIIIIIIIIIIIIIIIIIIIIIIIIIIIIIIIIIIIIIIIIIIIIIIIIIIIIIIIIIIIIIIIIIIIIIIIIII	HI:i:1	NH:i:1	NM:i:0
chr20	34637568	34637715	linker_sequence_1	20	+	0	147M	*	0	0	TATTACTCAACAGGTGATTTGGCCATTCCCCCCCAAAAATATTTCCTATGAATTGTAACAAAAAGGTATTTACAAAATGTGATTTTGCTACCTCTAATTTTAACATATCAGGCACTTCAGAACATCTAAAAAGAAGAGACATTTCAA	IIIIIIIIIIIIIIIIIIIIIIIIIIIIIIIIIIIIIIIIIIIIIIIIIIIIIIIIIIIIIIIIIIIIIIIIIIIIIIIIIIIIIIIIIIIIIIIIIIIIIIIIIIIIIIIIIIIIIIIIIIIIIIIIIIIIIIIIIIIIIIIIIII	HI:i:1	NH:i:1	NM:i:0
chr20	34647798	34647945	linker_sequence_405	40	+	0	147M	*	0	0	AAAAAAAAAAAAGCTCCCAATGGCCAAAGCTGGAACAATTTGAGCAACAAAATAACATAGTATTGGGATAAAGTTCAAAGTATAAACCAAATATCCATGAGTCCATACTGTTATAAATGATTAAATAAATAAATGAGGGAGGGCTGG	IIIIIIIIIIIIIIIIIIIIIIIIIIIIIIIIIIIIIIIIIIIIIIIIIIIIIIIIIIIIIIIIIIIIIIIIIIIIIIIIIIIIIIIIIIIIIIIIIIIIIIIIIIIIIIIIIIIIIIIIIIIIIIIIIIIIIIIIIIIIIIIIIII	HI:i:1	NH:i:1	NM:i:0
chr20	34666248	34666395	linker_sequence_896	40	+	0	147M	*	0	0	ACTTGAACCGGGGAGGCAGAGGTTGCAGTGAGCAGAAATCGAGCCACTGCACTCCAGCCTGAGTGACAAAGCAAGACTCCGTTTCAAAAAAAAATGTTAGTAAGGATGTGAAGAAAGTGAACCTTCATATATTGCTGGGGGACTGTC	IIIIIIIIIIIIIIIIIIIIIIIIIIIIIIIIIIIIIIIIIIIIIIIIIIIIIIIIIIIIIIIIIIIIIIIIIIIIIIIIIIIIIIIIIIIIIIIIIIIIIIIIIIIIIIIIIIIIIIIIIIIIIIIIIIIIIIIIIIIIIIIIIII	HI:i:1	NH:i:1	NM:i:0
chr20	34667588	34667735	linker_sequence_2020	40	+	0	147M	*	0	0	CCATACAGTGGACTATTATTCAGCCATAAAAAGGAATAACACTGATTCACACTACAACATGGATGAACCTTGAAAATCTTACGCTAAATGAGGGAAACCAATCACAAAATAACATATATTGTATGATCCATTTATATGAATAAATCA	IIIIIIIIIIIIIIIIIIIIIIIIIIIIIIIIIIIIIIIIIIIIIIIIIIIIIIIIIIIIIIIIIIIIIIIIIIIIIIIIIIIIIIIIIIIIIIIIIIIIIIIIIIIIIIIIIIIIIIIIIIIIIIIIIIIIIIIIIIIIIIIIIII	HI:i:1	NH:i:1	NM:i:0
chr20	34736088	34736235	linker_sequence_1645	40	+	0	147M	*	0	0	TTCAGGGGTGTGTGTGGGCGGAGGGAAGGGAGTATGATGAAAAGTGGCCATTATCCTAAAGCTCATAGTGCAATGGAAGTTTAAAACCCTTGGACAGGTCACATGACCCTGAACTTGAGGGTGGCAGGACGGAGACAGAGAGGCCAA	IIIIIIIIIIIIIIIIIIIIIIIIIIIIIIIIIIIIIIIIIIIIIIIIIIIIIIIIIIIIIIIIIIIIIIIIIIIIIIIIIIIIIIIIIIIIIIIIIIIIIIIIIIIIIIIIIIIIIIIIIIIIIIIIIIIIIIIIIIIIIIIIIII	HI:i:1	NH:i:1	NM:i:0
chr20	34842498	34842645	linker_sequence_24	40	+	0	147M	*	0	0	CATTCTGAAGATGGATGGTGGTGATGGTTGTACAACAGTGTCAGTGTACTTAATGCTACTCAACTGTACACTTAAAATGGCTAAAATAATATGTATATTTTGCCACAGTTTAAAAAATAAAAATATTTTTAAATGGTTGAAATGGTA	IIIIIIIIIIIIIIIIIIIIIIIIIIIIIIIIIIIIIIIIIIIIIIIIIIIIIIIIIIIIIIIIIIIIIIIIIIIIIIIIIIIIIIIIIIIIIIIIIIIIIIIIIIIIIIIIIIIIIIIIIIIIIIIIIIIIIIIIIIIIIIIIIII	HI:i:1	NH:i:1	NM:i:0
chr20	34955438	34955585	linker_sequence_1945	40	+	0	147M	*	0	0	GTCACCCAGGCTGGAGTGCAGTAGTGTGATCTCAGCTCACTGCAGCCTCCGCTACCCAGGTTCAAGTGATTCTCCTACCTCAGCCTCCCGAGTAGCTGGGACTACAAGTGTGCACCATTACACCTGGCTAGTGTTTGTATTTTTAGT	IIIIIIIIIIIIIIIIIIIIIIIIIIIIIIIIIIIIIIIIIIIIIIIIIIIIIIIIIIIIIIIIIIIIIIIIIIIIIIIIIIIIIIIIIIIIIIIIIIIIIIIIIIIIIIIIIIIIIIIIIIIIIIIIIIIIIIIIIIIIIIIIIII	HI:i:1	NH:i:1	NM:i:0
chr20	35145748	35145895	linker_sequence_1172	40	+	0	147M	*	0	0	CCAGTCTGGACAACAGAGCAAAGCGATTCTCCTGCCTCAACCTCCCGAGTAGCTTGGACTACAGGCATGTGCCACCACACCCGGTTATTTTTTGTATTTTTAGTAGAGATGAGGTTTCAACGTGTTGGCCAGGTTGACCTCAAACTC	IIIIIIIIIIIIIIIIIIIIIIIIIIIIIIIIIIIIIIIIIIIIIIIIIIIIIIIIIIIIIIIIIIIIIIIIIIIIIIIIIIIIIIIIIIIIIIIIIIIIIIIIIIIIIIIIIIIIIIIIIIIIIIIIIIIIIIIIIIIIIIIIIII	HI:i:1	NH:i:1	NM:i:0
chr20	35180618	35180765	linker_sequence_596	40	+	0	147M	*	0	0	AATCCTCCCACCTTGGCCTCTCAAAGTGGTGAGATTACAAGTGTGAACCACCACACCTGGCCTTAATTTTTTAATTTTTGTGGTTTTTCTCTTTTGAGACAGAGTTTCACTCTTGTTGCCCATGCTGGAGTGCAATGGCACGATCTC	IIIIIIIIIIIIIIIIIIIIIIIIIIIIIIIIIIIIIIIIIIIIIIIIIIIIIIIIIIIIIIIIIIIIIIIIIIIIIIIIIIIIIIIIIIIIIIIIIIIIIIIIIIIIIIIIIIIIIIIIIIIIIIIIIIIIIIIIIIIIIIIIIII	HI:i:1	NH:i:1	NM:i:0
chr20	35210638	35210785	linker_sequence_1311	40	+	0	147M	*	0	0	CAAAAAATAAAAAAATAAAGAAAACATTTTTCATGGACCCATCTCCCCGCAAGATGTTAACCTGAATCATTTTTATCATATCACTTAGGTAAAACATAAAACTGGGTATATATATAAAAAAAAAACCACTTCTTTTTGCTTTTGTTC	IIIIIIIIIIIIIIIIIIIIIIIIIIIIIIIIIIIIIIIIIIIIIIIIIIIIIIIIIIIIIIIIIIIIIIIIIIIIIIIIIIIIIIIIIIIIIIIIIIIIIIIIIIIIIIIIIIIIIIIIIIIIIIIIIIIIIIIIIIIIIIIIIII	HI:i:1	NH:i:1	NM:i:0
chr20	35223438	35223585	linker_sequence_873	40	+	0	147M	*	0	0	CAAGACCCCATCGTTTTTTTAATTTTTTTTTATTCTAAAAAAAAAGAGAAACTGAGTAGGGATTTCAGATACTTGCCTGAACTCATATAGCCCATATAAATATGGAGCTCGAATTCAAATTCAAGTCTGTTTTCCTTCAGGGTCACT	IIIIIIIIIIIIIIIIIIIIIIIIIIIIIIIIIIIIIIIIIIIIIIIIIIIIIIIIIIIIIIIIIIIIIIIIIIIIIIIIIIIIIIIIIIIIIIIIIIIIIIIIIIIIIIIIIIIIIIIIIIIIIIIIIIIIIIIIIIIIIIIIIII	HI:i:1	NH:i:1	NM:i:0
chr20	35268628	35268775	linker_sequence_1515	40	+	0	147M	*	0	0	TGAGCCTGGGAGGTTGAAGCTGCAGTAAGCTTCACTGCACTCCAGCCTGGGAGACAGAGCAAAACCATGTATTAAAAAATATATATATACCACAAAAATAAAAAGACAGCCCTAATTTCACTTCAGGTAATTTCATAGTACCTCTCG	IIIIIIIIIIIIIIIIIIIIIIIIIIIIIIIIIIIIIIIIIIIIIIIIIIIIIIIIIIIIIIIIIIIIIIIIIIIIIIIIIIIIIIIIIIIIIIIIIIIIIIIIIIIIIIIIIIIIIIIIIIIIIIIIIIIIIIIIIIIIIIIIIII	HI:i:1	NH:i:1	NM:i:0
chr20	35268888	35269035	linker_sequence_977	40	+	0	147M	*	0	0	GGCTGGGGTGATGAAAGACCTTTTTTTTTTTTTTTTTTTGTTAGACGAATTTTCACTCTGTTGCCCAGGCTGGAGTGCAGTGGCATAGTGGCATGATCTCGGCTCACTGCAACCTCTGCCTCCCGGGTTCAAGTGATTCTCTTGCCT	IIIIIIIIIIIIIIIIIIIIIIIIIIIIIIIIIIIIIIIIIIIIIIIIIIIIIIIIIIIIIIIIIIIIIIIIIIIIIIIIIIIIIIIIIIIIIIIIIIIIIIIIIIIIIIIIIIIIIIIIIIIIIIIIIIIIIIIIIIIIIIIIIII	HI:i:1	NH:i:1	NM:i:0
chr20	35270358	35270505	linker_sequence_411	40	+	0	147M	*	0	0	AAGACCAAGACCAGCCTGATCAATATGGTGAAACCTCATCTCCACTAAAAATACAAAGATTAGCTGGGCGTGGTGGTGTGTACCTGTAGTCCCAGCTACTCAGGTGGGAGGCTGAGACAGGAGAATTGCTTGAACCTGGGAGGCAGA	IIIIIIIIIIIIIIIIIIIIIIIIIIIIIIIIIIIIIIIIIIIIIIIIIIIIIIIIIIIIIIIIIIIIIIIIIIIIIIIIIIIIIIIIIIIIIIIIIIIIIIIIIIIIIIIIIIIIIIIIIIIIIIIIIIIIIIIIIIIIIIIIIII	HI:i:1	NH:i:1	NM:i:0
chr20	35289228	35289375	linker_sequence_1253	40	+	0	147M	*	0	0	CTGGGATTACAGGCGTGAGCCACCGCGCCCGGCCCGGGAGATATATTTATATGATATACTTTGATATTTCTGAGCAGATCTAAAAATTTCACTTATCTAATTTTCTGAATCTGTTACGTGTCTTTAAAAAACTACAAGCTGAATCTA	IIIIIIIIIIIIIIIIIIIIIIIIIIIIIIIIIIIIIIIIIIIIIIIIIIIIIIIIIIIIIIIIIIIIIIIIIIIIIIIIIIIIIIIIIIIIIIIIIIIIIIIIIIIIIIIIIIIIIIIIIIIIIIIIIIIIIIIIIIIIIIIIIII	HI:i:1	NH:i:1	NM:i:0
chr20	35388738	35388885	linker_sequence_890	40	+	0	147M	*	0	0	GCTCTCTGTGTTCTGGTACCGTCCAGCTTACCAACTTTGATTCCTACTGTTACCCAATGGCTTAAATGAGTGGGGTAATTAATTCTTATGAAAAAGAAGCAGGCCTGAAAATGCCAAAATATTTTATATGTACTTGGTATTCTACCT	IIIIIIIIIIIIIIIIIIIIIIIIIIIIIIIIIIIIIIIIIIIIIIIIIIIIIIIIIIIIIIIIIIIIIIIIIIIIIIIIIIIIIIIIIIIIIIIIIIIIIIIIIIIIIIIIIIIIIIIIIIIIIIIIIIIIIIIIIIIIIIIIIII	HI:i:1	NH:i:1	NM:i:0
chr20	35404228	35404375	linker_sequence_339	40	+	0	147M	*	0	0	GCCAGGGCTGCGGTGAGCTAAGAACATGCCACTGTACTCCAGTCTGGGCAACAGAGCAAGATTTCATCTCAAAAAAAAAAAAAAAAAAGAAAAAAGAAAAGAAAAGGAAAAAGAAAAAAGGCACTGTGTGATCTGACCCAGCCTCTT	IIIIIIIIIIIIIIIIIIIIIIIIIIIIIIIIIIIIIIIIIIIIIIIIIIIIIIIIIIIIIIIIIIIIIIIIIIIIIIIIIIIIIIIIIIIIIIIIIIIIIIIIIIIIIIIIIIIIIIIIIIIIIIIIIIIIIIIIIIIIIIIIIII	HI:i:1	NH:i:1	NM:i:0
chr20	35464498	35464645	linker_sequence_955	40	+	0	147M	*	0	0	CCCAGTGATTGGAATCTGAATATGCCCGGGAGCTGCCCTGTCAAGTAGAGGTACGCTTTGAACTTGGAAACTAACTCATTCTTTTTTTTCTTTTAGAGAGAGACCTTGTCGCTCTGTCGCCCAGGCTGGAGTGCAGTGCTGCAATCA	IIIIIIIIIIIIIIIIIIIIIIIIIIIIIIIIIIIIIIIIIIIIIIIIIIIIIIIIIIIIIIIIIIIIIIIIIIIIIIIIIIIIIIIIIIIIIIIIIIIIIIIIIIIIIIIIIIIIIIIIIIIIIIIIIIIIIIIIIIIIIIIIIII	HI:i:1	NH:i:1	NM:i:0
chr20	35471258	35471405	linker_sequence_159	40	+	0	147M	*	0	0	GGATGGCAGTGATGGAAGCAGGGGTGGGGGGTCCAAGGGGCAAGAAGGCCTCTGTGGGCCCTGGAGAGGGCAGATCTGGAGAGCCGGATTCCTCAGCTCTCCCTACCCGTCTTTCCCCAAAGAAAACGGAAAGGAAGGGACTGGGAA	IIIIIIIIIIIIIIIIIIIIIIIIIIIIIIIIIIIIIIIIIIIIIIIIIIIIIIIIIIIIIIIIIIIIIIIIIIIIIIIIIIIIIIIIIIIIIIIIIIIIIIIIIIIIIIIIIIIIIIIIIIIIIIIIIIIIIIIIIIIIIIIIIII	HI:i:1	NH:i:1	NM:i:0
chr20	35496178	35496325	linker_sequence_1584	40	+	0	147M	*	0	0	CTTGGCCTCCCAAAGAGCTGGGATTACAGGTGTGAGCCACTGCACCCAGCCAAGGAGGCAGCCTTTAAACTGAGTTATTCTTTTTTTTTTTTTTTTTTTTTTTTTGAGACAGAGCTGTCGCCCAGGCTGGAGTGCAGTGGCGCGATC	IIIIIIIIIIIIIIIIIIIIIIIIIIIIIIIIIIIIIIIIIIIIIIIIIIIIIIIIIIIIIIIIIIIIIIIIIIIIIIIIIIIIIIIIIIIIIIIIIIIIIIIIIIIIIIIIIIIIIIIIIIIIIIIIIIIIIIIIIIIIIIIIIII	HI:i:1	NH:i:1	NM:i:0
chr20	35507958	35508105	linker_sequence_2198	40	+	0	147M	*	0	0	GGGTGCTGGGCACGGTGGCTCACACCTGTAATCCTAGCACTTTGGGAGGCTGAGGCAGGAGGCTTGAGTCCAGGAGATCAAGACCAGCCTGGACAACATAGCCAGACCCTGTCTCTAAAAAAACCCAAAACCAAAACCAAAAACCAA	IIIIIIIIIIIIIIIIIIIIIIIIIIIIIIIIIIIIIIIIIIIIIIIIIIIIIIIIIIIIIIIIIIIIIIIIIIIIIIIIIIIIIIIIIIIIIIIIIIIIIIIIIIIIIIIIIIIIIIIIIIIIIIIIIIIIIIIIIIIIIIIIIII	HI:i:1	NH:i:1	NM:i:0
chr20	35523208	35523355	linker_sequence_949	40	+	0	147M	*	0	0	AGGCCTATCTCAAAATCAACAGTATTTATTTGTCTTTAAACTCATCTCTATTTCTACCCAGCTTGCTTTCTTTCTTTCTTTTTTTGAGACAGCATCTTGCTCTATCAACCAGGCTGGAGTGTAGTGGTGTGATCATAGCTCATTGCA	IIIIIIIIIIIIIIIIIIIIIIIIIIIIIIIIIIIIIIIIIIIIIIIIIIIIIIIIIIIIIIIIIIIIIIIIIIIIIIIIIIIIIIIIIIIIIIIIIIIIIIIIIIIIIIIIIIIIIIIIIIIIIIIIIIIIIIIIIIIIIIIIIII	HI:i:1	NH:i:1	NM:i:0
chr20	35544468	35544615	linker_sequence_765	40	+	0	147M	*	0	0	CAGGAGAATGGCGTGAACCCGGGAGGCGGAGCTTGCAGTGAGCCGAGATCGTGCCACTGCACTCCAGCCTGGGTGACTGAGCGAGACTCCGTCTCAAAAAAAAAAAGAGAGAGACTCTGGAACCAAACTTTTTGGGTTGAAATTCCA	IIIIIIIIIIIIIIIIIIIIIIIIIIIIIIIIIIIIIIIIIIIIIIIIIIIIIIIIIIIIIIIIIIIIIIIIIIIIIIIIIIIIIIIIIIIIIIIIIIIIIIIIIIIIIIIIIIIIIIIIIIIIIIIIIIIIIIIIIIIIIIIIIII	HI:i:1	NH:i:1	NM:i:0
chr20	35548878	35549025	linker_sequence_1707	40	+	0	147M	*	0	0	GGCTGTCAGGCCTGGGTGCGGTGGCTCACACCTGTAATCCCAGCGTTTTGGGAGGCCGAGGTGGGCGGATCACTTGAGGTCAACAGTACAAGTTTGGCCAACATGGCAAAACCTCCTGTCTACTAAAAAATACAAAAATTAGCCAGG	IIIIIIIIIIIIIIIIIIIIIIIIIIIIIIIIIIIIIIIIIIIIIIIIIIIIIIIIIIIIIIIIIIIIIIIIIIIIIIIIIIIIIIIIIIIIIIIIIIIIIIIIIIIIIIIIIIIIIIIIIIIIIIIIIIIIIIIIIIIIIIIIIII	HI:i:1	NH:i:1	NM:i:0
chr20	35560658	35560805	linker_sequence_130	40	+	0	147M	*	0	0	CAGGAGAATCACTTGAACCGAGGAGGCGGAGGTTGTGGTGAGCCGAGATTGCGCCATTGCACTCCAGCCTGGGCAACAAGAGCGAAACTCCGTCTCCAAAAAAAAAAAAAAAAAAAAAGTAGAATGGTAGTTACTAGGGGGTTGCGG	IIIIIIIIIIIIIIIIIIIIIIIIIIIIIIIIIIIIIIIIIIIIIIIIIIIIIIIIIIIIIIIIIIIIIIIIIIIIIIIIIIIIIIIIIIIIIIIIIIIIIIIIIIIIIIIIIIIIIIIIIIIIIIIIIIIIIIIIIIIIIIIIIII	HI:i:1	NH:i:1	NM:i:0
chr20	35570508	35570655	linker_sequence_1746	40	+	0	147M	*	0	0	GGTATTCATCGCTTAAAACCCCAAAATCGGCCGGGCGCAGTGGCTCACACCTGTAATCCCAGCACTTTGGGAGGCCGAGGTGGGTGGATCACCTGAGGTTGGGAGCTCGAGACAAGCCTGACTAACATGGAGAAACCCCGTCTCTTC	IIIIIIIIIIIIIIIIIIIIIIIIIIIIIIIIIIIIIIIIIIIIIIIIIIIIIIIIIIIIIIIIIIIIIIIIIIIIIIIIIIIIIIIIIIIIIIIIIIIIIIIIIIIIIIIIIIIIIIIIIIIIIIIIIIIIIIIIIIIIIIIIIII	HI:i:1	NH:i:1	NM:i:0
chr20	35571318	35571465	linker_sequence_1186	40	+	0	147M	*	0	0	AAAGTGCTGGGATTAAAGGCCTGAGCCACCACGCCTGGCCTGTTTCTTACTTGTTAAAAAAACCTTTATAAATCAATGGTTGTTCATAAAATTGAGGGCCTACTAGGAGTGCTTGTCTAAGCTGGATTCTCCCTAGAAAGCAGGGTC	IIIIIIIIIIIIIIIIIIIIIIIIIIIIIIIIIIIIIIIIIIIIIIIIIIIIIIIIIIIIIIIIIIIIIIIIIIIIIIIIIIIIIIIIIIIIIIIIIIIIIIIIIIIIIIIIIIIIIIIIIIIIIIIIIIIIIIIIIIIIIIIIIII	HI:i:1	NH:i:1	NM:i:0
chr20	35581878	35582025	linker_sequence_2191	40	+	0	147M	*	0	0	ACTCAAATGTGGGAGGTGTAGGTTGCAGTGAGCCAAGATCTTCCCGTTGCACTCCAGCCTGGGCAACAGAGCAAGACTCTGTTTCAAAAATAATAATAATAAAAAATAAATAAATAAGTAAAGGGGGTTTTGATATAAAACTATTTT	IIIIIIIIIIIIIIIIIIIIIIIIIIIIIIIIIIIIIIIIIIIIIIIIIIIIIIIIIIIIIIIIIIIIIIIIIIIIIIIIIIIIIIIIIIIIIIIIIIIIIIIIIIIIIIIIIIIIIIIIIIIIIIIIIIIIIIIIIIIIIIIIIII	HI:i:1	NH:i:1	NM:i:0
chr20	35601748	35601895	linker_sequence_863	40	+	0	147M	*	0	0	GCCGAGACCGGCGGATCACCTGAGGTGATCAAGACCAGCCTGATGAACATAGTGAAACCCCATCTCTACTAAAATACAAAAAATTAGCTGTGCGTGGTGGCCCGCACCGGTAATCCCAGTTACTCAGGAGGCTGAAGCATGAGAATC	IIIIIIIIIIIIIIIIIIIIIIIIIIIIIIIIIIIIIIIIIIIIIIIIIIIIIIIIIIIIIIIIIIIIIIIIIIIIIIIIIIIIIIIIIIIIIIIIIIIIIIIIIIIIIIIIIIIIIIIIIIIIIIIIIIIIIIIIIIIIIIIIIII	HI:i:1	NH:i:1	NM:i:0
chr20	35605348	35605495	linker_sequence_14	20	+	0	147M	*	0	0	TTGCCAGGCGGGGGGTCTCCTCACTTCTCAGACAGGGCGGCCGGGCAGAGACGCTCCTCACCTCCCAGACAGGGTCGCGGCCGGGCCGAGGCGCTCCTCACATCCCAGACGGGGCAGCAGGGCAGAGGCACTCCCCACATCTCAGAC	IIIIIIIIIIIIIIIIIIIIIIIIIIIIIIIIIIIIIIIIIIIIIIIIIIIIIIIIIIIIIIIIIIIIIIIIIIIIIIIIIIIIIIIIIIIIIIIIIIIIIIIIIIIIIIIIIIIIIIIIIIIIIIIIIIIIIIIIIIIIIIIIIII	HI:i:1	NH:i:1	NM:i:0
chr20	35623268	35623415	linker_sequence_1008	40	+	0	147M	*	0	0	TGTGAAAGCAGCCGGGAGGGAAGCTGGGAGGTAAAGCCACAGGGGTGGAGCTGCCCAAGACCATGGGAACCCACCTCTTGCATTAGCATGACCTGGATGTAAAACATGGAGTCAAAAGAGGTCATTTTGGAGCTTTTAAGATTTGAC	IIIIIIIIIIIIIIIIIIIIIIIIIIIIIIIIIIIIIIIIIIIIIIIIIIIIIIIIIIIIIIIIIIIIIIIIIIIIIIIIIIIIIIIIIIIIIIIIIIIIIIIIIIIIIIIIIIIIIIIIIIIIIIIIIIIIIIIIIIIIIIIIIII	HI:i:1	NH:i:1	NM:i:0
chr20	35632338	35632485	linker_sequence_783	40	+	0	147M	*	0	0	TCTTATGGTATCTTCTAGTTAGAAAACAGTTATACTGTAAAAAGCTCATTTATGGTTGAGAAAAAAAATGATCCTTTACTTCTTCTTTTTTTTTTTTAACAACAATAGATAAACTAGAATTTATTTTCCTGAATCTTTTTTTTTTTT	IIIIIIIIIIIIIIIIIIIIIIIIIIIIIIIIIIIIIIIIIIIIIIIIIIIIIIIIIIIIIIIIIIIIIIIIIIIIIIIIIIIIIIIIIIIIIIIIIIIIIIIIIIIIIIIIIIIIIIIIIIIIIIIIIIIIIIIIIIIIIIIIIII	HI:i:1	NH:i:1	NM:i:0
chr20	35632718	35632865	linker_sequence_1289	40	+	0	147M	*	0	0	AGGTGATCCACCCACCTTGGCCTCCCAAAGTGCTGGGATTACAGGTGTGAGCCACTATGCCCGGCCTATTTTCCTGGATCTTTCAGGAAGTCCTATAACTAGTATTAAGAATTCTGGCCAGGCACAGTGGCTCACACCTGTAATGCC	IIIIIIIIIIIIIIIIIIIIIIIIIIIIIIIIIIIIIIIIIIIIIIIIIIIIIIIIIIIIIIIIIIIIIIIIIIIIIIIIIIIIIIIIIIIIIIIIIIIIIIIIIIIIIIIIIIIIIIIIIIIIIIIIIIIIIIIIIIIIIIIIIII	HI:i:1	NH:i:1	NM:i:0
chr20	35633208	35633355	linker_sequence_1199	40	+	0	147M	*	0	0	TCACTTGAGGCCAGGAATTGGAGACCAGCCTGGCCAACATGGTGAAACCCCACTTCAGCCTCCTGAGTAGCTCCTAAAAATATAAAAATTAGCCAGGTGTGGTGGCGTGCGCCTATAGTCCCTGCCACTCGGGAGGCTGAGCATGAC	IIIIIIIIIIIIIIIIIIIIIIIIIIIIIIIIIIIIIIIIIIIIIIIIIIIIIIIIIIIIIIIIIIIIIIIIIIIIIIIIIIIIIIIIIIIIIIIIIIIIIIIIIIIIIIIIIIIIIIIIIIIIIIIIIIIIIIIIIIIIIIIIIII	HI:i:1	NH:i:1	NM:i:0
chr20	35645118	35645265	linker_sequence_381	40	+	0	147M	*	0	0	CAGGAGTTGGAGACCAGCCTGGGCAACATGGCAAAATCCCACCTCTACAAAAAATTAGTTGGGTGTGGCACAAGACTGAGATGAAAGGAGCACCGGAGGTCAGGGCTGCAGTGAGCCATGATTGTGCCACTGCATGCCTGCCTGGGT	IIIIIIIIIIIIIIIIIIIIIIIIIIIIIIIIIIIIIIIIIIIIIIIIIIIIIIIIIIIIIIIIIIIIIIIIIIIIIIIIIIIIIIIIIIIIIIIIIIIIIIIIIIIIIIIIIIIIIIIIIIIIIIIIIIIIIIIIIIIIIIIIIII	HI:i:1	NH:i:1	NM:i:0
chr20	35687268	35687415	linker_sequence_796	40	+	0	147M	*	0	0	CCAAGTAGCTGGAATGCATATCACCATGACTAATTTTTAAATTTTTTCTGTAGAGACAGGGTCTCATCATGTTGCTCAGGCTGGTCTTAAACTCCTGGGCTCAACTGATCCTCTCGCCTCAGCCTCCCAAAGTGCTGCAATTACAGG	IIIIIIIIIIIIIIIIIIIIIIIIIIIIIIIIIIIIIIIIIIIIIIIIIIIIIIIIIIIIIIIIIIIIIIIIIIIIIIIIIIIIIIIIIIIIIIIIIIIIIIIIIIIIIIIIIIIIIIIIIIIIIIIIIIIIIIIIIIIIIIIIIII	HI:i:1	NH:i:1	NM:i:0
chr20	35709448	35709595	linker_sequence_2028	40	+	0	147M	*	0	0	TTTACTTACTGCAAGGTCAGGGACCTTGTTAGGGAACCTTTGAACAATAATGATTGCTCAAGGAATTGCTTTGATCAAAGGGACAGTCATGTAGTCTGAAACAGTTTCCAGGACCACTTCTCTCTTGTTTAAAATTCAGCTTTGGTC	IIIIIIIIIIIIIIIIIIIIIIIIIIIIIIIIIIIIIIIIIIIIIIIIIIIIIIIIIIIIIIIIIIIIIIIIIIIIIIIIIIIIIIIIIIIIIIIIIIIIIIIIIIIIIIIIIIIIIIIIIIIIIIIIIIIIIIIIIIIIIIIIIII	HI:i:1	NH:i:1	NM:i:0
chr20	35765098	35765245	linker_sequence_1351	40	+	0	147M	*	0	0	CTGCTCTGGTTAAAGTGGGGTGGGGGCATGGAACTTTATTCTGAAGCCTTCCTGCCCCATCCGTAGGCATCTTTGTGGAACTTTCCAGGGTGCCTCCAAATGTGAAAAACACTAATCGAAAAAACCGTCTTTACACCTACTATGTAC	IIIIIIIIIIIIIIIIIIIIIIIIIIIIIIIIIIIIIIIIIIIIIIIIIIIIIIIIIIIIIIIIIIIIIIIIIIIIIIIIIIIIIIIIIIIIIIIIIIIIIIIIIIIIIIIIIIIIIIIIIIIIIIIIIIIIIIIIIIIIIIIIIII	HI:i:1	NH:i:1	NM:i:0
chr20	35815468	35815615	linker_sequence_877	40	+	0	147M	*	0	0	TTAAGGTGTTGTCAGACTAATCTATCGCTTATAAATAGTATATAGTAGGGATTTGTTTTTTCATCCAGTCTGATAATTTCTACCTTTTGATTGGGGAGTTTATTCCATTTATTTTTTTATTTTGATTCTTTTTTTATGTTTAAGATC	IIIIIIIIIIIIIIIIIIIIIIIIIIIIIIIIIIIIIIIIIIIIIIIIIIIIIIIIIIIIIIIIIIIIIIIIIIIIIIIIIIIIIIIIIIIIIIIIIIIIIIIIIIIIIIIIIIIIIIIIIIIIIIIIIIIIIIIIIIIIIIIIIII	HI:i:1	NH:i:1	NM:i:0
chr20	35828738	35828885	linker_sequence_345	40	+	0	147M	*	0	0	TTGTCCAGGCCGGTTGTAATTTTTTTTTTTTTAACACTTAAACTGCTCCTTTAAAACAATATTTTTTTTGTCATTTTATTTGTGTTCACCGTTTCACTGCAAACCCTGAAGGAGGGTGTGGAGCACCGTTCTGGAATCCCGTTCGTT	IIIIIIIIIIIIIIIIIIIIIIIIIIIIIIIIIIIIIIIIIIIIIIIIIIIIIIIIIIIIIIIIIIIIIIIIIIIIIIIIIIIIIIIIIIIIIIIIIIIIIIIIIIIIIIIIIIIIIIIIIIIIIIIIIIIIIIIIIIIIIIIIIII	HI:i:1	NH:i:1	NM:i:0
chr20	35835068	35835215	linker_sequence_1399	40	+	0	147M	*	0	0	CTCAGTAGTTATCTGGAAGTACCCTGCATTTGTGTAGTAAGCATTATTATGATTTTTTTTTCAGACAGAGTCTTTCTCTGTCGCCCAGGTTGGAGTGCAGTGGCGCGATCTTGGCTCACTGCAACCTCCACCTCCTGGGTTCAAGCA	IIIIIIIIIIIIIIIIIIIIIIIIIIIIIIIIIIIIIIIIIIIIIIIIIIIIIIIIIIIIIIIIIIIIIIIIIIIIIIIIIIIIIIIIIIIIIIIIIIIIIIIIIIIIIIIIIIIIIIIIIIIIIIIIIIIIIIIIIIIIIIIIIII	HI:i:1	NH:i:1	NM:i:0
chr20	35869738	35869885	linker_sequence_972	40	+	0	147M	*	0	0	TTCTGAAAACTGAATGTCAAGAAAAGGAGTCAAGAACAATTCACAGTATGAGAAGAAAAATGGAAAAAAAAAACTTTATTTAAAAAAGAAAAAAGTCCAGATTGTAGTTATACTTTTGCTTGTTTTTCAGTTTCCCCAACACACAGC	IIIIIIIIIIIIIIIIIIIIIIIIIIIIIIIIIIIIIIIIIIIIIIIIIIIIIIIIIIIIIIIIIIIIIIIIIIIIIIIIIIIIIIIIIIIIIIIIIIIIIIIIIIIIIIIIIIIIIIIIIIIIIIIIIIIIIIIIIIIIIIIIIII	HI:i:1	NH:i:1	NM:i:0
chr20	35893608	35893755	linker_sequence_1856	40	+	0	147M	*	0	0	ATTGTGACATTGCATAAAGGGCAGACCTGGCATAGGGCAGAGCTCACAATTTAGCTTTGATAATTGCTGTTCTTGTCATTGCGGTAAATGAGGAAACAGGCATGAAAGGTTACGTGCTCAGCCACAGCCACAGAGCTAGTCAGTAGC	IIIIIIIIIIIIIIIIIIIIIIIIIIIIIIIIIIIIIIIIIIIIIIIIIIIIIIIIIIIIIIIIIIIIIIIIIIIIIIIIIIIIIIIIIIIIIIIIIIIIIIIIIIIIIIIIIIIIIIIIIIIIIIIIIIIIIIIIIIIIIIIIIII	HI:i:1	NH:i:1	NM:i:0
chr20	35949898	35950045	linker_sequence_1979	40	+	0	147M	*	0	0	TAGGTCCTTTGACCATTTAAAAAATTGGGTTCGTTGGGTTGTTTTTTTGCTATGGAGTTGTATGAGTTTCTTATATATTTTGGATATTAATACCCTATCATATATATGATTTGCAAACATTTTCTTCCATTCTGTAGATGGCCTTTT	IIIIIIIIIIIIIIIIIIIIIIIIIIIIIIIIIIIIIIIIIIIIIIIIIIIIIIIIIIIIIIIIIIIIIIIIIIIIIIIIIIIIIIIIIIIIIIIIIIIIIIIIIIIIIIIIIIIIIIIIIIIIIIIIIIIIIIIIIIIIIIIIIII	HI:i:1	NH:i:1	NM:i:0
chr20	36016858	36017005	linker_sequence_918	40	+	0	147M	*	0	0	GAGATGGTGGCTGAGCGCGGTGGCTCACGCCTGTAATCCCAGCACTTTGGGAGGCTGAGGCAGGAGGATCGCTTGAACCCAGAAGTTTGAGACCAGCCTGGGAAACATAGGGAGACCTGGCCTCTACAAAATATAAAAATAAATTAG	IIIIIIIIIIIIIIIIIIIIIIIIIIIIIIIIIIIIIIIIIIIIIIIIIIIIIIIIIIIIIIIIIIIIIIIIIIIIIIIIIIIIIIIIIIIIIIIIIIIIIIIIIIIIIIIIIIIIIIIIIIIIIIIIIIIIIIIIIIIIIIIIIII	HI:i:1	NH:i:1	NM:i:0
[truncated: 801 more rows]
